# Supplementary material for: Simultaneous Presentation of Multiple Myeloma and Lung Cancer: Case Report and Gene Bioinformatics Analysis
Source: Front Oncol. 2022 Jun 13;12:859735. doi: 10.3389/fonc.2022.859735 (PMC9235397; doi:10.3389/fonc.2022.859735)
Supplement: Supplementary file 1 [file DataSheet_1.zip › The bioinformatic analysis of MM and lung cancer supplementary materials/Different expression genes analysis/GEO 7╕÷MM/Venn/Venn 6 MM GEO.txt]

ISCA1
IFITM1
RPL32
RRP1
ARPC5L
RPL8
C19orf24
RPS15
TCL1A
RPS16
PSMD4
SNRPD2
RPS19
AKT3
RPL36
FAM53C
RPL35
ARL6IP4
RPL37
RPS10
SCN1B
ATP5SL
SKP1
RBFOX2
MBNL2
MECR
SERPINF1
IFRD2
IMP4
MIF
DKK1
MYL6
COX7A2L
HOXB9
KIAA0922
CLPP
FEZ2
RPL24
ULK2
VDAC2
RPL27
VDAC1
LAP3
RPL29
UBA52
OBSL1
VPS28
RWDD2A
TMEM161A
TEX264
SDC3
SUPT4H1
ATP5H
TXN
ATP5O
PLA2G7
MRPL11
LDHA
C7
PRKAR2B
INPP5D
EPB41L3
HMOX1
A2M
BTF3
STAT5A
STAT5B
SURF1
GPR15
JUND
C19orf53
GADD45A
INTS3
CIDEB
GPR137B
STAG3
RPL27A
RPS21
CD320
RPS23
ZNF253
GPI
NRP1
CDKN1A
COX7B
TCF25
RPLP1
RPLP0
ATF7IP2
PRKAG2
ZNF43
ECSIT
COX7C
ARHGAP4
HERPUD1
SLC22A14
MRC1
CTSH
RRP12
CD36
SEC61B
HRAS
CLIC1
HLA-DPA1
COX8A
TPI1
CAMLG
AMPD1
AEN
NME1
MS4A6A
SLC7A8
C11orf80
PPARG
ARHGEF7
AHCY
URM1
RPL12
SSNA1
RPL11
TIMM13
UQCR11
TIMM10
COX5B
COX5A
RELA
PSMB7
PSMB4
GPNMB
ORMDL2
PSMB1
AP2S1
RPL14
RPS3
TCEB2
TCEB1
CCT8
RPS27A
RPL19
PEX16
BCAP31
MON2
NPM1
SLC16A1
WDR18
RFTN1
UBE2G2
COX6C
LYVE1
PER3
RPA3
PRPF31
FAU
NDUFA13
TUSC2
TNC
HNMT
RPL10A
BZW2
SRP14
COX6A1
GIMAP6
CXCL14
TOMM20
FBL
CHCHD2
TMEM147
FAM162A
RUVBL2
KPNA2
HIST1H2AC
SH3GLB2
RPS9
MAP2K2
DGAT1
RPS7
UBE2E3
HGF
RPS6
TAP1
GTF2F1
COX6B1
ARMCX3
DPM2
NHP2
SNRPE
HIST1H2BD
SNRPB
FAM114A1
PHB
HIGD1A
SPATA6
MCHR1
SEL1L3
DPP3
DDRGK1
PMVK
BAG1
H1FX
CYC1
NDUFV1
CD99
RAP1GAP2
FDPS
ATP8B4
VCAM1
NOP16
HMGA1
RFXANK
ESRRG
HIGD2A
TSGA10
UQCRQ
TUBGCP5
PIN1
SP140L
EIF4G2
COPE
AVEN
COL14A1
ARRB1
PTPN22
DBI
TRIAP1
ATP5G2
MFSD9
BLNK
UQCRFS1
HIST1H1C
NDUFC1
DCN
IQCG
QTRT1
PTP4A3
NDUFS7
NDUFS6
PEX5
GAPDH
THOP1
GTF2A1
NDUFB8
STOML2
TRIM52
GOSR2
DCTN3
NDUFB2
NDUFB1
PRCP
NOD2
RNF7
CXXC4
FYB
NCLN
SLITRK3
POLR2I
POLR2J
POLR2L
GADD45GIP1
LIM2
PPP1R14B
SEC24A
NDUFA4
B3GAT3
RPL35A
FAM179B
EIF3K
IMPDH2
EIF3G
CDK2AP1
SLC25A36
RAN
