# Supplementary material for: Simultaneous Presentation of Multiple Myeloma and Lung Cancer: Case Report and Gene Bioinformatics Analysis
Source: Front Oncol. 2022 Jun 13;12:859735. doi: 10.3389/fonc.2022.859735 (PMC9235397; doi:10.3389/fonc.2022.859735)
Supplement: Supplementary file 1 [file DataSheet_1.zip › The bioinformatic analysis of MM and lung cancer supplementary materials/Different expression genes analysis/GEO 7╕÷MM/limma░n/GSE13591.xlsx]

## Sheet: GSE13591
	logFC	AveExpr	t	P.Value	adj.P.Val	B
LOC100293211	-4.10829	5.80373	-17.777	1.42036e-37	1.78226e-33	70.7387
LOC101930405	-2.80103	5.91127	-13.2713	1.85704e-26	1.16511e-22	47.6444
IGLV1-44	-3.81479	8.19183	-11.4786	7.44935e-22	3.11582e-18	37.8748
CYAT1	-1.64496	7.93138	-10.9831	1.40414e-20	4.40479e-17	35.1517
IGK	-3.74804	8.56684	-10.4913	2.57046e-19	6.45082e-16	32.4497
IGLJ3	-2.80941	8.04258	-10.2788	8.99374e-19	1.88089e-15	31.2839
IGHM	-3.77391	8.66412	-10.1381	2.05686e-18	3.68707e-15	30.5134
IGHD	-3.63131	7.62624	-9.09243	9.09636e-16	1.42676e-12	24.8277
SWAP70	-0.480095	4.96595	-8.19472	1.49915e-13	2.09015e-10	20.0513
CTSH	-2.93038	7.46845	-8.11301	2.36714e-13	2.97029e-10	19.6235
IGKC	-1.7154	8.0972	-6.93573	1.40953e-10	1.60789e-07	13.6391
AXL	-0.848526	6.28598	-6.62185	7.20036e-10	7.52917e-07	12.1126
IGLL5	-4.13416	9.3736	-6.48709	1.43436e-09	1.38449e-06	11.4678
TMA7	0.835351	9.86603	5.96434	1.94007e-08	1.73885e-05	9.0337
IGFBP6	-0.773092	6.7719	-5.79355	4.42913e-08	3.69867e-05	8.26344
VCAM1	-2.21032	5.94221	-5.78044	4.71619e-08	3.69867e-05	8.20487
FPGS	0.553641	8.18136	5.75571	5.30829e-08	3.91814e-05	8.09458
NPL	-0.922917	4.79732	-5.68419	7.46142e-08	5.15496e-05	7.77716
HMOX1	-1.76045	7.63988	-5.67468	7.80556e-08	5.15496e-05	7.73514
AIF1	-0.659459	8.02148	-5.5952	1.13583e-07	6.92039e-05	7.38561
MT1F	-1.01604	8.08006	-5.58169	1.21022e-07	6.92039e-05	7.32652
PLA2G2D	-0.69686	8.28119	-5.57655	1.23978e-07	6.92039e-05	7.30404
IGH	-0.628278	5.96734	-5.57167	1.26848e-07	6.92039e-05	7.28273
MS4A6A	-0.938132	6.54254	-5.55015	1.40299e-07	7.33527e-05	7.18887
DUSP5	1.97723	11.5328	5.48503	1.90075e-07	9.54025e-05	6.90616
IGLC1	-1.65339	9.52757	-5.4606	2.12888e-07	0.000102743	6.80067
HNMT	-0.308662	4.40247	-5.43804	2.36322e-07	0.000109829	6.70349
PID1	-0.429743	4.62658	-5.38041	3.08209e-07	0.000138121	6.45642
SDC3	-0.6298	6.70415	-5.36628	3.28856e-07	0.000139198	6.39611
GIMAP6	-0.384462	3.52884	-5.36368	3.32798e-07	0.000139198	6.38503
GAPDH	1.00636	12.0335	5.32841	3.91098e-07	0.000158306	6.23494
JUND	1.60495	10.304	5.31236	4.20825e-07	0.000165016	6.16684
CPM	-0.346841	4.97028	-5.28515	4.76314e-07	0.000181115	6.05171
TNFRSF4	-0.507026	6.74272	-5.13515	9.36244e-07	0.000345529	5.42408
HLA-DMA	-2.18508	7.26655	-5.12133	9.95813e-07	0.000351632	5.36683
CCL18	-0.911241	5.62959	-5.11841	1.00883e-06	0.000351632	5.35478
TRIAP1	0.736936	8.49639	5.10329	1.07911e-06	0.000365963	5.2923
VIPR1	-0.621236	7.62368	-5.061	1.30184e-06	0.000429881	5.11824
CTSB	-1.05898	7.79671	-5.03704	1.44724e-06	0.000465641	5.02005
CDK5RAP2	-0.493647	6.39063	-4.99906	1.71064e-06	0.000536629	4.86505
HLA-DPA1	-1.63054	6.61415	-4.97926	1.86587e-06	0.000571046	4.78455
LYVE1	-0.523516	5.48426	-4.9712	1.93281e-06	0.000577451	4.75189
PSMB7	0.991764	9.73578	4.9434	2.18248e-06	0.000627766	4.63935
EFNA1	-0.468475	6.1763	-4.94143	2.20128e-06	0.000627766	4.6314
MRC1	-0.789562	4.71417	-4.90845	2.54084e-06	0.000708499	4.49855
SIGLEC1	-0.472999	6.22827	-4.88033	2.87016e-06	0.000770105	4.38573
SASH1	-0.466918	7.19022	-4.87905	2.88606e-06	0.000770105	4.38061
LOC102723479	-0.629703	6.21698	-4.87396	2.95029e-06	0.000770105	4.36024
PASK	-0.508296	6.48754	-4.85556	3.19424e-06	0.000770105	4.28672
CSN3	-0.410206	5.59242	-4.85491	3.2032e-06	0.000770105	4.28412
ALDH1A1	-0.753361	3.98196	-4.85274	3.23327e-06	0.000770105	4.27548
PILRA	-0.402532	5.02522	-4.85155	3.24984e-06	0.000770105	4.27075
LST1	-0.77073	7.7204	-4.85134	3.25276e-06	0.000770105	4.26992
RPL35	0.854423	12.3517	4.83733	3.45509e-06	0.00080053	4.21409
TSSK2	-0.432158	6.7469	-4.83374	3.50886e-06	0.00080053	4.1998
RAB20	-0.690833	7.3036	-4.80004	4.05448e-06	0.000908493	4.06612
PLAT	-0.298427	4.00177	-4.79282	4.18162e-06	0.000920542	4.03757
MBP	-0.533644	6.3327	-4.76857	4.63776e-06	0.00100336	3.94185
GIMAP4	-0.539262	4.60827	-4.73843	5.27199e-06	0.00112124	3.82339
CD19	-1.34399	6.46334	-4.71985	5.704e-06	0.00118657	3.75063
BPIFA1	-0.461458	6.98289	-4.7172	5.76832e-06	0.00118657	3.74027
A2M	-0.801463	5.91885	-4.67126	7.00199e-06	0.00141711	3.56128
ERI3	0.529016	6.83015	4.66254	7.26313e-06	0.00144663	3.52748
HNRNPC	0.793834	9.04709	4.60133	9.38183e-06	0.00183942	3.2913
PTPN22	-0.47341	4.4783	-4.57466	1.04813e-05	0.00202338	3.18911
TREM2	-0.491301	7.28982	-4.50855	1.37703e-05	0.00261802	2.93761
Igk	-0.593195	8.09695	-4.46521	1.64442e-05	0.00307974	2.77421
PLA2G7	-0.81088	4.49781	-4.44354	1.79622e-05	0.00331455	2.69296
DYSF	-0.597055	6.81658	-4.43928	1.82762e-05	0.00332362	2.67701
CNKSR1	-0.636573	6.12632	-4.42968	1.90031e-05	0.0033655	2.64113
IRF8	-0.657704	6.83815	-4.42655	1.92456e-05	0.0033655	2.62946
LILRB5	-0.524404	5.94573	-4.42572	1.93111e-05	0.0033655	2.62633
CLIP3	-0.484044	8.14918	-4.41591	2.00946e-05	0.00345407	2.58975
IRAK3	-0.305755	4.95367	-4.40842	2.07129e-05	0.00351223	2.56188
RFTN1	-0.823018	5.65463	-4.38865	2.24357e-05	0.00375364	2.48842
CD163	-1.19374	5.90229	-4.38184	2.30601e-05	0.00380735	2.46318
IGSF6	-0.479999	4.69548	-4.37522	2.36836e-05	0.00383504	2.43866
TMEM242	-0.439514	6.88768	-4.37359	2.38391e-05	0.00383504	2.43265
FXYD6	-0.561914	6.52582	-4.35825	2.53559e-05	0.00402742	2.37596
DNAI2	-0.331768	5.21529	-4.34595	2.66379e-05	0.00417816	2.33064
EPB41L3	-0.369694	4.16672	-4.31227	3.04779e-05	0.00464873	2.20697
C19orf26	-0.386652	4.52568	-4.30818	3.0978e-05	0.00464873	2.19203
Y16709	0.740315	11.2784	4.30647	3.11907e-05	0.00464873	2.18574
UBE2G2	0.656742	8.21202	4.306	3.1249e-05	0.00464873	2.18403
RANBP6	0.858572	7.3708	4.30406	3.14904e-05	0.00464873	2.17696
CDX1	-0.506195	7.84263	-4.29831	3.22195e-05	0.00470105	2.15595
LOC57399	-0.215873	4.05897	-4.28024	3.46172e-05	0.00499283	2.09008
ZNF142	-0.375766	6.76932	-4.2697	3.60945e-05	0.00514674	2.05173
MS4A4A	-0.889937	3.82111	-4.24244	4.01993e-05	0.00562119	1.95294
ABLIM3	-0.448905	6.19035	-4.241	4.04285e-05	0.00562119	1.94773
EPHB6	-0.588122	6.67902	-4.23693	4.10823e-05	0.00562119	1.93302
LHPP	-0.66104	7.18785	-4.23612	4.12137e-05	0.00562119	1.93009
RBP4	-0.315724	4.88371	-4.22555	4.29643e-05	0.00575827	1.89195
CYP7B1	-0.317122	4.66994	-4.22225	4.35253e-05	0.00575827	1.88006
LMAN1L	-0.330025	6.46932	-4.22085	4.37646e-05	0.00575827	1.87504
TULP1	-0.505023	6.66468	-4.21917	4.40543e-05	0.00575827	1.86899
UQCRFS1	0.868584	10.7821	4.21248	4.52282e-05	0.00585076	1.84488
IFT52	-0.49883	7.94177	-4.20461	4.66444e-05	0.00596961	1.81663
CEBPD	-0.79248	5.50817	-4.20214	4.70985e-05	0.00596961	1.80775
PAF1	0.55423	7.03027	4.18537	5.0291e-05	0.00631052	1.74767
DPEP2	-0.927175	5.96482	-4.17509	5.23511e-05	0.00646819	1.7109
MCL1	1.01378	9.48938	4.17398	5.25785e-05	0.00646819	1.70693
ATP5B	0.752102	10.7176	4.17137	5.31164e-05	0.00647092	1.6976
ILF3	0.606531	7.98609	4.15932	5.56674e-05	0.00671649	1.65465
CFL1	0.615915	12.4413	4.15482	5.66491e-05	0.00676983	1.63865
RNF208	-0.579241	7.6579	-4.15033	5.76468e-05	0.00682408	1.62267
LEPREL4	-0.406467	5.62234	-4.14593	5.86403e-05	0.00686124	1.60703
MCF2L-AS1	-0.668289	6.35721	-4.14219	5.94975e-05	0.00686124	1.59374
VSIG4	-0.736958	6.69194	-4.14174	5.96011e-05	0.00686124	1.59215
RPS19	0.940938	13.1494	4.12247	6.42176e-05	0.00732547	1.52388
ETF1	0.680883	8.6415	4.11744	6.54781e-05	0.00734918	1.5061
IL18	-0.246086	3.87656	-4.11698	6.55968e-05	0.00734918	1.50444
PPP1R14B	0.756945	8.31156	4.10291	6.92548e-05	0.00756022	1.45481
TXNL4B	-0.452627	7.56674	-4.102	6.94981e-05	0.00756022	1.4516
S100A2	-0.468202	5.92583	-4.10157	6.9614e-05	0.00756022	1.45008
PPP2R1A	0.490364	8.60989	4.10054	6.98905e-05	0.00756022	1.44645
COX8A	0.578391	10.4205	4.0596	8.1782e-05	0.00872586	1.30283
AZGP1P1	-0.421588	5.00723	-4.05873	8.2057e-05	0.00872586	1.29976
ZFP30	-0.264919	3.90686	-4.04727	8.57302e-05	0.00903985	1.25975
PPFIA2	-0.400438	6.29721	-4.03658	8.92958e-05	0.00933737	1.22253
TBC1D4	-0.293346	5.63214	-4.03302	9.05141e-05	0.00938654	1.21016
SLC1A3	-0.539341	6.7563	-4.02434	9.35539e-05	0.00955283	1.18
SLC22A18AS	-0.415862	7.57894	-4.0241	9.36403e-05	0.00955283	1.17915
PRPF31	0.392188	7.23289	4.02089	9.47875e-05	0.00959188	1.16804
FOLR2	-0.565626	8.07963	-4.00436	0.000100925	0.0101242	1.11077
HSP90AB1	0.820321	10.1959	4.00203	0.000101818	0.0101242	1.10273
DHX9	0.66454	7.20033	4.00035	0.000102469	0.0101242	1.09692
NME1	1.00236	10.0816	3.99109	0.000106124	0.0104035	1.06493
CD27	-2.36713	8.42353	-3.98729	0.000107656	0.0104719	1.05186
ZNF207	0.481014	9.97358	3.97288	0.000113675	0.0109723	1.00224
C19orf53	0.731956	9.90016	3.96484	0.000117167	0.011223	0.974644
CTBP2	-0.279915	5.90748	-3.96081	0.000118957	0.0113081	0.960819
SLC25A5	0.847396	11.1546	3.95755	0.000120426	0.0113617	0.949632
UBA52	0.758722	12.4446	3.94061	0.000128328	0.0118995	0.891701
FCER1G	-0.981684	7.75992	-3.9402	0.000128526	0.0118995	0.890299
NCR1	-0.306981	6.69535	-3.93927	0.000128971	0.0118995	0.887147
PSME3	0.564956	7.76711	3.92118	0.000138	0.0124775	0.825494
LDHA	1.07819	11.3134	3.92059	0.000138303	0.0124775	0.823497
IGLV6-57	-1.29363	6.42074	-3.91912	0.000139064	0.0124775	0.818502
RLBP1	-0.461302	6.69735	-3.91773	0.000139789	0.0124775	0.813762
SSNA1	0.498394	8.04482	3.91688	0.000140235	0.0124775	0.810862
LDHB	1.03643	10.9743	3.91503	0.000141202	0.0124775	0.804602
CEACAM5	-0.316921	6.99931	-3.906	0.000146035	0.0127842	0.773953
CDC37	0.5528	8.75905	3.90476	0.00014671	0.0127842	0.769753
POLR2L	0.409501	8.45266	3.89969	0.000149505	0.0127926	0.75257
DBF4	0.913713	7.12452	3.89914	0.000149815	0.0127926	0.750687
PPP1R15A	1.4519	9.73514	3.89862	0.000150104	0.0127926	0.748933
RNF220	0.395605	8.23967	3.89722	0.000150885	0.0127926	0.744204
COX6B1	0.771232	10.424	3.89521	0.000152017	0.0128021	0.737402
LBX1	-0.422243	4.51105	-3.88606	0.00015727	0.0131562	0.706477
IFRD2	0.764076	8.86552	3.87942	0.000161194	0.0133951	0.684049
CLIC1	0.880372	10.743	3.87549	0.000163555	0.0135019	0.67082
HPGDS	-0.36798	6.56796	-3.86293	0.000171335	0.0140517	0.628537
LINC00312	-0.490976	7.13285	-3.8576	0.00017474	0.0142379	0.610642
SLCO2B1	-0.397312	6.90622	-3.85212	0.000178308	0.0144349	0.592256
GPR183	-0.3528	4.14642	-3.84447	0.000183408	0.0146884	0.566612
KPNA2	0.935649	8.21433	3.84354	0.000184037	0.0146884	0.563502
IDH3B	0.39732	8.14803	3.8408	0.000185905	0.0146884	0.55432
TCL1A	-0.39427	7.04585	-3.84048	0.000186122	0.0146884	0.553257
NOP2	0.630188	8.52271	3.83313	0.000191222	0.0149966	0.528682
CSF1R	-0.538488	5.96399	-3.80955	0.000208492	0.0160945	0.450111
MED4	-0.636933	6.40097	-3.80857	0.000209234	0.0160945	0.446881
CD47	0.367704	7.97548	3.80847	0.000209315	0.0160945	0.446531
ZNF528	-0.453806	5.7186	-3.80712	0.000210352	0.0160945	0.442043
HNRNPM	0.620654	7.82483	3.80283	0.000213673	0.0162495	0.427813
PPIA	0.786848	12.6402	3.79859	0.00021701	0.0163501	0.413738
RGP1	0.441492	6.80279	3.79784	0.000217601	0.0163501	0.411267
PHLDB1	-0.413204	7.43373	-3.7937	0.000220921	0.0165007	0.397518
VPREB1	-0.461928	4.32422	-3.78757	0.000225913	0.0167737	0.377229
ZNF253	-0.474506	6.19991	-3.78574	0.000227418	0.0167861	0.371199
ATXN7	0.586382	6.95616	3.77031	0.000240549	0.0176515	0.320246
RAB26	-0.60879	7.30285	-3.76846	0.00024217	0.0176671	0.314151
TSNAXIP1	-0.407149	7.44883	-3.76578	0.000244538	0.0177368	0.305322
MROH7	-0.436904	6.513	-3.76215	0.000247782	0.0178113	0.293364
TMEM140	-0.955198	7.40593	-3.76119	0.000248644	0.0178113	0.290212
ODC1	0.961418	11.428	3.75989	0.000249824	0.0178113	0.285916
PNMA3	-0.495526	6.98403	-3.75612	0.000253257	0.0179541	0.273534
EMC3	0.346326	7.39202	3.74894	0.000259922	0.0181178	0.249969
ATF3	2.24971	9.13866	3.74787	0.000260929	0.0181178	0.246462
VDAC2	0.633278	10.151	3.74712	0.000261638	0.0181178	0.244003
PALM	-0.355817	7.88703	-3.74592	0.000262783	0.0181178	0.240041
FOXF1	-0.318584	4.64903	-3.7448	0.000263842	0.0181178	0.236394
DGCR5	-0.342869	7.24607	-3.7444	0.000264229	0.0181178	0.235063
CSNK1E	-0.530132	8.25564	-3.73997	0.000268486	0.0183096	0.220571
IGLL1	-0.573149	5.72741	-3.73468	0.00027367	0.0185622	0.20323
TCRBV12S3	-0.321408	5.56357	-3.73049	0.000277836	0.0187434	0.189534
OBSL1	-0.354972	5.88746	-3.72576	0.000282605	0.0189632	0.174105
COX6C	0.658652	10.8579	3.72205	0.000286411	0.0191164	0.161977
CARKD	-0.872941	7.10815	-3.72022	0.000288298	0.0191405	0.156028
ENDOG	0.776383	7.01077	3.71834	0.00029026	0.0191694	0.14988
KCNIP1	-0.423336	5.54629	-3.71345	0.000295403	0.0194069	0.133965
HSPA9	0.62594	8.84827	3.69844	0.000311746	0.0203739	0.0851785
GPN2	-0.45295	6.97379	-3.69438	0.000316316	0.0204774	0.0719978
APOBEC3F	-0.482405	5.41173	-3.69403	0.000316711	0.0204774	0.0708669
CD81	-2.07251	7.36201	-3.6927	0.000318226	0.0204774	0.0665461
RANBP17	-0.31772	5.68649	-3.68946	0.000321929	0.02061	0.0560666
XCL1	-0.287153	5.06139	-3.68783	0.000323816	0.0206256	0.0507745
MED27	0.266099	7.08349	3.68638	0.0003255	0.0206282	0.0460781
TCERG1	0.793459	7.53303	3.68227	0.00033031	0.0207379	0.0327955
FEZ1	-0.324971	6.66991	-3.68208	0.000330537	0.0207379	0.0321734
RIN3	-0.350335	6.13884	-3.66507	0.00035121	0.0218625	-0.0227376
TFRC	1.04931	8.81665	3.66448	0.000351947	0.0218625	-0.0246342
HIST1H1C	2.01489	10.1229	3.66262	0.000354279	0.021899	-0.0306116
SERPINF1	-0.505264	6.40666	-3.65189	0.000368049	0.0226386	-0.0651098
TXN	0.837983	7.6324	3.63912	0.0003851	0.0235719	-0.106069
TCN2	-0.645643	7.07971	-3.63569	0.000389805	0.0237441	-0.117051
ALPP	-0.443809	6.79528	-3.63038	0.000397205	0.0240779	-0.134052
UBE2E3	0.726018	8.7033	3.62072	0.000410991	0.0247938	-0.164895
CCNL1	0.892421	10.7277	3.61853	0.000414176	0.0248664	-0.17187
PIPOX	-0.272639	5.07779	-3.61541	0.000418755	0.0249506	-0.181806
RPL12	0.695313	12.3484	3.61467	0.000419856	0.0249506	-0.18418
ENTPD3	-0.392548	7.10553	-3.61353	0.000421543	0.0249506	-0.187803
CD5L	-0.689122	5.99281	-3.60789	0.000430007	0.025332	-0.205764
CEBPA	-0.376933	6.89758	-3.60287	0.000437662	0.0256625	-0.221705
RPS24	0.410181	12.665	3.5964	0.000447723	0.0261303	-0.242233
HLA-DQA1	-0.481112	5.3108	-3.59432	0.000451013	0.0261442	-0.248846
REN	-0.381683	7.18069	-3.59362	0.000452128	0.0261442	-0.251076
MRPL9	0.701036	8.07693	3.59081	0.000456594	0.0262814	-0.259951
CLTCL1	-0.432533	7.26079	-3.58888	0.0004597	0.0263004	-0.266074
AEN	0.551463	8.53394	3.58787	0.000461336	0.0263004	-0.269281
RCN2	0.915581	7.97999	3.58671	0.000463213	0.0263004	-0.272947
LOC103344931	0.233596	5.60632	3.58185	0.000471162	0.0266313	-0.28831
FBP2	-0.430091	6.33964	-3.56812	0.000494348	0.0278165	-0.331666
ACSM5	-0.334244	6.3771	-3.56555	0.000498795	0.0279052	-0.339747
EEF1E1	0.659857	5.90075	3.56465	0.000500372	0.0279052	-0.342595
SNRPF	0.698894	7.81816	3.56167	0.00050559	0.0279882	-0.351955
ZNF394	0.648435	8.47107	3.56126	0.000506322	0.0279882	-0.353261
DENND1C	-0.607193	7.70636	-3.55513	0.000517261	0.0283603	-0.372543
SLC25A3	0.575452	11.5319	3.55495	0.000517572	0.0283603	-0.373086
ZXDC	0.396077	7.1994	3.55137	0.000524073	0.0285525	-0.384343
MRPL23	0.759397	7.72769	3.55052	0.000525632	0.0285525	-0.387022
MEX3D	0.321443	5.72007	3.54703	0.000532043	0.0287762	-0.397956
CACNA1S	-0.35351	6.19424	-3.53865	0.000547766	0.0294994	-0.424217
WNT7B	-0.418293	5.88655	-3.53599	0.000552835	0.0296452	-0.43252
NDUFB8	0.410167	8.54754	3.52984	0.000564753	0.030062	-0.451746
C1QA	-1.37834	7.15804	-3.52951	0.000565399	0.030062	-0.452777
NPC2	-1.1482	10.6838	-3.52616	0.000572006	0.030285	-0.463248
WDR76	0.37468	5.81609	3.52447	0.000575361	0.0303346	-0.468517
CXCL12	-1.49933	7.11567	-3.51429	0.000595987	0.0312906	-0.500253
TGDS	-0.668765	7.14882	-3.50893	0.000607111	0.0317418	-0.516911
PYCRL	-0.432497	6.69249	-3.50549	0.000614348	0.0319869	-0.527584
RPS17	0.455317	13.5288	3.50378	0.00061798	0.032043	-0.532892
MAST1	-0.689291	7.74358	-3.49753	0.000631433	0.0326059	-0.552285
BAG1	0.622058	8.89421	3.4929	0.000641585	0.0329943	-0.566645
CD79A	-1.69825	9.02412	-3.47504	0.000682141	0.0348155	-0.621809
PIN1	0.600796	6.29268	3.47487	0.000682549	0.0348155	-0.622347
LILRA2	-0.343986	6.56262	-3.46402	0.000708364	0.0358917	-0.655743
SYT11	-0.228728	5.19673	-3.46361	0.000709368	0.0358917	-0.657017
GADD45A	2.03267	10.2023	3.46209	0.000713051	0.0359332	-0.661674
HLA-DPB1	-1.08307	7.26479	-3.46003	0.000718099	0.0360428	-0.668018
ADIRF	-0.401934	6.35261	-3.45682	0.000725997	0.0360934	-0.677855
PMS2P1	0.576967	8.51335	3.45475	0.000731161	0.0360934	-0.684227
YBX1	0.493826	9.4847	3.45415	0.000732653	0.0360934	-0.68606
RRAGB	0.282175	5.18768	3.45411	0.000732758	0.0360934	-0.686189
MLYCD	-0.446014	7.22417	-3.45326	0.000734874	0.0360934	-0.688782
ECRP	-0.273342	6.82309	-3.45183	0.000738462	0.0360934	-0.693161
RPS10	0.361532	11.8343	3.45153	0.000739241	0.0360934	-0.694108
HLA-DQB1	-0.381079	5.61892	-3.44932	0.000744816	0.0362246	-0.700863
UNC45A	0.296822	7.46264	3.44026	0.000768166	0.037216	-0.728609
LOC202181	-0.276492	4.06151	-3.43677	0.000777316	0.0375144	-0.739249
RRS1	0.645254	7.87293	3.43014	0.000795024	0.0382221	-0.759488
RPLP1	0.374517	13.3917	3.4269	0.000803816	0.0384973	-0.769369
TMEM259	0.549767	6.82825	3.4256	0.000807375	0.0385207	-0.773337
CACNB3	-0.354794	6.60734	-3.42425	0.000811088	0.0385513	-0.777458
RP11-114H24.6	-0.402098	7.10422	-3.41856	0.000826868	0.0389591	-0.794764
HLA-DRB4	-0.310811	5.40664	-3.41752	0.000829778	0.0389591	-0.797918
EIF1	0.586222	11.0322	3.41698	0.000831299	0.0389591	-0.799563
NR4A2	1.62893	7.54966	3.4167	0.000832088	0.0389591	-0.800415
DOCK5	-0.222247	4.89953	-3.41232	0.000844509	0.0393937	-0.813719
SLAMF8	-0.25525	5.58918	-3.40989	0.000851491	0.0395723	-0.821112
HIST1H2BK	1.12528	10.5116	3.403	0.000871524	0.0400966	-0.841987
TSR1	0.464145	6.57921	3.40295	0.000871681	0.0400966	-0.842148
KBTBD4	0.342225	7.09826	3.40272	0.00087236	0.0400966	-0.842847
RAP1GAP2	-0.960538	6.83995	-3.40147	0.000876043	0.0401189	-0.846628
PDE4DIP	-0.168175	4.84865	-3.39715	0.000888912	0.0405602	-0.859715
DCAF8	0.452552	7.85208	3.39428	0.000897548	0.0406613	-0.868391
NFIC	-0.421507	6.10929	-3.39392	0.000898641	0.0406613	-0.869483
YPEL5	0.918737	11.4232	3.39319	0.000900847	0.0406613	-0.871683
COX5B	0.49801	9.10503	3.39012	0.000910204	0.0408873	-0.880954
RPS27	0.297395	13.0136	3.38941	0.000912371	0.0408873	-0.883088
MRPL28	0.356727	7.70427	3.38804	0.000916583	0.0409193	-0.887219
SENP3	0.271997	6.73638	3.38683	0.000920351	0.0409193	-0.890899
MCHR1	-0.275828	6.56732	-3.38548	0.000924509	0.0409193	-0.894943
IFT27	-0.446541	7.26787	-3.38496	0.000926131	0.0409193	-0.896515
BTF3	0.619965	10.6805	3.37795	0.000948218	0.0417482	-0.917654
TIPARP	1.29164	9.19025	3.37064	0.000971763	0.0426353	-0.939646
DRAP1	0.697453	7.48249	3.36552	0.00098857	0.0431135	-0.955018
HIST1H2AC	1.7012	9.28157	3.36414	0.000993137	0.0431135	-0.95915
FGFBP1	-0.320763	7.0691	-3.36235	0.000999107	0.0431135	-0.964522
ACTB	0.541759	12.5645	3.36185	0.00100079	0.0431135	-0.966027
GDI1	0.520505	9.41242	3.36133	0.00100254	0.0431135	-0.967598
TRIB1	0.708441	11.3072	3.36044	0.00100553	0.0431135	-0.970266
SMARCA4	0.473188	7.1416	3.36008	0.00100671	0.0431135	-0.97132
MAPKAPK2	0.927248	8.66592	3.35809	0.00101345	0.04312	-0.977296
RNASE6	-2.03039	6.3557	-3.35781	0.00101439	0.04312	-0.978128
ADAP2	-0.564402	7.07774	-3.35699	0.00101718	0.04312	-0.980584
MRPS12	0.364486	6.68824	3.35514	0.00102348	0.0432411	-0.986119
CIC	0.433298	8.72772	3.35239	0.00103293	0.043376	-0.994359
WDR83OS	0.5526	10.0125	3.35153	0.00103591	0.043376	-0.996939
CNN1	-0.366462	5.5391	-3.3512	0.00103704	0.043376	-0.997914
METAP2	0.436646	6.47554	3.34709	0.00105136	0.0438287	-1.0102
PDYN	-0.370933	6.10345	-3.34358	0.00106375	0.0441984	-1.02069
HDGF	0.617113	10.2474	3.33996	0.00107663	0.0445862	-1.03148
RP3-507I15.1	0.637578	10.3796	3.33705	0.00108714	0.044829	-1.04018
COX7B	0.693999	9.47433	3.33636	0.00108964	0.044829	-1.04223
PHC3	0.282234	5.68193	3.33313	0.0011014	0.0451645	-1.05184
CTPS1	0.79737	6.60646	3.3271	0.0011237	0.0459288	-1.06978
FZD2	-0.640273	5.59353	-3.32468	0.00113277	0.0461492	-1.07698
SRSF3	0.602529	8.68009	3.31688	0.00116244	0.0472047	-1.10012
KLK6	-0.379742	6.60019	-3.30998	0.00118929	0.0481395	-1.12055
VPS28	0.645693	8.70858	3.30718	0.00120037	0.0482851	-1.12884
PTMA	0.510099	10.6314	3.30712	0.00120059	0.0482851	-1.129
SLC46A3	-0.906717	6.54672	-3.30507	0.00120875	0.048458	-1.13506
TEX40	-0.390261	6.92739	-3.30121	0.00122426	0.0489031	-1.14647
PSTPIP2	-0.312809	4.15237	-3.30038	0.00122764	0.0489031	-1.14894
RHBDF1	-0.337899	7.40165	-3.29242	0.00126029	0.0499835	-1.1724
ELP6	-0.33505	5.87536	-3.29051	0.00126824	0.0499835	-1.17803
UBE2M	0.55468	8.10513	3.29027	0.00126927	0.0499835	-1.17875
ACBD4	-0.317297	7.96316	-3.28993	0.0012707	0.0499835	-1.17976
ISCA1	0.71983	7.92879	3.28849	0.00127673	0.0500639	-1.18399
CCL23	-0.182513	4.27087	-3.28655	0.00128491	0.0502274	-1.18969
TIMM13	0.97276	8.29509	3.28529	0.00129025	0.0502796	-1.1934
HIST1H2AB	0.419327	6.31351	3.28372	0.00129691	0.0503827	-1.198
SIK1	1.18457	11.374	3.28097	0.00130869	0.0506218	-1.20608
RPS12	0.573859	12.7029	3.28041	0.00131113	0.0506218	-1.20775
NHP2	0.711712	10.2567	3.27649	0.0013281	0.0510247	-1.21924
CNTFR	-0.405948	7.27215	-3.27613	0.0013297	0.0510247	-1.22031
SNRPD2	0.806044	10.5277	3.27483	0.00133536	0.0510857	-1.22411
POLR2I	0.619719	9.11131	3.27141	0.00135044	0.051358	-1.23414
LOC100131510	-0.335508	6.38966	-3.27136	0.00135066	0.051358	-1.23429
NCAM2	-0.293332	4.12193	-3.27026	0.00135552	0.051387	-1.2375
LARS	0.544421	8.32133	3.26623	0.00137359	0.0517132	-1.24932
TXNL4A	0.4029	8.5373	3.26597	0.00137476	0.0517132	-1.25008
GIT1	0.342126	8.63301	3.26558	0.00137649	0.0517132	-1.25121
RP5-1184F4.5	-0.340887	6.32134	-3.26418	0.00138284	0.0517427	-1.25532
MIR622	-0.296616	5.33144	-3.26358	0.00138552	0.0517427	-1.25705
NABP2	0.441883	6.56582	3.25665	0.00141733	0.052697	-1.27731
FAM149A	-0.499133	5.67614	-3.25619	0.00141948	0.052697	-1.27866
ATP5D	0.770029	9.02613	3.24954	0.00145063	0.0536948	-1.29804
TBCB	0.695235	8.47511	3.24521	0.00147128	0.0542015	-1.31065
KLHL22	-0.201768	5.94786	-3.24471	0.00147367	0.0542015	-1.3121
QTRT1	0.603213	8.25433	3.24329	0.00148049	0.0542015	-1.31622
FBL	1.02057	10.6258	3.24306	0.0014816	0.0542015	-1.31689
PKD2L1	-0.269682	6.86607	-3.24	0.00149649	0.0545872	-1.32582
SLC22A17	-0.511315	6.9186	-3.23827	0.00150492	0.0546827	-1.33083
RAP1A	-0.739823	7.918	-3.23675	0.0015124	0.0546827	-1.33525
DNAJA1	0.718727	9.32071	3.2357	0.00151757	0.0546827	-1.33829
AEBP1	-0.612717	6.69038	-3.23509	0.00152056	0.0546827	-1.34005
HLA-DMB	-0.505062	7.84357	-3.23452	0.0015234	0.0546827	-1.34172
RPS10L	0.555173	9.19037	3.23415	0.00152526	0.0546827	-1.3428
IGHG1	-0.42752	7.43027	-3.23241	0.00153389	0.0548355	-1.34783
NDUFV1	0.72033	9.50192	3.22864	0.00155284	0.0553551	-1.35878
PLEKHA6	-0.356323	6.9147	-3.22603	0.00156605	0.0555731	-1.36634
PSMD2	0.534544	9.38217	3.22541	0.0015692	0.0555731	-1.36813
TTC23	-0.348247	6.68884	-3.22481	0.00157224	0.0555731	-1.36985
GJA5	-0.279878	6.08096	-3.22257	0.00158371	0.0557447	-1.37633
KIAA0513	-0.75326	7.34367	-3.22205	0.0015864	0.0557447	-1.37785
SND1	0.49991	10.4894	3.21949	0.00159961	0.0557447	-1.38524
CNTD2	-0.449264	8.49888	-3.21887	0.00160283	0.0557447	-1.38703
BZW2	0.770986	8.68993	3.21847	0.0016049	0.0557447	-1.38818
PDE6G	-0.311857	8.06333	-3.21755	0.0016097	0.0557447	-1.39084
NEB	1.32932	6.44434	3.21597	0.00161796	0.0557447	-1.39541
NOL6	0.462736	7.91011	3.21559	0.00161999	0.0557447	-1.39652
GSTM5	-0.379153	7.63105	-3.21535	0.00162124	0.0557447	-1.39722
MTRF1	-0.406489	5.7029	-3.2153	0.00162152	0.0557447	-1.39737
LOC441204	-0.378863	5.1232	-3.21311	0.00163304	0.0558022	-1.40368
GALNT8	-0.348488	6.72313	-3.213	0.00163362	0.0558022	-1.40399
MFSD9	-0.363158	5.41637	-3.20981	0.00165058	0.0558022	-1.4132
TGFB1	0.517198	7.77021	3.20806	0.00165995	0.0558022	-1.41824
NDUFA7	0.649128	8.69318	3.20779	0.00166138	0.0558022	-1.41901
MSR1	-0.207263	5.03887	-3.20654	0.00166813	0.0558022	-1.42262
RASSF8	0.18492	4.91128	3.20636	0.00166907	0.0558022	-1.42312
VIPAS39	-0.477754	7.4691	-3.20535	0.00167456	0.0558022	-1.42605
CBX4	0.735346	7.51233	3.20531	0.00167474	0.0558022	-1.42615
SMARCB1	-0.531129	8.11653	-3.20506	0.00167612	0.0558022	-1.42688
ATP5H	0.754718	10.3399	3.20454	0.00167896	0.0558022	-1.42838
EMC7	0.752265	9.9358	3.20302	0.00168719	0.0558022	-1.43274
SLA	-0.56317	7.18003	-3.2027	0.00168893	0.0558022	-1.43366
PSMC3	0.638389	8.40268	3.20258	0.00168963	0.0558022	-1.43403
KDELC1	-0.225806	4.17231	-3.2024	0.00169058	0.0558022	-1.43453
RPL36	1.01489	10.9077	3.20047	0.00170115	0.0558022	-1.44008
CLCN6	-0.398562	6.99815	-3.19948	0.00170661	0.0558022	-1.44294
CDKN1A	0.951964	9.96363	3.19935	0.00170731	0.0558022	-1.4433
CELSR1	-0.206757	4.91385	-3.19928	0.00170769	0.0558022	-1.4435
SRF	0.471	7.19805	3.19789	0.0017154	0.0559088	-1.44751
PFN1	0.750388	8.72288	3.19647	0.00172328	0.0560201	-1.4516
TMCC2	-0.419589	7.09313	-3.19549	0.00172873	0.056052	-1.45441
NDC1	0.72427	5.77522	3.19073	0.00175543	0.0566282	-1.46805
CDK5RAP1	0.367655	7.98392	3.1905	0.00175677	0.0566282	-1.46873
CDK2AP1	-1.02417	7.62923	-3.18912	0.00176457	0.0566282	-1.47268
BLK	-0.412985	6.52489	-3.18856	0.00176775	0.0566282	-1.47428
TTYH1	-0.248429	4.8096	-3.1866	0.00177892	0.0566282	-1.47989
PITPNM3	-0.346907	5.40168	-3.18622	0.00178111	0.0566282	-1.48099
RPL24	0.65593	12.3781	3.18487	0.00178885	0.0566282	-1.48484
TP73-AS1	-0.393347	6.50161	-3.1844	0.00179159	0.0566282	-1.48621
PQLC3	-0.236753	7.01365	-3.1843	0.00179213	0.0566282	-1.48648
NPY2R	-0.196973	5.23801	-3.18372	0.00179553	0.0566282	-1.48816
SLC22A14	-0.405919	7.75418	-3.18361	0.00179615	0.0566282	-1.48847
RRP1	0.413204	7.68484	3.18244	0.00180292	0.0566993	-1.49182
PPP6C	0.523209	9.31831	3.18144	0.0018087	0.0567389	-1.49467
DHX30	0.570209	7.98151	3.17929	0.00182127	0.0569908	-1.50083
PELI1	1.45802	10.9797	3.17543	0.00184395	0.0575569	-1.51184
CCNB1IP1	1.01835	7.94129	3.16886	0.00188324	0.0584941	-1.5306
SELENBP1	-0.381478	5.65703	-3.16885	0.0018833	0.0584941	-1.53063
PSMA2	0.578734	8.49578	3.166	0.00190059	0.0588105	-1.53876
ETS2	-0.395787	5.54171	-3.16563	0.00190286	0.0588105	-1.53982
ARPC5L	0.955609	10.7573	3.16233	0.00192309	0.0592746	-1.54923
GCC1	0.305769	7.601	3.16164	0.00192732	0.0592746	-1.55118
IFNA1	-0.442203	5.1904	-3.16019	0.0019363	0.0593953	-1.55532
ATP11A	-0.342039	5.4668	-3.15873	0.00194532	0.0593953	-1.55945
GPI	0.921746	9.92933	3.15809	0.00194932	0.0593953	-1.56127
MTMR12	0.651059	7.00978	3.15782	0.00195103	0.0593953	-1.56205
SREBF2	0.437934	8.56777	3.15719	0.00195491	0.0593953	-1.56382
FMNL1	0.600719	8.62762	3.15509	0.00196812	0.0594692	-1.56981
BTN2A3P	-0.408825	6.78006	-3.15465	0.00197088	0.0594692	-1.57106
KMT2D	-0.21392	5.85066	-3.15454	0.00197157	0.0594692	-1.57136
IFFO1	-0.306771	8.05873	-3.14802	0.00201304	0.0605746	-1.58987
RBM19	-0.23279	6.93274	-3.14501	0.00203246	0.0610127	-1.5984
NOTCH4	-0.316908	6.31732	-3.14196	0.00205227	0.0614603	-1.60702
FCER1A	-0.134755	4.09823	-3.14053	0.00206165	0.0615942	-1.61107
ABHD17A	0.594422	9.15948	3.13888	0.00207254	0.0617725	-1.61575
PPY	-0.43896	5.92864	-3.13721	0.0020836	0.0619551	-1.62048
SRPX2	-0.201151	4.63558	-3.13532	0.00209613	0.0621803	-1.62581
SSRP1	0.455024	7.97439	3.13199	0.00211844	0.0625471	-1.63521
UBE2H	0.642644	9.1095	3.13199	0.00211847	0.0625471	-1.63522
MBNL2	-0.79281	7.67996	-3.12915	0.00213764	0.0629652	-1.64323
AGPAT4	-0.408358	6.31961	-3.12506	0.00216556	0.0636381	-1.65475
HNRNPU	0.455843	8.39245	3.12429	0.00217088	0.0636454	-1.65693
SLC29A2	-0.29556	5.38437	-3.1232	0.00217837	0.0636685	-1.65999
TMEM147	0.724914	10.9613	3.12222	0.0021852	0.0636685	-1.66276
TEX28	-0.320841	6.0853	-3.12197	0.00218689	0.0636685	-1.66345
YIF1B	0.393553	7.10746	3.11727	0.00221976	0.0643272	-1.6767
CNBP	0.586385	10.406	3.11722	0.00222008	0.0643272	-1.67682
NOD2	-0.697227	5.64581	-3.11654	0.0022249	0.0643272	-1.67875
FLT3	-0.402113	6.80446	-3.11519	0.0022344	0.0644106	-1.68253
NR1H3	-0.367606	6.76166	-3.11468	0.00223805	0.0644106	-1.68398
CCL19	-0.343289	5.94946	-3.11383	0.00224407	0.0644361	-1.68636
C21orf59	0.67207	8.28265	3.11298	0.00225009	0.0644615	-1.68874
PSMD8	0.614542	8.80748	3.11027	0.00226948	0.0648689	-1.69635
ZDHHC3	0.242613	6.98631	3.10679	0.00229457	0.065419	-1.70611
TRIM16	0.372878	6.65788	3.10616	0.00229916	0.065419	-1.70788
TRPC2	-0.29687	6.24535	-3.10144	0.00233367	0.0660982	-1.7211
ARHGEF7	-0.355156	7.28131	-3.10062	0.00233967	0.0660982	-1.72338
ANTXR1	-0.176004	5.38463	-3.10054	0.0023403	0.0660982	-1.72361
SIGLEC9	-0.374605	6.86701	-3.0996	0.00234725	0.0660982	-1.72625
POM121L2	-0.278572	6.29852	-3.09931	0.00234936	0.0660982	-1.72704
NAGK	-0.802535	8.55344	-3.0927	0.00239884	0.067295	-1.74553
EPHA1	-0.256633	6.20053	-3.09033	0.0024168	0.067295	-1.75214
APOBEC3G	-0.467809	7.41791	-3.08974	0.00242134	0.067295	-1.7538
GUCA2B	-0.320109	5.59719	-3.08968	0.00242176	0.067295	-1.75396
CDSN	-0.269351	6.75676	-3.08931	0.00242457	0.067295	-1.75498
SCAP	0.437798	8.22585	3.08875	0.00242888	0.067295	-1.75656
SMCO4	-0.722926	7.02873	-3.08812	0.00243366	0.067295	-1.7583
PMS2P3	0.398647	7.30131	3.08694	0.00244276	0.067295	-1.76161
SLC25A14	0.31077	7.50465	3.08679	0.0024439	0.067295	-1.76202
RNF219	-0.348138	4.42926	-3.08602	0.00244982	0.067295	-1.76417
SPATA6	-0.259217	4.61393	-3.08531	0.00245528	0.067295	-1.76614
PLGRKT	0.460734	7.9151	3.08518	0.00245626	0.067295	-1.76649
SF3B2	0.45746	8.86837	3.08306	0.00247272	0.0675194	-1.77241
TSPO2	-0.337763	7.51737	-3.08237	0.0024781	0.0675194	-1.77434
HCK	-0.537252	5.68981	-3.08172	0.00248311	0.0675194	-1.77613
TUB	-0.244388	6.26648	-3.08136	0.00248597	0.0675194	-1.77715
SNRPE	0.661803	8.46277	3.07795	0.0025127	0.0680981	-1.78663
KLHL18	0.250461	7.63762	3.07586	0.00252924	0.0683984	-1.79244
ALDOA	0.530817	11.2004	3.07416	0.00254273	0.0686153	-1.79715
PRKAG2	-0.215273	5.27281	-3.07031	0.00257365	0.0693007	-1.80786
2021-03-01	-0.249859	4.75023	-3.06906	0.0025837	0.0694223	-1.81131
PKM	0.475016	7.75873	3.06535	0.0026139	0.0700329	-1.82161
TUBGCP3	-0.475135	4.79121	-3.06488	0.00261778	0.0700329	-1.82292
CDK9	0.47073	7.4311	3.06395	0.00262537	0.0700329	-1.82548
TNPO2	0.268855	7.1647	3.06354	0.00262875	0.0700329	-1.82662
PRND	-0.210078	5.72001	-3.05857	0.0026699	0.0709787	-1.84037
UBQLN3	-0.298293	5.23309	-3.05755	0.00267841	0.0710543	-1.84319
EIF4G2	0.290253	7.94044	3.05271	0.00271916	0.0718068	-1.85656
RASSF4	-0.261922	6.15203	-3.05258	0.00272033	0.0718068	-1.85694
AQP5	-0.374108	6.71127	-3.05215	0.00272394	0.0718068	-1.85811
TNFAIP2	-0.422715	7.44022	-3.05058	0.00273729	0.0719816	-1.86244
POM121C	0.516567	8.15586	3.04872	0.0027532	0.0719816	-1.86757
HOXB9	-0.295794	4.77065	-3.04857	0.00275455	0.0719816	-1.868
TMCO3	-0.372364	4.92947	-3.04776	0.00276152	0.0719816	-1.87024
NLRX1	-0.252611	7.56833	-3.04439	0.00279061	0.0719816	-1.87951
POM121L9P	-0.226919	5.01542	-3.04346	0.00279876	0.0719816	-1.88209
RTN4	0.926111	9.749	3.04325	0.00280053	0.0719816	-1.88265
GTF2A1	-0.343905	5.82325	-3.04323	0.00280074	0.0719816	-1.88271
DBR1	-0.283506	4.717	-3.04295	0.00280317	0.0719816	-1.88348
ARHGEF40	-0.478886	7.1828	-3.04218	0.00280993	0.0719816	-1.88561
CH25H	-0.338734	5.22037	-3.04177	0.00281351	0.0719816	-1.88674
SLC11A1	-0.240165	6.79752	-3.04148	0.00281603	0.0719816	-1.88753
MMP15	-0.326276	6.72899	-3.04128	0.00281773	0.0719816	-1.88806
MRAS	-0.261199	7.13334	-3.04094	0.00282077	0.0719816	-1.88902
EIF3B	0.561878	8.78483	3.0406	0.00282377	0.0719816	-1.88996
CYP2U1	-0.2542	5.46136	-3.04055	0.00282421	0.0719816	-1.89009
SFRP1	-0.264146	5.63999	-3.0401	0.00282809	0.0719816	-1.89131
GPR137B	-0.515344	4.79869	-3.0344	0.00287868	0.0731208	-1.90699
AP2M1	0.618515	8.76164	3.03023	0.0029162	0.0739243	-1.91844
BMP1	-0.252599	7.36434	-3.02776	0.00293859	0.0743416	-1.9252
TAT	-0.237384	5.34254	-3.02168	0.00299453	0.0756043	-1.94187
UQCRC1	0.65721	9.17123	3.01972	0.00301271	0.0757849	-1.94722
ZFP36	0.844365	11.39	3.01925	0.00301707	0.0757849	-1.9485
NRP1	-0.274864	5.29499	-3.01896	0.0030198	0.0757849	-1.9493
CYP26A1	-0.392803	6.59563	-3.01629	0.00304483	0.0762605	-1.95659
OSBPL11	-0.573224	5.66014	-3.01365	0.00306984	0.076498	-1.96382
C22orf24	-0.285234	6.41563	-3.01355	0.00307081	0.076498	-1.9641
PRC1	0.874398	6.36134	3.01272	0.00307868	0.076498	-1.96636
SH2D1A	-0.245618	5.73433	-3.01268	0.00307902	0.076498	-1.96646
PCNP	0.467029	8.71913	3.01208	0.00308479	0.076498	-1.96811
C5orf15	0.519284	8.08747	3.0114	0.00309127	0.0765074	-1.96996
SIGMAR1	0.673294	8.18622	3.00904	0.00311386	0.0769147	-1.97639
ILVBL	0.301621	7.1236	3.00602	0.00314304	0.0774831	-1.98463
SUGP2	0.319092	7.13469	3.00365	0.00316603	0.0778339	-1.99107
EVA1B	-0.420549	6.29686	-3.0029	0.00317334	0.0778339	-1.9931
BAIAP3	-0.326135	7.16016	-3.00169	0.00318524	0.0778339	-1.99641
GOSR2	-0.345802	6.52657	-3.00168	0.00318529	0.0778339	-1.99642
HSPBP1	0.299673	8.10477	3.00109	0.00319117	0.0778339	-1.99805
RPS15	0.462622	13.6328	3.00075	0.00319449	0.0778339	-1.99897
LGMN	-1.14288	6.65849	-2.99399	0.00326161	0.0793153	-2.01732
MDN1	0.5494	7.78682	2.99254	0.00327621	0.0794379	-2.02127
CD244	-0.261561	6.59685	-2.99222	0.0032794	0.0794379	-2.02213
DDRGK1	0.490356	8.46587	2.99161	0.00328564	0.0794379	-2.0238
ARHGAP4	0.662069	7.08912	2.9896	0.003306	0.0796929	-2.02925
HDAC7	0.577348	8.56609	2.98931	0.00330889	0.0796929	-2.03003
PEX5	0.254498	7.14432	2.98781	0.00332418	0.0797841	-2.03409
ELF5	-0.242465	5.78488	-2.98693	0.0033332	0.0797841	-2.03648
MAFB	-1.32031	5.91166	-2.98678	0.00333471	0.0797841	-2.03688
ZNF552	-0.347021	6.04632	-2.98645	0.00333812	0.0797841	-2.03778
ATP8B4	-0.239935	4.10305	-2.98352	0.00336826	0.0803515	-2.04572
PSMD6	0.532623	10.0726	2.98158	0.00338836	0.0805394	-2.05097
GCGR	-0.294477	6.50806	-2.98064	0.00339811	0.0805394	-2.0535
FAM53C	0.525837	8.79958	2.98018	0.00340293	0.0805394	-2.05475
CCT8	0.400671	7.61199	2.97983	0.00340659	0.0805394	-2.0557
RPLP0	0.458289	13.2263	2.97967	0.00340823	0.0805394	-2.05612
ITGA10	-0.250022	7.41154	-2.97682	0.0034382	0.0810727	-2.06384
ATP6V1G1	0.4998	10.5702	2.97629	0.00344372	0.0810727	-2.06526
PTGDS	-0.257106	7.47631	-2.9748	0.00345947	0.081291	-2.06928
ZKSCAN4	-0.340937	5.73116	-2.97137	0.00349602	0.0817315	-2.07855
CD209	-0.24478	7.0066	-2.97052	0.00350506	0.0817315	-2.08082
CKS2	1.54608	7.15841	2.97008	0.00350984	0.0817315	-2.08203
OSBPL3	-0.928532	5.93631	-2.9698	0.00351279	0.0817315	-2.08277
HYAL2	0.396545	7.15269	2.96968	0.00351413	0.0817315	-2.0831
HOXD11	0.239187	7.00859	2.96938	0.00351729	0.0817315	-2.0839
KCNMA1	-0.275659	5.8183	-2.96841	0.00352772	0.0818223	-2.08651
CD53	0.667246	11.5981	2.96625	0.00355113	0.0822133	-2.09234
CRYL1	-0.446959	6.92077	-2.96476	0.00356736	0.0824369	-2.09635
CELF1	0.321496	8.10349	2.96241	0.00359305	0.0827457	-2.10268
RMND5A	0.419922	7.08418	2.96233	0.00359391	0.0827457	-2.10289
C1QB	-1.19176	6.7629	-2.96075	0.00361124	0.0829923	-2.10713
URI1	0.349357	7.33145	2.96006	0.00361888	0.0829967	-2.10899
MSN	0.694725	9.55283	2.95954	0.00362466	0.0829967	-2.11039
WDYHV1	0.56323	6.54538	2.95697	0.0036531	0.0834957	-2.11728
NBR2	0.264749	6.17759	2.95637	0.00365976	0.0834958	-2.11889
PIGR	-0.308671	7.6375	-2.95572	0.00366706	0.0835104	-2.12064
PADI2	-0.327083	7.05003	-2.95462	0.00367933	0.0835827	-2.12358
FAXDC2	-0.22945	7.44564	-2.95425	0.00368355	0.0835827	-2.12459
PAM16	0.390964	7.4717	2.95278	0.00370003	0.0837897	-2.12853
RP3-522P13.2	0.474802	6.91457	2.95225	0.00370603	0.0837897	-2.12995
AKAP8L	0.311961	7.17851	2.94935	0.00373893	0.0843407	-2.13774
ITGA2	-0.278217	6.08587	-2.94807	0.00375346	0.0843407	-2.14115
PPP1R3C	-0.295574	5.84187	-2.94802	0.00375406	0.0843407	-2.14129
MLPH	-0.38258	8.44448	-2.94743	0.00376073	0.0843407	-2.14286
C16orf45	-0.278178	6.98629	-2.94715	0.00376401	0.0843407	-2.14362
SLC5A5	-0.292219	7.68464	-2.9465	0.00377139	0.0843553	-2.14535
NDUFA4	0.593794	10.3455	2.94567	0.00378094	0.0844186	-2.14758
SIAH2	0.504941	8.5845	2.94331	0.00380816	0.0848754	-2.15389
LOC647070	0.26239	6.802	2.94207	0.00382254	0.0850448	-2.15721
IL4R	-0.428724	7.07843	-2.93994	0.00384731	0.085398	-2.16289
HPR	-0.203275	6.78059	-2.93954	0.00385203	0.085398	-2.16398
ADPGK	0.410842	10.0659	2.93717	0.00387982	0.0857302	-2.1703
ULK2	-0.205909	5.44367	-2.9371	0.00388068	0.0857302	-2.1705
PMP2	-0.194483	4.19769	-2.93556	0.00389876	0.0859783	-2.17459
USP27X	-0.277595	5.33932	-2.93412	0.00391587	0.0861494	-2.17844
NDUFS6	0.626045	8.77629	2.93375	0.00392025	0.0861494	-2.17943
GAST	-0.32541	7.02502	-2.93096	0.00395349	0.0866202	-2.18685
ICAM2	-0.684296	10.0958	-2.93079	0.00395559	0.0866202	-2.18732
NUPR1	-0.334971	6.34427	-2.92945	0.00397164	0.0866202	-2.19088
TRO	-0.200634	4.85575	-2.92941	0.00397209	0.0866202	-2.19098
AVEN	0.698427	8.0376	2.92907	0.00397619	0.0866202	-2.19189
PIGC	0.336365	6.54412	2.92681	0.0040035	0.0867959	-2.19791
UBAP2	0.530594	8.03648	2.92558	0.00401837	0.0867959	-2.20117
VARS	0.544547	8.05207	2.92477	0.00402833	0.0867959	-2.20335
SOD1	0.701549	10.4576	2.924	0.00403765	0.0867959	-2.20538
PRPF3	0.522269	6.77331	2.92337	0.00404537	0.0867959	-2.20706
INHBB	-0.319827	5.13156	-2.92337	0.00404543	0.0867959	-2.20708
GAS1	-0.496065	4.98563	-2.92336	0.00404552	0.0867959	-2.2071
APOE	-0.683494	6.891	-2.92226	0.00405891	0.0867959	-2.21
CCDC85B	0.337622	7.07693	2.92219	0.00405979	0.0867959	-2.21019
RNF44	0.480423	8.09864	2.9219	0.00406335	0.0867959	-2.21096
SUPT4H1	0.34943	8.77356	2.92165	0.00406648	0.0867959	-2.21164
ARMC6	0.395631	7.22375	2.92102	0.00407417	0.0867959	-2.2133
PPA1	0.811348	11.0801	2.92102	0.00407418	0.0867959	-2.2133
MYRF	-0.238777	5.46242	-2.91989	0.00408814	0.0868008	-2.21631
HFE	-0.197485	6.86652	-2.91988	0.00408824	0.0868008	-2.21633
NDUFA9	0.425325	8.94072	2.91828	0.00410799	0.0870427	-2.22057
PPL	-0.412337	5.99969	-2.91706	0.00412325	0.0870427	-2.22383
NPFF	-0.246626	7.15289	-2.91699	0.00412407	0.0870427	-2.22401
CCL22	0.242956	7.41705	2.91659	0.00412904	0.0870427	-2.22507
SET	0.442803	10.0848	2.91617	0.00413432	0.0870427	-2.22619
SMPDL3A	-0.668202	4.61785	-2.91463	0.00415355	0.0873011	-2.23027
YAP1	0.190144	4.27351	2.91327	0.00417057	0.0875122	-2.23386
RBMS1	0.796161	8.87381	2.91131	0.00419532	0.0877327	-2.23906
ATP5O	0.494674	8.96683	2.91092	0.00420023	0.0877327	-2.24009
NECAB3	-0.34444	7.81539	-2.91026	0.00420866	0.0877327	-2.24185
PGLYRP1	-0.645599	6.80778	-2.91023	0.00420904	0.0877327	-2.24194
OPHN1	-0.614912	9.96033	-2.90885	0.00422655	0.0879514	-2.24558
DBI	0.826068	10.0485	2.90574	0.00426625	0.0886305	-2.2538
TCF7L2	-0.280005	5.23689	-2.90406	0.00428791	0.0889335	-2.25825
RPS6KB2	0.377259	8.44183	2.90322	0.0042988	0.0890122	-2.26048
TNS1	-0.233254	6.21408	-2.90263	0.00430641	0.0890228	-2.26203
FABP4	-0.616139	5.78435	-2.90049	0.00433413	0.0894485	-2.26767
YOD1	0.409119	4.82094	2.89822	0.00436391	0.089856	-2.27368
SSBP1	0.59108	7.91725	2.8975	0.00437329	0.089856	-2.27557
DDX56	0.389602	7.27565	2.89734	0.00437536	0.089856	-2.27598
RNMTL1	0.440994	7.19374	2.89508	0.00440515	0.09032	-2.28194
RASL12	-0.295623	6.15822	-2.89371	0.00442329	0.0904157	-2.28555
NMUR1	-0.345075	4.8192	-2.89364	0.00442423	0.0904157	-2.28574
CLPP	0.484878	8.58274	2.88903	0.00448583	0.0915256	-2.29788
POLRMT	0.36963	6.90003	2.88729	0.00450924	0.0918537	-2.30245
DYRK1B	0.284782	7.02474	2.88636	0.00452182	0.0918555	-2.30489
MRPS22	0.405537	7.9352	2.88621	0.00452396	0.0918555	-2.30531
CRISPLD2	-0.332232	6.75194	-2.88417	0.00455166	0.0920717	-2.31067
BCKDHB	0.429467	7.00096	2.88402	0.00455373	0.0920717	-2.31107
EIF3K	0.655195	10.623	2.8838	0.00455662	0.0920717	-2.31162
HMGN3	0.710126	9.90318	2.88107	0.00459404	0.0926784	-2.3188
FGF8	-0.241583	4.34349	-2.87698	0.00465051	0.0936671	-2.32952
SERPINA6	-0.263866	6.42396	-2.87596	0.00466474	0.0938031	-2.3322
SRPK3	-0.325106	7.12153	-2.8751	0.00467676	0.0938944	-2.33446
CCT2	0.751362	8.46629	2.87445	0.00468589	0.0939273	-2.33617
PRPH	-0.306438	7.95147	-2.87092	0.00473541	0.0947687	-2.34539
PFDN4	0.303908	6.64488	2.86899	0.00476285	0.0949159	-2.35046
PRPH2	-0.216688	7.45636	-2.86885	0.00476473	0.0949159	-2.3508
CD4	-0.268834	6.36534	-2.8688	0.00476546	0.0949159	-2.35094
NCL	0.527298	10.6275	2.86721	0.00478817	0.0951689	-2.35511
PSMD4	0.461154	8.44703	2.86685	0.00479333	0.0951689	-2.35605
ATXN7L3B	0.326665	7.75538	2.86563	0.00481078	0.0953205	-2.35924
FYB	-0.24536	6.89335	-2.86525	0.00481616	0.0953205	-2.36022
MT1X	-0.895955	7.87913	-2.86214	0.00486091	0.096011	-2.36833
RENBP	-0.289234	7.16515	-2.86155	0.00486951	0.096011	-2.36988
SF1	0.524403	8.39331	2.86124	0.004874	0.096011	-2.37068
PER3	-0.192078	4.32109	-2.86015	0.00488978	0.0961707	-2.37352
HDDC2	0.48755	7.02141	2.85849	0.00491402	0.0964963	-2.37785
TUSC2	0.276369	8.18717	2.8571	0.00493437	0.096589	-2.38147
LAMTOR2	0.570257	8.04386	2.8568	0.00493876	0.096589	-2.38225
CTSW	-1.37905	7.93064	-2.85601	0.00495045	0.096589	-2.38433
EMCN	-0.298021	5.80389	-2.85594	0.0049514	0.096589	-2.38449
COPE	0.37324	8.10127	2.85555	0.00495723	0.096589	-2.38552
PINK1	-0.398218	8.1027	-2.85415	0.0049779	0.0968059	-2.38917
ALAS2	-0.499657	7.4795	-2.85366	0.00498509	0.0968059	-2.39044
CDKN2A	0.258243	6.50548	2.85323	0.0049915	0.0968059	-2.39156
RALY	-0.608484	7.86339	-2.85199	0.00500989	0.0970125	-2.39478
ACVR2A	0.431802	8.0176	2.84973	0.00504366	0.097516	-2.40067
RAD23A	0.429046	9.2627	2.84875	0.00505832	0.0976489	-2.40321
SNRPB	0.546627	9.37711	2.84748	0.00507739	0.0978665	-2.40651
HYPM	-0.256418	6.15737	-2.84628	0.0050955	0.0979783	-2.40963
MYH8	-0.167136	4.36983	-2.84567	0.00510468	0.0979783	-2.4112
COX7A2L	0.510901	9.2958	2.84554	0.00510662	0.0979783	-2.41154
EID1	0.671627	7.69638	2.84376	0.00513362	0.098346	-2.41615
DKK1	2.03577	8.1341	2.84257	0.00515175	0.098543	-2.41924
RARRES1	-0.171522	5.14649	-2.83577	0.00525642	0.100392	-2.43685
EIF3G	0.72503	9.66738	2.83392	0.00528539	0.100581	-2.44166
AMPD1	-1.53531	9.13468	-2.83389	0.00528582	0.100581	-2.44174
GYS1	0.534693	8.27495	2.8336	0.00529038	0.100581	-2.44249
INPP5D	-0.360732	7.16099	-2.8288	0.00536577	0.101738	-2.45487
ARIH2	0.333549	7.0929	2.8287	0.00536746	0.101738	-2.45515
BMP5	-0.182635	5.1295	-2.82819	0.00537554	0.101738	-2.45647
CACNA1H	-0.314612	7.6469	-2.82495	0.0054272	0.10255	-2.46483
TRIO	-0.342368	5.94556	-2.82447	0.0054348	0.10255	-2.46606
PLXDC1	-0.217877	4.866	-2.82385	0.00544472	0.102583	-2.46765
PON2	0.902919	7.49806	2.8207	0.00549546	0.103384	-2.47577
UBE2O	-0.333339	7.19818	-2.82011	0.00550509	0.10341	-2.4773
IPO4	0.434343	7.31708	2.81862	0.00552931	0.10371	-2.48114
AIMP1	0.52012	7.53037	2.81664	0.00556151	0.104158	-2.48621
ESRRA	0.364224	7.81633	2.8155	0.00558021	0.104352	-2.48915
NAP1L1	0.584663	8.54353	2.8145	0.00559662	0.10439	-2.49172
GPR27	-0.354231	7.24958	-2.81437	0.00559884	0.10439	-2.49206
NEO1	0.643411	7.75531	2.81238	0.00563176	0.104848	-2.49719
NAT2	-0.293612	6.86737	-2.81121	0.00565108	0.105051	-2.50018
POLE3	0.55093	8.41034	2.81041	0.00566437	0.105051	-2.50224
TM7SF2	0.486826	7.98168	2.8102	0.00566781	0.105051	-2.50277
TTC9	-0.323845	5.67927	-2.80844	0.00569727	0.105442	-2.5073
AKIRIN1	0.47515	7.86263	2.80617	0.00573533	0.10599	-2.51312
IL11RA	0.415867	5.9897	2.80404	0.00577127	0.106359	-2.51858
NUCB1	0.661291	8.67631	2.8036	0.0057787	0.106359	-2.5197
DLX4	-0.265535	5.6818	-2.80348	0.00578073	0.106359	-2.52001
NXN	-0.333206	6.01708	-2.80253	0.00579691	0.106385	-2.52245
MAN2C1	0.475328	8.14464	2.8024	0.00579913	0.106385	-2.52278
TGFBI	-0.676194	6.74332	-2.80101	0.00582272	0.10654	-2.52633
VWF	-0.334521	6.13628	-2.8009	0.00582455	0.10654	-2.52661
FAM189B	0.337542	8.78368	2.79963	0.00584634	0.106783	-2.52987
RNASE1	-0.224978	5.65777	-2.79783	0.00587716	0.107184	-2.53446
SEC24A	-0.853336	8.40492	-2.79736	0.00588538	0.107184	-2.53568
ZNF747	-0.353697	8.53078	-2.79315	0.0059583	0.108355	-2.54644
THOP1	0.397248	6.61727	2.79195	0.00597912	0.108415	-2.54948
DKFZP586I1420	0.704758	8.45012	2.79176	0.00598251	0.108415	-2.54998
VDAC1	0.447269	7.69793	2.79147	0.00598755	0.108415	-2.55071
RS1	-0.17657	5.47979	-2.7885	0.00603984	0.109205	-2.55831
POU3F3	-0.245234	6.09842	-2.78587	0.00608636	0.109887	-2.565
RPA3	0.59811	8.39954	2.78526	0.0060972	0.109925	-2.56656
H2BFS	1.0527	9.97571	2.78465	0.0061081	0.109963	-2.56812
CHRNA1	-0.213123	6.46011	-2.78211	0.00615348	0.110345	-2.57458
IP6K2	0.453941	7.64033	2.78096	0.00617419	0.110345	-2.57751
PTBP1	0.512886	9.77094	2.78095	0.00617425	0.110345	-2.57752
NF1	0.143997	3.72775	2.78064	0.00617997	0.110345	-2.57833
STIM1	0.381237	7.55443	2.78058	0.00618091	0.110345	-2.57846
CSK	0.615817	9.08231	2.78047	0.00618295	0.110345	-2.57875
AP5S1	-0.314395	7.31648	-2.78003	0.00619087	0.110345	-2.57986
TMX2	0.549208	9.40253	2.77879	0.00621333	0.110436	-2.58302
ADGB	-0.113123	3.69382	-2.77877	0.00621359	0.110436	-2.58306
FAM162A	0.404293	8.34333	2.77828	0.00622249	0.110438	-2.58431
SPRR1A	-0.257883	6.19538	-2.77453	0.00629091	0.111495	-2.59385
KAT2A	0.369247	8.77237	2.77177	0.00634148	0.112102	-2.60083
CHRNB1	-0.330756	7.02783	-2.77169	0.00634305	0.112102	-2.60105
SLC39A8	0.548776	7.59481	2.77019	0.00637079	0.112365	-2.60485
CAMLG	0.651595	8.44956	2.76992	0.0063758	0.112365	-2.60554
NIPA2	0.450968	9.23743	2.769	0.00639273	0.112505	-2.60785
CD40LG	-0.322497	7.16855	-2.76845	0.00640299	0.112528	-2.60925
NDUFA3	0.6045	10.3923	2.76561	0.00645597	0.1133	-2.61644
RPL32	0.46478	13.4342	2.76497	0.00646808	0.113346	-2.61807
PNN	0.413964	9.06421	2.76406	0.00648516	0.113346	-2.62037
RASGRF1	-0.207802	6.07927	-2.76403	0.00648568	0.113346	-2.62044
MT2A	-0.790055	9.07022	-2.76346	0.00649645	0.113376	-2.62188
SCAMP3	0.511074	9.40247	2.76287	0.0065075	0.113411	-2.62337
ATP8B1	0.609067	5.68412	2.76181	0.00652772	0.113512	-2.62607
CIZ1	0.270569	7.41146	2.76161	0.00653138	0.113512	-2.62656
BRIX1	0.326637	5.26031	2.76004	0.00656121	0.113873	-2.63053
LONP1	0.573061	8.51777	2.75689	0.00662146	0.11446	-2.6385
CACNB1	-0.263199	6.28274	-2.7565	0.00662877	0.11446	-2.63946
GTPBP4	0.422026	6.64855	2.7558	0.00664229	0.11446	-2.64124
TUBB4B	0.716174	9.68337	2.7557	0.00664422	0.11446	-2.64149
MRPL4	0.453652	8.10643	2.75554	0.00664739	0.11446	-2.6419
CDKL3	-0.263432	6.24912	-2.75541	0.0066498	0.11446	-2.64222
HIVEP3	-0.254368	7.99239	-2.75386	0.0066798	0.114735	-2.64614
HSPD1	0.835452	10.1669	2.75364	0.00668402	0.114735	-2.64669
RPL8	0.510671	12.4486	2.75316	0.00669331	0.114737	-2.6479
LSM4	0.412023	7.19406	2.75236	0.00670871	0.114755	-2.6499
PAIP1	0.459626	7.41755	2.75216	0.00671263	0.114755	-2.65041
ADAM10	0.93515	7.5176	2.7516	0.00672355	0.114785	-2.65183
HLA-F	0.548811	9.89989	2.74966	0.00676138	0.115274	-2.65672
PRCP	-0.65919	9.97416	-2.74666	0.0068203	0.116121	-2.66427
RELA	0.452093	8.70669	2.74542	0.00684471	0.116379	-2.66738
OR7E156P	-0.30474	7.62431	-2.74388	0.00687514	0.116727	-2.67125
IMP4	0.431433	9.25326	2.74345	0.00688381	0.116727	-2.67234
AIM1	-0.582438	6.02086	-2.74166	0.00691928	0.11717	-2.67682
C9orf116	-0.34722	6.3546	-2.74079	0.00693686	0.1172	-2.67903
TTC19	0.555132	8.49595	2.74064	0.00693973	0.1172	-2.67939
INTS3	0.270505	7.27254	2.73998	0.00695292	0.117265	-2.68104
PDZD3	-0.267833	7.23348	-2.73834	0.00698597	0.117295	-2.68517
NPPB	-0.236929	5.78142	-2.73795	0.00699387	0.117295	-2.68615
FASTKD2	0.37034	6.1245	2.73788	0.00699522	0.117295	-2.68632
PPP6R1	0.347514	8.52992	2.73759	0.00700097	0.117295	-2.68704
INO80B	0.250071	8.15261	2.73757	0.00700145	0.117295	-2.6871
KCTD12	-0.792121	5.45697	-2.73649	0.00702321	0.117503	-2.6898
HIGD2A	0.454192	7.48569	2.7313	0.00712894	0.119083	-2.7028
ZNF473	0.246512	6.69102	2.73093	0.00713664	0.119083	-2.70374
CARTPT	-0.227869	6.31853	-2.73005	0.00715461	0.119168	-2.70593
SCTR	-0.251466	6.11954	-2.72976	0.00716074	0.119168	-2.70667
PARM1	-0.795221	8.58345	-2.72922	0.00717176	0.119194	-2.70801
BAX	0.386301	6.24157	2.72814	0.00719417	0.119408	-2.71072
NPM1	0.712771	10.5536	2.72693	0.00721921	0.11951	-2.71375
CBY1	-0.320744	7.0487	-2.72692	0.00721939	0.11951	-2.71377
GRSF1	0.335034	6.61603	2.72627	0.00723282	0.119572	-2.71538
ARAP3	-0.247704	6.47014	-2.7249	0.00726134	0.119572	-2.71881
HNRNPK	0.362756	10.3316	2.72488	0.00726182	0.119572	-2.71887
TAF10	0.522531	10.1644	2.72424	0.00727513	0.119572	-2.72046
GTF2F1	0.38109	7.85525	2.7242	0.00727599	0.119572	-2.72056
IFT88	-0.277057	6.26069	-2.72399	0.00728027	0.119572	-2.72107
ADCY9	-0.277009	6.06988	-2.72275	0.00730626	0.119842	-2.72417
APOC3	-0.305996	4.6553	-2.72094	0.00734436	0.120309	-2.72869
UBE2S	0.877684	7.94362	2.71969	0.00737081	0.120585	-2.73182
RSL1D1	0.58324	7.58197	2.71878	0.00738999	0.120742	-2.73408
UBC	0.32507	13.6599	2.71698	0.0074283	0.12121	-2.73857
SNAPC1	-0.398349	4.93179	-2.71636	0.00744135	0.121257	-2.7401
AATF	0.337261	8.59452	2.71594	0.0074505	0.121257	-2.74117
PMFBP1	-0.286852	6.71558	-2.71514	0.00746753	0.121376	-2.74315
LOC389906	-0.145544	3.96638	-2.71447	0.00748192	0.121453	-2.74483
DCN	-0.216334	5.92803	-2.71223	0.00753008	0.121862	-2.7504
WWOX	-0.351197	7.61103	-2.71203	0.00753425	0.121862	-2.75088
SLC22A8	-0.273439	6.52771	-2.71178	0.00753958	0.121862	-2.7515
DEAF1	0.470332	6.88585	2.71149	0.00754595	0.121862	-2.75223
KIAA0922	-0.612013	5.68775	-2.71058	0.00756563	0.122023	-2.7545
HABP2	-0.322446	5.84041	-2.70864	0.00760778	0.122545	-2.75932
PPARG	-0.282795	5.351	-2.70806	0.0076204	0.122591	-2.76076
RCBTB2	-1.20609	6.67087	-2.70719	0.00763921	0.122736	-2.76291
HCRTR1	-0.246782	4.38504	-2.70632	0.00765831	0.122752	-2.76507
F13A1	-0.536599	7.03488	-2.70625	0.00765978	0.122752	-2.76524
IL4	-0.162242	4.22502	-2.70508	0.00768556	0.122872	-2.76816
VSTM4	-0.292528	5.87667	-2.70502	0.00768687	0.122872	-2.76831
RPGRIP1	-0.242907	6.65075	-2.70407	0.00770761	0.123047	-2.77065
PTPRN2	-0.376397	6.48892	-2.7031	0.007729	0.123232	-2.77306
MIOS	0.382789	6.69217	2.7014	0.00776679	0.123599	-2.77729
TMEM156	-0.923224	5.02713	-2.70047	0.00778737	0.123599	-2.77959
ASB8	-0.334528	6.83668	-2.70031	0.00779089	0.123599	-2.77998
NAP1L4	0.38819	8.55735	2.70028	0.00779145	0.123599	-2.78004
CNTN6	-0.1499	3.97491	-2.69901	0.00781981	0.123815	-2.7832
CLCC1	-0.527019	6.03341	-2.69879	0.00782476	0.123815	-2.78375
SLC2A10	-1.07416	5.0329	-2.69818	0.00783843	0.123875	-2.78527
MTHFR	-0.197837	6.29674	-2.69653	0.00787538	0.12421	-2.78935
PRKAR2B	-0.690135	5.28384	-2.69587	0.00789004	0.12421	-2.79096
STK19	0.267281	8.12841	2.69551	0.00789827	0.12421	-2.79187
RPL27	0.360992	12.5931	2.69547	0.00789923	0.12421	-2.79197
GSTA1	-0.234593	6.08882	-2.69417	0.00792838	0.124363	-2.79517
DGAT1	0.44011	7.44706	2.69416	0.00792878	0.124363	-2.79522
ANP32B	0.586611	10.6378	2.69329	0.00794828	0.124513	-2.79735
CITED1	-0.272045	7.74847	-2.69239	0.00796864	0.124676	-2.79957
GABRA2	-0.129807	4.09621	-2.69103	0.00799972	0.125007	-2.80295
ACSM1	-0.288609	5.58313	-2.68959	0.00803251	0.125327	-2.8065
MAPK7	-0.192763	7.0117	-2.68925	0.00804016	0.125327	-2.80732
YWHAZ	0.469852	8.9457	2.68794	0.0080703	0.12564	-2.81057
C5orf28	0.564788	4.55914	2.68639	0.00810588	0.126038	-2.81439
SAFB2	0.381694	7.30621	2.68532	0.00813056	0.126259	-2.81702
BCL7B	0.420118	7.9388	2.6849	0.00814023	0.126259	-2.81806
RAD51	0.142096	5.8011	2.68414	0.008158	0.126285	-2.81995
PRPF19	0.441847	8.49859	2.68396	0.00816206	0.126285	-2.82038
TWF1	0.374346	6.89242	2.68124	0.00822531	0.127107	-2.82707
PGK1	0.355422	8.62643	2.68073	0.0082373	0.127136	-2.82834
RPL37	0.468597	12.0809	2.6796	0.00826375	0.127141	-2.83112
SH3GLB2	0.621566	7.62951	2.67954	0.00826524	0.127141	-2.83128
FGL2	-1.31501	6.65791	-2.67908	0.00827602	0.127141	-2.83241
ASAP2	-0.331448	4.4765	-2.67898	0.00827817	0.127141	-2.83263
CTSK	0.337797	6.99905	2.67808	0.00829937	0.127311	-2.83485
RPS21	0.44879	9.8488	2.67709	0.00832278	0.127514	-2.83729
DOK3	-0.400564	7.40052	-2.67496	0.00837316	0.12813	-2.84252
ANGPT4	-0.303884	7.13558	-2.67195	0.00844482	0.129069	-2.84991
CEACAM3	-0.214721	7.20905	-2.67043	0.00848118	0.129467	-2.85364
RAN	0.642308	8.62399	2.66973	0.00849817	0.129569	-2.85537
TBX10	-0.208895	5.70812	-2.66657	0.00857436	0.130453	-2.86311
CENPBD1P1	0.375413	6.62822	2.66639	0.00857874	0.130453	-2.86355
CSNK1G2	0.331636	7.58253	2.66603	0.00858738	0.130453	-2.86442
DPM2	0.363983	8.27993	2.66418	0.00863241	0.130845	-2.86895
CIDEB	-0.365728	8.34549	-2.66412	0.00863405	0.130845	-2.86912
LHCGR	-0.163808	3.95352	-2.66244	0.0086749	0.131306	-2.87321
HRAS	0.491549	6.75373	2.66197	0.00868645	0.131322	-2.87436
UBAP2L	0.258719	7.57094	2.65986	0.00873835	0.131755	-2.87952
ZNF217	-0.869732	5.22381	-2.65957	0.00874551	0.131755	-2.88023
C8orf60	0.404735	7.67779	2.65953	0.00874657	0.131755	-2.88033
APOC1	-0.445118	7.89889	-2.65755	0.00879558	0.132334	-2.88517
C19orf24	0.483309	7.61277	2.65446	0.00887249	0.133332	-2.89271
BTBD1	0.642295	8.16116	2.65315	0.00890539	0.133666	-2.89592
RBFOX2	0.409493	7.18398	2.65247	0.00892236	0.133704	-2.89757
NDUFB6	0.661279	9.15961	2.65215	0.00893045	0.133704	-2.89835
C19orf60	0.41987	8.29364	2.6514	0.0089493	0.133704	-2.90018
LOC157562	-0.350803	6.57274	-2.65133	0.00895105	0.133704	-2.90034
PDAP1	0.214019	6.22376	2.65093	0.00896122	0.133704	-2.90133
CFP	-0.355516	6.20758	-2.65045	0.00897329	0.133725	-2.90249
SYMPK	0.283859	7.15067	2.64985	0.00898845	0.133793	-2.90395
CD99	-1.29658	7.05448	-2.64869	0.00901786	0.133829	-2.90678
RUNDC3A	-0.202886	6.73665	-2.64854	0.00902169	0.133829	-2.90715
EIF3E	0.66075	10.9813	2.64849	0.00902292	0.133829	-2.90727
RARS2	-0.161796	4.04679	-2.64566	0.00909494	0.134635	-2.91415
LOC441601	-0.202472	7.05774	-2.64549	0.00909939	0.134635	-2.91457
TRA2B	0.527899	8.72561	2.64509	0.00910946	0.134635	-2.91553
SMARCD3	-0.274049	6.28265	-2.64343	0.0091522	0.135108	-2.91958
IQSEC3	-0.307254	6.63663	-2.64237	0.00917935	0.13535	-2.92214
CASR	-0.261974	6.68858	-2.64176	0.00919519	0.135373	-2.92363
SNRPD1	0.506492	7.30533	2.64126	0.00920799	0.135373	-2.92484
CAMSAP2	0.434145	5.89237	2.64048	0.00922839	0.135373	-2.92675
ASCL1	-0.174115	5.47011	-2.64035	0.00923161	0.135373	-2.92705
PRPF4	0.556079	8.02853	2.64022	0.00923491	0.135373	-2.92736
SOX10	-0.261899	7.31114	-2.63868	0.0092751	0.135804	-2.93112
ESRRG	0.945182	6.12341	2.6352	0.00936588	0.136973	-2.93954
BLVRA	-0.454063	6.59213	-2.63478	0.009377	0.136976	-2.94057
MST1R	-0.225764	6.82617	-2.63289	0.00942679	0.137543	-2.94515
DDX51	0.261484	6.76725	2.63221	0.00944488	0.137647	-2.9468
MTCH2	0.657131	8.52464	2.63157	0.00946166	0.137732	-2.94834
DGKZ	0.4914	7.14186	2.63116	0.00947266	0.137732	-2.94934
PUS7L	-0.255122	7.46172	-2.63004	0.00950241	0.137988	-2.95205
CDK5R2	-0.246839	4.78762	-2.62967	0.00951222	0.137988	-2.95295
SLC6A13	-0.326273	7.91323	-2.62903	0.00952911	0.138053	-2.95448
AHCY	0.84442	8.3108	2.62867	0.00953874	0.138053	-2.95535
ECI1	0.575074	8.35377	2.62579	0.00961587	0.139009	-2.96231
RP11-548H18.2	-0.221034	7.20137	-2.62532	0.00962874	0.139011	-2.96347
CENPT	-0.466066	7.27177	-2.62429	0.00965646	0.139011	-2.96595
TEF	-0.201884	5.11909	-2.62418	0.00965938	0.139011	-2.96622
SECISBP2	0.556438	7.39887	2.62414	0.00966034	0.139011	-2.9663
TSPAN32	-0.340322	7.80321	-2.62292	0.0096933	0.139202	-2.96924
VPS37B	0.933163	9.30386	2.62262	0.00970151	0.139202	-2.96998
PPP1R26	-0.454891	7.57027	-2.62227	0.00971104	0.139202	-2.97082
LRRC14	-0.301741	6.03344	-2.62178	0.00972428	0.139202	-2.972
GNB3	-0.351769	7.5295	-2.62161	0.00972903	0.139202	-2.97242
LINC00342	0.505047	6.472	2.62021	0.00976715	0.139588	-2.9758
PABPC1	0.306503	12.4447	2.61803	0.00982672	0.14023	-2.98105
JUNB	0.94713	10.1271	2.61775	0.00983443	0.14023	-2.98173
SLC37A4	0.241046	7.51764	2.6169	0.00985761	0.140401	-2.98377
WBP4	-0.204481	4.65654	-2.61506	0.00990825	0.140644	-2.98819
UBL3	-0.516389	7.40666	-2.61449	0.00992422	0.140644	-2.98958
FAM106A	0.687607	5.96756	2.61445	0.00992522	0.140644	-2.98967
EPB41L4A-AS2	0.316494	4.46261	2.61438	0.00992702	0.140644	-2.98983
MON2	-0.297156	5.96488	-2.61408	0.00993544	0.140644	-2.99056
SOBP	-0.285113	4.92246	-2.61385	0.00994192	0.140644	-2.99112
CA14	-0.288693	6.85815	-2.61257	0.00997725	0.140888	-2.99418
SHPK	0.239263	6.87557	2.61242	0.00998159	0.140888	-2.99456
HYMAI	0.296058	5.32252	2.60992	0.0100512	0.14171	-3.00056
PAK7	-0.158907	4.87812	-2.60924	0.0100703	0.141711	-3.00219
MECR	0.314	7.34416	2.60892	0.0100792	0.141711	-3.00296
NOL3	-0.205588	6.30987	-2.60871	0.0100851	0.141711	-3.00346
LINC00939	-0.309947	5.21205	-2.60691	0.0101357	0.142263	-3.00779
ECSIT	0.536831	6.96693	2.60427	0.0102105	0.14314	-3.01413
SLC7A8	-0.192437	7.18284	-2.60339	0.0102355	0.14314	-3.01625
ZNF587B	0.41622	7.16171	2.60318	0.0102414	0.14314	-3.01674
TMEM109	0.43494	9.60137	2.60309	0.0102439	0.14314	-3.01695
EIF2B4	0.355108	8.43959	2.60136	0.0102934	0.143673	-3.02111
ARHGAP12	-0.435808	6.20726	-2.60077	0.0103101	0.143745	-3.0225
RPP40	0.64018	6.63126	2.60018	0.0103272	0.143776	-3.02393
SLC9A2	-0.327383	5.20798	-2.59982	0.0103373	0.143776	-3.02478
S100B	-0.264458	5.26898	-2.5995	0.0103467	0.143776	-3.02556
HCG9	-0.262499	6.86845	-2.59562	0.0104586	0.145171	-3.03485
LIM2	0.291857	7.10153	2.59466	0.0104863	0.145394	-3.03712
ZNF107	-0.282862	3.86681	-2.59356	0.0105185	0.145535	-3.03977
AKAP5	-0.246894	5.45829	-2.59352	0.0105196	0.145535	-3.03986
ACOX1	-0.183066	5.42349	-2.59256	0.0105476	0.145643	-3.04215
TIAM1	-0.767574	6.34094	-2.59212	0.0105604	0.145643	-3.0432
OTUD4	0.221528	6.52414	2.59206	0.0105623	0.145643	-3.04335
DDX3X	0.464145	7.91969	2.59074	0.010601	0.146017	-3.04651
IFRD1	1.00728	7.02589	2.58988	0.0106261	0.146065	-3.04855
SLC25A13	0.267761	4.82237	2.58952	0.0106366	0.146065	-3.0494
CDC42SE1	0.511146	8.85776	2.58943	0.0106394	0.146065	-3.04962
SSH3	-0.251189	7.29435	-2.58831	0.0106725	0.146359	-3.0523
POMZP3	0.787485	6.89777	2.58761	0.010693	0.146481	-3.05396
POLD2	0.480863	7.53428	2.58717	0.0107061	0.1465	-3.05501
BNIP3	-0.906959	5.64507	-2.58672	0.0107195	0.146523	-3.05609
VNN1	-0.683373	4.18307	-2.58608	0.0107385	0.146623	-3.05761
SCN1B	-0.305065	7.12267	-2.58531	0.0107612	0.146774	-3.05943
LAMC3	-0.367431	6.71815	-2.58451	0.0107852	0.14683	-3.06135
FNDC3A	-0.640237	8.2003	-2.58439	0.0107887	0.14683	-3.06164
URM1	0.296744	8.45207	2.58167	0.0108701	0.147777	-3.06811
CXCL9	-0.366578	6.33438	-2.58116	0.0108853	0.147823	-3.06931
TRIM52	0.518386	6.96005	2.57983	0.0109254	0.148121	-3.07248
ANXA2P3	0.287715	6.44782	2.57955	0.0109338	0.148121	-3.07314
PTGES2	0.30742	8.40126	2.57926	0.0109426	0.148121	-3.07384
POLG	0.244947	7.61694	2.5784	0.0109687	0.14815	-3.07589
BTBD3	2.09437	7.20679	2.57787	0.0109849	0.14815	-3.07716
ZEB2	-0.158619	3.48677	-2.57728	0.0110027	0.14815	-3.07856
CD34	-0.264464	6.73277	-2.57676	0.0110185	0.14815	-3.07979
RBFADN	0.243845	7.31724	2.57663	0.0110223	0.14815	-3.08009
CXCL14	-0.256498	5.08554	-2.57647	0.0110273	0.14815	-3.08048
INO80D	-0.289952	8.12147	-2.57646	0.0110274	0.14815	-3.08049
SPINK4	-0.253961	6.76594	-2.57521	0.0110655	0.148162	-3.08346
TRPC7	-0.259881	5.06513	-2.57505	0.0110703	0.148162	-3.08383
RPL35A	0.236387	7.46835	2.57451	0.0110869	0.148162	-3.08512
NOL12	-0.192913	6.35449	-2.57374	0.0111104	0.148162	-3.08695
RPL23A	0.266549	13.914	2.57374	0.0111105	0.148162	-3.08695
UQCRB	0.428907	9.19922	2.57359	0.0111151	0.148162	-3.08731
NDUFB1	0.648752	9.91548	2.57278	0.0111399	0.148162	-3.08923
DAP3	0.575393	8.85312	2.5725	0.0111484	0.148162	-3.08989
BARD1	0.629678	7.17657	2.57243	0.0111506	0.148162	-3.09005
UBIAD1	0.436527	7.36404	2.57219	0.0111581	0.148162	-3.09063
MYO9A	0.300414	8.17986	2.57218	0.0111582	0.148162	-3.09064
ICMT	0.244486	6.72687	2.5705	0.0112101	0.148694	-3.09464
TFAP2B	-0.169391	4.9783	-2.5696	0.0112379	0.14882	-3.09677
RABGAP1	0.363294	7.01954	2.56888	0.0112603	0.14882	-3.09848
NDUFA5	0.35063	5.98681	2.56885	0.0112612	0.14882	-3.09855
UBXN8	0.448884	6.62772	2.56866	0.0112671	0.14882	-3.099
PCDHGA10	-0.280585	7.13349	-2.56773	0.0112959	0.149044	-3.1012
TMEM209	0.182302	6.58918	2.56731	0.0113088	0.149057	-3.10218
RPL18	0.308468	10.3447	2.56455	0.011395	0.149897	-3.10872
TGM3	-0.288677	6.64632	-2.5643	0.0114028	0.149897	-3.10931
ZNF136	0.493198	7.88092	2.56413	0.0114084	0.149897	-3.10973
TEX264	0.418306	7.88085	2.56001	0.011538	0.151436	-3.11945
LRFN3	0.44002	6.3145	2.55964	0.0115496	0.151436	-3.12032
TUBB4A	-0.287699	6.51964	-2.55923	0.0115629	0.151452	-3.1213
PEX26	0.290307	7.26	2.55655	0.011648	0.152321	-3.12761
ZNF835	-0.36666	7.13943	-2.55638	0.0116535	0.152321	-3.12802
DNAJC2	0.476856	8.35363	2.5559	0.0116689	0.152363	-3.12915
HIST1H2BE	0.806244	8.22837	2.5548	0.0117039	0.152662	-3.13173
SF3B4	0.559313	8.38094	2.55404	0.0117287	0.152826	-3.13355
PGLYRP4	-0.310597	7.60054	-2.55263	0.0117738	0.15317	-3.13685
SEL1L3	-1.30742	10.2458	-2.55246	0.0117795	0.15317	-3.13726
SPTLC1	0.428312	7.67556	2.55194	0.011796	0.15321	-3.13847
BHMT	-0.326049	6.85928	-2.5516	0.011807	0.15321	-3.13927
ST3GAL6	0.643822	6.39813	2.55082	0.0118325	0.153264	-3.14113
DDX49	0.282247	6.74649	2.55072	0.0118356	0.153264	-3.14135
HPX	-0.20665	8.08913	-2.54902	0.0118909	0.153822	-3.14536
SOX13	-0.17586	6.76532	-2.54803	0.0119232	0.154003	-3.14769
DNPH1	-0.378233	7.52081	-2.54783	0.0119294	0.154003	-3.14814
NUP188	0.180165	6.83017	2.54505	0.0120207	0.155016	-3.15469
TRIP11	-0.243517	7.1541	-2.5442	0.0120486	0.155016	-3.15668
ASB7	0.466953	6.88883	2.54401	0.012055	0.155016	-3.15714
BCAN	-0.167195	7.04243	-2.5439	0.0120585	0.155016	-3.15738
RP11-10N23.4	-0.272523	6.71351	-2.54356	0.0120697	0.155016	-3.15818
TUFM	0.432765	10.2481	2.54119	0.012148	0.155416	-3.16374
SRP14	0.424239	11.1578	2.54107	0.0121519	0.155416	-3.16402
MRPL15	0.762825	8.15866	2.54097	0.0121555	0.155416	-3.16427
IGF2BP3	-0.218075	4.42961	-2.5408	0.012161	0.155416	-3.16466
CENPN	0.336911	5.21602	2.54075	0.0121627	0.155416	-3.16478
SLC20A1	0.697749	7.71343	2.53865	0.0122324	0.156068	-3.16969
SETD1A	0.403653	7.36492	2.53847	0.0122387	0.156068	-3.17013
CYP27A1	0.246777	7.64438	2.53759	0.0122681	0.156145	-3.17219
SUPT20H	-0.249808	5.95321	-2.53732	0.0122769	0.156145	-3.17281
T	-0.305163	7.63201	-2.53717	0.0122821	0.156145	-3.17317
IL1RL2	0.280912	6.04384	2.53558	0.0123355	0.156666	-3.1769
TWISTNB	0.151892	4.67694	2.5341	0.0123851	0.157137	-3.18035
LSM2	0.552597	7.18578	2.5334	0.0124089	0.15728	-3.182
P2RX6	-0.194155	7.38263	-2.53276	0.0124307	0.157332	-3.1835
POLR3F	0.223887	5.0442	2.5324	0.0124429	0.157332	-3.18434
LOC93432	-0.209891	5.60401	-2.53213	0.0124519	0.157332	-3.18496
PLOD3	0.46431	9.72375	2.5318	0.0124632	0.157332	-3.18574
ACOX2	-0.263621	5.23552	-2.53137	0.0124776	0.157355	-3.18673
IPO9	0.356569	7.71829	2.5307	0.0125003	0.157466	-3.18829
MTERF1	-0.17858	5.1246	-2.53038	0.0125114	0.157466	-3.18906
RPS9	0.486312	11.485	2.52806	0.0125904	0.158218	-3.19446
ARID3B	0.475192	8.32172	2.52789	0.0125964	0.158218	-3.19487
HNRNPR	0.415222	9.11816	2.52706	0.012625	0.158418	-3.19681
SOGA1	0.229706	5.5527	2.52661	0.0126403	0.158451	-3.19785
FLJ21369	0.163818	3.97818	2.52603	0.0126601	0.158542	-3.1992
TMUB2	0.250331	7.09476	2.52539	0.0126825	0.158663	-3.20071
SLTM	0.505155	7.67804	2.52491	0.0126987	0.158708	-3.20181
ADAMTS2	-0.234077	6.62058	-2.52284	0.0127706	0.159413	-3.20665
RP11-680C21.1	-0.219539	5.66339	-2.52239	0.012786	0.159413	-3.20769
BCKDHA	0.324704	8.62097	2.52218	0.0127932	0.159413	-3.20817
CRABP1	-0.199688	6.10713	-2.52014	0.0128643	0.16014	-3.21293
ITGB2	-0.680647	7.40771	-2.51961	0.0128828	0.160212	-3.21416
AKAP8	0.299803	7.76194	2.51845	0.0129234	0.160557	-3.21686
SLC12A7	-0.293727	7.49008	-2.51764	0.0129518	0.160614	-3.21874
GPKOW	0.323689	7.59083	2.51759	0.0129536	0.160614	-3.21886
CHST4	-0.246415	6.9389	-2.51714	0.0129695	0.160653	-3.21991
EHBP1L1	0.539156	7.31365	2.5162	0.0130025	0.160903	-3.22209
NDUFS7	0.614492	9.00784	2.51537	0.013032	0.161108	-3.22403
PGRMC1	0.412161	8.01031	2.51139	0.0131733	0.162551	-3.23328
RCL1	0.321278	7.45372	2.51135	0.0131746	0.162551	-3.23336
EIF1AX	0.457154	7.72357	2.51062	0.0132006	0.162712	-3.23505
MRPL24	0.49827	9.31288	2.50997	0.0132238	0.162838	-3.23656
DUSP12	0.562265	8.07065	2.50942	0.0132434	0.16292	-3.23783
ACSL6	-0.16143	5.32408	-2.50658	0.0133457	0.164018	-3.24443
PPP4C	0.353501	8.62611	2.50392	0.0134419	0.165038	-3.25058
GS1-164F24.1	0.334133	5.78898	2.50328	0.0134654	0.165164	-3.25207
SH3TC1	-0.620426	6.63208	-2.50245	0.0134953	0.165371	-3.25398
NOP16	0.267877	6.80419	2.50194	0.0135139	0.165437	-3.25516
TSSC4	0.346712	7.05071	2.50149	0.0135306	0.165479	-3.25621
COPS6	0.319686	8.77413	2.4998	0.0135924	0.166074	-3.26012
ATOH1	-0.296711	6.84332	-2.49893	0.0136242	0.1663	-3.26212
TJAP1	0.259425	7.8463	2.49818	0.0136518	0.166342	-3.26385
CLUH	0.251037	8.13202	2.49794	0.0136607	0.166342	-3.26441
SULT1C2	-0.167707	4.8328	-2.49776	0.0136674	0.166342	-3.26483
FMO2	-0.247857	6.32225	-2.49688	0.0136997	0.166553	-3.26685
SEC14L1	-0.579603	9.19376	-2.49657	0.0137113	0.166553	-3.26757
SEMG1	-0.182182	4.38499	-2.49448	0.0137885	0.167329	-3.27238
KXD1	0.202234	7.85105	2.49341	0.0138283	0.167445	-3.27485
ATF6B	-0.195558	6.77193	-2.49303	0.0138426	0.167445	-3.27573
C11orf80	-0.565674	7.7136	-2.49292	0.0138466	0.167445	-3.27598
RPL29	0.63285	12.6111	2.49279	0.0138515	0.167445	-3.27628
PPP2R1B	0.22467	6.5281	2.49212	0.0138765	0.167548	-3.27783
MXRA8	-0.291759	7.61317	-2.49185	0.0138867	0.167548	-3.27846
SH3PXD2A	-0.141867	5.70411	-2.49008	0.0139528	0.168147	-3.28252
MT1E	-0.623514	8.16842	-2.48924	0.0139845	0.168147	-3.28447
GANAB	0.44135	10.6696	2.4892	0.0139858	0.168147	-3.28455
NOL10	-0.165206	4.65409	-2.48891	0.0139971	0.168147	-3.28523
SCGN	0.249318	6.89269	2.48874	0.0140033	0.168147	-3.28561
RFK	0.586779	7.03291	2.48831	0.0140197	0.168182	-3.28661
DHRS1	-0.400586	7.89047	-2.48694	0.0140711	0.168638	-3.28975
SNTB1	0.207781	5.39059	2.48517	0.0141382	0.169278	-3.29382
PSMB4	0.546125	9.80058	2.48482	0.0141515	0.169278	-3.29462
SKP1	0.406721	8.97311	2.48111	0.0142932	0.17081	-3.30315
PKP3	-0.235383	6.82211	-2.48044	0.014319	0.170826	-3.30469
DNA2	0.274049	5.3829	2.48037	0.0143217	0.170826	-3.30485
TMCO1	0.57364	9.1827	2.47875	0.0143841	0.171407	-3.30857
CTRB2	-0.233554	7.19024	-2.47732	0.0144392	0.171901	-3.31184
HGF	1.30838	6.65572	2.4762	0.0144827	0.172125	-3.31441
SLC9A8	0.423499	6.76512	2.47613	0.0144855	0.172125	-3.31457
ZNF185	-0.428197	7.48258	-2.47536	0.0145155	0.172295	-3.31634
MRPL11	0.379091	8.25402	2.47505	0.0145273	0.172295	-3.31704
BTN3A2	-0.873761	7.88046	-2.47356	0.0145857	0.172557	-3.32046
ZNF280B	-0.195075	6.66652	-2.47342	0.014591	0.172557	-3.32078
CETN1	-0.202678	7.26385	-2.47333	0.0145947	0.172557	-3.32099
SLC1A5	0.516572	8.95842	2.47307	0.0146046	0.172557	-3.32158
ERCC5	-0.391588	6.68332	-2.47273	0.0146181	0.172557	-3.32237
EFNA4	-0.298557	4.79754	-2.47116	0.0146794	0.173064	-3.32594
HLA-DRA	-1.12823	7.62005	-2.47093	0.0146886	0.173064	-3.32648
PRMT2	-0.153981	5.82245	-2.46972	0.014736	0.173459	-3.32923
HS3ST2	-0.317598	6.81275	-2.4681	0.0148003	0.173939	-3.33295
PRKCH	-0.23977	5.38914	-2.46799	0.0148045	0.173939	-3.33319
IFITM1	1.24206	11.32	2.46611	0.0148789	0.17465	-3.33748
SNCA	-0.269165	6.8696	-2.46463	0.0149379	0.175179	-3.34086
BRD9	0.251551	8.45852	2.46314	0.0149977	0.175715	-3.34427
TCEB2	0.279317	8.96645	2.46191	0.0150467	0.175832	-3.34706
ZNF43	-0.374638	4.71363	-2.46186	0.0150489	0.175832	-3.34718
ARL6IP4	0.36241	8.33208	2.46168	0.015056	0.175832	-3.34758
BCL2L11	0.911956	6.04793	2.46149	0.0150637	0.175832	-3.34802
NACA	0.34593	10.8907	2.46061	0.0150989	0.176013	-3.35001
PTPRS	0.259869	5.66111	2.46038	0.0151085	0.176013	-3.35055
HLA-B	0.501445	13.3199	2.46006	0.0151213	0.176013	-3.35128
AVPI1	-0.267506	7.72516	-2.45946	0.0151456	0.176133	-3.35265
KIAA1731	0.180236	4.45828	2.45873	0.0151751	0.176313	-3.35431
CYLC1	-0.146653	5.36958	-2.45782	0.015212	0.176455	-3.35638
ATP2A3	0.692622	8.81044	2.45773	0.0152155	0.176455	-3.35658
FFAR2	-0.268257	6.05864	-2.4572	0.0152369	0.17654	-3.35778
FSCN2	-0.241497	5.24875	-2.45662	0.0152604	0.176598	-3.35909
C3AR1	-0.32721	6.11157	-2.45605	0.0152839	0.176598	-3.36041
CST1	0.241738	4.94645	2.45604	0.0152841	0.176598	-3.36042
SURF2	0.300966	6.4303	2.45532	0.0153136	0.176698	-3.36207
THAP1	-0.436143	5.25276	-2.45511	0.0153222	0.176698	-3.36255
RC3H1	0.276	6.99073	2.45444	0.0153495	0.176698	-3.36407
MUC5B	-0.265055	5.99511	-2.454	0.0153673	0.176698	-3.36505
AIMP2	0.333326	8.09512	2.45378	0.0153765	0.176698	-3.36557
VPS45	-0.333221	6.31417	-2.45376	0.0153773	0.176698	-3.36561
WIZ	0.18549	7.49921	2.45297	0.0154095	0.176906	-3.3674
C6orf25	-0.300592	6.00925	-2.45228	0.0154379	0.17707	-3.36897
CDX4	-0.20829	6.77719	-2.45123	0.015481	0.177376	-3.37134
CAPN1	0.380163	7.84113	2.45087	0.0154958	0.177376	-3.37216
RWDD1	0.563706	8.40467	2.4506	0.0155069	0.177376	-3.37277
EFEMP2	-0.251343	6.85454	-2.44891	0.015577	0.177666	-3.37662
DPEP3	-0.368983	6.17947	-2.44886	0.0155792	0.177666	-3.37674
GGCT	0.428417	7.87514	2.44837	0.0155992	0.177666	-3.37784
TAF7	0.50145	9.04889	2.44818	0.0156073	0.177666	-3.37828
MAZ	0.278745	7.34675	2.44793	0.0156175	0.177666	-3.37883
NDUFA10	0.38701	8.66023	2.44774	0.0156255	0.177666	-3.37927
CDC25A	0.294975	6.61852	2.44674	0.0156671	0.177666	-3.38154
BLVRB	-0.448941	8.47088	-2.44639	0.0156814	0.177666	-3.38232
IGLL3P	-0.916649	10.1369	-2.44573	0.0157091	0.177666	-3.38382
ATP5SL	0.370075	7.61732	2.44571	0.01571	0.177666	-3.38387
TMSB4X	-1.65948	8.32884	-2.44569	0.0157108	0.177666	-3.38392
RRP12	0.34437	7.29307	2.44556	0.0157161	0.177666	-3.3842
HLA-DRB6	-0.238616	6.85018	-2.44556	0.0157164	0.177666	-3.38422
UQCR11	0.59685	10.0102	2.44461	0.0157557	0.177951	-3.38635
A1CF	-0.287194	6.99878	-2.44382	0.015789	0.178166	-3.38815
HNRNPH3	0.46099	8.11396	2.4409	0.0159118	0.179067	-3.39476
CHCHD2	0.48252	11.3078	2.44084	0.0159141	0.179067	-3.39488
MYL6	0.305667	9.28715	2.4408	0.0159159	0.179067	-3.39498
NOC2L	0.328083	7.66065	2.44022	0.0159406	0.179067	-3.3963
TELO2	-0.183956	6.55052	-2.44001	0.0159495	0.179067	-3.39678
VIM	0.863065	12.5531	2.43989	0.0159544	0.179067	-3.39704
FCGR1B	-0.27525	5.59469	-2.43841	0.016017	0.179143	-3.40037
ILKAP	0.397517	6.8063	2.43839	0.016018	0.179143	-3.40043
GPC3	-0.233398	5.72356	-2.43806	0.016032	0.179143	-3.40117
PDGFA	-0.324591	5.53743	-2.438	0.0160343	0.179143	-3.4013
KCNJ13	-0.130424	4.28026	-2.43763	0.0160505	0.179143	-3.40215
RCAN1	-0.21535	6.40279	-2.43714	0.0160711	0.179143	-3.40325
MYH7	-0.270612	5.98858	-2.43711	0.0160726	0.179143	-3.40333
SPATA31C2	-0.145737	4.00787	-2.43704	0.0160755	0.179143	-3.40348
ZNF248	-0.354637	5.31515	-2.4363	0.0161068	0.179193	-3.40514
IMPACT	-0.381506	4.38143	-2.43597	0.016121	0.179193	-3.40589
TYROBP	-0.936597	6.63698	-2.43593	0.0161228	0.179193	-3.40599
DUS4L	0.220985	5.49874	2.43392	0.0162088	0.179842	-3.41052
GFRA4	-0.242064	7.67036	-2.43366	0.0162199	0.179842	-3.4111
MS4A3	-0.616998	4.78413	-2.43356	0.0162242	0.179842	-3.41133
FCN1	-0.74088	6.68591	-2.433	0.0162484	0.179928	-3.4126
SURF1	0.289483	8.78879	2.43271	0.0162607	0.179928	-3.41324
ITGB3	-0.188398	5.70631	-2.43214	0.016285	0.180039	-3.41452
KCNS3	1.4876	7.54	2.43088	0.0163395	0.180482	-3.41736
C9orf114	0.416807	6.68828	2.4278	0.0164732	0.181762	-3.4243
SLC25A36	0.518493	9.0087	2.42754	0.0164843	0.181762	-3.42488
ADAR	0.553281	10.1413	2.42708	0.0165043	0.181816	-3.42591
PPP2R2D	-0.291922	7.27618	-2.42677	0.0165182	0.181816	-3.42663
ATF7IP2	-0.315449	6.98874	-2.42619	0.0165435	0.181935	-3.42793
DDA1	0.443236	7.83299	2.42566	0.0165665	0.182028	-3.42911
MMD	-0.535036	6.54181	-2.42498	0.0165963	0.182036	-3.43064
HSPG2	-0.269049	6.52603	-2.42479	0.0166046	0.182036	-3.43107
TMC5	-0.161098	4.26424	-2.42406	0.0166368	0.182036	-3.43272
ST3GAL2	-0.249893	7.01059	-2.42387	0.0166451	0.182036	-3.43314
AURKC	-0.292291	6.1645	-2.42376	0.0166499	0.182036	-3.43339
RPS6KA3	0.422469	6.41894	2.42366	0.0166542	0.182036	-3.43361
WDR5B	-0.321157	6.59591	-2.42305	0.016681	0.18217	-3.43498
PTPN2	-0.314789	6.74891	-2.42083	0.0167792	0.183082	-3.43997
KLK8	-0.263058	5.80339	-2.41986	0.0168219	0.183389	-3.44214
CRISP3	-0.795241	4.38528	-2.41808	0.0169008	0.184026	-3.44612
TSC22D2	0.246082	5.7989	2.41789	0.0169097	0.184026	-3.44657
ANAPC2	0.332729	7.60302	2.41693	0.0169523	0.184331	-3.44871
TOR3A	0.727734	9.74997	2.41532	0.0170244	0.184717	-3.45232
BAALC	-0.186759	4.92134	-2.41531	0.0170248	0.184717	-3.45234
HBQ1	-0.312508	6.22614	-2.41515	0.017032	0.184717	-3.4527
ALOX12	-0.307385	6.72083	-2.41454	0.017059	0.184717	-3.45405
MFAP5	-0.146211	4.59312	-2.41449	0.0170615	0.184717	-3.45417
ARRB1	-0.179065	6.95437	-2.4138	0.0170926	0.184895	-3.45573
RPS28	0.244402	9.25233	2.41265	0.0171443	0.184929	-3.45829
FDPS	0.443027	8.21028	2.41259	0.0171469	0.184929	-3.45842
EDA2R	-0.295231	7.10068	-2.41259	0.017147	0.184929	-3.45842
MYO1A	-0.257781	6.10164	-2.41242	0.0171547	0.184929	-3.45881
ARHGDIA	0.48085	8.59563	2.41186	0.0171798	0.185002	-3.46005
DUSP10	0.767845	6.52257	2.41126	0.0172069	0.185002	-3.46139
IMPDH2	0.830496	9.77669	2.41109	0.0172145	0.185002	-3.46177
PMVK	0.512746	8.19642	2.41096	0.0172205	0.185002	-3.46206
SEMA4C	-0.223458	7.76238	-2.40941	0.0172908	0.185599	-3.46553
RB1	-0.618289	5.92898	-2.40862	0.0173267	0.185694	-3.46729
PLXNA2	-0.214046	5.85607	-2.40857	0.0173293	0.185694	-3.46742
HLA-G	0.374824	11.555	2.40775	0.0173663	0.185932	-3.46923
STIL	0.246198	5.52147	2.40711	0.0173955	0.186086	-3.47066
CACNG4	-0.177477	8.00099	-2.4052	0.0174833	0.186812	-3.47494
HIP1	-0.216754	5.40246	-2.4049	0.017497	0.186812	-3.47561
NUP155	0.397697	6.35141	2.40466	0.017508	0.186812	-3.47614
HIST1H2BD	0.854257	9.35427	2.40378	0.0175482	0.186994	-3.47809
FBXL2	0.237162	5.26449	2.40295	0.0175867	0.186994	-3.47996
MMACHC	-0.281504	6.91234	-2.40286	0.0175908	0.186994	-3.48016
TOMM40	0.369804	8.21514	2.40271	0.0175976	0.186994	-3.48048
SMAD5	0.253633	5.48433	2.40267	0.0175996	0.186994	-3.48058
STK11	0.219173	7.76774	2.4011	0.017672	0.187604	-3.48407
DUT	0.491137	7.96059	2.40069	0.0176909	0.187646	-3.48498
MXRA7	-0.893675	7.24543	-2.40036	0.0177062	0.18765	-3.48571
LLGL1	-0.210937	7.62646	-2.39986	0.0177296	0.187739	-3.48683
OTOR	0.349047	5.87487	2.39934	0.0177538	0.187837	-3.48799
DENND5B	-0.566721	5.15078	-2.3977	0.0178301	0.18835	-3.49164
C1orf61	-0.240174	7.30706	-2.39765	0.0178323	0.18835	-3.49174
TAP1	0.816771	9.82679	2.39698	0.017864	0.188526	-3.49325
BSDC1	0.369575	8.19911	2.39631	0.0178952	0.18862	-3.49473
GLI3	-0.31388	7.85874	-2.39614	0.017903	0.18862	-3.4951
HNRNPDL	0.258093	8.34922	2.39576	0.0179209	0.188651	-3.49595
LOC220077	-0.200558	6.50574	-2.39418	0.0179951	0.18911	-3.49946
GPRC5D	1.29285	10.0137	2.39347	0.0180288	0.18911	-3.50105
COX6A2	-0.317934	6.61411	-2.39323	0.0180398	0.18911	-3.50157
HNRNPA2B1	0.449378	9.60125	2.39262	0.0180686	0.18911	-3.50292
MLLT3	0.921756	7.59923	2.39241	0.0180786	0.18911	-3.50339
GTF3C3	0.515293	6.41378	2.39221	0.0180879	0.18911	-3.50383
DIMT1	0.424612	6.94458	2.3917	0.0181121	0.18911	-3.50497
COX5A	0.612728	10.5098	2.39073	0.0181584	0.18911	-3.50714
GHRHR	-0.177914	6.25829	-2.39041	0.0181734	0.18911	-3.50783
CYTIP	0.729775	9.2433	2.3904	0.0181739	0.18911	-3.50786
TPM4	0.894853	9.01787	2.39033	0.0181769	0.18911	-3.508
PARP4	-0.485738	8.08803	-2.3903	0.0181786	0.18911	-3.50808
ATXN8OS	-0.248975	6.61949	-2.39015	0.0181858	0.18911	-3.50841
GP1BA	-0.309919	6.78295	-2.38989	0.018198	0.18911	-3.50898
TOR1A	0.273001	8.46126	2.38974	0.0182054	0.18911	-3.50933
ZBTB5	0.406899	8.18714	2.38973	0.0182057	0.18911	-3.50934
RFX5	0.386357	8.39894	2.38855	0.0182619	0.18948	-3.51196
EIF4G3	0.415518	6.72868	2.38835	0.0182715	0.18948	-3.51241
SOX18	-0.155708	4.40008	-2.38674	0.0183482	0.190119	-3.51596
RGL1	-0.50456	7.0683	-2.38503	0.0184305	0.190371	-3.51976
NEU3	-0.190572	6.78498	-2.38486	0.0184388	0.190371	-3.52014
SLC5A2	-0.26204	7.65628	-2.38484	0.0184396	0.190371	-3.52018
LRRC15	-0.239535	6.59007	-2.38472	0.0184454	0.190371	-3.52045
DPP3	0.424083	7.51027	2.38424	0.0184686	0.190371	-3.52151
KIF14	0.315306	4.45132	2.3841	0.0184754	0.190371	-3.52182
ANKRD36B	0.694219	7.4158	2.38394	0.0184827	0.190371	-3.52216
NOTCH3	-0.161502	7.12501	-2.38371	0.018494	0.190371	-3.52268
TEX30	-0.288616	6.36809	-2.38306	0.0185251	0.190535	-3.52411
SLC12A9	0.292829	7.97081	2.3811	0.0186199	0.191354	-3.52844
ZNF688	-0.237165	7.08071	-2.37934	0.0187059	0.19208	-3.53235
MFSD12	0.459933	7.04445	2.37885	0.0187296	0.192166	-3.53342
RFXANK	0.448118	7.82846	2.37796	0.018773	0.192454	-3.53538
RAD54B	0.180363	4.92215	2.37728	0.0188063	0.192491	-3.53689
RANBP3	0.189137	7.3124	2.37726	0.0188073	0.192491	-3.53693
UTF1	-0.239197	5.00904	-2.37529	0.0189039	0.193322	-3.54127
LMF1	-0.473748	7.5898	-2.37333	0.0190004	0.193899	-3.5456
ROS1	-0.229023	5.41673	-2.37329	0.0190024	0.193899	-3.54568
TOMM20	0.556427	9.16081	2.3732	0.0190066	0.193899	-3.54587
POU3F4	-0.179712	4.92548	-2.37135	0.0190985	0.194516	-3.54996
ZNF639	0.246215	6.15151	2.37134	0.0190991	0.194516	-3.54999
POF1B	0.237611	5.23261	2.37104	0.0191137	0.194516	-3.55063
EEF1A1P42	0.261916	7.51866	2.37073	0.0191294	0.194519	-3.55133
IRF6	-0.289806	7.32721	-2.36954	0.0191883	0.19496	-3.55394
SLC16A1	0.312281	5.76667	2.36892	0.0192195	0.195096	-3.55531
GFAP	-0.192916	5.8152	-2.36835	0.0192477	0.195096	-3.55656
PA2G4	0.320434	7.36441	2.36834	0.0192484	0.195096	-3.55659
PEAK1	-0.266802	7.41736	-2.36679	0.0193261	0.195593	-3.56
TSPAN4	-0.316396	6.22455	-2.3665	0.0193404	0.195593	-3.56063
CTGF	1.5874	7.98462	2.36642	0.0193442	0.195593	-3.56079
F5	-0.212636	6.48362	-2.36465	0.0194334	0.19613	-3.56469
CYC1	0.451533	8.82206	2.36447	0.0194425	0.19613	-3.56509
LAIR1	-0.260048	7.66963	-2.36444	0.0194442	0.19613	-3.56516
NDUFA13	0.538256	9.77678	2.36365	0.0194838	0.196372	-3.56689
ATP5L	0.518632	10.5869	2.36309	0.0195123	0.196501	-3.56812
ZCCHC24	-0.38257	6.97416	-2.36263	0.0195355	0.196549	-3.56913
ACTA1	0.30323	5.46176	2.36237	0.0195484	0.196549	-3.56969
MMP11	0.220889	6.87723	2.36103	0.0196166	0.197077	-3.57264
AHSP	-0.393589	6.94919	-2.3598	0.0196789	0.197517	-3.57533
TIMM44	0.279114	6.98469	2.35935	0.0197019	0.197517	-3.57632
ZDHHC17	0.30455	6.59387	2.35924	0.0197076	0.197517	-3.57656
BCAP31	0.569866	9.01469	2.35891	0.0197247	0.19753	-3.57729
NLRP2	-0.268023	6.53827	-2.35824	0.0197585	0.197558	-3.57874
NEUROD4	-0.293989	6.01963	-2.35824	0.0197589	0.197558	-3.57876
FAM179B	-0.51207	5.89097	-2.35656	0.0198449	0.197985	-3.58244
RP11-255C15.3	-0.238353	6.35058	-2.35643	0.0198512	0.197985	-3.58271
MYOG	0.291574	7.55286	2.3563	0.0198583	0.197985	-3.58301
LAGE3	0.584304	8.31057	2.35591	0.0198782	0.197985	-3.58386
NONO	0.390104	9.61756	2.35571	0.0198884	0.197985	-3.58429
SIGLEC7	-0.161228	7.04552	-2.35556	0.0198963	0.197985	-3.58463
ENSA	0.468841	8.44437	2.35387	0.019983	0.19869	-3.58831
STAM2	-0.278272	5.2263	-2.35349	0.0200029	0.198711	-3.58915
LRRC42	-0.328803	5.81948	-2.35268	0.0200449	0.198711	-3.59093
PIK3CG	-0.433169	5.42636	-2.35256	0.020051	0.198711	-3.59118
C1orf27	0.529799	8.33133	2.35212	0.0200739	0.198711	-3.59215
LRRFIP2	0.413441	6.96942	2.35205	0.0200774	0.198711	-3.5923
CCT7	0.456874	9.42057	2.3514	0.0201109	0.198711	-3.59371
AES	0.451684	7.82473	2.35137	0.0201128	0.198711	-3.59379
TOMM70A	0.478065	8.01599	2.35118	0.0201227	0.198711	-3.59421
FUCA1	-0.608276	8.5795	-2.35108	0.0201277	0.198711	-3.59441
LILRB2	-0.207433	5.6268	-2.35048	0.0201591	0.198839	-3.59573
SRSF10	0.330802	7.39084	2.35022	0.0201723	0.198839	-3.59629
USP32P2	1.25141	8.34166	2.34834	0.0202704	0.199545	-3.60039
STX11	0.840268	6.35585	2.34777	0.0203005	0.199545	-3.60165
WDR60	0.269149	5.88962	2.34775	0.0203015	0.199545	-3.60169
GRIP2	-0.250689	8.41529	-2.34722	0.0203293	0.199545	-3.60285
BCMO1	-0.235588	5.07213	-2.3469	0.0203458	0.199545	-3.60354
N4BP2L2	-0.414345	6.7144	-2.34689	0.0203462	0.199545	-3.60355
APOO	0.338608	7.51952	2.34672	0.0203552	0.199545	-3.60393
LAP3	0.794824	9.44088	2.34632	0.0203765	0.199598	-3.60481
CYP2E1	-0.1839	5.94666	-2.3459	0.0203986	0.199658	-3.60572
RPL14	0.448443	10.1934	2.34527	0.0204316	0.199825	-3.60709
CSTF2	-0.241837	7.33625	-2.34492	0.0204502	0.199852	-3.60786
FABP3	-0.212965	5.25545	-2.34402	0.0204975	0.200139	-3.60982
SRI	0.548535	7.22599	2.34338	0.0205314	0.200139	-3.61122
GNG12	-0.294625	4.90487	-2.34297	0.0205532	0.200139	-3.61211
GLDC	-0.777383	7.14139	-2.34289	0.0205571	0.200139	-3.61227
PDCD2	0.251921	6.28803	2.34284	0.0205597	0.200139	-3.61238
AP4S1	-0.109049	5.30602	-2.34255	0.0205753	0.200139	-3.61302
FKBP11	-0.526376	12.0012	-2.34086	0.0206648	0.200854	-3.61669
EPHA2	-0.237218	6.06643	-2.33979	0.0207219	0.201252	-3.61902
C9orf3	-0.186303	6.41602	-2.33922	0.0207523	0.201392	-3.62026
LLPH	0.145073	5.40246	2.33861	0.0207847	0.201551	-3.62158
DFNA5	-0.227803	5.55591	-2.33782	0.0208272	0.201807	-3.62331
GREM1	-0.174847	4.15789	-2.33735	0.0208522	0.201821	-3.62432
ADO	0.427646	7.27422	2.33701	0.0208707	0.201821	-3.62507
STAT5A	-0.270226	7.49942	-2.3367	0.0208872	0.201821	-3.62574
CDH5	-0.159703	4.28503	-2.33659	0.020893	0.201821	-3.62598
TMEM248	0.434876	9.39636	2.33618	0.0209152	0.20188	-3.62687
ZWILCH	0.589922	6.33321	2.334	0.0210325	0.202787	-3.6316
SLC3A1	0.164391	4.31062	2.33384	0.0210415	0.202787	-3.63196
LAD1	-0.210341	7.20992	-2.33296	0.0210887	0.203086	-3.63385
PSMB1	0.338462	8.9808	2.33249	0.0211142	0.203176	-3.63488
ATP5G2	0.282679	8.12883	2.33185	0.0211492	0.203357	-3.63627
RPL9	0.272127	12.8705	2.33145	0.0211707	0.203394	-3.63713
STRAP	0.424012	10.01	2.33118	0.0211856	0.203394	-3.63773
COPZ1	0.370685	8.91267	2.33074	0.0212094	0.203454	-3.63868
TSSK1B	-0.245934	5.52961	-2.33031	0.0212329	0.203454	-3.63961
TMEM180	-0.231936	6.95688	-2.33017	0.0212404	0.203454	-3.63991
IL12A	0.373115	6.65769	2.32973	0.0212643	0.203527	-3.64086
GYPA	-0.243667	4.86754	-2.32915	0.021296	0.203675	-3.64212
YIPF4	-0.218685	5.29528	-2.3282	0.021348	0.204017	-3.64418
CASP10	-0.264619	7.72273	-2.32767	0.0213772	0.204037	-3.64533
LAS1L	0.260984	8.40541	2.32726	0.0213993	0.204037	-3.6462
OGDHL	0.326164	6.38131	2.32716	0.0214051	0.204037	-3.64643
SEPP1	-1.19934	8.61455	-2.32698	0.0214151	0.204037	-3.64683
AGRN	0.247011	7.53206	2.32562	0.0214895	0.204591	-3.64976
EBF2	-0.16435	4.74159	-2.32513	0.0215166	0.204602	-3.65082
KIAA1598	-0.335885	4.00751	-2.32499	0.0215241	0.204602	-3.65111
AKR1C1	-0.223672	7.16529	-2.32471	0.0215396	0.204602	-3.65172
HBZ	-0.262299	6.14703	-2.32404	0.0215767	0.204799	-3.65317
KHNYN	-0.311883	8.3248	-2.32266	0.0216533	0.20537	-3.65616
STAG3	-0.242259	7.5342	-2.3223	0.0216728	0.2054	-3.65693
PRDM12	-0.322974	7.07728	-2.32198	0.0216907	0.205415	-3.65762
GEMIN7	-0.233094	6.34643	-2.3216	0.0217121	0.205463	-3.65846
CRYAB	-0.225136	7.04523	-2.32112	0.0217384	0.205557	-3.65948
DONSON	0.613149	5.67858	2.32066	0.0217644	0.205648	-3.66049
RPL27A	-0.354431	7.28503	-2.31936	0.0218369	0.206048	-3.66329
DNAJC3	-0.637653	7.08876	-2.31931	0.0218397	0.206048	-3.6634
LRRC32	-0.290862	7.18346	-2.31589	0.0220314	0.207701	-3.67077
NUDT1	0.445247	6.8346	2.31558	0.0220486	0.207707	-3.67143
NACAD	-0.204948	5.84709	-2.31523	0.0220681	0.207735	-3.67218
DENND5A	-0.476796	5.60666	-2.31424	0.0221239	0.207958	-3.67431
EPB41L2	-0.36569	5.64597	-2.31398	0.0221388	0.207958	-3.67488
NHLRC2	-0.289364	4.40164	-2.31393	0.0221416	0.207958	-3.67498
SOX11	0.178879	4.74035	2.3134	0.0221718	0.208087	-3.67613
PRSS16	-0.541036	7.0439	-2.31242	0.0222269	0.208327	-3.67823
CAPNS1	0.419542	10.3517	2.31236	0.0222306	0.208327	-3.67837
BORA	-0.313606	6.35245	-2.31079	0.0223199	0.208815	-3.68175
TCEB1	0.334693	5.99716	2.31064	0.0223284	0.208815	-3.68207
AF090939	0.278281	5.98093	2.31056	0.0223326	0.208815	-3.68223
MPHOSPH8	-0.781391	7.28914	-2.30946	0.0223955	0.209247	-3.6846
OR7E37P	-0.422342	8.08735	-2.30915	0.0224135	0.209259	-3.68528
RP1-101G11.2	-0.21186	5.39236	-2.30875	0.0224359	0.209313	-3.68612
SYNJ2	0.196806	6.40684	2.30831	0.0224614	0.209395	-3.68708
LSM14A	0.35648	7.98072	2.30734	0.0225167	0.20952	-3.68915
PRPS1	0.481247	8.26903	2.30726	0.0225212	0.20952	-3.68932
TROVE2	0.331112	7.20009	2.3072	0.022525	0.20952	-3.68946
SCNN1B	-0.653902	7.4154	-2.30584	0.0226028	0.209903	-3.69236
TLX3	-0.20818	4.77253	-2.30564	0.0226145	0.209903	-3.6928
EEA1	-0.108349	3.79565	-2.30561	0.0226163	0.209903	-3.69287
KLK7	-0.251994	6.60763	-2.30433	0.0226898	0.21043	-3.6956
EZR	0.821361	8.98414	2.30344	0.0227414	0.210533	-3.69752
AKT3	-0.214004	5.13788	-2.30318	0.0227567	0.210533	-3.69808
IQCG	-0.975525	5.99247	-2.30297	0.0227685	0.210533	-3.69852
SRBD1	-0.494193	6.56816	-2.30266	0.0227869	0.210533	-3.6992
IGFBP3	-0.233197	6.71026	-2.30255	0.0227928	0.210533	-3.69942
RRAGD	0.904039	8.80651	2.3024	0.0228016	0.210533	-3.69974
SCAMP1	0.386419	6.33232	2.30178	0.0228378	0.210648	-3.70108
RSPH6A	-0.243105	6.64175	-2.30161	0.0228477	0.210648	-3.70145
DYNC1H1	0.382016	8.24265	2.30099	0.0228835	0.210824	-3.70276
RCBTB1	-0.560148	4.44924	-2.3004	0.022918	0.210987	-3.70404
RSG1	-0.245338	6.8233	-2.2999	0.0229472	0.211101	-3.70511
PCDHB12	0.263194	5.93304	2.29907	0.0229959	0.211344	-3.70689
DDX39A	0.594395	8.61801	2.29869	0.0230179	0.211344	-3.7077
ZBTB18	-0.515778	4.98093	-2.29858	0.0230241	0.211344	-3.70793
AGPAT2	-0.273103	7.51781	-2.29801	0.0230575	0.211495	-3.70915
IL10RA	-0.912524	7.45683	-2.29739	0.0230938	0.211674	-3.71047
POP4	0.393758	8.49699	2.29696	0.023119	0.21175	-3.71139
LIPA	-0.625031	8.6465	-2.29591	0.0231811	0.212164	-3.71365
AGPAT1	0.347201	9.00301	2.29396	0.0232957	0.213046	-3.7178
MIF	0.51751	11.4871	2.2937	0.0233114	0.213046	-3.71837
ZFAND5	0.459641	8.01579	2.29306	0.0233493	0.213137	-3.71974
H2AFY2	-0.234364	7.83281	-2.29295	0.0233554	0.213137	-3.71996
ZNF646	0.366894	7.03458	2.29265	0.0233736	0.213148	-3.72061
DSP	-0.415077	4.71344	-2.29122	0.0234584	0.213755	-3.72366
U2AF1	0.368165	10.6089	2.29095	0.0234742	0.213755	-3.72423
GYG1	0.603874	9.13243	2.2903	0.0235133	0.213873	-3.72563
CENPI	0.12902	4.53582	2.29016	0.0235212	0.213873	-3.72591
ARPP19	0.483892	7.89116	2.28916	0.0235812	0.214263	-3.72805
HSPB2	-0.282697	7.0078	-2.28802	0.0236491	0.214297	-3.73047
IDO1	-0.276031	7.08622	-2.28796	0.0236527	0.214297	-3.7306
PRB1	-0.270974	8.80714	-2.28794	0.0236543	0.214297	-3.73066
GATAD2A	0.252553	7.86511	2.28776	0.0236649	0.214297	-3.73104
IRGC	-0.214117	5.1307	-2.28767	0.0236704	0.214297	-3.73123
AP2S1	0.345708	8.58975	2.28715	0.0237013	0.214422	-3.73233
PDK4	-0.531406	5.07152	-2.28615	0.0237612	0.214809	-3.73445
DECR1	0.667697	7.94778	2.28337	0.023929	0.21587	-3.74037
PRB4	-0.195001	7.44032	-2.28326	0.0239356	0.21587	-3.7406
TFAM	0.307856	6.70514	2.28315	0.0239421	0.21587	-3.74083
PSMD11	0.343455	7.80199	2.28307	0.0239473	0.21587	-3.74102
LIAS	-0.262262	5.7211	-2.28115	0.024064	0.216766	-3.7451
NINJ2	-0.372937	6.13064	-2.28077	0.024087	0.216817	-3.74591
TIMM8A	-0.128471	4.80095	-2.2802	0.0241213	0.21697	-3.7471
SREK1IP1	0.386661	5.115	2.27905	0.0241916	0.217447	-3.74955
DCTN2	0.26302	7.48697	2.27833	0.0242357	0.21757	-3.75108
NCBP2	0.535167	7.15313	2.27826	0.02424	0.21757	-3.75123
BICD2	0.402944	6.66662	2.27795	0.0242591	0.217587	-3.75189
RP4-595K12.1	0.576005	9.70246	2.27755	0.0242835	0.217649	-3.75274
ACTR3B	0.255168	4.54437	2.27686	0.0243258	0.217745	-3.7542
UIMC1	0.342479	8.21832	2.27663	0.0243396	0.217745	-3.75468
C1QBP	0.767999	7.96625	2.27653	0.0243462	0.217745	-3.75491
KCNJ1	-0.200351	6.30628	-2.27567	0.0243986	0.218023	-3.75672
MAP7D3	0.143801	6.15845	2.27546	0.024412	0.218023	-3.75718
PRKD2	0.755827	9.92621	2.27488	0.0244477	0.218186	-3.7584
TAS2R14	-0.175253	5.5563	-2.27452	0.0244696	0.218226	-3.75915
MICU2	-0.651186	7.27566	-2.27412	0.0244943	0.218243	-3.76
STX10	0.274451	8.30576	2.27393	0.0245062	0.218243	-3.76041
RNF7	0.491618	7.99442	2.27362	0.0245253	0.218257	-3.76107
CR2	-0.434438	5.07233	-2.27329	0.0245457	0.218285	-3.76177
SLC15A3	-0.501951	7.5689	-2.27205	0.0246228	0.218732	-3.7644
TUBGCP4	0.355221	6.78784	2.27192	0.0246309	0.218732	-3.76468
ETNPPL	-0.141833	4.19191	-2.27132	0.0246681	0.218799	-3.76595
NDUFAF4	0.448398	7.28322	2.27123	0.0246733	0.218799	-3.76612
COL14A1	-0.143667	4.98881	-2.27002	0.0247488	0.219265	-3.76869
ZNF549	-0.127096	4.76748	-2.26983	0.0247608	0.219265	-3.76909
HOXB3	0.264401	6.71625	2.2688	0.0248249	0.219677	-3.77127
RNF126	0.44426	7.58096	2.26839	0.0248505	0.219749	-3.77213
KIF3C	-0.265713	6.90949	-2.26773	0.0248918	0.219959	-3.77353
TRPM6	-0.290662	7.14753	-2.2662	0.0249879	0.220653	-3.77677
GPR15	-0.431758	6.7858	-2.26535	0.0250412	0.220934	-3.77855
PSG11	-0.210325	6.78677	-2.26513	0.0250549	0.220934	-3.77901
PLEKHF1	-0.328257	7.63123	-2.2648	0.0250757	0.220962	-3.77971
SLC17A9	-0.342509	8.7737	-2.26355	0.0251546	0.221502	-3.78235
MT1H	-0.589445	8.41465	-2.26309	0.0251841	0.221606	-3.78333
MLF2	0.331649	7.89465	2.26251	0.0252204	0.221634	-3.78454
ARIH1	0.317056	7.57815	2.26226	0.0252365	0.221634	-3.78508
BTG1	0.864086	10.7394	2.2622	0.0252402	0.221634	-3.7852
HPRT1	0.588815	7.58426	2.2616	0.0252784	0.221813	-3.78647
HSPA14	0.481151	7.98892	2.26112	0.0253086	0.221924	-3.78747
WDR18	0.446935	6.50199	2.26052	0.0253469	0.222104	-3.78874
MLNR	0.180947	4.51453	2.25992	0.0253849	0.222237	-3.79
USP19	0.236267	7.19721	2.25973	0.0253975	0.222237	-3.79041
CCHCR1	-0.131034	5.71802	-2.25897	0.0254457	0.222503	-3.792
SNRK	0.280498	6.11318	2.25822	0.0254937	0.222768	-3.79359
RSL24D1	0.603234	9.49238	2.25777	0.0255226	0.22279	-3.79454
FAM215A	-0.233042	5.8452	-2.25762	0.0255318	0.22279	-3.79484
LOC101926913	0.124815	4.39511	2.25671	0.0255907	0.223149	-3.79677
MOSPD3	-0.255124	7.5135	-2.25607	0.0256315	0.22335	-3.79811
ANO10	-0.305945	7.74322	-2.2556	0.0256617	0.223458	-3.7991
ENTPD1-AS1	0.246574	7.13966	2.25526	0.0256838	0.223496	-3.79982
APH1A	0.475281	8.83981	2.25401	0.0257641	0.223751	-3.80244
ZNF16	0.199829	6.53106	2.25401	0.0257643	0.223751	-3.80244
LMCD1	-0.217712	6.4822	-2.25368	0.0257853	0.223751	-3.80313
TCF25	-0.268634	8.04905	-2.25366	0.0257869	0.223751	-3.80318
PPME1	-0.231174	7.97474	-2.25342	0.0258024	0.223751	-3.80368
FAM168B	0.382692	9.30925	2.25272	0.0258477	0.223871	-3.80516
C8orf33	0.426167	6.70319	2.25265	0.0258518	0.223871	-3.80529
GPC1	-0.19564	6.32596	-2.25203	0.025892	0.22391	-3.80659
NUCB2	-0.892172	9.49224	-2.2519	0.0259006	0.22391	-3.80687
RBM42	0.328536	7.69258	2.25174	0.0259109	0.22391	-3.8072
CHST11	0.818613	7.92311	2.25148	0.0259278	0.22391	-3.80775
DNAJC1	0.452435	10.4109	2.24987	0.0260327	0.224525	-3.81114
LTC4S	-0.315253	6.32632	-2.24984	0.0260347	0.224525	-3.8112
UBE2D3	0.348585	9.8626	2.2485	0.0261219	0.225122	-3.814
FOXL1	-0.298873	5.90677	-2.24745	0.0261906	0.225419	-3.8162
DAZAP2	0.348642	10.0761	2.24708	0.0262148	0.225419	-3.81698
TPMT	-0.220545	7.13862	-2.24649	0.0262537	0.225419	-3.81822
CD320	0.441015	8.4297	2.24647	0.0262552	0.225419	-3.81827
EGFR	-0.149696	6.94911	-2.24632	0.0262646	0.225419	-3.81857
PSMA1	0.534124	9.94597	2.24621	0.0262719	0.225419	-3.8188
CTDSPL	-0.158806	5.95211	-2.24605	0.0262821	0.225419	-3.81913
LYZ	-1.32283	6.93625	-2.24522	0.0263371	0.225623	-3.82088
KCNE2	-0.177414	6.93673	-2.24515	0.0263418	0.225623	-3.82103
CCT6A	0.650266	6.60951	2.24454	0.0263819	0.225648	-3.8223
POLR1C	0.240187	7.60484	2.24444	0.0263881	0.225648	-3.8225
CLOCK	-0.17986	7.01715	-2.24426	0.0264003	0.225648	-3.82289
HSPA1L	-0.230355	6.14697	-2.24401	0.0264167	0.225648	-3.82341
PEX16	0.203206	7.78185	2.24316	0.0264726	0.225842	-3.82518
BMP8B	0.521429	6.30402	2.24312	0.0264755	0.225842	-3.82527
NYNRIN	-0.187602	6.21828	-2.24277	0.0264984	0.225885	-3.826
PROL1	-0.245728	6.14441	-2.24129	0.0265969	0.226521	-3.8291
FUBP3	0.364259	6.76846	2.2411	0.0266091	0.226521	-3.82949
UBAC1	0.415415	7.08544	2.23953	0.0267138	0.227174	-3.83278
NR4A1	0.354151	8.45509	2.2394	0.0267221	0.227174	-3.83304
ING3	0.463387	8.01808	2.23907	0.0267443	0.227209	-3.83373
ATF2	-0.401228	5.51667	-2.23756	0.0268455	0.227647	-3.8369
UBQLN4	0.273018	8.20965	2.2374	0.0268558	0.227647	-3.83722
SLC25A38	0.428392	8.27969	2.23725	0.0268658	0.227647	-3.83753
HADHA	0.325666	8.25251	2.23679	0.0268966	0.227647	-3.83849
IKBKAP	0.395097	6.02665	2.23665	0.0269063	0.227647	-3.83879
EIF4H	0.329978	9.9759	2.23652	0.0269149	0.227647	-3.83906
RAB3GAP2	-0.147894	3.71584	-2.23609	0.0269437	0.227647	-3.83996
PKLR	-0.161876	6.40925	-2.2357	0.0269698	0.227647	-3.84076
REPIN1	0.414617	8.68933	2.23565	0.0269729	0.227647	-3.84086
TRAM1	0.332677	10.5958	2.23559	0.0269773	0.227647	-3.841
CYP4B1	0.11861	4.22882	2.23528	0.0269978	0.227667	-3.84163
AGO4	-0.223779	6.27691	-2.23437	0.0270596	0.227963	-3.84355
CMTM6	0.60031	9.40495	2.23422	0.0270693	0.227963	-3.84385
AKIP1	0.280782	6.68683	2.23306	0.0271479	0.228472	-3.84627
ARHGAP6	-0.327035	4.51527	-2.23269	0.0271729	0.228529	-3.84705
GPX2	-0.245606	8.43206	-2.23231	0.0271986	0.228592	-3.84784
RP4-781L3.1	0.61743	8.62817	2.23045	0.0273243	0.229489	-3.8517
SLC41A3	0.25923	8.14935	2.23019	0.0273419	0.229489	-3.85224
MTRR	0.497501	7.52168	2.22926	0.0274053	0.229868	-3.85417
TPI1	0.28491	8.53918	2.22743	0.0275307	0.230765	-3.85799
PPM1G	0.291676	8.12137	2.227	0.0275601	0.23081	-3.85888
MCM3	0.511195	7.56335	2.22681	0.0275729	0.23081	-3.85927
SLN	-0.272441	6.90594	-2.22653	0.0275921	0.230817	-3.85986
CD46	0.772763	9.4495	2.22572	0.0276473	0.231104	-3.86153
TFF1	-0.319458	5.49659	-2.22549	0.0276632	0.231104	-3.86201
YBX2	-0.199187	6.88303	-2.2249	0.0277042	0.231293	-3.86325
RPS6	0.263006	11.3344	2.22422	0.0277504	0.231524	-3.86464
GPNMB	-0.805085	6.68851	-2.22251	0.0278685	0.232328	-3.86819
HNRNPL	0.286226	8.67853	2.22229	0.0278838	0.232328	-3.86865
HMGA1	0.411866	8.06463	2.22104	0.0279708	0.232898	-3.87126
AAGAB	0.257069	7.28412	2.22073	0.0279922	0.232922	-3.8719
AVPR2	-0.171344	6.44922	-2.22034	0.0280193	0.232993	-3.87271
MICAL2	-0.137987	5.14654	-2.21979	0.0280574	0.233155	-3.87384
EGR2	0.670973	5.80814	2.21943	0.028082	0.233205	-3.87457
ZNF767P	-0.274869	6.4737	-2.21885	0.0281229	0.23339	-3.87579
TJP3	-0.216092	6.08506	-2.2183	0.0281612	0.233495	-3.87693
PLBD1	-0.697399	7.46244	-2.21813	0.0281727	0.233495	-3.87727
POLR2J	0.367014	9.98714	2.21686	0.0282614	0.234076	-3.8799
SP140L	-0.426758	7.07906	-2.21618	0.0283092	0.234105	-3.88131
MMADHC	0.40062	10.4058	2.21588	0.0283302	0.234105	-3.88193
F7	-0.285899	5.151	-2.21581	0.0283351	0.234105	-3.88207
RNF146	-0.439707	6.22089	-2.21566	0.0283456	0.234105	-3.88238
RPL19	0.408509	12.3817	2.21513	0.0283826	0.234105	-3.88347
LLGL2	-0.459929	6.46087	-2.21481	0.0284056	0.234105	-3.88415
SLC35E1	0.217936	8.31146	2.21471	0.0284123	0.234105	-3.88435
CRYBB2P1	0.144565	6.83174	2.21468	0.0284143	0.234105	-3.88441
OCLM	0.175723	6.00112	2.21351	0.0284966	0.23463	-3.88682
EEF1A1	0.185854	13.2382	2.21251	0.0285675	0.235013	-3.8889
FGL1	0.229181	7.36382	2.21232	0.0285807	0.235013	-3.88928
STRA13	-0.250792	8.00098	-2.212	0.0286037	0.235048	-3.88995
PPIH	0.299013	7.91724	2.21157	0.0286338	0.235061	-3.89083
FRMD4B	-0.163284	4.45728	-2.21145	0.0286426	0.235061	-3.89109
ANKRD10	-0.463991	7.88758	-2.21072	0.0286942	0.235304	-3.89259
PSMB5	0.454578	9.25606	2.2105	0.0287098	0.235304	-3.89305
MRPS17	0.63288	7.70197	2.21022	0.0287299	0.235315	-3.89363
TUBGCP5	0.272837	3.99978	2.20975	0.0287629	0.235431	-3.89459
PRDM11	-0.204811	6.81339	-2.20895	0.0288197	0.235743	-3.89624
PTGS2	1.5581	5.96386	2.20769	0.0289099	0.236158	-3.89885
CCDC86	0.457209	7.78434	2.20753	0.0289212	0.236158	-3.89917
CAPN10	-0.120343	6.0644	-2.20737	0.0289326	0.236158	-3.8995
CTF1	0.294248	8.44974	2.20718	0.0289457	0.236158	-3.89988
SCT	-0.402321	5.30123	-2.20664	0.0289849	0.236324	-3.90101
CACNA1D	-0.165128	5.37749	-2.20587	0.0290396	0.236616	-3.90259
SEC61B	0.265792	11.7032	2.20548	0.0290677	0.236691	-3.90339
HILPDA	-0.233684	7.4029	-2.20332	0.029223	0.237801	-3.90784
DNALI1	-0.240358	5.82347	-2.20282	0.0292593	0.237913	-3.90888
ADCY7	-0.511903	4.96315	-2.2026	0.0292746	0.237913	-3.90931
FAM114A1	-0.487584	7.52858	-2.20214	0.0293078	0.237951	-3.91026
IL18RAP	-0.406972	6.18703	-2.20201	0.0293172	0.237951	-3.91053
AMBN	-0.236789	6.07809	-2.20168	0.0293412	0.237992	-3.91121
TRIM45	0.225518	6.87275	2.2003	0.0294413	0.23865	-3.91405
FAM110D	0.322323	6.28724	2.19994	0.0294673	0.238655	-3.91479
SNRNP70	0.348419	8.03475	2.19977	0.02948	0.238655	-3.91515
SUPT6H	0.211017	8.02667	2.19873	0.0295552	0.239007	-3.91727
HLA-A	0.37965	13.0337	2.19821	0.0295928	0.239007	-3.91833
BRCA2	-0.177438	4.02852	-2.19821	0.0295932	0.239007	-3.91835
DEGS1	0.470042	7.45794	2.19812	0.0295996	0.239007	-3.91853
DHFR	0.347022	5.50976	2.19714	0.0296712	0.239187	-3.92054
PACSIN2	-0.384449	7.3753	-2.19712	0.0296725	0.239187	-3.92058
CARS	0.454927	9.15931	2.19701	0.0296807	0.239187	-3.92081
CD48	0.977697	11.192	2.19663	0.0297086	0.239187	-3.92159
PRKAR2A	0.185534	8.05686	2.19647	0.0297203	0.239187	-3.92192
ECEL1	-0.207404	7.32666	-2.19625	0.0297363	0.239187	-3.92237
IRF1	0.847274	9.13412	2.19345	0.0299419	0.24046	-3.92811
TFAP2A	-0.1816	5.62775	-2.19259	0.0300048	0.24046	-3.92986
TMEM74B	-0.211532	7.13214	-2.1923	0.0300265	0.24046	-3.93046
CNN2	0.26876	8.74947	2.19214	0.0300382	0.24046	-3.93079
SNTG1	-0.181194	4.39979	-2.19198	0.0300501	0.24046	-3.93112
NBEA	0.972074	6.01388	2.19173	0.0300686	0.24046	-3.93163
MFGE8	0.304403	7.56695	2.19151	0.0300845	0.24046	-3.93207
CYP2J2	0.507269	6.69587	2.19132	0.0300983	0.24046	-3.93246
LRRC59	0.420058	9.75018	2.1912	0.0301072	0.24046	-3.9327
DCAF10	0.37994	6.8914	2.19115	0.0301114	0.24046	-3.93282
TIMM10	0.330194	8.19467	2.19014	0.0301859	0.24046	-3.93488
RWDD2A	-0.387425	6.41922	-2.19009	0.0301895	0.24046	-3.93498
XPO4	-0.244572	5.75777	-2.19008	0.0301901	0.24046	-3.935
GRPR	-0.201802	8.31143	-2.18998	0.0301975	0.24046	-3.9352
RRM2	1.19375	7.03448	2.18996	0.0301989	0.24046	-3.93524
VAMP7	0.602949	8.28788	2.18993	0.0302013	0.24046	-3.9353
RPL10A	0.550488	12.0765	2.18929	0.0302491	0.240688	-3.93662
HTR5A	-0.235395	5.77805	-2.18838	0.0303168	0.241074	-3.93849
TSPAN1	0.250259	7.85765	2.18624	0.0304761	0.242109	-3.94285
RHD	-0.184329	6.07717	-2.18599	0.0304949	0.242109	-3.94337
C11orf21	-0.254694	6.8204	-2.18557	0.0305261	0.242109	-3.94422
ASB9	-0.16652	5.82951	-2.18541	0.0305379	0.242109	-3.94454
CCT4	0.570692	10.0465	2.18534	0.0305434	0.242109	-3.94469
MAP2K2	0.266857	8.30372	2.18441	0.0306132	0.242509	-3.94659
RHOB	1.38072	11.3004	2.18413	0.0306339	0.24252	-3.94716
HAUS6	0.104352	3.40106	2.18331	0.0306957	0.242856	-3.94883
GUCY1B3	-0.199438	4.98888	-2.18212	0.0307853	0.243411	-3.95126
FEZ2	-0.191472	6.4477	-2.18183	0.0308069	0.243421	-3.95185
SLC16A5	-0.128752	5.846	-2.18144	0.0308366	0.243421	-3.95265
HIST1H4A	-0.227239	5.79762	-2.18122	0.030853	0.243421	-3.95309
CD80	-0.196872	6.48461	-2.18107	0.0308641	0.243421	-3.95339
HMX1	0.307105	8.13419	2.18049	0.0309082	0.243598	-3.95458
ATXN7L1	-0.216504	6.0013	-2.18018	0.0309316	0.243598	-3.95521
MKS1	0.197708	6.26722	2.18001	0.0309448	0.243598	-3.95556
RMDN3	0.316796	9.10761	2.17927	0.0310007	0.243885	-3.95707
ZNF592	0.23691	7.60811	2.17895	0.0310247	0.243921	-3.95771
ACSBG2	0.23289	6.48323	2.17842	0.0310654	0.244079	-3.9588
UBXN1	0.262653	7.34075	2.17818	0.0310837	0.244079	-3.95929
DCAKD	-0.168964	5.17741	-2.17789	0.0311056	0.244098	-3.95988
ZNF536	-0.215279	6.1721	-2.17743	0.0311408	0.244178	-3.96082
CALML5	-0.351121	5.03756	-2.17706	0.0311688	0.244178	-3.96157
PLCB2	-0.180634	7.19789	-2.17699	0.0311742	0.244178	-3.96171
EIF6	0.328416	8.50465	2.17593	0.0312548	0.244552	-3.96386
COX7C	0.411628	10.2733	2.17585	0.0312608	0.244552	-3.96402
EIF3D	0.491457	10.0044	2.17445	0.0313681	0.245091	-3.96687
TSGA10	-0.195743	5.4137	-2.17444	0.0313688	0.245091	-3.96689
KARS	0.441501	9.39217	2.17413	0.0313929	0.245126	-3.96753
LIPE	0.204974	6.3913	2.17318	0.0314652	0.245268	-3.96945
FBXW12	0.326286	7.34943	2.17309	0.0314726	0.245268	-3.96964
YWHAE	0.618109	8.45017	2.17308	0.0314731	0.245268	-3.96965
RRP15	0.363764	5.35896	2.17264	0.0315067	0.245268	-3.97054
MPC2	0.512332	9.27767	2.17262	0.0315088	0.245268	-3.9706
C7	0.183595	4.40448	2.17187	0.0315662	0.245563	-3.97211
2021-09-04	-0.247631	5.76581	-2.17146	0.0315977	0.245655	-3.97294
PRMT5	0.483308	8.77833	2.17074	0.0316537	0.245774	-3.97442
HGH1	-0.206766	8.17452	-2.17066	0.0316594	0.245774	-3.97456
TRAF3IP3	-0.421483	6.35185	-2.1705	0.0316717	0.245774	-3.97489
ABCD4	-0.166817	6.9163	-2.16971	0.0317329	0.246096	-3.97649
TNC	-0.21864	4.69716	-2.16796	0.0318684	0.246995	-3.98004
CDIPT	0.349562	9.43196	2.16742	0.0319105	0.247168	-3.98113
RRH	0.217111	5.9724	2.1669	0.0319514	0.247333	-3.9822
NDUFS4	0.555068	8.58616	2.1654	0.0320677	0.24808	-3.98522
SNRPC	0.24871	8.88499	2.16452	0.0321369	0.248462	-3.98701
GID8	0.298595	8.22354	2.16407	0.0321721	0.248554	-3.98792
PUS7	0.704124	6.55121	2.16386	0.0321884	0.248554	-3.98834
GNA12	-0.259836	5.7752	-2.16191	0.0323413	0.249566	-3.99228
ETFDH	-0.350674	5.72227	-2.16136	0.032385	0.249566	-3.9934
DIP2A	0.208622	8.62049	2.16132	0.0323878	0.249566	-3.99347
ANK1	-0.170672	6.08861	-2.16118	0.032399	0.249566	-3.99376
ATIC	0.699457	8.68357	2.15992	0.0324982	0.24997	-3.9963
NDUFC1	0.37231	10.1246	2.15986	0.0325033	0.24997	-3.99643
APOB	-0.194136	5.34808	-2.15967	0.0325182	0.24997	-3.99681
PEX1	0.281894	5.36366	2.15927	0.0325497	0.24997	-3.99762
FAM204A	-0.157306	5.17114	-2.15925	0.0325512	0.24997	-3.99766
SLC6A11	0.222754	6.274	2.15868	0.0325963	0.24997	-3.99881
VCP	0.318816	9.82988	2.15868	0.0325968	0.24997	-3.99882
GUSBP11	-0.358511	8.76745	-2.1585	0.0326109	0.24997	-3.99918
ORMDL2	0.410861	9.77907	2.15814	0.0326396	0.250037	-3.99991
ANXA10	0.227849	5.1893	2.15707	0.032724	0.250531	-4.00205
EIF4E2	0.275498	7.17367	2.15514	0.0328778	0.251555	-4.00595
UBA5	0.423588	9.02655	2.15468	0.0329149	0.251685	-4.00689
COL4A2	-0.180676	5.77367	-2.15428	0.0329465	0.251774	-4.00768
PDCD5	0.341458	6.62622	2.1538	0.0329853	0.251795	-4.00866
CSNK1G1	0.185832	5.96505	2.15294	0.0330538	0.251795	-4.01038
RP11-769O8.3	0.449843	5.20224	2.15291	0.0330567	0.251795	-4.01046
SMR3B	-0.167461	5.17743	-2.15269	0.0330737	0.251795	-4.01088
CBX3	0.452884	8.13343	2.15228	0.0331068	0.251795	-4.01171
TCF3	0.222981	7.65551	2.15225	0.0331091	0.251795	-4.01177
PPAP2A	0.426268	6.65116	2.15219	0.0331144	0.251795	-4.0119
SERPINB4	-0.227866	4.1887	-2.152	0.0331293	0.251795	-4.01228
KLF2	0.880776	11.3124	2.15176	0.0331486	0.251795	-4.01276
IMPA2	-0.39396	6.38267	-2.15174	0.0331499	0.251795	-4.01279
DCTN3	0.402496	9.46395	2.15125	0.0331892	0.25183	-4.01378
FSTL4	-0.198245	6.32012	-2.15119	0.0331947	0.25183	-4.01391
CD36	-0.197714	5.02179	-2.1508	0.0332262	0.251874	-4.0147
TRPC5	-0.120878	4.25198	-2.15062	0.0332406	0.251874	-4.01506
ART3	-0.127676	4.4563	-2.1502	0.0332741	0.251975	-4.0159
TNNC2	-0.225247	6.63152	-2.14968	0.033316	0.251982	-4.01694
MTMR3	-0.210262	7.09097	-2.14953	0.0333281	0.251982	-4.01724
RHOF	-0.526845	6.71739	-2.14944	0.0333352	0.251982	-4.01742
PDE7B	-0.233216	6.29453	-2.14898	0.0333729	0.252041	-4.01836
SGK2	-0.178906	6.53543	-2.14852	0.0334098	0.252041	-4.01928
HNRNPUL1	0.290139	8.21253	2.14837	0.0334223	0.252041	-4.01959
ABO	-0.204478	5.91629	-2.14835	0.0334234	0.252041	-4.01961
SMIM14	-0.114954	3.90371	-2.14787	0.0334628	0.252187	-4.02059
ARMCX3	-0.69798	8.26252	-2.14752	0.0334906	0.252245	-4.02128
PKI55	-0.185223	5.48277	-2.14689	0.0335417	0.252478	-4.02254
WRAP73	-0.201276	6.39158	-2.14562	0.0336453	0.252902	-4.0251
KIAA0368	0.282862	7.01574	2.14553	0.0336529	0.252902	-4.02529
HIST2H2BE	1.1618	9.0892	2.14515	0.0336833	0.252902	-4.02604
PCDHGB6	-0.235471	4.58152	-2.14513	0.0336849	0.252902	-4.02608
BCKDK	-0.298325	8.07876	-2.14471	0.0337192	0.252902	-4.02692
PCDH12	-0.217639	7.75588	-2.14469	0.0337208	0.252902	-4.02696
COPS7B	0.247701	7.47491	2.14447	0.0337391	0.252902	-4.02741
STAT5B	-0.194515	6.14144	-2.14268	0.0338853	0.253654	-4.031
MRPS31	-0.704052	7.97322	-2.14252	0.033898	0.253654	-4.03131
MRPL49	-0.421669	8.89128	-2.1425	0.0339001	0.253654	-4.03136
PRMT3	0.409116	5.81128	2.14211	0.0339316	0.253739	-4.03213
CCDC9	0.1929	7.97953	2.14042	0.0340706	0.254469	-4.03552
MAP3K12	-0.187537	6.72303	-2.14032	0.034079	0.254469	-4.03573
AMD1	0.443026	7.81309	2.13998	0.0341073	0.254469	-4.03641
PYHIN1	-0.215761	5.85836	-2.13994	0.0341104	0.254469	-4.03649
RP3-334F4.1	0.296545	8.06004	2.13939	0.0341558	0.254656	-4.03759
RPS27A	0.282582	12.1309	2.13897	0.0341902	0.254762	-4.03843
COTL1	-0.72812	5.58259	-2.13859	0.0342218	0.254846	-4.03919
ADK	0.216298	5.68711	2.13826	0.0342487	0.254895	-4.03984
GTF2H3	0.280342	7.38432	2.13616	0.0344231	0.255987	-4.04405
ATP5G3	0.479441	10.0485	2.13586	0.0344476	0.255987	-4.04464
UBE2Q1	0.421898	9.5883	2.13547	0.0344798	0.255987	-4.04542
KIF25-AS1	-0.104723	5.6627	-2.13535	0.03449	0.255987	-4.04566
MOB4	0.303314	8.22527	2.13518	0.034504	0.255987	-4.046
WDR6	0.501401	8.60379	2.13454	0.0345572	0.255987	-4.04728
HERPUD1	-0.479076	11.9962	-2.13444	0.0345661	0.255987	-4.04749
NOLC1	0.350037	8.00275	2.1344	0.034569	0.255987	-4.04756
NAGA	-0.267958	7.35395	-2.13428	0.034579	0.255987	-4.0478
PHB	0.337671	7.59207	2.1333	0.0346611	0.256443	-4.04976
NCLN	0.203671	6.36235	2.13264	0.0347164	0.25651	-4.05108
BAP1	0.280277	8.26667	2.13234	0.0347414	0.25651	-4.05168
ME1	-0.341361	4.85213	-2.13223	0.0347506	0.25651	-4.0519
RPS16	0.358819	12.7778	2.13203	0.0347675	0.25651	-4.0523
POMGNT1	0.289654	6.86943	2.13179	0.0347876	0.25651	-4.05278
ENOX2	-0.157166	5.70036	-2.13173	0.0347927	0.25651	-4.0529
PRICKLE3	-0.210441	5.65972	-2.13142	0.0348181	0.256546	-4.05351
CCL24	-0.238665	5.95934	-2.13073	0.0348762	0.256823	-4.05489
GUCY2D	-0.227403	5.38786	-2.12693	0.0351966	0.258799	-4.06246
KIF1A	-0.133111	5.3035	-2.12673	0.0352138	0.258799	-4.06286
KRAS	0.444425	7.41693	2.12659	0.0352255	0.258799	-4.06314
ZNF711	0.430415	4.02336	2.12606	0.0352701	0.258799	-4.06419
TM4SF4	0.17025	6.83226	2.12605	0.0352713	0.258799	-4.06422
DRP2	-0.252742	7.43712	-2.12595	0.0352797	0.258799	-4.06441
SCAND1	0.41872	8.86477	2.12584	0.0352889	0.258799	-4.06463
FAU	0.374777	12.5275	2.12531	0.0353343	0.258886	-4.06569
HIGD1A	0.429805	8.53517	2.12522	0.035342	0.258886	-4.06587
TEX10	0.35672	7.9245	2.12492	0.0353669	0.258917	-4.06646
KDM7A	0.459892	7.77214	2.12368	0.0354727	0.25952	-4.06893
CCDC15	-0.195148	7.08414	-2.12347	0.0354906	0.25952	-4.06935
HEXIM1	0.334945	7.08561	2.12299	0.0355317	0.259597	-4.0703
TACR3	-0.227754	5.95335	-2.12277	0.0355504	0.259597	-4.07074
CCL21	-0.229082	6.42245	-2.12262	0.0355632	0.259597	-4.07104
KPNA3	-0.330882	7.27229	-2.12142	0.035666	0.260196	-4.07343
RNF139	0.521533	8.37753	2.12061	0.0357348	0.260546	-4.07502
TUBB3	0.450486	7.99513	2.12	0.0357875	0.260779	-4.07624
IL22RA1	-0.254887	5.94994	-2.1196	0.035822	0.260879	-4.07704
TUBB1	-0.227162	6.02666	-2.11934	0.035844	0.260888	-4.07754
CXorf40B	0.466917	8.8001	2.11879	0.035891	0.26105	-4.07863
GALNT10	0.447804	7.26665	2.1186	0.0359079	0.26105	-4.07902
RPS3	0.490427	12.5014	2.11809	0.0359512	0.26107	-4.08002
ATP6V0B	0.416318	9.80552	2.11786	0.0359718	0.26107	-4.08049
OXCT2	0.3998	7.31486	2.11784	0.0359731	0.26107	-4.08052
GOLGA2	0.321417	7.19631	2.11709	0.0360376	0.261387	-4.082
LEPREL2	-0.268974	6.47356	-2.1168	0.0360628	0.261399	-4.08258
COLEC12	-0.20215	5.42415	-2.11659	0.036081	0.261399	-4.08299
NOSIP	0.427755	8.03705	2.1159	0.0361407	0.261564	-4.08436
PTPRU	-0.179566	7.07052	-2.11585	0.0361454	0.261564	-4.08447
KLHDC3	0.269445	8.00376	2.11536	0.0361877	0.261719	-4.08544
MAGEF1	-0.406703	7.75962	-2.11483	0.0362334	0.261899	-4.08648
VCX2	0.185845	6.67813	2.11395	0.0363104	0.262304	-4.08824
HPGD	-0.141762	4.59228	-2.11352	0.0363473	0.26242	-4.08908
NDUFB2	0.422067	9.16717	2.11286	0.0364048	0.26247	-4.09038
GPR18	-0.169679	4.46248	-2.11267	0.0364214	0.26247	-4.09076
P4HB	0.380346	11.0492	2.11263	0.0364251	0.26247	-4.09084
SUB1	0.39086	10.3125	2.11248	0.0364379	0.26247	-4.09113
PF4	-0.854792	8.22699	-2.11204	0.0364763	0.262596	-4.092
ABCD1	-0.201066	7.99848	-2.11156	0.036518	0.262657	-4.09295
LRRC17	-0.188205	5.20063	-2.11127	0.0365434	0.262657	-4.09352
CEP164	0.167835	6.26833	2.11123	0.0365475	0.262657	-4.09362
MKNK2	0.591516	9.33231	2.11025	0.0366325	0.263117	-4.09554
NRTN	-0.358142	3.84378	-2.10863	0.0367752	0.263991	-4.09875
PORCN	0.242719	7.42401	2.1082	0.0368132	0.264112	-4.0996
HSD17B12	0.478482	9.64795	2.10768	0.0368583	0.264284	-4.10061
CHGA	-0.246027	6.04716	-2.10617	0.0369917	0.26509	-4.1036
ANGPTL7	-0.198731	5.17871	-2.10528	0.0370705	0.265503	-4.10536
SCD5	-0.475226	7.06999	-2.10436	0.0371524	0.265938	-4.10718
PEPD	-0.249218	8.34068	-2.10295	0.0372771	0.266553	-4.10995
TPR	0.311767	7.2092	2.10274	0.0372962	0.266553	-4.11037
GOLGA8N	0.735816	8.64985	2.10267	0.0373021	0.266553	-4.1105
PVR	-0.16528	6.84987	-2.10195	0.0373664	0.266719	-4.11192
ABHD17B	0.288164	6.91457	2.10193	0.0373678	0.266719	-4.11195
KIF5B	0.269576	7.69137	2.10153	0.0374033	0.266789	-4.11274
CSRP2	-0.13489	5.04999	-2.10107	0.0374451	0.266789	-4.11366
SRPK2	0.298676	7.30189	2.10093	0.0374575	0.266789	-4.11393
ENTPD1	-0.595827	6.14581	-2.10087	0.0374627	0.266789	-4.11405
MBTPS2	0.265022	7.11679	2.1002	0.0375227	0.267065	-4.11537
RAF1	0.437888	8.8084	2.09988	0.0375513	0.267116	-4.116
SLC38A1	0.584014	9.60337	2.09941	0.037593	0.267262	-4.11691
BCAT2	0.180641	6.95717	2.09856	0.0376695	0.267426	-4.11859
HCN4	-0.220356	5.76557	-2.09834	0.0376887	0.267426	-4.11901
EML3	0.186269	7.49727	2.09823	0.0376989	0.267426	-4.11923
KCNJ8	0.160399	6.09182	2.0982	0.0377014	0.267426	-4.11929
ZC3H15	0.337913	7.59974	2.09787	0.0377315	0.267488	-4.11995
SH3TC2	-0.210776	5.4323	-2.09652	0.0378532	0.2682	-4.12261
ZPR1	0.280446	7.71309	2.09581	0.037917	0.2685	-4.12399
DDX41	0.420203	7.99337	2.0951	0.0379811	0.268802	-4.12539
SERPINA5	-0.199331	6.18894	-2.0944	0.0380439	0.269026	-4.12675
ZNF557	-0.334601	5.61819	-2.09428	0.0380555	0.269026	-4.127
BZW1	0.422151	8.41582	2.09335	0.0381392	0.26934	-4.12882
CXXC4	0.406574	7.39324	2.09308	0.0381635	0.26934	-4.12934
TMEM206	0.177228	6.18125	2.09307	0.0381644	0.26934	-4.12936
QTRTD1	0.316372	5.46128	2.09226	0.0382387	0.269713	-4.13096
PDE4B	0.813844	7.78189	2.0919	0.0382712	0.26979	-4.13166
FOXE1	0.133684	4.54773	2.09023	0.0384234	0.270479	-4.13494
RRP9	0.268477	6.89156	2.08998	0.038446	0.270479	-4.13542
KCNV1	-0.138565	4.54622	-2.08992	0.0384515	0.270479	-4.13554
ITGB5	-0.165289	5.72941	-2.08965	0.0384766	0.270479	-4.13608
KLF6	0.840603	9.61152	2.08965	0.0384766	0.270479	-4.13608
LINC00588	-0.110224	3.73648	-2.08876	0.038558	0.270787	-4.13782
TTC31	0.285925	7.4471	2.08869	0.0385636	0.270787	-4.13794
TUBA1C	0.484311	11.6353	2.08795	0.038632	0.271115	-4.1394
PFDN1	0.264343	8.37461	2.08731	0.0386907	0.271376	-4.14065
HPSE2	-0.239434	6.24574	-2.0869	0.0387283	0.271488	-4.14145
FSCN1	-0.225494	5.78134	-2.0858	0.038829	0.271906	-4.14359
PHF8	0.174351	6.56293	2.0857	0.0388385	0.271906	-4.1438
PSMC4	0.398957	8.05008	2.08554	0.038853	0.271906	-4.1441
RASL10A	-0.217021	6.67504	-2.08331	0.0390592	0.273197	-4.14847
DOCK6	-0.143347	6.40608	-2.08227	0.0391556	0.273418	-4.15049
TBX2	-0.143086	6.44899	-2.0821	0.0391715	0.273418	-4.15083
MDH2	0.337525	8.63187	2.08195	0.0391857	0.273418	-4.15113
HLA-J	0.477167	10.4507	2.08191	0.0391895	0.273418	-4.15121
JAM2	-0.364652	6.83396	-2.08165	0.0392132	0.273418	-4.15171
KCMF1	0.426299	9.74277	2.08156	0.0392216	0.273418	-4.15188
RPS7	0.356948	11.8667	2.08081	0.0392917	0.273755	-4.15335
NCOA4	-0.519999	9.58408	-2.08046	0.0393239	0.273801	-4.15403
STX16	0.297832	7.32583	2.08026	0.0393421	0.273801	-4.15441
CLIC3	-0.365145	4.68619	-2.07932	0.0394302	0.274263	-4.15625
ARF5	0.32088	8.38923	2.0784	0.0395161	0.274446	-4.15804
FOXJ3	0.221397	6.87101	2.07835	0.0395206	0.274446	-4.15814
GJB4	-0.22165	7.46542	-2.07774	0.039578	0.274446	-4.15933
EDEM2	-0.481424	8.70154	-2.07741	0.039609	0.274446	-4.15998
H1FX	0.656028	10.782	2.07726	0.0396224	0.274446	-4.16026
NGF	0.253208	6.83992	2.07712	0.0396361	0.274446	-4.16054
ASUN	0.604837	6.68246	2.07704	0.0396433	0.274446	-4.16069
TRAK1	0.37003	7.74738	2.07695	0.0396523	0.274446	-4.16088
VAMP5	-0.261154	5.85986	-2.07693	0.0396534	0.274446	-4.1609
GNG13	-0.202499	5.11988	-2.07618	0.0397245	0.274787	-4.16237
NDNF	1.33653	8.26878	2.07587	0.0397532	0.274788	-4.16297
BBX	0.502297	8.21641	2.07547	0.0397908	0.274788	-4.16375
OR2H1	-0.200228	7.00714	-2.07537	0.0398	0.274788	-4.16394
RPS23	0.303462	13.1838	2.07512	0.0398242	0.274788	-4.16444
NR0B1	-0.124117	5.15675	-2.07501	0.0398342	0.274788	-4.16464
MPL	-0.175351	5.61883	-2.07439	0.0398928	0.275035	-4.16585
FBLN2	0.620091	6.94975	2.07416	0.0399138	0.275035	-4.16629
CEP131	-0.178396	6.15802	-2.07376	0.0399517	0.275145	-4.16707
BLNK	-0.949505	8.57505	-2.07331	0.0399942	0.275287	-4.16794
HNRNPAB	0.570243	9.418	2.07226	0.0400939	0.275692	-4.16999
HSPBAP1	0.372584	6.30757	2.07222	0.0400971	0.275692	-4.17006
NOP10	0.487491	9.85678	2.07128	0.0401865	0.276156	-4.17189
KLK11	-0.236303	7.0209	-2.07058	0.0402528	0.276317	-4.17325
PAEP	-0.255629	5.54563	-2.07042	0.040268	0.276317	-4.17356
PFKL	0.286609	8.52995	2.07034	0.0402761	0.276317	-4.17372
LPAR3	-0.216365	6.07062	-2.06923	0.040381	0.276763	-4.17586
NUDT4	0.192845	4.12572	2.06919	0.0403852	0.276763	-4.17595
RPL11	0.360797	11.9954	2.06824	0.0404759	0.277234	-4.17779
COPS2	0.42664	8.00224	2.06795	0.0405034	0.27727	-4.17835
CHML	0.218694	4.93277	2.06754	0.0405428	0.277389	-4.17915
SNX10	-0.442731	6.11286	-2.06665	0.0406278	0.277453	-4.18087
RNF167	0.219377	9.37001	2.06665	0.0406283	0.277453	-4.18088
PDLIM4	-0.141908	5.96087	-2.06653	0.0406394	0.277453	-4.18111
COL4A3BP	0.371338	6.97544	2.06652	0.0406406	0.277453	-4.18113
P2RY13	-0.343275	6.0695	-2.06591	0.0406988	0.277699	-4.18231
CA4	-0.17654	5.49451	-2.0651	0.0407767	0.278079	-4.18388
KLK12	0.166153	6.84886	2.06453	0.040831	0.278266	-4.18498
PRPF40A	0.287878	8.83079	2.06435	0.0408484	0.278266	-4.18533
BBS4	-0.139143	5.60948	-2.0632	0.0409593	0.278749	-4.18756
PSME1	0.379171	10.825	2.06315	0.0409637	0.278749	-4.18764
REG1A	-0.180118	6.57313	-2.06265	0.0410119	0.278897	-4.18861
RNF39	-0.21866	7.35528	-2.06218	0.0410582	0.278897	-4.18954
MAPRE2	-0.201982	6.30727	-2.06191	0.0410843	0.278897	-4.19006
BPHL	0.198619	5.51235	2.06152	0.0411218	0.278897	-4.19081
COX6A1	0.318085	11.0293	2.06124	0.0411482	0.278897	-4.19134
TRHR	-0.212334	6.03921	-2.06122	0.0411507	0.278897	-4.19139
TBCA	0.529857	9.38764	2.06122	0.041151	0.278897	-4.19139
HIST1H2AJ	0.445305	7.81076	2.06109	0.0411634	0.278897	-4.19164
RUVBL2	0.409077	8.38285	2.06043	0.0412275	0.279181	-4.19292
CDK4	0.322445	9.33807	2.05955	0.0413124	0.279516	-4.19461
TMEM33	0.446628	7.84751	2.05946	0.0413215	0.279516	-4.19479
CRBN	0.298019	9.13923	2.05876	0.041389	0.279685	-4.19613
DUS1L	0.293981	8.39354	2.05874	0.041391	0.279685	-4.19617
ATP1B3	0.655343	9.60559	2.05815	0.041449	0.279926	-4.19732
FAM50A	0.444321	7.90252	2.05772	0.0414909	0.280058	-4.19815
ARHGEF16	-0.258451	7.72494	-2.05702	0.0415586	0.280251	-4.19949
ST3GAL4	0.186777	6.2142	2.05697	0.0415642	0.280251	-4.1996
TRAF6	0.319495	6.96879	2.05606	0.0416529	0.280631	-4.20135
UXS1	0.463887	7.48381	2.05586	0.0416722	0.280631	-4.20173
FUT3	-0.222162	6.80991	-2.0554	0.0417174	0.280631	-4.20262
NUP160	0.274919	5.68537	2.05539	0.0417183	0.280631	-4.20264
STRA6	-0.229412	7.43587	-2.05525	0.0417324	0.280631	-4.20292
RECK	-0.19339	5.66998	-2.05497	0.0417599	0.280666	-4.20346
HNRNPF	0.403371	7.70035	2.05438	0.0418177	0.280834	-4.20459
SDHA	0.315859	9.28181	2.0539	0.0418642	0.280834	-4.20551
NIT2	0.53236	7.76682	2.0538	0.041874	0.280834	-4.2057
RAB32	-0.256249	8.02093	-2.0538	0.0418744	0.280834	-4.20571
ENO3	0.281883	5.72587	2.05238	0.0420139	0.281619	-4.20844
SMC4	0.534229	6.57106	2.0519	0.042061	0.281761	-4.20936
ZNF764	-0.223367	6.12474	-2.05171	0.0420801	0.281761	-4.20973
PPFIA4	0.164581	5.01332	2.0499	0.0422593	0.282566	-4.21322
NELFB	0.415933	8.10784	2.04975	0.0422741	0.282566	-4.2135
APOL2	0.278773	7.42917	2.04925	0.0423229	0.282566	-4.21445
PCYT2	-0.217663	7.06719	-2.04869	0.0423792	0.282566	-4.21554
OLA1	0.541071	9.02309	2.04861	0.0423869	0.282566	-4.21569
SDHB	0.191826	6.55627	2.04852	0.0423961	0.282566	-4.21587
UGT8	0.499909	6.83737	2.04847	0.0424012	0.282566	-4.21597
UPK3B	0.19731	6.08609	2.04829	0.0424189	0.282566	-4.21631
GMPS	0.351807	7.99473	2.04812	0.0424356	0.282566	-4.21663
C15orf49	-0.166886	7.08592	-2.04794	0.042453	0.282566	-4.21697
FARS2	0.172244	6.94902	2.04786	0.0424611	0.282566	-4.21713
ATP6V1A	0.503152	8.38655	2.04772	0.0424755	0.282566	-4.21741
GCFC2	0.235827	5.60856	2.04754	0.0424929	0.282566	-4.21774
CELSR3	0.294064	7.35587	2.04731	0.0425162	0.282571	-4.21819
TPPP	0.300669	6.10363	2.0468	0.042567	0.282758	-4.21917
TSC22D3	0.634544	10.9583	2.04605	0.0426418	0.282901	-4.22061
SERHL2	-0.156228	6.60226	-2.04587	0.0426597	0.282901	-4.22096
STOML2	0.440557	8.67188	2.04586	0.0426611	0.282901	-4.22098
NPLOC4	0.289756	8.56874	2.04568	0.0426786	0.282901	-4.22132
RBM15B	0.258472	8.62069	2.04505	0.0427411	0.283165	-4.22252
CCDC88C	0.759422	7.70409	2.04478	0.0427689	0.283192	-4.22305
LYPD1	-0.227349	5.97808	-2.04456	0.0427903	0.283192	-4.22346
NPTXR	-0.148459	6.36474	-2.04413	0.0428337	0.28321	-4.22429
CTSO	0.594234	9.24899	2.04409	0.0428381	0.28321	-4.22438
NF2	-0.0887584	5.446	-2.04348	0.042899	0.283463	-4.22554
MRPL12	0.411466	7.80256	2.0429	0.0429571	0.283687	-4.22665
SUV39H1	-0.187705	7.37264	-2.04245	0.0430017	0.283687	-4.22751
GPR3	-0.194131	7.61691	-2.04233	0.0430147	0.283687	-4.22775
CTD-3126B10.1	-0.226099	6.78664	-2.04224	0.0430233	0.283687	-4.22792
CORO1C	0.626585	9.24408	2.04196	0.043052	0.283727	-4.22846
AQP6	-0.190449	7.53825	-2.04118	0.0431305	0.283861	-4.22996
B3GAT3	0.222097	7.25905	2.04108	0.0431399	0.283861	-4.23013
PNPLA2	0.243775	9.21619	2.04108	0.0431402	0.283861	-4.23014
KIF25	-0.144374	5.74904	-2.04002	0.0432468	0.284277	-4.23216
CNIH1	0.526575	9.47985	2.03996	0.0432534	0.284277	-4.23229
PRLR	-0.0888698	4.65635	-2.03978	0.0432713	0.284277	-4.23263
LAMP5	2.07279	9.5595	2.03892	0.0433582	0.284698	-4.23427
CEP97	-0.227042	4.22157	-2.03864	0.0433866	0.284736	-4.23481
GADD45GIP1	0.232869	6.72287	2.0379	0.0434619	0.284942	-4.23623
SFPQ	0.367794	8.2816	2.03771	0.0434809	0.284942	-4.23659
HIST1H2BH	0.694884	7.59194	2.03748	0.043504	0.284942	-4.23702
KIAA0101	0.507419	7.21534	2.03743	0.0435088	0.284942	-4.23712
OVOL3	-0.250771	6.90094	-2.03654	0.0435999	0.285248	-4.23883
CLN5	-0.366031	5.56357	-2.03653	0.043601	0.285248	-4.23885
OR1D2	-0.188602	7.91689	-2.03582	0.0436734	0.285483	-4.24021
ERBB2	-0.165792	6.09852	-2.03573	0.0436824	0.285483	-4.24038
COPS5	0.466326	7.28582	2.03516	0.0437402	0.285656	-4.24146
SELT	0.475993	11.0194	2.03502	0.0437545	0.285656	-4.24173
ZC2HC1C	-0.214961	5.59148	-2.03454	0.0438033	0.285732	-4.24264
FAM134C	0.405626	9.23456	2.03446	0.0438116	0.285732	-4.2428
ANGEL2	0.311041	6.53733	2.0339	0.0438685	0.285955	-4.24386
MARK3	0.243379	7.06017	2.03349	0.0439108	0.286081	-4.24465
COQ7	-0.112118	6.12	-2.03301	0.04396	0.286253	-4.24557
TNFRSF25	-0.133463	6.48143	-2.03261	0.044001	0.286372	-4.24633
GP5	-0.139732	4.34169	-2.03222	0.0440412	0.286485	-4.24708
ZBTB14	-0.152184	5.27169	-2.03171	0.0440935	0.286677	-4.24805
AASS	0.229559	5.10524	2.03135	0.0441306	0.286769	-4.24874
ITGAM	-0.674804	5.83132	-2.03086	0.0441805	0.286944	-4.24966
LARP1	0.379532	9.00582	2.03035	0.0442329	0.287136	-4.25063
DLK1	-0.207426	5.03456	-2.029	0.0443725	0.287894	-4.25322
LYST	-0.18381	6.20613	-2.02867	0.044407	0.287937	-4.25385
USE1	0.404489	6.67247	2.02829	0.0444453	0.287937	-4.25456
IL2RA	-0.200154	6.11598	-2.02827	0.044448	0.287937	-4.25461
SRPR	0.411843	10.4263	2.02784	0.0444922	0.288074	-4.25542
FDXR	0.27571	6.44634	2.02718	0.0445606	0.2883	-4.25668
MAPK1	0.313274	6.84013	2.02687	0.0445933	0.2883	-4.25728
DZANK1	0.306874	5.69397	2.0267	0.04461	0.2883	-4.25758
FOXO1	-0.365688	7.32388	-2.02662	0.0446189	0.2883	-4.25775
AC084219.3	-0.239763	5.37174	-2.02475	0.0448127	0.289232	-4.26129
TMEM87A	0.391795	8.36731	2.02458	0.0448305	0.289232	-4.26162
NOP14	0.320222	7.84476	2.02456	0.0448324	0.289232	-4.26165
ZFYVE21	-0.221096	5.278	-2.02402	0.0448889	0.289448	-4.26268
SMARCC2	-0.171552	7.3074	-2.02371	0.044921	0.289506	-4.26327
KIAA0125	-1.21164	7.47665	-2.02274	0.0450231	0.289873	-4.26513
AKR1B1	-0.625921	9.0447	-2.02273	0.0450241	0.289873	-4.26514
PNRC1	0.29993	9.31025	2.02189	0.0451115	0.290286	-4.26673
CRIP2	-0.268374	6.99196	-2.02101	0.0452039	0.290647	-4.2684
SLC43A3	-0.205161	6.94014	-2.0209	0.0452154	0.290647	-4.26861
ARC	-0.270026	6.21006	-2.02065	0.0452413	0.290647	-4.26908
PTP4A3	1.0173	8.36351	2.02047	0.0452601	0.290647	-4.26942
PAX3	-0.138701	5.49131	-2.01988	0.0453227	0.2909	-4.27055
SNAPC2	0.279428	8.03362	2.0196	0.0453523	0.290941	-4.27108
PKN1	0.33983	6.9689	2.01885	0.0454312	0.291298	-4.2725
DRG2	0.151965	7.65585	2.01794	0.0455273	0.29173	-4.27423
TFF3	-0.197389	6.68728	-2.01761	0.0455616	0.29173	-4.27485
PLAUR	-0.271863	7.45333	-2.01746	0.0455781	0.29173	-4.27514
HOXA3	-0.25979	6.8853	-2.01715	0.0456101	0.29173	-4.27572
RAB40C	-0.198664	6.83219	-2.01683	0.045644	0.29173	-4.27633
SLC37A1	-0.375035	6.88406	-2.01639	0.0456902	0.29173	-4.27715
SLC13A1	0.064616	3.4249	2.01622	0.0457083	0.29173	-4.27748
CLDN9	-0.200215	7.1484	-2.01615	0.0457165	0.29173	-4.27762
MGST3	0.540137	9.99126	2.01602	0.0457304	0.29173	-4.27787
ABI3BP	-0.146823	5.16704	-2.01589	0.0457434	0.29173	-4.2781
KCTD17	0.293401	7.30739	2.01579	0.0457543	0.29173	-4.2783
STOML1	-0.145451	7.3702	-2.01527	0.0458094	0.291933	-4.27928
CD82	-0.233686	8.29591	-2.01499	0.0458388	0.291972	-4.27981
BAI2	-0.175652	5.39546	-2.01431	0.0459113	0.292036	-4.2811
C9orf40	0.160834	4.16591	2.0143	0.0459121	0.292036	-4.28111
FARP1	-0.224073	6.31352	-2.01424	0.0459186	0.292036	-4.28123
NMNAT2	-0.180193	6.5427	-2.01246	0.0461078	0.293091	-4.28459
HEYL	-0.23624	7.33741	-2.01129	0.0462328	0.293736	-4.2868
NEDD8	0.26763	9.00862	2.01012	0.0463581	0.294383	-4.28901
YIPF2	-0.281416	8.22136	-2.00931	0.0464452	0.294787	-4.29054
ITGA5	-0.211235	7.52865	-2.00869	0.0465121	0.29497	-4.29172
PIK3C2B	-0.280751	7.96431	-2.0082	0.0465645	0.29497	-4.29264
GPR107	0.135461	6.95283	2.00809	0.0465761	0.29497	-4.29284
TECPR2	-0.24972	6.8719	-2.00757	0.0466321	0.29497	-4.29382
CD38	-0.607349	10.9929	-2.00742	0.046649	0.29497	-4.29412
BMS1	0.275707	7.0879	2.00725	0.0466666	0.29497	-4.29443
SCAMP4	0.321821	6.93689	2.00701	0.0466932	0.29497	-4.29489
GARS	0.482422	10.5728	2.00695	0.0466994	0.29497	-4.295
HCFC1	0.173897	7.77417	2.0068	0.0467152	0.29497	-4.29528
ATG3	0.254653	6.13822	2.00677	0.0467186	0.29497	-4.29534
HSD17B1	-0.163106	4.73431	-2.00664	0.0467325	0.29497	-4.29558
CD160	-0.180872	5.75726	-2.0048	0.0469315	0.295918	-4.29905
SH2D3C	-0.185819	5.52526	-2.0047	0.0469426	0.295918	-4.29924
SCN4A	-0.215643	6.07232	-2.00455	0.0469589	0.295918	-4.29952
UQCRQ	0.390476	10.9117	2.00438	0.0469771	0.295918	-4.29984
CD1C	-0.205198	7.11277	-2.00415	0.047002	0.295926	-4.30027
PRM1	-0.180332	5.75542	-2.00364	0.047057	0.296124	-4.30123
PPP1R12B	-0.16012	6.88329	-2.0028	0.0471483	0.29655	-4.30281
HCG26	0.23621	7.00973	2.00248	0.0471839	0.296625	-4.30343
TEC	-0.249254	6.95461	-2.00197	0.0472387	0.296726	-4.30437
CUZD1	-0.241876	6.27226	-2.00165	0.0472733	0.296726	-4.30497
MTMR11	0.292948	7.27685	2.00157	0.0472828	0.296726	-4.30513
[truncated: 10,549 more rows]
