# Supplementary material for: Simultaneous Presentation of Multiple Myeloma and Lung Cancer: Case Report and Gene Bioinformatics Analysis
Source: Front Oncol. 2022 Jun 13;12:859735. doi: 10.3389/fonc.2022.859735 (PMC9235397; doi:10.3389/fonc.2022.859735)
Supplement: Supplementary file 1 [file DataSheet_1.zip › The bioinformatic analysis of MM and lung cancer supplementary materials/Different expression genes analysis/GEO 7╕÷MM/limma░n/GSE16558.xlsx]

## Sheet: GSE16558
	logFC	AveExpr	t	P.Value	adj.P.Val	B
IGHV3OR15-7	-4.87645	3.37225	-20.5609	1.99848e-30	4.65765e-26	55.4897
IGLV7-46	-5.32331	5.32518	-17.617	1.14993e-26	1.34001e-22	48.0369
IGLV9-49	-3.53677	7.24414	-15.6935	5.59649e-24	4.34772e-20	42.5494
IGKV6-21	-5.49817	5.48051	-12.3205	8.79763e-19	5.12594e-15	31.6351
MIR8071-1	-4.41385	7.32555	-12.2378	1.20119e-18	5.59901e-15	31.3466
IGHE	-2.61586	5.70272	-10.6377	5.83709e-16	2.26732e-12	25.5782
IGKV1D-27	-6.12243	5.66514	-10.5926	6.9797e-16	2.32384e-12	25.4106
LOC101930405	-3.2492	3.59702	-10.5087	9.73326e-16	2.83554e-12	25.0985
IGKV2OR22-4	-3.43111	3.35198	-9.45524	6.70673e-14	1.73675e-10	21.1133
IGKV2D-18	-3.75652	3.52184	-9.38792	8.81748e-14	2.055e-10	20.8549
SYNRG	-2.07206	6.67846	-8.64859	1.81339e-12	3.84208e-09	17.9938
NLRP7	-1.01301	4.02945	-8.54064	2.82631e-12	5.48917e-09	17.5732
TGDS	-1.79991	4.31453	-8.45417	4.03387e-12	7.23181e-09	17.2358
RTTN	-1.77812	4.33633	-8.40795	4.87929e-12	8.06826e-09	17.0553
NLRP2	-1.03461	3.75838	-8.39283	5.19282e-12	8.06826e-09	16.9963
ZNF585B	-1.6208	3.93413	-8.33913	6.47815e-12	9.43624e-09	16.7865
IGKV2D-40	-5.54642	4.15613	-8.24718	9.46193e-12	1.29717e-08	16.427
SLC41A2	-2.09917	6.81199	-7.88323	4.244e-11	5.49504e-08	15.0018
ZNF23	-0.705228	4.83082	-7.83269	5.2279e-11	6.41271e-08	14.8037
IGKV1OR2-108	-2.69882	6.52326	-7.76753	6.83971e-11	7.97031e-08	14.5484
IGHV5-78	-1.10848	5.52602	-7.75386	7.2364e-11	8.03103e-08	14.4948
ZNF681	-1.37239	3.10023	-7.6966	9.16384e-11	9.70784e-08	14.2704
LOC642131	-4.74885	6.27725	-7.68131	9.76047e-11	9.71777e-08	14.2104
BORA	-1.33814	3.72661	-7.67525	1.00071e-10	9.71777e-08	14.1867
C2orf42	-1.5317	5.46855	-7.53229	1.80403e-10	1.68179e-07	13.6265
GTF2A1	-1.73456	7.40416	-7.38756	3.27431e-10	2.93505e-07	13.0597
ZFP82	-1.2416	3.42236	-7.3289	4.16819e-10	3.51092e-07	12.8302
CCDC117	-1.6811	7.75888	-7.32601	4.21805e-10	3.51092e-07	12.8189
CEP162	-0.83535	3.22056	-7.20651	6.89439e-10	5.54071e-07	12.3516
IGKV5-2	-4.31913	7.00936	-7.15927	8.37068e-10	6.5029e-07	12.1671
FAM188A	-1.65557	5.95935	-7.10099	1.06328e-09	7.64171e-07	11.9395
TRIP11	-2.45111	5.26735	-7.09685	1.08152e-09	7.64171e-07	11.9234
RPPH1	1.70216	10.6278	7.09673	1.08202e-09	7.64171e-07	11.9229
KCNA2	-1.60701	4.51463	-7.07728	1.17193e-09	8.0332e-07	11.847
WDR89	-1.58044	4.41593	-7.06927	1.21107e-09	8.06431e-07	11.8157
IGKV1D-8	-3.70044	5.68069	-7.05962	1.25995e-09	8.15677e-07	11.7781
TRANK1	-2.41907	5.81012	-7.02793	1.43471e-09	9.03715e-07	11.6545
ZNF486	-0.988567	4.39803	-6.96545	1.85326e-09	1.13663e-06	11.411
SPIC	-2.79899	3.27055	-6.91065	2.31918e-09	1.37309e-06	11.1977
ZNF322	-1.57614	4.2657	-6.90674	2.35663e-09	1.37309e-06	11.1825
ESM1	-1.18255	3.29507	-6.89025	2.52099e-09	1.43303e-06	11.1183
SEC23IP	-1.81693	6.60526	-6.86023	2.85021e-09	1.58159e-06	11.0016
RPL38	1.10386	10.8969	6.84428	3.04205e-09	1.64879e-06	10.9396
SERPINF1	-1.19292	4.26256	-6.83188	3.20015e-09	1.65809e-06	10.8914
IGHV1OR15-1	-5.14109	5.38642	-6.83178	3.20149e-09	1.65809e-06	10.891
ZNF227	-0.831775	4.75196	-6.78246	3.91566e-09	1.98388e-06	10.6995
DDIAS	-1.19832	4.19174	-6.76517	4.20177e-09	2.08354e-06	10.6324
EBF1	-0.979239	4.67546	-6.74108	4.63557e-09	2.20782e-06	10.5389
CHL1	-1.52466	3.68877	-6.74074	4.64185e-09	2.20782e-06	10.5377
IGHV1OR15-9	-1.15945	4.93707	-6.73153	4.81951e-09	2.24647e-06	10.5019
OSBPL3	-2.21253	5.55349	-6.71464	5.16301e-09	2.3594e-06	10.4364
IGKV1OR2-3	-5.2859	6.53703	-6.70307	5.41223e-09	2.42572e-06	10.3916
TRIM13	-0.852435	4.49793	-6.68448	5.8378e-09	2.54511e-06	10.3196
ZNF675	-2.62849	3.65385	-6.682	5.89701e-09	2.54511e-06	10.31
HECTD4	-0.864633	5.2822	-6.67401	6.09212e-09	2.58151e-06	10.279
ASXL2	-2.00383	5.88457	-6.65749	6.51586e-09	2.71176e-06	10.2151
FMO2	-1.38007	4.13407	-6.59408	8.4321e-09	3.44769e-06	9.96987
SNORA5C	1.00479	7.11735	6.57865	8.97749e-09	3.6074e-06	9.91026
IGLL3P	-1.20546	7.49315	-6.54507	1.02887e-08	4.06421e-06	9.78061
ZNF570	-1.45904	3.76541	-6.54045	1.04834e-08	4.07211e-06	9.76278
SRP54	-1.76508	7.7914	-6.53467	1.07322e-08	4.1004e-06	9.74047
SNORA65	2.22983	8.87552	6.5231	1.12477e-08	4.19621e-06	9.69585
ZNF790	-0.869917	3.97836	-6.52102	1.13431e-08	4.19621e-06	9.68782
CTPS2	-0.971857	5.07976	-6.50871	1.19239e-08	4.32189e-06	9.64033
FNDC3B	-1.30596	9.06517	-6.50604	1.20537e-08	4.32189e-06	9.63004
DENND5B	-1.4471	7.75447	-6.4949	1.26104e-08	4.45298e-06	9.5871
MTO1	-1.60185	5.43298	-6.48468	1.31433e-08	4.57192e-06	9.54773
AKAP3	-0.716215	4.44422	-6.4664	1.41535e-08	4.85091e-06	9.47731
EXOC1	-1.72984	6.1539	-6.45166	1.50236e-08	5.07449e-06	9.42058
IGKC	-3.45423	9.01504	-6.44505	1.54307e-08	5.13754e-06	9.39516
KITLG	-1.12122	2.68554	-6.43013	1.63911e-08	5.35943e-06	9.33774
ZNF429	-1.67249	3.18511	-6.42747	1.65681e-08	5.35943e-06	9.32752
UTS2B	-0.605102	2.57967	-6.42423	1.6787e-08	5.35943e-06	9.31504
CDKL5	-1.31835	4.90392	-6.38317	1.98175e-08	6.24144e-06	9.15724
SDK2	-0.755212	5.00875	-6.37892	2.01598e-08	6.26461e-06	9.14095
COG6	-2.11917	6.66006	-6.36902	2.09828e-08	6.43454e-06	9.10291
MRPS31	-1.33755	5.56189	-6.36348	2.14568e-08	6.49443e-06	9.08167
FAM46C	-1.18236	10.1727	-6.3516	2.25111e-08	6.65082e-06	9.03606
STAMBPL1	-1.03378	4.15275	-6.35123	2.25442e-08	6.65082e-06	9.03467
ZNF253	-1.64075	4.63496	-6.33598	2.39746e-08	6.98441e-06	8.97617
RPS17	1.33261	11.8008	6.32293	2.52706e-08	7.27106e-06	8.92612
ZC3H13	-1.48721	6.32452	-6.31482	2.61107e-08	7.42116e-06	8.89503
ZNF470	-0.99476	3.53408	-6.30302	2.73824e-08	7.68884e-06	8.84982
IGKV2D-26	-5.43215	6.63856	-6.28781	2.91125e-08	7.99875e-06	8.79158
ZNF70	-0.905323	5.55966	-6.28485	2.94606e-08	7.99875e-06	8.78027
ZNF286A	-1.03358	4.16566	-6.28439	2.95157e-08	7.99875e-06	8.7785
SRBD1	-1.624	5.9606	-6.2773	3.03703e-08	8.13575e-06	8.75136
PER3	-0.835286	4.6582	-6.25043	3.38376e-08	8.96158e-06	8.64859
IGKV2D-24	-4.88656	7.62948	-6.24586	3.44658e-08	9.02539e-06	8.63111
UXT	1.35521	8.96095	6.24263	3.49164e-08	9.04178e-06	8.61876
SETDB2	-2.03081	4.8533	-6.22521	3.74485e-08	9.59092e-06	8.55221
SNORA14A	1.51303	5.62795	6.20694	4.03015e-08	1.01344e-05	8.48242
PELI1	2.17751	11.1829	6.20608	4.04401e-08	1.01344e-05	8.47916
ATF7IP2	-1.9372	4.7569	-6.19433	4.23941e-08	1.0511e-05	8.43431
SESN3	-2.11975	4.23315	-6.17404	4.59901e-08	1.12273e-05	8.35693
IGHV3-73	-4.18838	9.66203	-6.17265	4.62463e-08	1.12273e-05	8.35165
ZMYM1	-1.21405	3.80595	-6.16004	4.86461e-08	1.16881e-05	8.30357
PTER	-1.42767	5.87737	-6.15283	5.00719e-08	1.18501e-05	8.27611
ZNF606	-0.7378	5.26311	-6.15151	5.03374e-08	1.18501e-05	8.27109
ZNF860	-2.03451	4.36414	-6.14441	5.17896e-08	1.20701e-05	8.24406
ZNF382	-0.795217	2.89591	-6.13527	5.3723e-08	1.23967e-05	8.20923
BBS10	-1.35937	3.97205	-6.12528	5.59157e-08	1.27762e-05	8.17121
ZNF420	-1.31831	4.0306	-6.10985	5.94763e-08	1.34578e-05	8.11255
TCEANC	-1.59492	4.6444	-6.09964	6.19566e-08	1.37237e-05	8.07372
IGLV6-57	-3.24439	6.90161	-6.09944	6.20065e-08	1.37237e-05	8.07296
C11orf54	-1.61858	5.9374	-6.09779	6.2418e-08	1.37237e-05	8.06667
EDRF1	-1.04738	5.87802	-6.09499	6.31216e-08	1.3743e-05	8.05602
RPS27	0.956295	12.0227	6.09218	6.38326e-08	1.3743e-05	8.04538
PLA2G2D	-0.94237	6.27175	-6.09046	6.42748e-08	1.3743e-05	8.03882
ZNF546	-1.02559	3.18879	-6.07581	6.81514e-08	1.44394e-05	7.98317
ZNF616	-1.08174	3.30585	-6.05363	7.44655e-08	1.55181e-05	7.89898
COX6B1	1.15689	8.79425	6.05326	7.4574e-08	1.55181e-05	7.8976
ZNF234	-1.01313	3.82406	-6.04783	7.62091e-08	1.55824e-05	7.877
RPL35P5	1.63356	8.95171	6.04779	7.62203e-08	1.55824e-05	7.87686
RPL35P1	1.41805	8.94389	5.99574	9.38064e-08	1.88007e-05	7.67963
ATF2	-1.34701	7.67376	-5.99501	9.40784e-08	1.88007e-05	7.67688
MANEA	-2.12389	7.84327	-5.9942	9.43825e-08	1.88007e-05	7.67381
TBP	-1.01769	6.31998	-5.99155	9.53816e-08	1.88387e-05	7.66381
MPHOSPH8	-1.74479	6.03601	-5.9855	9.77083e-08	1.91361e-05	7.64092
IGHV4-59	-4.87396	8.13731	-5.97466	1.0202e-07	1.9814e-05	7.5999
NHLRC2	-1.64468	5.31347	-5.97004	1.03911e-07	2.00145e-05	7.58245
DCP1B	-0.879861	4.34899	-5.96326	1.06752e-07	2.03931e-05	7.55684
VIPAS39	-1.1516	5.04057	-5.95666	1.09591e-07	2.07652e-05	7.53191
CSRNP1	1.38835	8.33818	5.9522	1.11555e-07	2.09111e-05	7.51503
CTCF	-1.07483	7.29577	-5.95085	1.12155e-07	2.09111e-05	7.50994
COX6C	1.14392	8.59322	5.94823	1.13326e-07	2.09618e-05	7.50007
ARID5A	1.4002	7.08648	5.94549	1.14569e-07	2.10247e-05	7.48972
SLC15A2	-1.63171	5.12583	-5.92358	1.2499e-07	2.27579e-05	7.40704
ARMCX3	-1.52423	6.51285	-5.91745	1.2807e-07	2.3138e-05	7.38392
RPS10	1.43116	8.59579	5.90204	1.36151e-07	2.41076e-05	7.32581
GPR15	-4.37672	4.86093	-5.90136	1.36515e-07	2.41076e-05	7.32327
IGHV3OR16-7	-3.92351	9.2415	-5.8999	1.37311e-07	2.41076e-05	7.31775
CHST15	-1.23907	7.56147	-5.89941	1.37574e-07	2.41076e-05	7.31593
KCNA3	-1.92111	8.39436	-5.8677	1.56004e-07	2.71331e-05	7.19656
HECTD1	-1.47053	6.62657	-5.8605	1.60521e-07	2.77119e-05	7.16946
RSPRY1	-1.54394	6.36196	-5.85545	1.63765e-07	2.8064e-05	7.15046
SLC4A1AP	-1.25924	6.65053	-5.85228	1.65828e-07	2.82101e-05	7.13858
PTPN22	-2.37028	4.4108	-5.84224	1.72552e-07	2.89591e-05	7.10084
RALGAPB	-1.27216	7.00418	-5.842	1.72716e-07	2.89591e-05	7.09994
SUPT20H	-1.70733	5.58106	-5.82794	1.82597e-07	3.03972e-05	7.04712
STPG1	-0.681924	3.39336	-5.81412	1.92847e-07	3.1434e-05	6.99528
CLUAP1	-1.09411	4.53366	-5.81368	1.93181e-07	3.1434e-05	6.99363
ZNF718	-1.14481	3.53952	-5.81286	1.93808e-07	3.1434e-05	6.99056
PDK1	-1.84917	9.31426	-5.81233	1.9422e-07	3.1434e-05	6.98854
IGKV7-3	-0.667046	6.17061	-5.79764	2.05821e-07	3.30819e-05	6.93347
HSD17B7P2	-0.931292	4.10869	-5.78886	2.13079e-07	3.40139e-05	6.90057
SNAPC1	-1.1593	4.4947	-5.77851	2.21967e-07	3.51915e-05	6.86179
ZKSCAN1	-0.850495	6.01012	-5.76637	2.32849e-07	3.66675e-05	6.81636
USP40	-1.06283	4.89596	-5.76308	2.3589e-07	3.6897e-05	6.80404
ZNF566	-1.38761	3.84003	-5.75598	2.42588e-07	3.76917e-05	6.77747
SSPN	-1.79661	6.6634	-5.75203	2.46394e-07	3.80295e-05	6.7627
SVEP1	-0.811281	3.75344	-5.74341	2.54904e-07	3.90842e-05	6.73047
RCBTB2	-1.99969	5.39195	-5.73954	2.58817e-07	3.94248e-05	6.71602
GPD2	-1.84625	5.22417	-5.73708	2.61339e-07	3.95504e-05	6.70681
ORC3	-1.79481	6.32955	-5.73109	2.67571e-07	4.02323e-05	6.68445
ZFP3	-1.20492	5.29386	-5.71749	2.82279e-07	4.21717e-05	6.63367
EPB41	-1.32806	7.33322	-5.70828	2.92686e-07	4.3448e-05	6.59932
RPL30	1.0162	11.0219	5.68926	3.15409e-07	4.65248e-05	6.52838
ZC3H6	-1.49996	5.91505	-5.68552	3.20073e-07	4.69158e-05	6.51445
UBA52	0.792656	10.7038	5.67648	3.3164e-07	4.83075e-05	6.48077
ZNF836	-1.22193	4.87314	-5.66645	3.44945e-07	4.97851e-05	6.44345
ZC3HAV1L	-0.660789	5.07597	-5.66563	3.46056e-07	4.97851e-05	6.4404
ZNF658	-0.821583	4.20178	-5.65996	3.53841e-07	5.05927e-05	6.4193
NUP107	-1.50987	5.50475	-5.65477	3.61115e-07	5.1318e-05	6.4
RPS9	0.717829	10.9353	5.64851	3.70099e-07	5.19096e-05	6.37669
SNORA48	1.42896	10.1159	5.64668	3.7276e-07	5.19096e-05	6.36989
ZFP62	-1.61544	4.79035	-5.64586	3.73957e-07	5.19096e-05	6.36685
KRIT1	-1.32766	6.14608	-5.6457	3.74187e-07	5.19096e-05	6.36627
ZNF43	-1.08014	2.85512	-5.64369	3.77149e-07	5.20108e-05	6.35879
GPATCH1	-0.934562	4.66829	-5.63156	3.95499e-07	5.42206e-05	6.31373
ZNF141	-1.48437	5.37498	-5.61934	4.14877e-07	5.65446e-05	6.26836
ATXN2	-1.03783	6.78085	-5.61478	4.22348e-07	5.72282e-05	6.25143
ZFYVE21	-0.571346	6.32038	-5.60862	4.32656e-07	5.8286e-05	6.22856
ZNF568	-0.812659	3.11081	-5.60595	4.37205e-07	5.82939e-05	6.21864
PIBF1	-1.35234	3.81881	-5.60469	4.39362e-07	5.82939e-05	6.21398
C10orf88	-1.18445	4.31111	-5.6035	4.41412e-07	5.82939e-05	6.20956
COX7A2	1.07859	8.08114	5.60124	4.45328e-07	5.82939e-05	6.20118
ZNF816	-1.00045	4.05418	-5.60067	4.46317e-07	5.82939e-05	6.19908
GCC2	-1.59142	6.85406	-5.59987	4.47722e-07	5.82939e-05	6.1961
SEC14L1	-1.26793	8.22189	-5.59544	4.55537e-07	5.89819e-05	6.17969
UBE4B	-1.14833	6.96884	-5.59262	4.60591e-07	5.93069e-05	6.16923
MOSPD2	-2.11372	4.26783	-5.58986	4.65574e-07	5.96191e-05	6.15902
ZNF404	-0.700118	3.16203	-5.57741	4.88787e-07	6.22496e-05	6.11288
IGHV3OR16-8	-2.85646	7.37624	-5.57349	4.9632e-07	6.28654e-05	6.09838
CHD9	-1.57347	6.24687	-5.56827	5.06538e-07	6.38128e-05	6.07906
FNDC3A	-1.76556	8.22386	-5.55914	5.24895e-07	6.55124e-05	6.04531
RSBN1L	-1.43975	5.99136	-5.55878	5.25651e-07	6.55124e-05	6.04394
DCAF12	-1.2965	6.9492	-5.55398	5.35578e-07	6.63945e-05	6.02621
CP	-2.14773	3.80938	-5.55209	5.39543e-07	6.65322e-05	6.01921
IGKV1OR9-1	-2.40318	6.88976	-5.54428	5.56227e-07	6.82286e-05	5.99034
ROCK2	-1.75503	6.07788	-5.5394	5.66905e-07	6.88511e-05	5.97231
ZNF652P1	-0.644581	4.35465	-5.53926	5.6721e-07	6.88511e-05	5.9718
NME2P1	1.22837	9.49447	5.53488	5.76969e-07	6.96728e-05	5.95563
DCAF7	-1.13411	7.0471	-5.53298	5.81261e-07	6.98292e-05	5.9486
DTWD2	-1.14747	5.43452	-5.52597	5.97347e-07	7.13937e-05	5.92273
ALG11	-1.70668	5.82481	-5.51582	6.21411e-07	7.38908e-05	5.88529
ZNF14	-1.1888	4.5158	-5.50802	6.40567e-07	7.5782e-05	5.85651
SYNJ1	-1.10973	4.92286	-5.50617	6.45181e-07	7.59423e-05	5.84971
CUL4A	-1.19083	5.91083	-5.50379	6.51172e-07	7.62624e-05	5.84095
PARP2	-0.949484	6.37787	-5.49307	6.78884e-07	7.91103e-05	5.80145
DENND2D	-1.14153	6.3766	-5.48528	6.9975e-07	8.11362e-05	5.77276
C5orf42	-1.06111	4.26854	-5.47498	7.28308e-07	8.39048e-05	5.73485
PARP4	-1.85904	6.53624	-5.47409	7.30828e-07	8.39048e-05	5.73157
BBS2	-0.992395	4.88141	-5.47117	7.39176e-07	8.44473e-05	5.72081
ERCC5	-1.50555	6.22357	-5.46764	7.4936e-07	8.51931e-05	5.70784
ZNF154	-1.1504	4.88491	-5.46306	7.62801e-07	8.63002e-05	5.691
CREB1	-1.29362	7.51391	-5.45791	7.78179e-07	8.76146e-05	5.67208
FBXO48	-0.84554	4.21725	-5.45014	8.01995e-07	8.9862e-05	5.64352
GBF1	-1.11907	7.51898	-5.44728	8.10926e-07	9.0226e-05	5.63303
ZNF221	-0.510785	2.9558	-5.44663	8.12986e-07	9.0226e-05	5.63062
SNORA7B	1.25507	6.62311	5.44357	8.22681e-07	9.02554e-05	5.61939
CARKD	-0.478008	5.3455	-5.44314	8.24049e-07	9.02554e-05	5.61782
RNF219	-1.51581	4.79728	-5.44288	8.2487e-07	9.02554e-05	5.61687
ZNF248	-0.957347	3.75977	-5.43868	8.3842e-07	9.13095e-05	5.60143
SLFN11	-1.71642	6.89281	-5.43188	8.60778e-07	9.33083e-05	5.5765
SPRYD7	-0.666748	6.27563	-5.42293	8.9114e-07	9.61524e-05	5.54366
NFX1	-1.25089	7.57997	-5.41438	9.21106e-07	9.89276e-05	5.51233
WDR59	-0.603973	5.6033	-5.41188	9.30049e-07	9.94299e-05	5.50317
ZNF140	-1.06607	4.22096	-5.40909	9.4015e-07	0.000100051	5.49294
SNORA71B	1.52372	7.89368	5.40517	9.54501e-07	0.000101116	5.47859
LIN52	-1.13055	6.84892	-5.40002	9.7368e-07	0.000102681	5.45975
C2CD5	-1.505	5.96457	-5.39438	9.95135e-07	0.000104471	5.4391
TMA7	0.985054	7.95623	5.39185	1.00492e-06	0.000104565	5.42983
LTN1	-1.51659	5.84486	-5.38796	1.02012e-06	0.000104565	5.41562
ZNF610	-0.490423	3.40462	-5.38728	1.02279e-06	0.000104565	5.41314
ATRX	-1.51701	5.83569	-5.38549	1.0299e-06	0.000104565	5.40658
SEC24A	-1.56798	8.18194	-5.38544	1.03012e-06	0.000104565	5.40637
CTSH	-2.82003	6.2553	-5.3853	1.03065e-06	0.000104565	5.40588
INADL	-1.59695	4.96511	-5.3848	1.03267e-06	0.000104565	5.40404
EFCAB7	-1.04283	3.43211	-5.38436	1.0344e-06	0.000104565	5.40244
ORC2	-1.44773	5.60046	-5.38373	1.03692e-06	0.000104565	5.40015
ZNF808	-1.66329	5.51554	-5.38274	1.0409e-06	0.000104565	5.39652
KDM4A	-1.0519	6.1976	-5.3784	1.05849e-06	0.000105876	5.38064
SP140	-1.77907	6.59451	-5.3768	1.06505e-06	0.000106077	5.37479
VCAM1	-3.22859	5.83513	-5.36963	1.09492e-06	0.000108589	5.34859
MTIF3	-1.20947	6.04549	-5.35643	1.15209e-06	0.000113324	5.3004
IL16	-1.18861	6.47258	-5.35636	1.1524e-06	0.000113324	5.30015
KIAA0922	-2.07762	4.82899	-5.34346	1.21114e-06	0.0001186	5.25307
LRP1	-1.01606	5.98682	-5.34074	1.2239e-06	0.000119257	5.24315
PIK3R4	-1.33263	5.7906	-5.33985	1.22808e-06	0.000119257	5.23991
TAF5	-0.725902	5.28632	-5.33414	1.25535e-06	0.0001214	5.21912
GOLGA3	-0.761161	6.52798	-5.33006	1.27524e-06	0.000122813	5.20424
SPOP	-1.11711	6.90011	-5.32586	1.296e-06	0.000124272	5.18895
RPS19	1.34356	10.2313	5.32485	1.30105e-06	0.000124272	5.18527
S100PBP	-1.16002	5.99118	-5.32199	1.31546e-06	0.000125135	5.17484
TXN	1.43662	9.66885	5.31799	1.33587e-06	0.00012656	5.16026
WNK1	-0.94038	5.6094	-5.29539	1.45704e-06	0.000137481	5.07808
ZMYM4	-1.26351	6.45806	-5.2898	1.48865e-06	0.000139897	5.05776
SEC23B	-1.46441	8.32376	-5.28795	1.49922e-06	0.000140325	5.05106
BTRC	-1.09014	5.18744	-5.28436	1.52001e-06	0.000141702	5.03803
EPC1	-1.94286	8.49282	-5.28224	1.53246e-06	0.000142293	5.03031
RARS2	-1.264	6.71411	-5.2812	1.53856e-06	0.000142293	5.02655
GOPC	-1.29627	5.80792	-5.2794	1.54922e-06	0.000142712	5.02001
SHPRH	-1.12607	4.83425	-5.27732	1.56163e-06	0.000143289	5.01246
GPR180	-1.35371	5.2913	-5.27512	1.57489e-06	0.000143939	5.00446
SLC30A7	-1.2542	7.83489	-5.2732	1.5865e-06	0.000144433	4.99751
FBXO38	-1.1309	6.07073	-5.27203	1.59363e-06	0.000144518	4.99327
CDC16	-1.43187	6.30304	-5.27015	1.60516e-06	0.000145	4.98644
CETN3	-1.27123	3.54464	-5.26461	1.63959e-06	0.00014715	4.96636
SNORA71A	1.94784	8.00509	5.26383	1.6445e-06	0.00014715	4.96353
TRAPPC11	-1.42418	6.05201	-5.26329	1.64791e-06	0.00014715	4.96156
NCAPD2	-1.54777	6.21072	-5.2544	1.70503e-06	0.000151669	4.92932
STK4	-1.18086	8.19541	-5.25334	1.71194e-06	0.000151705	4.92549
ATG2B	-1.21739	5.66402	-5.24944	1.73768e-06	0.000153403	4.91137
IWS1	-1.0324	5.5834	-5.23747	1.81912e-06	0.000159949	4.86804
MGA	-1.30285	5.131	-5.23655	1.82556e-06	0.000159949	4.86469
INTS2	-1.14817	5.40925	-5.2336	1.84628e-06	0.000161159	4.85401
GFRA1	-0.761236	4.12687	-5.2306	1.86752e-06	0.000162405	4.84319
UBR2	-1.33779	7.14484	-5.22614	1.89966e-06	0.000164585	4.82705
HEATR5A	-1.11194	4.80397	-5.22043	1.94156e-06	0.000167593	4.80641
TXLNB	-2.44519	4.79024	-5.21726	1.96523e-06	0.00016901	4.79494
ZNF254	-1.23895	4.23786	-5.21058	2.01602e-06	0.00017274	4.77081
KIAA0430	-1.28007	7.25151	-5.20729	2.04147e-06	0.000174227	4.75894
RPL35	1.04422	10.1778	5.20641	2.04832e-06	0.000174227	4.75577
EHHADH	-1.0221	4.28492	-5.20308	2.07453e-06	0.00017555	4.74375
PAPOLG	-1.33465	6.09352	-5.20252	2.07894e-06	0.00017555	4.74174
ZFP90	-0.539522	4.17635	-5.1997	2.10144e-06	0.000176809	4.73155
ZDHHC13	-1.57136	5.4831	-5.19312	2.15483e-06	0.000180649	4.70783
RBBP4	-1.28454	8.87285	-5.18604	2.21378e-06	0.000184194	4.6823
CDKN1A	1.55047	8.25649	5.18558	2.21768e-06	0.000184194	4.68063
UFL1	-1.70758	6.97138	-5.18503	2.22239e-06	0.000184194	4.67863
ZNF383	-1.60012	5.26766	-5.18428	2.22873e-06	0.000184194	4.67593
IPP	-1.24968	4.88044	-5.17833	2.27982e-06	0.000187232	4.6545
MON2	-1.11589	6.84725	-5.17768	2.28544e-06	0.000187232	4.65217
MAP3K4	-0.735977	5.90711	-5.17721	2.28959e-06	0.000187232	4.65045
MRPL12	0.603902	7.32124	5.17574	2.30243e-06	0.000187624	4.64516
RN7SL757P	0.631017	4.79569	5.17281	2.32825e-06	0.000189067	4.63462
CD27	-3.42964	7.33326	-5.16364	2.41092e-06	0.0001951	4.60162
DBI	1.12693	7.62593	5.15948	2.44945e-06	0.000197101	4.58663
APPBP2	-1.43805	6.29179	-5.1588	2.45574e-06	0.000197101	4.58421
CMAS	-0.872267	6.2669	-5.15824	2.46101e-06	0.000197101	4.58218
GOLGA5	-1.30155	6.74141	-5.1512	2.52781e-06	0.000201757	4.55685
SNORA75	1.95682	7.99971	5.14344	2.60343e-06	0.000207084	4.52899
COX8A	0.837808	7.56748	5.14158	2.62196e-06	0.000207848	4.52228
POU2F1	-1.08794	6.49619	-5.13381	2.70042e-06	0.000213342	4.49441
SNORA23	2.01915	9.82163	5.12878	2.75256e-06	0.00021639	4.47632
ZNF493	-1.19753	4.12261	-5.1283	2.75756e-06	0.00021639	4.47461
PPARA	-0.727978	5.66124	-5.12281	2.81555e-06	0.000220199	4.45493
RPS18P9	1.04603	8.39282	5.12151	2.82957e-06	0.000220555	4.45024
EPS15	-1.32682	8.42076	-5.11986	2.84726e-06	0.000220591	4.44435
ZC3H14	-0.994454	6.05331	-5.11971	2.84896e-06	0.000220591	4.44379
TERC	1.4851	7.64388	5.11475	2.90302e-06	0.000224033	4.42602
TAF1A	-0.815297	3.11686	-5.11281	2.9244e-06	0.000224937	4.41908
TERF2	-0.755314	6.9537	-5.10781	2.98041e-06	0.000227872	4.40115
TF	-1.61757	4.56074	-5.10766	2.98211e-06	0.000227872	4.40061
HPS5	-1.03087	5.19204	-5.10668	2.99319e-06	0.000227972	4.3971
UBALD2	1.72023	10.1601	5.10448	3.01827e-06	0.000229133	4.38922
ZNF846	-0.649523	2.65538	-5.09715	3.10323e-06	0.000234818	4.36298
COX7C	1.21425	8.23779	5.09249	3.15843e-06	0.000238222	4.34632
GHDC	0.754998	6.72749	5.09024	3.18554e-06	0.000239491	4.33824
C19orf70	0.840515	6.98268	5.07648	3.35577e-06	0.000251478	4.28905
SNORA68	1.70582	9.84344	5.07441	3.3821e-06	0.000252638	4.28166
C19orf52	0.62472	6.49394	5.07356	3.39295e-06	0.000252639	4.27864
RN7SL566P	0.571771	6.00928	5.07006	3.43824e-06	0.000254688	4.26611
KBTBD7	-1.22109	4.88749	-5.06974	3.44232e-06	0.000254688	4.26499
SNORD95	1.62036	9.42975	5.06791	3.46621e-06	0.000255644	4.25845
CNOT1	-1.58322	7.30833	-5.06123	3.55489e-06	0.000261357	4.23458
IGKV3D-11	-4.48151	8.81354	-5.05309	3.66581e-06	0.000268665	4.20556
UNK	-0.609015	6.05496	-5.05146	3.68835e-06	0.000269469	4.19976
NEMF	-1.16793	6.10165	-5.04967	3.71336e-06	0.000270449	4.19338
OSBPL2	-0.786569	6.6125	-5.04823	3.7336e-06	0.000271075	4.18825
ZNF702P	-0.420545	2.56589	-5.04696	3.75161e-06	0.000271537	4.1837
CLIC1	0.973666	9.52541	5.0428	3.811e-06	0.000274717	4.16886
ZNF347	-0.907065	3.11234	-5.04223	3.81912e-06	0.000274717	4.16685
PIKFYVE	-1.15664	6.21249	-5.03976	3.8549e-06	0.00027574	4.15804
CHM	-1.11152	4.14034	-5.03961	3.857e-06	0.00027574	4.15753
JUND	1.23626	10.526	5.03698	3.89553e-06	0.000277643	4.14814
ZNF230	-0.686891	2.87259	-5.03414	3.9375e-06	0.000279779	4.13802
SNORA6	1.35849	6.24023	5.03146	3.97744e-06	0.000281524	4.12848
MIRLET7I	0.545343	6.12429	5.03087	3.98622e-06	0.000281524	4.1264
ERLEC1	-1.17086	9.23642	-5.02939	4.00864e-06	0.000282005	4.1211
RPLP1	0.912367	11.716	5.02882	4.01724e-06	0.000282005	4.11908
IGKV1OR9-2	-2.57449	6.75401	-5.02799	4.02981e-06	0.000282038	4.11613
USMG5	1.14848	7.85874	5.02643	4.05356e-06	0.000282851	4.11058
AGO3	-0.890418	5.74392	-5.02385	4.09304e-06	0.000284754	4.10142
SUCLA2	-1.28839	6.36724	-5.02263	4.112e-06	0.000285098	4.09706
SF3B3	-1.30467	7.19519	-5.02195	4.12246e-06	0.000285098	4.09466
APAF1	-1.59159	5.10262	-5.02004	4.15222e-06	0.000285676	4.08787
RPS21	1.2934	8.07036	5.01975	4.15676e-06	0.000285676	4.08683
TUBGCP3	-1.05979	5.3378	-5.01842	4.17769e-06	0.000285676	4.08209
RNASEL	-1.1843	3.92833	-5.01828	4.17985e-06	0.000285676	4.0816
TUBD1	-0.920976	4.54854	-5.01661	4.2062e-06	0.000286637	4.07567
DOPEY1	-0.895912	5.04644	-5.01343	4.25687e-06	0.000288194	4.06436
ZKSCAN3	-0.530931	3.57937	-5.01263	4.26966e-06	0.000288194	4.06153
KLHL6	-1.48591	8.01301	-5.01237	4.27398e-06	0.000288194	4.06057
LARP1B	-1.23187	6.29926	-5.01208	4.27851e-06	0.000288194	4.05957
FAM114A1	-1.38721	6.02036	-5.00251	4.43546e-06	0.000297904	4.02555
VPS36	-1.65055	6.32518	-4.99902	4.49395e-06	0.000300966	4.01318
CTSW	-2.21132	6.66758	-4.99562	4.55176e-06	0.000303021	4.00111
KIAA0586	-1.23555	5.2868	-4.9956	4.55212e-06	0.000303021	4.00103
NDUFA13	0.741518	7.73166	4.99493	4.56365e-06	0.000303021	3.99865
SEC31A	-1.27249	9.17758	-4.99398	4.57989e-06	0.000303236	3.99529
RPS17P2	1.13266	5.60537	4.99006	4.64783e-06	0.000306492	3.98139
KLHL14	-2.11646	5.13096	-4.98963	4.65538e-06	0.000306492	3.97986
RPL24	1.19815	10.8818	4.98114	4.80631e-06	0.000315538	3.94973
UQCRFS1	0.66767	7.68664	4.97959	4.83429e-06	0.000316483	3.94425
RAB30	-1.92038	8.41718	-4.97822	4.85918e-06	0.000317221	3.9394
PPP2R5C	-0.789639	6.77226	-4.9745	4.92759e-06	0.000320789	3.9262
FRRS1	-0.96049	4.17145	-4.97278	4.95944e-06	0.000321963	3.92012
RN7SKP63	-0.56132	3.62861	-4.97102	4.99228e-06	0.00032299	3.91389
SWAP70	-1.06828	5.2096	-4.97045	5.00298e-06	0.00032299	3.91187
STRN3	-1.02083	6.47684	-4.96857	5.03845e-06	0.000324381	3.9052
IQCG	-0.864547	4.07511	-4.96481	5.1099e-06	0.000328075	3.89191
KLHL2	-1.03294	4.72973	-4.96035	5.19615e-06	0.000332696	3.87611
SNORA5A	1.59605	6.06368	4.94289	5.54734e-06	0.000354209	3.81438
ASH2L	-1.33376	7.02382	-4.941	5.58668e-06	0.000354548	3.80771
ZNF680	-1.01438	3.45248	-4.94093	5.58804e-06	0.000354548	3.80748
USP37	-0.957861	5.01228	-4.94044	5.59828e-06	0.000354548	3.80575
DGAT1	0.610043	7.50877	4.92867	5.85033e-06	0.000369506	3.7642
IRF2	-1.58721	7.29434	-4.92569	5.91597e-06	0.000372642	3.75367
SNORD104	1.32672	8.79207	4.92346	5.96532e-06	0.000374738	3.74583
TRAPPC6B	-1.45882	5.71677	-4.92196	5.99901e-06	0.000375841	3.74051
ABCC4	-0.939308	4.36103	-4.91797	6.08912e-06	0.000380464	3.72645
EMC2	-1.54609	6.20695	-4.91423	6.17466e-06	0.000384777	3.71328
TMSB10	1.10176	10.2995	4.91209	6.22414e-06	0.000386826	3.70575
AP3M1	-1.2242	7.11984	-4.90826	6.31391e-06	0.000390091	3.69224
UQCR11	0.750303	7.02963	4.9082	6.31536e-06	0.000390091	3.69203
PBRM1	-1.31395	7.08869	-4.90771	6.32689e-06	0.000390091	3.69031
SNORD22	1.51073	7.3179	4.90552	6.37883e-06	0.000392256	3.68259
GVINP1	-1.35145	4.71642	-4.89607	6.60774e-06	0.000405263	3.64933
SURF1	0.821516	7.62944	4.89504	6.63318e-06	0.000405372	3.64571
RFC1	-1.41364	7.054	-4.89459	6.64431e-06	0.000405372	3.64413
RPL36	0.872864	8.05529	4.89297	6.68436e-06	0.000406751	3.63846
AP4B1	-0.926741	5.69101	-4.89005	6.75754e-06	0.000410134	3.62819
HDAC2	-1.37279	6.74067	-4.88697	6.8356e-06	0.000412802	3.61735
ZNF41	-0.708055	5.29813	-4.88692	6.83694e-06	0.000412802	3.61717
LOC101060747	-0.948496	7.77762	-4.87996	7.01637e-06	0.00042194	3.59273
TRMT1L	-1.81979	5.36901	-4.87965	7.02449e-06	0.00042194	3.59164
FMO4	-0.812644	4.2003	-4.87873	7.04858e-06	0.000422299	3.58842
RNA5SP493	1.06701	8.26954	4.87673	7.10134e-06	0.000424369	3.58138
SKP2	-0.992892	5.71078	-4.8732	7.19539e-06	0.000428889	3.56897
ZNF652	-0.982546	6.85984	-4.87192	7.22964e-06	0.000429832	3.56449
IGF2BP3	-0.635928	3.21366	-4.87022	7.27556e-06	0.000431461	3.55852
GOLPH3L	-2.16295	6.85931	-4.86505	7.41688e-06	0.000438725	3.54038
ASB6	0.566656	6.12853	4.85708	7.64003e-06	0.000449062	3.51243
LARP4	-1.14387	7.04492	-4.85698	7.64269e-06	0.000449062	3.5121
C14orf28	-0.919813	5.17032	-4.85674	7.64944e-06	0.000449062	3.51127
C6orf211	-1.38668	5.46349	-4.85586	7.67465e-06	0.000449411	3.50816
CDC23	-1.11322	5.95294	-4.85189	7.78868e-06	0.000454945	3.49426
COG3	-1.36876	6.10609	-4.85063	7.82509e-06	0.000455929	3.48986
EXOSC8	-1.46244	5.2816	-4.84676	7.93856e-06	0.000460874	3.47629
ZNF461	-0.655432	3.44149	-4.84619	7.95532e-06	0.000460874	3.4743
NOL11	-1.04629	4.88264	-4.84439	8.00869e-06	0.000460874	3.46799
GOLGA1	-0.733172	5.50607	-4.84378	8.02692e-06	0.000460874	3.46585
CEP192	-1.05523	5.67353	-4.84362	8.03174e-06	0.000460874	3.46528
FAM118B	-1.0735	6.32467	-4.84312	8.04648e-06	0.000460874	3.46356
BPTF	-1.01872	6.63033	-4.84306	8.04838e-06	0.000460874	3.46333
LRRC75A-AS1	1.00119	9.02548	4.84175	8.08747e-06	0.000461977	3.45877
RPS28	1.20998	11.2106	4.83954	8.15423e-06	0.000464651	3.45102
EEA1	-1.45368	5.3515	-4.83291	8.35732e-06	0.00047499	3.42782
NDUFB8	0.806167	8.37753	4.83215	8.38097e-06	0.00047499	3.42516
RNA5SP204	0.720421	6.3396	4.83102	8.41597e-06	0.00047499	3.42123
WRN	-1.244	4.87233	-4.83098	8.41719e-06	0.00047499	3.42109
GOLGA4	-1.1034	6.9788	-4.82822	8.50379e-06	0.00047759	3.41144
YBEY	0.628018	5.97361	4.82821	8.50424e-06	0.00047759	3.41139
SNORD32A	1.42886	9.79229	4.82597	8.57504e-06	0.000479551	3.40358
ARF5	0.516554	7.08762	4.82581	8.58031e-06	0.000479551	3.403
GPR75-ASB3	-1.17054	7.41018	-4.81827	8.82337e-06	0.000491955	3.37667
DCP2	-0.85091	5.6854	-4.81051	9.08068e-06	0.000505094	3.34958
ZNF12	-0.841261	6.0921	-4.80929	9.12179e-06	0.000505116	3.34532
DNAJC3	-1.37501	8.89086	-4.80886	9.13629e-06	0.000505116	3.34382
RPL9	0.916318	12.036	4.80821	9.15841e-06	0.000505116	3.34154
PITPNA	-0.8675	7.96021	-4.80793	9.16776e-06	0.000505116	3.34058
CLK2P	-0.608797	6.90099	-4.80488	9.27193e-06	0.00050965	3.32993
WDR83OS	0.8369	7.32517	4.80148	9.38941e-06	0.000514893	3.31807
SMIM4	0.858505	5.96983	4.79812	9.50656e-06	0.000520093	3.30638
EIF2AK1	-1.0025	8.58289	-4.79339	9.67455e-06	0.000528045	3.28988
NME1	1.22447	8.32299	4.79255	9.70454e-06	0.000528444	3.28696
RHBDD1	-0.872165	9.22311	-4.7907	9.77103e-06	0.000530824	3.28053
RNU1-65P	0.664856	3.80314	4.78821	9.86158e-06	0.000534498	3.27183
ZNF107	-0.850504	5.15285	-4.78748	9.88813e-06	0.000534693	3.2693
SNORA62	1.52754	7.35814	4.78338	1.00388e-05	0.000541585	3.25505
IDE	-1.30736	7.11322	-4.78154	1.01075e-05	0.000544029	3.24863
DGKA	-1.10651	6.11045	-4.77984	1.01712e-05	0.000546197	3.24271
CHRDL1	-1.32931	4.22239	-4.77873	1.02127e-05	0.000547166	3.23887
ZNF737	-2.61581	4.55816	-4.77745	1.02612e-05	0.000548502	3.23441
FAM200A	-0.501967	2.97384	-4.77584	1.03225e-05	0.000550518	3.2288
LOC102724453	-3.75423	9.82528	-4.77401	1.03925e-05	0.000552983	3.22243
YAE1D1	-0.617877	4.32325	-4.77055	1.0526e-05	0.000558815	3.2104
SRA1	0.813079	6.96805	4.76875	1.05962e-05	0.000561264	3.20414
SNORD36C	1.76778	6.51583	4.76703	1.06636e-05	0.000563553	3.19817
EP400	-0.472433	6.31097	-4.76553	1.07228e-05	0.000564626	3.19296
SACM1L	-1.56193	6.55157	-4.76474	1.07538e-05	0.000564626	3.19024
PLA2G7	-2.17206	4.28978	-4.76467	1.07566e-05	0.000564626	3.18999
PRG4	-0.90524	3.17858	-4.7635	1.08031e-05	0.000565792	3.18592
BET1	-1.25196	5.93682	-4.75954	1.0962e-05	0.000572826	3.17217
SDAD1	-1.02377	5.16921	-4.75651	1.10851e-05	0.000577367	3.16166
FRYL	-1.18076	5.34251	-4.75619	1.10985e-05	0.000577367	3.16052
RPL27	0.872539	10.0291	4.75377	1.11977e-05	0.000581231	3.15214
RPL32	0.987331	6.55837	4.74948	1.13762e-05	0.000589185	3.13724
CMTR2	-0.707261	5.58233	-4.74705	1.14785e-05	0.000593166	3.12881
RPS24	0.8493	8.69165	4.74013	1.17745e-05	0.000607117	3.10483
TRUB1	-1.02824	6.43932	-4.73939	1.18065e-05	0.000607423	3.10227
HERC3	-1.49362	5.9236	-4.73817	1.18595e-05	0.000608804	3.09806
RNA5-8SP3	0.45882	3.41936	4.73716	1.19038e-05	0.000609182	3.09454
STAM2	-0.976105	6.18486	-4.73626	1.19434e-05	0.000609182	3.09141
RNF7	0.787758	6.66138	4.73622	1.19453e-05	0.000609182	3.09127
MT-RNR1	0.510348	13.6315	4.73546	1.19783e-05	0.000609534	3.08867
NOC3L	-1.57599	4.24696	-4.73179	1.21411e-05	0.000615924	3.07596
SEPSECS	-0.923453	4.64935	-4.73144	1.21567e-05	0.000615924	3.07474
ZNF33A	-1.31697	5.45404	-4.73008	1.22177e-05	0.000616414	3.07003
HSH2D	-1.35474	6.7557	-4.72991	1.22253e-05	0.000616414	3.06945
2021-09-01	-1.12149	5.90618	-4.72946	1.22458e-05	0.000616414	3.06787
DICER1	-1.25983	6.58084	-4.72621	1.23927e-05	0.000621874	3.05664
KCNMA1	-1.3452	4.53371	-4.72559	1.24214e-05	0.000621874	3.05447
PRR14L	-1.03623	5.721	-4.7253	1.24343e-05	0.000621874	3.05349
GAPT	-1.81405	3.86742	-4.72252	1.25621e-05	0.00062692	3.04386
BTN3A1	-1.56755	7.4978	-4.72169	1.26004e-05	0.000627491	3.04099
BLZF1	-1.56534	5.99689	-4.72073	1.2645e-05	0.000628333	3.03767
SMC1A	-1.16548	6.30275	-4.72016	1.26713e-05	0.000628333	3.03571
ERCC6L2	-0.827082	5.11526	-4.71774	1.27846e-05	0.000631788	3.02733
HSF1	0.554862	7.74289	4.71752	1.27952e-05	0.000631788	3.02655
HOOK3	-1.13086	6.73141	-4.7117	1.30713e-05	0.000644061	3.00645
APLF	-0.972211	5.07069	-4.71004	1.31513e-05	0.000646633	3.00071
ATP8A1	-1.31134	5.93861	-4.70882	1.32102e-05	0.00064816	2.9965
CCNB1IP1	1.13017	5.81557	4.70696	1.33005e-05	0.00065122	2.99009
GADD45A	2.49766	9.24269	4.70259	1.35156e-05	0.000660368	2.97498
TMEM156	-3.92697	6.3122	-4.70183	1.35531e-05	0.000660814	2.97237
CASP8AP2	-1.00267	5.25165	-4.70054	1.36174e-05	0.000661755	2.96792
RPS15AP1	1.08164	10.1078	4.70031	1.36292e-05	0.000661755	2.9671
SYK	-1.82072	6.36784	-4.69739	1.37758e-05	0.000667483	2.95703
SLC46A3	-1.76396	5.22399	-4.69496	1.38988e-05	0.000671077	2.94867
BICD1	-0.973613	6.66297	-4.69479	1.39076e-05	0.000671077	2.94807
SMARCAL1	-0.720901	5.91128	-4.6869	1.43157e-05	0.000689345	2.92085
LPL	-1.53196	4.87054	-4.68542	1.43935e-05	0.000691657	2.91575
SETD5	-0.943276	7.70603	-4.68111	1.46223e-05	0.00070121	2.90091
ATP5EP2	0.711073	7.44339	4.6784	1.47679e-05	0.000706734	2.89159
HFE	-0.591705	4.09007	-4.67675	1.48572e-05	0.000709111	2.88591
CHAMP1	-1.13242	5.62812	-4.67589	1.49042e-05	0.000709111	2.88294
MYEOV2	0.754223	6.42511	4.67581	1.49088e-05	0.000709111	2.88265
ZFAT	-0.843516	5.19454	-4.67001	1.5228e-05	0.000722818	2.86272
MAP3K13	-1.13895	5.45909	-4.66754	1.53662e-05	0.000727552	2.85422
GADD45B	1.91932	9.31572	4.66712	1.53902e-05	0.000727552	2.85275
BLNK	-1.56651	7.24036	-4.66487	1.55171e-05	0.000732068	2.84502
SNORD49A	0.986969	4.05235	4.66404	1.55644e-05	0.000732815	2.84216
ZNF763	-0.789926	3.56339	-4.66318	1.56133e-05	0.000733636	2.8392
NDUFB9	0.838015	8.8032	4.66131	1.57201e-05	0.000736735	2.83279
RNU6-600P	0.874051	5.95132	4.66092	1.57425e-05	0.000736735	2.83145
SMARCAD1	-1.46586	5.26193	-4.6563	1.60108e-05	0.00074779	2.81555
ZMYND8	-0.984614	6.28343	-4.65539	1.60639e-05	0.000748769	2.81244
N4BP1	-1.06031	6.05343	-4.6544	1.6122e-05	0.000749977	2.80904
ATXN3	-1.22373	5.39867	-4.64971	1.64005e-05	0.000761414	2.79293
KIAA0125	-1.36095	5.49517	-4.64506	1.66808e-05	0.00077289	2.77698
TTC3	-1.24806	7.33187	-4.64353	1.67746e-05	0.000774237	2.77171
CHID1	0.85725	7.35199	4.64342	1.6781e-05	0.000774237	2.77135
ANAPC7	-1.24053	5.82263	-4.64296	1.68096e-05	0.000774237	2.76975
GRAMD1C	-1.74169	5.03685	-4.64168	1.6888e-05	0.000776313	2.76538
COL14A1	-0.811804	4.30859	-4.63602	1.724e-05	0.000790935	2.74597
LARP4B	-1.27862	6.26894	-4.63013	1.7614e-05	0.000806507	2.72578
FAM69A	-1.7421	6.65463	-4.6295	1.76544e-05	0.000806773	2.72363
SNORA40	1.71238	7.42521	4.62848	1.77205e-05	0.000808205	2.72012
C6orf226	0.852456	6.56809	4.62271	1.80968e-05	0.000823759	2.70035
FBXW8	-0.905937	6.54357	-4.6163	1.85238e-05	0.00084083	2.67842
NCLN	0.646465	7.64929	4.6159	1.85511e-05	0.00084083	2.67704
TIAM1	-1.37567	5.52852	-4.61531	1.85908e-05	0.00084083	2.67503
C16orf62	-1.08347	6.65631	-4.61493	1.86162e-05	0.00084083	2.67375
PPP1R14B	0.956999	8.70236	4.61423	1.86639e-05	0.000841355	2.67134
AMPD1	-2.45273	7.95736	-4.61223	1.87998e-05	0.000845846	2.66452
IKZF2	-0.475503	3.39849	-4.61111	1.8877e-05	0.000846442	2.66066
CEP97	-1.68823	6.20516	-4.61056	1.89148e-05	0.000846442	2.65878
NR1D1	1.45773	7.79316	4.61045	1.8922e-05	0.000846442	2.65842
TOR3A	1.54632	8.19139	4.60473	1.93201e-05	0.000861112	2.63885
ARPC5L	1.12032	7.31086	4.60467	1.93239e-05	0.000861112	2.63867
ATP10D	-1.39428	6.33987	-4.60272	1.94616e-05	0.000864617	2.63199
TNIP2	0.924015	6.01618	4.6025	1.94767e-05	0.000864617	2.63126
RNA5-8SP6	0.944157	5.76373	4.59928	1.97059e-05	0.00087313	2.62026
ABCD3	-1.57867	5.42743	-4.59536	1.99888e-05	0.000883983	2.60686
SNRPB	0.972832	7.30584	4.59088	2.03162e-05	0.000896759	2.59159
RNU5A-1	0.89045	6.43195	4.59029	2.03601e-05	0.000897001	2.58956
DOCK10	-2.12087	5.84384	-4.58951	2.04177e-05	0.000897839	2.5869
NUGGC	-1.22321	6.75712	-4.58697	2.06067e-05	0.000903194	2.57824
FBXO18	-1.414	7.35518	-4.58683	2.0617e-05	0.000903194	2.57777
HIF1AN	-0.815204	5.34228	-4.58552	2.07158e-05	0.00090582	2.57328
ZNF569	-0.544349	3.6234	-4.58057	2.10909e-05	0.000920497	2.55641
SNORD50A	2.01475	9.29693	4.57869	2.12349e-05	0.000923979	2.55002
MIS12	-1.32484	6.16425	-4.57844	2.12544e-05	0.000923979	2.54915
SNORA24	1.37167	8.04461	4.57798	2.12897e-05	0.000923979	2.5476
ZNF441	-0.657243	3.7892	-4.5757	2.14665e-05	0.000929922	2.53982
SLC37A3	-1.0261	5.83409	-4.57479	2.15371e-05	0.000931251	2.53674
TIMM13	0.795868	6.5157	4.57325	2.1658e-05	0.000934744	2.53147
ZMYM2	-1.15981	6.19379	-4.5708	2.1851e-05	0.000940191	2.52314
ZNF585A	-0.509002	3.15411	-4.57062	2.18649e-05	0.000940191	2.52254
DHX57	-0.668478	5.09366	-4.56918	2.19791e-05	0.000942253	2.51764
GOSR2	-0.806188	6.55257	-4.569	2.19937e-05	0.000942253	2.51702
SLC5A3	-1.11539	6.07195	-4.56796	2.20772e-05	0.000942872	2.51346
SLC35E2B	-0.530949	5.99007	-4.56734	2.21267e-05	0.000942872	2.51136
C7	-1.20351	3.41484	-4.5673	2.21295e-05	0.000942872	2.51123
IPO8	-1.38519	6.27757	-4.56167	2.25856e-05	0.000960546	2.49207
TOP1	-1.07187	8.08726	-4.5589	2.28127e-05	0.000966053	2.48266
DBNDD2	0.495718	5.60008	4.55842	2.28529e-05	0.000966053	2.48101
HMBOX1	-1.0319	5.71893	-4.558	2.28875e-05	0.000966053	2.47959
ZNF174	-0.554908	4.75608	-4.55759	2.29215e-05	0.000966053	2.4782
ERMARD	-0.867636	4.69653	-4.55758	2.29223e-05	0.000966053	2.47816
SNORD3B-1	1.0684	11.8375	4.55542	2.31022e-05	0.000971877	2.47082
USP33	-1.1582	6.16296	-4.55239	2.33564e-05	0.0009808	2.46053
ZNF175	-0.561784	4.16962	-4.55038	2.35265e-05	0.000986168	2.45372
DDT	1.39369	6.97689	4.54731	2.37896e-05	0.000995403	2.44327
RNA5SP161	0.891617	8.23004	4.54593	2.39086e-05	0.000997487	2.43858
PRIMPOL	-1.11215	4.81339	-4.54555	2.3941e-05	0.000997487	2.43731
ALDH1A1	-0.868263	4.02433	-4.54524	2.39678e-05	0.000997487	2.43626
IGHV3-35	-3.12318	9.93197	-4.54133	2.43087e-05	0.0010082	2.42299
RFXAP	-0.631659	4.26457	-4.5413	2.43118e-05	0.0010082	2.42287
FAM120B	-0.737161	6.05151	-4.53958	2.44632e-05	0.00101155	2.41704
C9orf64	-1.20613	5.58159	-4.53931	2.44868e-05	0.00101155	2.41613
ZNF143	-1.1398	4.81859	-4.53891	2.45226e-05	0.00101155	2.41476
ATP7A	-1.06419	5.33953	-4.53811	2.45937e-05	0.00101269	2.41204
ZNF252P	-1.82878	5.09377	-4.53657	2.47307e-05	0.00101576	2.40682
RNA5SP450	0.973375	9.66362	4.53624	2.47595e-05	0.00101576	2.40573
FICD	-1.07404	7.35659	-4.53537	2.4838e-05	0.00101576	2.40275
ZNF260	-1.52796	4.57882	-4.53531	2.48428e-05	0.00101576	2.40258
TRMT13	-1.1046	4.40821	-4.53422	2.49408e-05	0.00101798	2.39888
ZFYVE16	-1.17341	4.09286	-4.53054	2.52745e-05	0.0010298	2.38639
MINPP1	-1.68806	6.51637	-4.52703	2.55969e-05	0.00104112	2.37449
ZCCHC11	-1.22654	6.76107	-4.52414	2.58646e-05	0.00105017	2.36472
THAP6	-0.797266	4.45836	-4.52069	2.61887e-05	0.00106149	2.35302
RIF1	-1.1673	6.28092	-4.51821	2.64239e-05	0.00106916	2.34462
ABHD10	-1.18638	5.62526	-4.5168	2.6558e-05	0.00107151	2.33987
MINOS1	0.655389	8.83117	4.51664	2.6574e-05	0.00107151	2.33931
TRRAP	-0.77551	6.57057	-4.5151	2.67216e-05	0.0010756	2.3341
DOCK7	-0.913148	4.64679	-4.51372	2.68545e-05	0.00107827	2.32944
MRPL54	0.652249	6.24645	4.51345	2.68804e-05	0.00107827	2.32854
SMARCC2	-0.703261	7.72242	-4.51103	2.71165e-05	0.00108587	2.32033
MED27	0.680583	5.846	4.51041	2.71771e-05	0.00108643	2.31823
ERLIN1	-1.3372	6.38006	-4.5086	2.73543e-05	0.00109164	2.31213
ATE1	-0.96755	6.60384	-4.5	2.82143e-05	0.00112404	2.28306
CXCL12	-2.95838	7.29396	-4.49811	2.84065e-05	0.00112976	2.27669
SEL1L3	-2.1481	9.06347	-4.49423	2.88056e-05	0.00114368	2.26359
NEK1	-0.87993	5.69206	-4.49151	2.90887e-05	0.00115296	2.25441
ORAI1	0.486989	6.83938	4.48905	2.93467e-05	0.00116121	2.24612
RAB11FIP2	-1.06401	6.63651	-4.48839	2.94168e-05	0.00116201	2.24388
IFRD2	0.689773	6.89418	4.48206	3.00937e-05	0.00118674	2.22253
ZNF732	-0.324351	2.94547	-4.47934	3.03887e-05	0.00119635	2.21337
ACADM	-1.57553	7.494	-4.47716	3.06271e-05	0.0012037	2.20604
C12orf49	-0.626837	6.99457	-4.47577	3.07804e-05	0.00120769	2.20135
ZNF283	-0.782678	3.81218	-4.47152	3.12531e-05	0.00122418	2.18705
TCEB2	0.683517	8.52756	4.46308	3.22137e-05	0.00125813	2.15864
ELAVL1	-0.614139	6.49293	-4.46258	3.22714e-05	0.00125813	2.15696
ITGA6	-2.21936	7.89512	-4.46198	3.23412e-05	0.00125813	2.15493
AMN1	-0.935484	4.92876	-4.46158	3.2387e-05	0.00125813	2.1536
KIZ	-0.795045	5.61306	-4.46156	3.239e-05	0.00125813	2.15352
ZNF780A	-0.989322	3.80116	-4.4606	3.25016e-05	0.00126037	2.15029
IGKV1D-43	-3.6753	9.08582	-4.45665	3.29642e-05	0.00127533	2.13703
ZZZ3	-1.23555	6.33077	-4.45637	3.29969e-05	0.00127533	2.1361
FAM178A	-0.815749	4.99355	-4.45567	3.308e-05	0.00127643	2.13374
KIAA1551	-1.42795	7.17626	-4.45399	3.32805e-05	0.00128204	2.12807
AGL	-1.48074	4.79051	-4.45313	3.33824e-05	0.00128337	2.1252
ARHGAP4	0.989582	7.71223	4.45276	3.34267e-05	0.00128337	2.12396
RPL35A	0.780758	11.5323	4.45231	3.34802e-05	0.00128337	2.12245
RABEP1	-1.15898	6.61592	-4.45155	3.35724e-05	0.00128479	2.11988
NHLRC3	-1.19543	6.08325	-4.45051	3.36975e-05	0.00128747	2.11639
RB1	-2.00822	7.63961	-4.44892	3.38898e-05	0.0012911	2.11105
DHX36	-1.31079	5.46222	-4.44881	3.39034e-05	0.0012911	2.11067
ORMDL2	0.908655	7.42638	4.44805	3.39954e-05	0.00129145	2.10813
LRIF1	-1.5746	5.14418	-4.44782	3.40236e-05	0.00129145	2.10735
EML5	-1.46221	4.54305	-4.44703	3.41197e-05	0.001293	2.1047
FBXL4	-1.14946	5.64457	-4.44645	3.41897e-05	0.00129355	2.10278
TTC33	-0.862421	4.40037	-4.44534	3.43263e-05	0.00129661	2.09904
BUD31	0.633077	7.24869	4.444	3.4491e-05	0.00130072	2.09455
MORC2	-0.798657	5.74458	-4.44309	3.46032e-05	0.00130206	2.0915
DDRGK1	0.899308	7.97717	4.44281	3.46381e-05	0.00130206	2.09056
SNX25	-1.24208	6.56316	-4.4364	3.54409e-05	0.00132848	2.06907
CDC40	-1.04545	6.26027	-4.43629	3.5455e-05	0.00132848	2.06869
ETHE1	0.478844	6.5427	4.43274	3.59077e-05	0.00134328	2.05679
C1S	-1.44646	4.63125	-4.43121	3.61048e-05	0.00134662	2.05166
RABL6	0.574172	7.70246	4.43102	3.61293e-05	0.00134662	2.05102
ABCG2	-2.45703	5.06985	-4.4307	3.61704e-05	0.00134662	2.04996
ATP9A	-0.754323	4.31274	-4.42956	3.63182e-05	0.00134997	2.04613
C11orf80	-1.04586	7.33339	-4.4281	3.65082e-05	0.00135324	2.04123
RPS15AP11	0.931389	6.86612	4.42799	3.65222e-05	0.00135324	2.04088
LAX1	-1.79468	7.45061	-4.42719	3.66273e-05	0.00135498	2.03818
HINT1	1.13521	8.57663	4.42424	3.7015e-05	0.00136715	2.0283
EPB41L4A-AS1	1.51118	8.08627	4.42343	3.71212e-05	0.00136843	2.02562
FCER1A	-0.418844	3.21878	-4.42309	3.71672e-05	0.00136843	2.02446
ZCCHC6	-1.13549	6.88141	-4.42219	3.72858e-05	0.00137064	2.02147
EXOC6	-1.21973	5.83698	-4.42054	3.75063e-05	0.00137657	2.01594
FAM220A	-0.639276	6.16066	-4.41999	3.75797e-05	0.00137709	2.01411
ATP6V1F	0.749967	7.59176	4.41923	3.76821e-05	0.00137868	2.01156
COX20	0.834996	7.21336	4.41555	3.81806e-05	0.00139359	1.99923
SLC33A1	-1.48386	7.93227	-4.41534	3.82092e-05	0.00139359	1.99853
BRCA2	-1.01705	4.72736	-4.4138	3.84188e-05	0.00139904	1.9934
CAPRIN2	-0.773445	3.91318	-4.41159	3.87232e-05	0.00140793	1.986
ZNF225	-0.547056	3.80093	-4.41048	3.88761e-05	0.00141129	1.9823
ZNF81	-0.476955	4.55737	-4.40938	3.90292e-05	0.00141464	1.97862
IGHV3-74	-3.3994	10.5153	-4.40862	3.91346e-05	0.00141626	1.97609
GCLM	-1.0308	3.58701	-4.40712	3.93444e-05	0.00142023	1.97108
C19orf24	0.506356	8.18294	4.40697	3.93663e-05	0.00142023	1.97055
ACTR10	-1.23198	6.70028	-4.4033	3.98837e-05	0.00143668	1.95831
WDR13	0.75573	7.12607	4.40256	3.99894e-05	0.00143826	1.95583
KIAA0319L	-0.955342	7.15392	-4.39964	4.04072e-05	0.00144942	1.94609
RPS14	0.633846	7.85758	4.39952	4.04239e-05	0.00144942	1.9457
FBXO5	-1.07718	6.21319	-4.39811	4.06284e-05	0.00145283	1.94097
RPS20P14	1.1181	9.74042	4.39771	4.06857e-05	0.00145283	1.93965
RBAK	-1.02802	5.51186	-4.39757	4.0706e-05	0.00145283	1.93918
ENOX2	-1.01572	5.54968	-4.3932	4.13443e-05	0.00147335	1.9246
CKAP5	-1.2425	5.94697	-4.39234	4.14701e-05	0.00147342	1.92175
SFMBT2	-0.99231	7.06973	-4.39233	4.14727e-05	0.00147342	1.92169
RHBDD2	0.994673	8.96763	4.39113	4.165e-05	0.00147747	1.91769
SNORD47	2.44919	7.61109	4.3893	4.19212e-05	0.00148483	1.91161
CRNKL1	-0.623793	6.51333	-4.38879	4.19974e-05	0.00148527	1.9099
VWA8	-1.09426	6.07899	-4.3864	4.23554e-05	0.00149405	1.90195
RPS15	0.459397	8.37762	4.38628	4.2374e-05	0.00149405	1.90154
SIKE1	-1.01671	5.63673	-4.38412	4.27006e-05	0.00150329	1.89434
ATM	-1.55345	6.7498	-4.38314	4.28504e-05	0.00150629	1.89106
NBAS	-0.920976	6.45246	-4.38252	4.2945e-05	0.00150734	1.88899
ZNF397	-0.604539	4.41824	-4.37921	4.34526e-05	0.00152287	1.87798
PSMD5	-1.15665	6.03639	-4.37629	4.39053e-05	0.00153011	1.86826
CABLES1	-1.66743	5.23322	-4.3762	4.39188e-05	0.00153011	1.86797
HERPUD1	-0.788205	11.7977	-4.37618	4.39228e-05	0.00153011	1.86789
IPO11	-1.17906	6.07285	-4.37612	4.39316e-05	0.00153011	1.8677
IER5	0.686265	8.46898	4.37576	4.39876e-05	0.00153011	1.86651
SNORD32B	1.07747	5.52642	4.37486	4.41292e-05	0.00153275	1.8635
ESF1	-1.15738	4.968	-4.37246	4.45061e-05	0.00154354	1.85553
MED1	-0.960149	6.73481	-4.37123	4.47007e-05	0.001547	1.85144
ZNF28	-1.08717	4.59166	-4.37064	4.47943e-05	0.001547	1.84948
SNORA21	1.91958	8.99387	4.37058	4.48049e-05	0.001547	1.84926
IBTK	-1.40759	6.57322	-4.36622	4.55027e-05	0.00156789	1.83477
RAG2	-0.533874	2.56087	-4.36596	4.55446e-05	0.00156789	1.83391
NHP2	0.82331	6.9608	4.36233	4.61349e-05	0.00158521	1.82185
KIF16B	-0.906929	4.5263	-4.36203	4.61838e-05	0.00158521	1.82085
ARFIP1	-1.32036	5.80563	-4.36099	4.63553e-05	0.00158876	1.81738
RPS11	0.556253	12.1052	4.35861	4.67484e-05	0.00159988	1.80947
EMC3	0.823577	8.74692	4.35788	4.68689e-05	0.00160165	1.80706
CYFIP2	-1.57749	6.47764	-4.35503	4.73453e-05	0.00161533	1.79758
SNRPD2	0.90165	8.19039	4.35465	4.74078e-05	0.00161533	1.79635
RNA5SP192	1.0274	9.45031	4.3537	4.75681e-05	0.00161843	1.79318
ZNF33B	-0.924757	4.84124	-4.35249	4.77726e-05	0.00162092	1.78917
SOST	0.458327	6.15028	4.35244	4.77804e-05	0.00162092	1.78901
UBE4A	-1.09179	7.81313	-4.35178	4.78926e-05	0.00162236	1.78682
PHKB	-1.35941	6.60808	-4.35098	4.8028e-05	0.00162255	1.78417
IGKV1D-33	-3.363	9.68728	-4.35093	4.80373e-05	0.00162255	1.78399
IGKV3OR2-268	-3.25514	8.26422	-4.34713	4.86884e-05	0.00164216	1.77138
SUV420H1	-0.955468	6.1574	-4.34598	4.88876e-05	0.00164498	1.76755
FAM90A27P	0.687562	6.26824	4.34571	4.89334e-05	0.00164498	1.76668
LOC100996517	-1.3884	8.55081	-4.34542	4.89837e-05	0.00164498	1.76571
AKR1C3	-1.06345	4.25767	-4.34468	4.91119e-05	0.00164691	1.76327
CUTC	-0.660071	6.22908	-4.34378	4.92684e-05	0.00164978	1.76029
KDELC1	-0.650407	3.50525	-4.3397	4.99861e-05	0.00167141	1.74674
NEIL3	-0.907513	3.98088	-4.33821	5.02494e-05	0.00167781	1.74182
KRCC1	-1.60667	4.63731	-4.33697	5.04698e-05	0.00168164	1.73772
NMT1	-0.817608	6.80497	-4.33676	5.05084e-05	0.00168164	1.737
RPL37A	0.682553	6.70708	4.33611	5.06246e-05	0.00168311	1.73485
SH3GL1	0.75195	7.34278	4.33479	5.0861e-05	0.00168856	1.73049
C16orf80	-1.26512	6.10674	-4.33179	5.14035e-05	0.00170149	1.72055
NEDD1	-1.21072	5.99616	-4.33152	5.1453e-05	0.00170149	1.71965
ATF1	-0.973103	6.98409	-4.33142	5.14695e-05	0.00170149	1.71935
MYCBP2	-1.441	6.3901	-4.33027	5.16799e-05	0.00170602	1.71553
NPM3	0.535779	6.188	4.32915	5.18844e-05	0.00171035	1.71183
EXOC5P1	-1.14227	4.17302	-4.32791	5.2113e-05	0.00171546	1.70771
ZNF625-ZNF20	-1.0925	5.99115	-4.32651	5.23719e-05	0.00172155	1.70307
SNORD55	1.06721	7.01119	4.32219	5.31768e-05	0.00174498	1.68879
SNRPF	0.953587	5.65581	4.32188	5.32345e-05	0.00174498	1.68778
TFB1M	-0.920409	4.29816	-4.31618	5.43155e-05	0.00177792	1.66895
HIST1H3I	-2.05302	7.12764	-4.31494	5.45542e-05	0.00178193	1.66485
CSGALNACT2	-1.1094	7.2718	-4.31475	5.45909e-05	0.00178193	1.66422
N4BP2L2	-1.20032	6.87794	-4.31372	5.47892e-05	0.0017859	1.66082
RPL36A-HNRNPH2	0.815481	10.329	4.30861	5.57862e-05	0.00181312	1.64394
RNU4-25P	1.0779	6.03322	4.30839	5.58284e-05	0.00181312	1.64323
TPP2	-1.46587	6.84488	-4.30825	5.58577e-05	0.00181312	1.64274
MSH2	-1.29701	4.18025	-4.30615	5.6272e-05	0.00182403	1.63582
WDPCP	-0.665892	4.79724	-4.30554	5.63925e-05	0.00182539	1.63382
CLASP1	-0.776139	6.51987	-4.30363	5.67735e-05	0.00183518	1.62752
PARN	-0.89072	7.42181	-4.30288	5.69235e-05	0.00183594	1.62505
DEK	-1.6728	6.09558	-4.30273	5.69546e-05	0.00183594	1.62454
ZNF813	-0.822659	5.79112	-4.30122	5.72585e-05	0.00184318	1.61956
CTC1	-0.727295	6.77636	-4.30047	5.74088e-05	0.00184547	1.6171
MT-TM	0.834167	9.62107	4.29873	5.77626e-05	0.0018523	1.61135
EEF1D	0.503204	7.61816	4.29864	5.77801e-05	0.0018523	1.61107
RPS16	0.744511	10.9479	4.29626	5.82675e-05	0.00186536	1.60321
ALDH5A1	-0.746995	5.34112	-4.2951	5.8504e-05	0.00186874	1.59941
ZNF217	-1.58931	7.22325	-4.29496	5.85335e-05	0.00186874	1.59894
HIST2H2BE	1.85478	8.64062	4.29446	5.86362e-05	0.00186946	1.5973
GIGYF2	-0.817535	6.45041	-4.29386	5.87612e-05	0.00187089	1.59531
ENTPD7	-0.815349	5.93758	-4.29294	5.89505e-05	0.00187283	1.5923
NFYB	-1.02692	5.86047	-4.29279	5.8983e-05	0.00187283	1.59178
PIN1P1	0.379994	6.48771	4.29195	5.91575e-05	0.00187582	1.58902
ANKRD37	-0.911779	6.71125	-4.2893	5.97119e-05	0.00189082	1.58029
USP28	-1.34966	5.53399	-4.28857	5.98645e-05	0.00189308	1.5779
LY75-CD302	-1.14497	6.8595	-4.28635	6.03332e-05	0.00190532	1.5706
PLEKHJ1	0.502924	7.21039	4.28534	6.05499e-05	0.00190957	1.56725
IGKV1-13	-2.90755	9.54712	-4.2839	6.08567e-05	0.00191224	1.56252
SGK3	-1.42942	5.985	-4.28379	6.088e-05	0.00191224	1.56216
PEX16	0.454676	6.84711	4.2837	6.08997e-05	0.00191224	1.56186
H1FX	1.49783	9.70334	4.28292	6.10665e-05	0.00191224	1.5593
ZNF721	-1.61655	5.79073	-4.28288	6.10738e-05	0.00191224	1.55918
MAP2K2	0.515976	8.01407	4.28252	6.11514e-05	0.00191224	1.558
FABP3	-0.905234	3.65174	-4.28226	6.12089e-05	0.00191224	1.55712
RPL37	0.707954	6.54455	4.28163	6.13444e-05	0.00191391	1.55505
COG5	-1.10823	7.20024	-4.28097	6.1487e-05	0.0019158	1.55288
TMEM106A	-0.674888	5.82875	-4.28039	6.16116e-05	0.00191712	1.55098
C16orf52	-0.505979	4.6523	-4.27949	6.18059e-05	0.0019206	1.54803
DPY19L4	-1.09433	4.49955	-4.27867	6.1986e-05	0.00192363	1.54531
LOC644172	0.50733	6.11333	4.27639	6.24826e-05	0.00193646	1.53785
ARMC12	0.48691	4.86624	4.27569	6.26366e-05	0.00193866	1.53554
SNORA67	1.46736	8.0279	4.27495	6.27996e-05	0.00194113	1.53311
POLE4	0.710576	7.07215	4.27333	6.31598e-05	0.00194967	1.52776
N4BP2L1	-0.500774	3.97027	-4.27176	6.35084e-05	0.00195784	1.52261
RNA5SP152	0.595273	4.13955	4.27107	6.36618e-05	0.00195804	1.52035
PIAS1	-0.995061	8.41647	-4.27065	6.37568e-05	0.00195804	1.51896
NMT2	-0.732432	5.52773	-4.2706	6.37669e-05	0.00195804	1.51881
KCNRG	-0.62332	3.69584	-4.26771	6.44168e-05	0.00197539	1.50932
CDH11	-0.895991	4.42658	-4.26683	6.46168e-05	0.0019772	1.50642
NDUFA4	0.937357	8.30133	4.2667	6.46455e-05	0.0019772	1.50601
TTI2	-0.851865	5.63178	-4.26432	6.51887e-05	0.0019912	1.49818
SNF8	0.533932	7.75696	4.26361	6.53508e-05	0.00199219	1.49586
DDX49	0.466689	6.58803	4.26343	6.53921e-05	0.00199219	1.49527
RN7SKP107	0.526279	5.44098	4.26224	6.56652e-05	0.0019979	1.49137
AASDH	-0.854166	4.09869	-4.26052	6.60629e-05	0.00200738	1.48572
RNA5SP474	0.552116	6.16301	4.25916	6.63778e-05	0.00201433	1.48127
TXNP6	0.746492	5.91361	4.25703	6.68748e-05	0.00202677	1.47429
ZFYVE26	-0.559844	5.32884	-4.25651	6.6997e-05	0.00202783	1.47259
MS4A6A	-1.53053	4.88134	-4.25536	6.7269e-05	0.00203342	1.4688
NLRC4	-1.46736	3.58275	-4.25473	6.74169e-05	0.00203526	1.46674
HNMT	-0.561013	3.43675	-4.25409	6.75685e-05	0.00203719	1.46464
ARHGAP12	-1.1095	6.63378	-4.25095	6.83159e-05	0.00205513	1.45435
CTR9	-1.17942	7.52346	-4.25085	6.83396e-05	0.00205513	1.45403
CSGALNACT1	-1.90054	6.28445	-4.24874	6.8846e-05	0.00206769	1.44712
ZBTB24	-0.769115	5.49211	-4.24762	6.91167e-05	0.00207314	1.44345
COQ7	-0.757799	5.33014	-4.24613	6.94792e-05	0.00208134	1.43856
PIK3C2A	-1.26589	6.44257	-4.24566	6.95931e-05	0.00208208	1.43703
RN7SL749P	0.630066	5.39862	4.24452	6.98724e-05	0.00208775	1.43328
SLC30A5	-1.23884	6.6806	-4.24345	7.01336e-05	0.00209287	1.42979
MBTPS1	-0.998662	8.17811	-4.242	7.04903e-05	0.00210083	1.42505
POLR2J	0.441101	7.2566	4.23972	7.10539e-05	0.00211492	1.4176
CD36	-2.21298	4.27241	-4.2389	7.1258e-05	0.00211829	1.41492
TULP3	-0.870893	4.81246	-4.23615	7.19465e-05	0.00213397	1.40593
C17orf80	-0.706241	5.08089	-4.23607	7.19685e-05	0.00213397	1.40564
WDSUB1	-0.665022	4.0532	-4.23409	7.24665e-05	0.002146	1.3992
THAP4	0.588902	6.73093	4.2336	7.2592e-05	0.00214699	1.39758
CENPP	0.523234	4.48578	4.23323	7.26851e-05	0.00214702	1.39638
RNA5SP405	1.19839	6.23712	4.23229	7.29245e-05	0.00215136	1.39331
CCR2	-3.13579	6.41841	-4.23172	7.30697e-05	0.00215292	1.39145
SPATA5	-0.709285	5.10993	-4.23062	7.3351e-05	0.00215698	1.38785
ZNF124	-1.37498	6.48565	-4.23046	7.33924e-05	0.00215698	1.38733
CPSF2	-1.1845	7.27396	-4.23002	7.35069e-05	0.00215762	1.38587
NR2C1	-0.71106	4.28587	-4.2284	7.39232e-05	0.00216711	1.38059
SMYD4	-0.364374	5.75055	-4.22791	7.40498e-05	0.0021681	1.37899
IGFBP5	-1.43674	4.64018	-4.22566	7.46339e-05	0.00217979	1.37164
RALGAPA2	-0.976569	5.10988	-4.22548	7.46798e-05	0.00217979	1.37107
ABCA8	-0.590697	3.44435	-4.22529	7.47298e-05	0.00217979	1.37044
CXorf21	-1.90955	5.78872	-4.22335	7.52374e-05	0.00219185	1.36412
PPIL4	-0.944626	6.26239	-4.22273	7.54025e-05	0.00219392	1.36207
PHIP	-1.07782	6.53651	-4.22013	7.60883e-05	0.00221111	1.3536
WDR36	-1.12825	6.57565	-4.21819	7.66054e-05	0.00222337	1.34727
COMMD5	0.362003	5.88559	4.2173	7.68429e-05	0.00222749	1.34438
CRHBP	-0.74946	4.54264	-4.2166	7.7031e-05	0.00222811	1.34209
ACTL6A	-0.996987	5.34276	-4.21651	7.70554e-05	0.00222811	1.3418
RPS18P12	1.0849	6.79835	4.21465	7.75591e-05	0.00223989	1.33571
PPP1R15A	1.23005	9.44521	4.21417	7.76868e-05	0.0022408	1.33417
AP5M1	-1.26327	6.43049	-4.21149	7.84186e-05	0.00225911	1.32541
DUSP10	1.97952	6.16859	4.20993	7.88439e-05	0.00226856	1.32035
RPL29	0.718026	10.8732	4.20835	7.92806e-05	0.00227832	1.31519
VCAN	-2.21998	5.77872	-4.20773	7.94514e-05	0.00228041	1.31318
GPLD1	-0.620572	4.01266	-4.20623	7.98689e-05	0.00228958	1.30828
SASS6	-0.775536	3.56892	-4.20468	8.03004e-05	0.00229912	1.30325
UBN2	-0.712593	6.23765	-4.20203	8.1046e-05	0.00231694	1.29461
KIF13B	-1.01355	6.61416	-4.20176	8.11216e-05	0.00231694	1.29374
PDIK1L	-0.961051	6.43617	-4.20062	8.14453e-05	0.00232333	1.29002
ACSS1	-0.896249	7.05673	-4.19734	8.23792e-05	0.0023471	1.27936
MED23	-1.13532	5.86955	-4.19635	8.2663e-05	0.00235231	1.27615
RBM4B	-0.511875	6.37288	-4.19498	8.30602e-05	0.00236073	1.27167
GPR55	-0.62887	4.67688	-4.19239	8.38128e-05	0.00237777	1.26324
BMP5	-0.980952	3.4338	-4.19221	8.38638e-05	0.00237777	1.26267
GON4L	-0.759414	5.66219	-4.19069	8.43098e-05	0.00238751	1.25772
LOC731157	0.860215	5.00221	4.18977	8.45799e-05	0.00239054	1.25473
SNORD117	1.02497	4.87454	4.18962	8.46218e-05	0.00239054	1.25427
SLITRK1	0.404362	4.17656	4.18885	8.48485e-05	0.00239404	1.25177
LRCH3	-0.71166	6.09842	-4.1879	8.51293e-05	0.00239728	1.24868
HERC4	-1.07835	5.26473	-4.18777	8.51691e-05	0.00239728	1.24825
LCMT2	-0.919364	5.46294	-4.18551	8.58423e-05	0.00241332	1.24089
RAB42	-0.619938	3.57494	-4.18479	8.60545e-05	0.00241637	1.23858
IL10RB	-0.984195	8.42289	-4.18328	8.65078e-05	0.00242617	1.23368
AKAP10	-0.830218	5.56625	-4.1779	8.81414e-05	0.00246902	1.2162
HIST1H1B	-1.75347	7.52257	-4.17722	8.83499e-05	0.00247107	1.21399
AKAP12	-1.37766	5.05614	-4.17697	8.84266e-05	0.00247107	1.21318
PHTF1	-0.795687	5.61637	-4.17593	8.87461e-05	0.00247183	1.20982
RPS25	0.817	10.5419	4.17589	8.87573e-05	0.00247183	1.2097
TSSC4	0.566197	6.76369	4.17585	8.87721e-05	0.00247183	1.20954
RTCA	-1.11731	7.36269	-4.17543	8.88991e-05	0.00247241	1.20821
LIN54	-0.67187	6.25051	-4.17309	8.96249e-05	0.00248707	1.20061
MRPL22	0.962173	6.50788	4.17304	8.96395e-05	0.00248707	1.20046
PGAM5	0.504651	7.18893	4.17153	9.01109e-05	0.00249718	1.19556
USO1	-1.62947	8.60843	-4.17032	9.04909e-05	0.00250473	1.19163
UBA6	-1.10986	6.35616	-4.1667	9.16345e-05	0.00253337	1.1799
AMHR2	0.428258	4.96568	4.16459	9.23072e-05	0.00254895	1.17307
CNKSR1	-0.697321	5.25951	-4.16386	9.25409e-05	0.00255002	1.17071
WDR35	-0.859736	4.38144	-4.16354	9.2644e-05	0.00255002	1.16967
DAK	0.548613	6.76905	4.16345	9.26742e-05	0.00255002	1.16937
BRI3	0.535757	7.73341	4.16237	9.30216e-05	0.00255546	1.16587
ZNF720	-0.689708	5.80977	-4.16215	9.30915e-05	0.00255546	1.16517
TP53BP1	-0.808509	5.74222	-4.16011	9.37527e-05	0.00257059	1.15856
C11orf30	-0.84041	5.47294	-4.15936	9.39974e-05	0.00257159	1.15613
RPS16P9	0.622591	6.48814	4.15932	9.40098e-05	0.00257159	1.156
PSMC6	-0.934861	5.8458	-4.15787	9.44836e-05	0.00257833	1.15131
TRIP12	-1.09951	7.5542	-4.15779	9.45109e-05	0.00257833	1.15104
SAMHD1	-2.11125	6.60364	-4.15755	9.45896e-05	0.00257833	1.15026
GIMAP7	-0.649382	3.49683	-4.15692	9.47931e-05	0.00257833	1.14826
ZNF251	-0.708819	6.04609	-4.15688	9.48094e-05	0.00257833	1.1481
RPL29P12	0.838574	6.42119	4.15588	9.51383e-05	0.00258203	1.14486
STAG3	0.3617	5.12108	4.15579	9.51673e-05	0.00258203	1.14458
ABHD14A	0.819815	7.7042	4.15284	9.61423e-05	0.00260546	1.13506
RNU6-705P	0.62191	4.97421	4.14678	9.81825e-05	0.00265766	1.11546
BRWD3	-0.921541	5.53151	-4.14195	9.98352e-05	0.00269926	1.09988
CDK19	-0.764763	5.24751	-4.13892	0.000100888	0.00272456	1.09009
HYPK	0.696934	6.38981	4.13611	0.000101871	0.00274792	1.08103
SNORD15B	1.39012	9.23254	4.13378	0.000102695	0.00276694	1.07352
ZNF518A	-1.24151	4.8645	-4.13245	0.00010317	0.00277653	1.06921
PCNXL4	-1.23774	5.25194	-4.13132	0.000103572	0.00277938	1.06557
PUS7L	-1.40608	5.63488	-4.13098	0.000103694	0.00277938	1.06448
RNGTT	-1.00619	6.38232	-4.13087	0.000103733	0.00277938	1.06413
MRPL53	0.830315	8.69087	4.13082	0.000103753	0.00277938	1.06395
RNF34	-0.795075	6.7432	-4.13002	0.000104038	0.00278382	1.06139
KLHDC10	-0.491645	4.67787	-4.12843	0.000104612	0.00279598	1.05625
NIPBL	-1.01492	6.76381	-4.12802	0.000104759	0.00279669	1.05494
ZNF25	-0.616793	4.09605	-4.12707	0.000105102	0.00280264	1.05189
GFPT1	-1.23755	8.8198	-4.12579	0.000105569	0.00281053	1.04775
KDM1A	-0.698698	6.92635	-4.12535	0.000105729	0.00281053	1.04634
APOBEC3D	-0.740348	6.86308	-4.12468	0.000105972	0.00281053	1.0442
ZNF17	-0.729824	4.85548	-4.12462	0.000105998	0.00281053	1.04397
GPNMB	-1.32807	4.8469	-4.12461	0.000106001	0.00281053	1.04395
AZI2	-1.03573	6.7314	-4.12394	0.000106244	0.00281378	1.04181
ND6	0.721261	10.6135	4.12307	0.000106565	0.00281907	1.039
XRCC5	-1.0612	8.33029	-4.12082	0.000107395	0.00283782	1.03175
RPS27A	0.836441	9.98672	4.1187	0.000108183	0.0028554	1.02493
KIAA1279	-1.20048	6.22083	-4.11786	0.000108496	0.00286043	1.02223
NR2C2	-0.53644	6.25678	-4.11672	0.000108924	0.00286787	1.01856
RN7SL493P	0.492658	7.49105	4.11645	0.000109025	0.00286787	1.0177
SART3	-0.924044	6.68492	-4.11358	0.000110111	0.00289318	1.00845
ERAP1	-1.07986	8.16533	-4.11304	0.000110316	0.0028953	1.00672
ZNF880	-0.577532	4.08151	-4.1109	0.000111132	0.00291343	0.999844
POLI	-0.736581	6.03647	-4.11056	0.00011126	0.00291352	0.998765
TERF1P5	-0.770366	4.21411	-4.10996	0.000111491	0.00291628	0.996834
OAZ2	0.515564	6.73614	4.10953	0.000111656	0.00291732	0.995456
SLC52A2	0.740121	7.83309	4.10703	0.000112622	0.00293577	0.987421
ARL1	-1.01857	7.19839	-4.10662	0.00011278	0.00293577	0.986107
BAZ1B	-0.772462	7.42307	-4.10603	0.000113012	0.00293577	0.984192
ANKRD22	-1.54197	4.17355	-4.10595	0.000113043	0.00293577	0.983934
TNFRSF12A	0.55487	6.60803	4.10591	0.000113058	0.00293577	0.98381
IGKV2D-28	-3.36202	10.0971	-4.10576	0.000113118	0.00293577	0.983322
DOCK9	-0.794371	5.01309	-4.10512	0.000113366	0.00293893	0.981278
EHBP1	-0.980366	5.52633	-4.10395	0.000113825	0.00294755	0.977509
COPB2	-1.64842	7.80141	-4.1026	0.000114354	0.00295796	0.973185
MED14	-0.869234	6.74559	-4.10195	0.00011461	0.00296126	0.971096
DUSP8	0.560282	7.08214	4.10163	0.000114735	0.00296126	0.970078
RNA5-8SP5	0.826197	3.91479	4.10105	0.000114963	0.00296386	0.968228
ITCH	-0.841928	8.1541	-4.09975	0.000115482	0.00297395	0.964026
RPL11	0.766011	11.0687	4.09865	0.000115916	0.00298184	0.960526
RNU1-11P	1.04377	7.9819	4.09824	0.000116082	0.00298281	0.959192
SNORD58A	1.81733	6.0787	4.09569	0.000117105	0.00300578	0.951009
ARHGAP19	-0.880338	5.06044	-4.09434	0.000117648	0.00301639	0.946696
ATP8B4	-1.464	4.17833	-4.09398	0.000117796	0.00301686	0.945526
HELQ	-0.724435	5.02408	-4.09196	0.000118615	0.00303206	0.939061
RPL37AP8	0.729738	6.33969	4.09188	0.000118649	0.00303206	0.938791
RNU1-22P	0.552627	7.28257	4.09076	0.000119107	0.00304042	0.935202
CYB5B	-1.07844	6.95838	-4.08872	0.000119943	0.00305841	0.92868
ODF2L	-1.01951	3.93681	-4.08687	0.00012071	0.00307461	0.922735
TOP2B	-1.39948	6.67317	-4.08411	0.000121857	0.00310045	0.913914
FAM45A	-1.02659	7.44133	-4.08354	0.000122096	0.00310313	0.912089
MAFF	0.763868	6.23141	4.08196	0.000122761	0.00311664	0.907023
EIF5B	-1.04831	7.58036	-4.08148	0.000122964	0.00311839	0.905486
ZNF506	-1.23738	5.80199	-4.08065	0.000123314	0.0031206	0.902836
NDUFV1	0.838763	8.48447	4.08064	0.000123319	0.0031206	0.902796
PPP1R12C	0.416566	7.11473	4.0797	0.000123717	0.00312728	0.899793
A2M	-1.91882	5.69502	-4.07912	0.000123965	0.00313015	0.897926
ZNF613	-0.472834	3.59534	-4.0775	0.000124656	0.00314418	0.892745
TTLL5	-0.522808	5.37446	-4.07501	0.000125725	0.00316563	0.884779
RN7SKP36	0.46287	4.98488	4.07489	0.000125778	0.00316563	0.884392
ORC5	-0.961688	5.97219	-4.07421	0.000126068	0.00316953	0.88224
VWA9	-0.834871	6.77017	-4.07046	0.0001277	0.00320709	0.870252
PLEKHA8	-0.570732	6.9328	-4.06898	0.000128352	0.00321998	0.865508
CHRM4	0.50538	6.30369	4.06761	0.000128953	0.00323139	0.861149
NXPE3	-1.41487	7.51761	-4.06732	0.000129084	0.00323139	0.860206
DCUN1D4	-0.854529	5.32229	-4.06682	0.000129305	0.00323176	0.85861
P2RY11	0.536537	6.23425	4.06666	0.000129376	0.00323176	0.8581
RAD51C	-0.704348	4.93429	-4.06248	0.000131243	0.0032749	0.844741
RNA5-8SP2	0.793642	6.75795	4.05747	0.000133511	0.00332791	0.828778
RBM12B	-0.824851	5.84655	-4.05686	0.000133793	0.00333139	0.826809
TAOK3	-1.077	6.70279	-4.05602	0.000134176	0.00333735	0.824149
ZNF182	-0.572532	5.04686	-4.05227	0.000135908	0.00337684	0.812194
ITFG2	-0.51725	6.48986	-4.05123	0.000136391	0.00338339	0.808886
CNNM2	-0.580699	6.34796	-4.05108	0.000136462	0.00338339	0.808402
ZNF160	-0.918057	5.8964	-4.04861	0.000137618	0.00340843	0.800541
RNA5SP19	0.940231	7.76703	4.04659	0.000138573	0.00342843	0.7941
USP45	-0.680837	4.86248	-4.04555	0.000139069	0.00343705	0.790772
MLLT4	-0.896899	4.9043	-4.04281	0.000140377	0.00346571	0.782047
ANKRD44	-1.33511	5.58437	-4.03832	0.000142546	0.00351552	0.767767
RPS15A	0.671726	11.3414	4.0363	0.00014353	0.00353582	0.761359
EHD4	1.4438	7.69256	4.03601	0.000143672	0.00353582	0.760433
C6orf203	-0.772355	3.81815	-4.03556	0.000143894	0.00353755	0.758996
PTPMT1	0.508885	7.46266	4.03421	0.00014456	0.00355016	0.754698
TRAK1	1.03872	7.21509	4.03221	0.000145547	0.00357065	0.748358
MTF2	-1.0538	6.45017	-4.03155	0.000145877	0.00357498	0.746248
CEP104	-0.766178	6.35226	-4.03057	0.000146363	0.00358313	0.74315
RPL31P7	0.518474	5.45408	4.0302	0.00014655	0.00358394	0.741959
BMP2K	-1.36271	5.31751	-4.02915	0.000147075	0.00359296	0.738632
SCARNA12	0.953435	8.75535	4.02877	0.000147267	0.00359296	0.737415
ZNF510	-0.762861	4.92044	-4.02828	0.000147514	0.00359296	0.735856
CYP1B1	-1.68776	4.95082	-4.02823	0.000147536	0.00359296	0.735717
CAB39	-1.07568	8.95772	-4.02203	0.000150689	0.00366353	0.71602
TYMSOS	0.470232	6.7627	4.02192	0.000150748	0.00366353	0.715658
UBXN2B	-1.20106	6.02056	-4.02152	0.00015095	0.00366463	0.714408
ZBTB40	-0.880419	5.49792	-4.01807	0.000152737	0.00370415	0.703449
VTA1	-1.13726	5.95981	-4.01775	0.000152901	0.00370428	0.702449
ZNF302	-1.22435	5.83367	-4.01736	0.000153104	0.00370535	0.701213
TIGD1	0.620087	5.38688	4.01581	0.000153914	0.00372107	0.696304
RN7SL403P	0.544235	4.87845	4.0134	0.000155182	0.00374436	0.688663
RPL36P18	0.507144	5.79959	4.01298	0.000155408	0.00374436	0.687306
CWC22	-1.32985	5.46742	-4.01279	0.000155507	0.00374436	0.686713
PPARG	-0.545118	4.23325	-4.01276	0.00015552	0.00374436	0.686639
SNX18	0.416921	6.96456	4.01113	0.000156388	0.00376039	0.681455
DMTN	-0.617296	5.18609	-4.0109	0.000156508	0.00376039	0.68074
IL7R	-1.40867	3.93239	-4.00973	0.000157135	0.00376833	0.677021
XPO7	-1.21674	6.5369	-4.00968	0.000157162	0.00376833	0.676859
RNU4-79P	0.379723	3.38629	4.00913	0.000157454	0.00376871	0.675127
ZBTB17	0.396541	5.97704	4.00904	0.000157501	0.00376871	0.674852
TCF7	-0.408225	5.23305	-4.00515	0.000159601	0.00381504	0.66252
ZNF284	-0.557883	3.46662	-4.00384	0.000160315	0.00382817	0.658367
ULK2	-0.389788	4.33435	-4.00169	0.000161487	0.00385222	0.651584
USH1G	0.395712	5.6549	4.00084	0.000161954	0.00385941	0.648895
HIST1H4L	-0.891535	4.35101	-3.99805	0.000163501	0.00388971	0.64005
POLR3A	-0.716956	5.41923	-3.99794	0.000163559	0.00388971	0.639715
SNRPE	1.05374	5.42448	3.99691	0.000164133	0.00389937	0.636458
NIN	-1.08229	5.63291	-3.99637	0.000164435	0.00390254	0.634744
CHN1	-0.533282	3.66536	-3.99607	0.000164601	0.00390254	0.633804
PPIL2	-0.670428	6.08649	-3.99536	0.000164998	0.00390796	0.631566
C15orf57	-1.0103	6.44405	-3.99499	0.000165207	0.00390894	0.630389
C1orf53	0.575387	6.20803	3.99364	0.000165967	0.00392296	0.626112
BTBD7	-0.708294	5.39772	-3.99305	0.000166298	0.00392679	0.62426
MNDA	-2.51379	5.08374	-3.99232	0.000166712	0.00393259	0.621945
SKAP2	-1.61512	6.5288	-3.99083	0.000167556	0.00394848	0.617249
RNU4-2	1.6198	6.81046	3.9905	0.000167742	0.00394889	0.616212
SOS1	-1.2797	7.24075	-3.98932	0.000168418	0.00395834	0.612469
CCDC85B	0.600244	7.19835	3.9892	0.000168483	0.00395834	0.612111
SCYL3	-1.09392	5.39934	-3.984	0.000171486	0.00402457	0.595674
OLFML3	-0.615687	4.94246	-3.98372	0.000171648	0.00402457	0.594795
MIS18BP1	-1.31032	4.82957	-3.9815	0.000172945	0.00405092	0.587787
SNORA22	1.27125	9.93339	3.9807	0.000173412	0.00405776	0.585281
PKI55	-0.617261	5.05305	-3.97964	0.000174035	0.00406766	0.581944
CHCHD2P6	0.52269	6.62936	3.97939	0.000174184	0.00406766	0.581148
PPWD1	-1.04722	5.73971	-3.9789	0.000174475	0.00407039	0.579592
MAPK9	-0.891912	7.54999	-3.97832	0.00017482	0.00407435	0.577755
CHCHD10	0.734218	8.12836	3.97704	0.000175579	0.00408795	0.573726
CAT	-1.3069	6.60744	-3.97539	0.000176562	0.00410675	0.568528
STAB2	-0.611694	3.91949	-3.97346	0.000177719	0.00412952	0.562456
CGGBP1	-0.691333	7.62933	-3.97229	0.000178424	0.00414179	0.558769
HMOX1	-1.14615	6.54254	-3.97164	0.000178815	0.00414674	0.556732
KLHL21	0.841327	6.30646	3.97083	0.00017931	0.00415407	0.554163
ZBTB38	-1.15166	9.96967	-3.96983	0.000179916	0.00416193	0.551024
RPL10AP2	0.694945	6.49051	3.96968	0.000180006	0.00416193	0.550556
C12orf61	0.453568	5.99391	3.96745	0.00018137	0.00418931	0.543536
TP53INP2	0.617173	7.30716	3.96607	0.000182218	0.00420472	0.539199
HPS3	-1.2134	6.31383	-3.96458	0.000183142	0.00422187	0.534491
TMCO3	-0.731244	6.90134	-3.96365	0.000183716	0.00423092	0.53158
CD79A	-2.45926	7.14788	-3.96239	0.000184503	0.00424376	0.527606
DSN1	-0.898034	6.15082	-3.96201	0.000184741	0.00424376	0.526406
RN7SKP140	0.523795	6.84669	3.96188	0.00018482	0.00424376	0.526009
UBR3	-1.02511	5.70823	-3.96016	0.000185899	0.00426433	0.520596
MYL6	0.712619	10.1569	3.95829	0.000187076	0.0042804	0.514727
RPE	-1.24658	5.29194	-3.95828	0.000187086	0.0042804	0.514673
SLC22A3	-0.726406	3.54332	-3.95817	0.000187151	0.0042804	0.514354
BCL2L1	-1.34526	7.94012	-3.95626	0.000188364	0.00430393	0.508345
EPB41L2	-1.11932	5.43048	-3.9521	0.000191029	0.00436055	0.495279
FAM114A2	-1.01381	6.17393	-3.9503	0.000192192	0.00438281	0.489634
KLHDC1	-0.993316	4.76213	-3.94856	0.000193329	0.00440141	0.48415
RPL26L1	0.429055	5.30221	3.94847	0.000193385	0.00440141	0.48388
GGTA1P	-1.0004	3.82238	-3.94686	0.000194439	0.00442107	0.478827
ALDH18A1	-1.18511	7.65271	-3.94636	0.000194769	0.00442425	0.477253
GSE1	-0.450414	7.12205	-3.94536	0.000195425	0.00443483	0.474125
RN7SKP115	0.427191	6.30626	3.94437	0.00019608	0.00444536	0.471016
CCNB1	-1.07404	4.24164	-3.94358	0.000196602	0.00444871	0.468542
BIRC6	-0.838392	6.7834	-3.94327	0.000196806	0.00444871	0.467576
FGFR1OP2	-0.876552	7.83785	-3.94323	0.000196835	0.00444871	0.467441
IFITM1	2.11568	9.6306	3.943	0.000196991	0.00444871	0.466705
NDUFA11	0.685086	7.58365	3.94148	0.000197997	0.0044671	0.461969
RNA5SP382	0.541572	10.0882	3.94091	0.000198379	0.00447139	0.460177
ARFGEF2	-1.10925	7.13488	-3.94036	0.000198747	0.00447537	0.458452
ADRBK2	-0.985771	4.11648	-3.93994	0.000199034	0.00447749	0.457112
PPP1R10	-0.915244	7.50364	-3.93811	0.000200259	0.0045	0.451407
RPS18	0.811345	10.7294	3.93788	0.00020042	0.0045	0.450659
TCEB1	0.478358	5.2878	3.93706	0.000200973	0.00450806	0.4481
TIMD4	-2.01484	4.94552	-3.93506	0.000202333	0.00453421	0.44183
CCDC77	-0.555506	4.92979	-3.93199	0.000204432	0.00457223	0.432238
PRR15	0.884932	7.53539	3.93175	0.000204601	0.00457223	0.431469
DMXL1	-1.01367	5.34272	-3.93172	0.000204618	0.00457223	0.43139
SLC40A1	-2.24115	6.57949	-3.93052	0.00020545	0.00458642	0.427618
NFXL1	-0.856327	6.51086	-3.92787	0.000207291	0.00462309	0.419327
RPS20	0.715685	11.2105	3.92688	0.000207979	0.004634	0.416248
IGKV3D-20	-3.83715	9.11121	-3.92653	0.000208228	0.00463512	0.415136
STAG1	-0.927142	6.78811	-3.92536	0.000209045	0.00464887	0.411496
PUM2	-1.00772	7.60191	-3.925	0.000209304	0.00465019	0.410345
SNHG17	0.709768	5.75171	3.92443	0.0002097	0.00465083	0.408589
RSC1A1	-0.826987	6.0624	-3.92439	0.000209732	0.00465083	0.408447
WDR91	-0.58322	5.45823	-3.91893	0.000213617	0.00473246	0.391394
EFR3A	-1.26298	6.82412	-3.91799	0.000214296	0.00474301	0.388443
RRP12	1.0792	7.58382	3.91759	0.000214579	0.00474477	0.387216
ATP5E	0.569687	7.60837	3.91719	0.00021487	0.0047467	0.385957
RPL10AP6	0.755619	9.13547	3.9162	0.000215591	0.0047581	0.382847
MLKL	-1.2952	6.06669	-3.91512	0.000216373	0.00477085	0.37948
MAPK14	-0.956616	5.80303	-3.91212	0.000218563	0.00481458	0.370125
ERCC6	-0.674575	5.12103	-3.91154	0.00021899	0.00481944	0.368311
RPL32P3	0.457268	5.05308	3.91082	0.000219521	0.00482656	0.366061
PDCD6IP	-0.922951	7.5758	-3.9089	0.000220941	0.00485322	0.360069
ZFP64	-0.618415	6.0464	-3.90808	0.000221551	0.00486203	0.357507
BTF3	0.515249	8.95103	3.90314	0.00022525	0.00493856	0.342126
PDE7A	-1.2124	5.54258	-3.90203	0.000226095	0.00495242	0.338649
ZMYND12	-0.43706	4.28754	-3.90149	0.000226499	0.00495661	0.336991
MEMO1	0.45483	6.40785	3.90004	0.000227608	0.00497306	0.332454
ZNF567	-0.535291	2.99673	-3.89995	0.000227678	0.00497306	0.332171
KDM5A	-1.10487	6.78541	-3.89963	0.000227916	0.00497361	0.331198
TRIM71	0.421501	6.91137	3.8969	0.000230014	0.0050147	0.322687
RNU6ATAC	0.752892	6.13957	3.89621	0.000230546	0.00502159	0.320543
RN7SKP231	0.451097	8.31668	3.89518	0.000231348	0.00503435	0.317318
UBLCP1	-1.26333	6.24981	-3.89425	0.00023207	0.00504535	0.314424
STEAP4	-1.53065	3.85661	-3.89053	0.000234973	0.00510371	0.302878
ZNF564	-0.642324	5.55707	-3.8901	0.000235312	0.00510632	0.301539
ZNF117	-0.974346	4.96156	-3.88843	0.000236636	0.00513028	0.296328
CRYL1	-0.882579	6.36272	-3.88688	0.000237868	0.00515219	0.291508
CEPT1	-1.37309	6.52668	-3.88646	0.000238197	0.00515453	0.290223
APBB1IP	-1.42655	6.01875	-3.88585	0.000238686	0.00516032	0.288319
CEP120	-0.951315	7.06107	-3.88335	0.000240696	0.0051909	0.280533
HKR1	-0.410151	3.87206	-3.88332	0.000240716	0.0051909	0.280456
RNA5SP85	1.09766	9.34946	3.88326	0.000240769	0.0051909	0.280252
NR1H2	0.925922	7.5326	3.8805	0.000242997	0.0052341	0.271698
MB21D1	-1.15961	7.38782	-3.87919	0.000244062	0.00524837	0.267641
SNRPC	0.69007	7.45422	3.87913	0.00024411	0.00524837	0.267457
RPL37P2	0.832145	5.11976	3.87865	0.000244506	0.00525203	0.265953
MEGF11	0.410881	5.29797	3.87784	0.000245173	0.00526151	0.263423
CCRN4L	0.634783	7.0391	3.87644	0.000246322	0.0052813	0.259085
ZNF676	-0.54765	6.94144	-3.87607	0.000246623	0.0052829	0.257949
CISD2	-0.645221	8.85697	-3.87518	0.000247362	0.00528674	0.255171
FAM195B	0.4385	6.18219	3.87513	0.000247399	0.00528674	0.255032
B3GAT3	1.03117	6.82067	3.87496	0.000247543	0.00528674	0.254491
CHCHD2P8	0.452444	7.19643	3.87476	0.000247709	0.00528674	0.253869
FBXO8	-0.706624	5.93979	-3.87326	0.00024895	0.00530604	0.249233
NFS1	-0.55571	6.04036	-3.87311	0.000249075	0.00530604	0.248765
BIVM	-0.43602	4.55009	-3.87271	0.000249406	0.00530604	0.247532
SEL1L	-1.2668	10.1449	-3.87257	0.000249525	0.00530604	0.247091
CLCC1	-1.11092	7.95287	-3.87221	0.000249825	0.00530758	0.245975
PDGFRA	-0.488639	3.69965	-3.87179	0.000250179	0.00531027	0.244659
RPAP3	-1.05517	4.06999	-3.87128	0.000250606	0.00531448	0.243078
AARS	-1.49625	7.9721	-3.87088	0.00025094	0.00531674	0.24184
SLC35F5	-1.39171	7.13571	-3.86938	0.000252199	0.00533855	0.237196
BCAP31	0.948867	8.2142	3.86903	0.00025249	0.00533925	0.236125
COX7A2L	0.451012	7.68282	3.8688	0.00025269	0.00533925	0.23539
KIF21A	-1.0397	5.92249	-3.86748	0.000253807	0.00535379	0.231295
MRPL38	0.46128	6.63083	3.86721	0.000254032	0.00535379	0.230474
HCRTR1	0.369462	5.17164	3.86717	0.000254067	0.00535379	0.230345
EDEM1	-1.26194	8.45921	-3.86531	0.00025565	0.00538227	0.224582
OMA1	-1.12571	6.84093	-3.86416	0.000256629	0.00539802	0.221033
INPP4A	-1.064	7.92709	-3.86284	0.000257768	0.00541708	0.216924
ARCN1	-0.719584	9.00043	-3.86148	0.000258936	0.00543671	0.21273
RN7SKP172	0.43683	7.67458	3.8606	0.000259702	0.0054479	0.209988
CLTC	-1.17412	8.38236	-3.8599	0.000260301	0.00545535	0.20785
FEZ2	-0.539564	4.88959	-3.85965	0.000260525	0.00545535	0.207051
CYC1	0.808249	8.13847	3.85884	0.000261223	0.00546441	0.204569
TMEM87B	-1.11549	7.30719	-3.85861	0.000261427	0.00546441	0.203844
NINJ1	1.05772	8.2078	3.85642	0.000263343	0.00549517	0.197068
EVX1	0.437693	5.78185	3.85639	0.00026337	0.00549517	0.196973
CDC42SE2	-1.06619	10.1472	-3.856	0.000263713	0.0054974	0.195766
RN7SL234P	0.573966	3.7136	3.85427	0.000265237	0.00552185	0.190418
PGM2	-1.08988	6.3268	-3.85413	0.00026536	0.00552185	0.18999
NELFB	0.538773	6.92633	3.85336	0.00026604	0.00553036	0.187615
ANKRD13C	-0.809728	6.50808	-3.85313	0.000266243	0.00553036	0.186906
MTFR1	-0.876864	6.30952	-3.85166	0.000267551	0.00555259	0.182358
USP9Y	-1.2283	3.74438	-3.85018	0.000268877	0.00557514	0.177771
AKAP11	-1.18333	5.40979	-3.84864	0.00027026	0.0055971	0.173014
NF1	-0.892746	6.22919	-3.84846	0.000270417	0.0055971	0.172475
ARMC1	-1.11076	5.78109	-3.8478	0.000271011	0.0056009	0.170439
FUT11	-0.574245	6.89088	-3.84773	0.000271081	0.0056009	0.170198
IRGQ	0.488753	5.06459	3.84738	0.000271397	0.00560247	0.169116
HEATR5B	-1.16941	6.2911	-3.84564	0.000272974	0.00562538	0.163742
TMEM131	-1.03512	7.44171	-3.84562	0.00027299	0.00562538	0.163689
KIN	-0.892204	5.47821	-3.84521	0.000273361	0.00562805	0.162429
NUP35	-0.619774	4.95074	-3.84418	0.000274298	0.00563919	0.159256
NUCB2	-1.1683	9.99852	-3.84409	0.000274386	0.00563919	0.158956
DEDD2	0.716513	7.83453	3.84236	0.000275967	0.00566667	0.153629
RPS11P5	0.595063	11.6903	3.84067	0.000277527	0.0056937	0.148399
ZNF623	-0.768198	5.35867	-3.8399	0.000278234	0.00570247	0.14604
TCEB1P2	0.788775	6.82979	3.83958	0.000278531	0.00570247	0.145047
CRYZ	-1.66842	5.91864	-3.83941	0.000278689	0.00570247	0.144524
DDX23	-0.796622	6.68982	-3.83841	0.000279616	0.00570962	0.141444
SLC12A9	0.490486	6.22098	3.83834	0.00027968	0.00570962	0.141229
EBF3	-0.735043	5.03947	-3.83822	0.000279796	0.00570962	0.140847
CYHR1	0.409409	6.06131	3.83773	0.000280247	0.00570962	0.139352
SH3KBP1	-0.895096	7.85913	-3.83772	0.000280263	0.00570962	0.1393
NSUN6	-0.977172	4.70724	-3.83706	0.000280872	0.00571703	0.137287
PTCD3	-0.979034	7.19226	-3.83677	0.000281144	0.00571757	0.136389
PEX3	-1.06706	4.86431	-3.83646	0.000281438	0.00571856	0.13542
HIST1H2BD	1.08616	6.78996	3.83554	0.000282293	0.00573094	0.132605
LYST	-1.24896	4.63411	-3.83505	0.000282753	0.00573499	0.131095
RNF146	-0.919787	5.57807	-3.83481	0.000282984	0.00573499	0.130337
EIF4ENIF1	-0.558268	6.10573	-3.83378	0.000283955	0.00574967	0.12716
BRD7	-0.979583	6.15712	-3.83271	0.000284961	0.00576502	0.123881
FAM208B	-0.982385	6.60841	-3.8317	0.000285927	0.00577954	0.120744
TATDN1	0.62822	6.31396	3.83068	0.00028689	0.00578367	0.117625
TIMM21	-0.855931	5.53269	-3.83064	0.000286928	0.00578367	0.117501
ALKBH1	-0.727038	4.84939	-3.83045	0.000287116	0.00578367	0.116893
MKL2	-0.477361	5.2807	-3.83044	0.000287124	0.00578367	0.11687
SNX4	-1.07281	6.71529	-3.82895	0.000288545	0.0058042	0.11229
LMAN1	-0.974929	10.2097	-3.82874	0.000288752	0.0058042	0.111627
EIF4A1P2	0.831347	6.10404	3.82859	0.00028889	0.0058042	0.111183
C16orf70	-0.624411	5.73695	-3.82573	0.000291647	0.00585454	0.102376
ZNF761	-0.675307	6.11011	-3.82479	0.000292557	0.00586011	0.0994877
LOC100129395	0.818687	5.37107	3.82475	0.000292602	0.00586011	0.0993456
USP7	-0.822998	8.8231	-3.82467	0.000292678	0.00586011	0.0991022
PAGR1	-0.786891	7.54641	-3.82364	0.000293682	0.00587515	0.0959285
ANKRD46	-1.16318	5.45948	-3.81991	0.000297334	0.0059431	0.0844714
PER1	1.10089	7.35209	3.81912	0.000298114	0.00595086	0.0820427
SUDS3	-0.68062	6.29454	-3.819	0.000298232	0.00595086	0.0816731
MTOR	-0.65746	6.17585	-3.81763	0.000299594	0.00597292	0.0774487
SURF2	0.473903	6.84956	3.81597	0.000301244	0.00600068	0.0723582
GCLC	-0.856238	6.44388	-3.81536	0.000301857	0.00600776	0.0704738
PDK3	-0.562273	5.55944	-3.81304	0.000304185	0.00604891	0.0633534
GADD45GIP1	0.546386	7.59901	3.81022	0.000307033	0.00610035	0.0547139
SEC62	-1.01821	8.32241	-3.80965	0.000307616	0.00610673	0.0529552
RAB43	0.573334	6.87507	3.80856	0.000308727	0.00612356	0.0496153
SP1	-0.957879	7.32417	-3.80789	0.000309421	0.00613212	0.0475324
ZNF627	-0.729548	6.0121	-3.80669	0.000310646	0.00615085	0.0438716
EMC7	0.83082	8.97191	3.80619	0.000311162	0.00615085	0.0423343
SLC25A5	0.725145	9.22342	3.80615	0.000311199	0.00615085	0.0422215
RN7SKP10	0.447934	5.40689	3.80594	0.000311422	0.00615085	0.0415582
EFCAB14	-0.906152	7.88729	-3.8033	0.000314151	0.00619948	0.0334746
VPS53	-0.47087	6.77217	-3.80217	0.000315327	0.00621743	0.0300116
SEC24C	-0.733787	6.74287	-3.7994	0.000318229	0.00626935	0.0215221
NECAB1	-0.422274	3.27316	-3.7991	0.000318552	0.00627041	0.0205822
TMEM41B	-0.991912	6.04886	-3.79874	0.000318923	0.00627241	0.0195037
SCARNA10	1.05017	8.90155	3.79797	0.000319746	0.0062833	0.0171149
SPG11	-1.06086	6.22154	-3.79756	0.000320171	0.00628635	0.015884
STOX1	-0.632695	3.06486	-3.79707	0.000320691	0.00628804	0.0143789
C11orf1	0.8269	7.15829	3.79697	0.000320796	0.00628804	0.0140754
SPAST	-0.781113	6.64201	-3.79578	0.000322068	0.00630767	0.0104089
TRAPPC8	-1.13778	5.93237	-3.7922	0.000325892	0.00637719	-0.000525804
SLC2A8	0.437895	6.55728	3.79025	0.000327999	0.00640445	-0.0064971
RABGAP1	-0.772637	6.77897	-3.79017	0.00032809	0.00640445	-0.00675351
SNORA41	1.00929	4.70563	3.79004	0.000328234	0.00640445	-0.00716169
SYNPO2	-0.654585	4.50549	-3.7899	0.000328384	0.00640445	-0.00758357
DNTT	-0.603106	3.75694	-3.78936	0.000328973	0.00641058	-0.00924497
HIGD2A	1.04984	8.0807	3.78867	0.000329719	0.00641728	-0.0113425
CCDC122	-0.399471	3.47021	-3.78853	0.000329868	0.00641728	-0.0117597
GEMIN5	-0.925966	5.23206	-3.78745	0.000331049	0.0064337	-0.0150718
RPS2P4	0.568694	7.57223	3.78709	0.000331442	0.0064337	-0.016171
SNORD29	2.01202	8.52188	3.787	0.00033154	0.0064337	-0.0164448
PPIP5K2	-1.1173	6.69625	-3.78622	0.000332402	0.00644505	-0.0188488
TP73-AS1	-0.820795	4.96328	-3.7855	0.000333183	0.00645164	-0.0210242
DNAL1	-0.526733	3.66812	-3.7854	0.000333295	0.00645164	-0.0213348
LNPEP	-0.986171	6.73757	-3.78405	0.000334782	0.00647505	-0.0254596
POMZP3	0.475852	6.19606	3.78301	0.000335932	0.0064919	-0.0286355
SEC61B	0.714031	9.31087	3.779	0.000340407	0.00657293	-0.0408918
SCRN3	-0.879651	4.28866	-3.77662	0.000343093	0.00661931	-0.048171
RNU1-89P	0.835408	11.3765	3.77604	0.000343747	0.00662644	-0.0499346
VCPKMT	-1.07458	5.30974	-3.77563	0.000344218	0.00662714	-0.0512017
RBM26	-0.990593	6.61686	-3.77551	0.000344352	0.00662714	-0.051563
ZNF75A	-0.630412	4.66233	-3.7741	0.000345947	0.00665234	-0.0558423
RASGRP3	-2.16707	7.82772	-3.77305	0.000347146	0.00666989	-0.0590463
MRPS12	0.644522	5.92378	3.77252	0.000347757	0.00667613	-0.0606751
PFDN5	0.735923	8.46564	3.77165	0.000348759	0.00668987	-0.0633409
NCOR1	-0.773918	6.94429	-3.77113	0.000349351	0.00669571	-0.0649116
PNCK	0.354109	6.32732	3.77088	0.00034964	0.00669573	-0.0656755
FLJ26245	0.438067	7.83456	3.7706	0.000349959	0.00669635	-0.0665216
RPLP2	1.02377	11.161	3.7688	0.000352045	0.00673074	-0.0720244
MAN1A1	-1.38383	9.43221	-3.76834	0.000352574	0.00673532	-0.0734136
ETFDH	-1.23012	5.78331	-3.76809	0.000352867	0.00673539	-0.0741826
MLLT10	-0.916535	5.65318	-3.76626	0.000354997	0.00677051	-0.0797556
RNU6-702P	1.07972	6.02678	3.76426	0.000357345	0.00680668	-0.085858
ABR	-0.717213	5.58492	-3.76415	0.000357478	0.00680668	-0.0862025
UTP20	-0.969514	5.18515	-3.76353	0.000358205	0.00681497	-0.0880852
FPR3	-0.574391	3.69705	-3.76286	0.000358999	0.0068245	-0.0901353
NCOA3	-1.15969	9.04009	-3.76016	0.000362195	0.0068722	-0.0983386
AEBP1	-0.669169	6.095	-3.76007	0.000362305	0.0068722	-0.09862
LSM4	0.492659	8.25544	3.75984	0.000362576	0.0068722	-0.0993117
EXOC2	-0.927103	6.0931	-3.75975	0.000362688	0.0068722	-0.099599
PTCD2	-0.650251	4.97511	-3.75901	0.000363564	0.00688321	-0.101833
G2E3	-0.999092	4.04135	-3.75828	0.000364437	0.00688948	-0.104052
LIPA	-1.17069	7.56003	-3.75806	0.000364708	0.00688948	-0.104739
ROMO1	0.702381	7.21789	3.758	0.000364782	0.00688948	-0.104929
SPATA6	-0.527733	3.82197	-3.75738	0.000365523	0.00689788	-0.106807
NPL	-0.859142	4.14339	-3.75652	0.000366558	0.0069075	-0.109424
MEGF9	-1.40557	6.46245	-3.75646	0.000366626	0.0069075	-0.109594
NEDD9	-1.36287	6.89295	-3.75618	0.000366963	0.00690826	-0.110445
KAT2B	-1.04626	7.99173	-3.75565	0.000367603	0.00691474	-0.112059
DENND4C	-1.49642	5.26131	-3.75541	0.000367902	0.00691479	-0.112813
GPR174	-1.00061	3.68725	-3.75399	0.00036962	0.0069379	-0.117124
SNORD68	0.976496	7.53495	3.7539	0.000369727	0.0069379	-0.117393
SCARNA16	1.14384	7.94815	3.75176	0.000372336	0.00697568	-0.123901
SMC6	-1.29519	5.26216	-3.75176	0.00037234	0.00697568	-0.123909
ARFGAP3	-0.985874	7.6559	-3.75063	0.00037372	0.00699592	-0.127334
RN7SL293P	0.425055	4.97337	3.74977	0.000374774	0.00701001	-0.12994
CWF19L2	-0.80207	4.87537	-3.74872	0.000376065	0.00702853	-0.133124
ENDOG	0.281149	6.77606	3.74776	0.00037726	0.00704521	-0.136059
MESP2	0.453283	6.10661	3.74708	0.000378103	0.0070553	-0.138125
RSF1	-0.840839	7.00527	-3.7458	0.000379694	0.00707933	-0.142012
HIST1H2BC	1.19265	8.04058	3.74389	0.00038208	0.0071181	-0.147807
RN7SKP75	0.350374	5.09053	3.74341	0.000382683	0.00712366	-0.149268
NDUFA2	0.830738	6.59845	3.74311	0.000383061	0.00712499	-0.15018
RPS12	0.876111	8.09696	3.74183	0.000384667	0.00714915	-0.154051
MIPEP	-0.622466	5.19624	-3.73971	0.000387355	0.00718817	-0.160496
MIR193A	0.446986	6.16351	3.73954	0.000387565	0.00718817	-0.160996
CTBP1-AS2	-0.793215	5.95361	-3.73945	0.000387691	0.00718817	-0.161298
CDC6	-1.25612	5.166	-3.73765	0.000389979	0.00722057	-0.166741
POLR2B	-1.13302	8.26512	-3.73759	0.000390058	0.00722057	-0.16693
YIPF4	-0.710479	8.10323	-3.73641	0.000391574	0.00724287	-0.170517
DNAJC9	0.353654	6.1347	3.73537	0.000392908	0.00726178	-0.173664
PIK3CB	-0.990381	6.24352	-3.73378	0.00039496	0.00729392	-0.178483
DHCR7	0.686649	7.33943	3.73307	0.000395871	0.00730001	-0.180616
MGC70870	-1.47528	5.15059	-3.73304	0.000395916	0.00730001	-0.18072
WDR83	0.431708	5.94666	3.73151	0.000397899	0.00733078	-0.185342
C11orf63	-0.821323	4.33188	-3.73066	0.000399007	0.00734539	-0.187915
STXBP5	-1.05766	5.41216	-3.73035	0.000399417	0.00734713	-0.188865
GPR137C	0.321083	3.64836	3.72945	0.000400594	0.00736297	-0.191587
PTOV1	0.498373	7.2003	3.72914	0.000401007	0.00736475	-0.19254
LIMA1	-0.955605	4.79194	-3.7284	0.000401974	0.00737484	-0.194768
NEK9	-0.929684	6.08508	-3.72824	0.000402189	0.00737484	-0.195262
TMTC3	-0.942484	5.26887	-3.72795	0.000402563	0.0073759	-0.196123
ENPEP	-0.796803	3.40271	-3.72638	0.000404637	0.00740808	-0.200876
COX6A1	0.649313	9.14636	3.72468	0.000406903	0.00743981	-0.206041
ANKEF1	-1.01611	4.64647	-3.7246	0.000407009	0.00743981	-0.206283
NAPEPLD	-0.666169	3.19265	-3.72429	0.000407419	0.00744146	-0.207213
IFNAR1	-0.959796	8.92162	-3.72388	0.000407963	0.00744557	-0.208448
GPR137B	-0.865111	4.35476	-3.72255	0.000409743	0.00747219	-0.212473
LATS1	-0.611579	6.91416	-3.72216	0.000410272	0.007476	-0.213667
C8orf59	0.848063	6.54214	3.72163	0.00041098	0.00748304	-0.215261
RAD17	-1.15752	6.96968	-3.71987	0.000413348	0.00752028	-0.220574
ZNF438	-0.528809	3.86621	-3.71874	0.000414875	0.00754051	-0.223985
FTO	-0.905018	6.86104	-3.71857	0.000415107	0.00754051	-0.224501
RPL12P11	0.586726	5.84129	3.7182	0.000415614	0.00754384	-0.225629
HUWE1	-0.779994	7.22159	-3.71752	0.00041654	0.00755476	-0.227688
SNORD63	1.20106	4.47099	3.717	0.000417244	0.00755584	-0.22925
SPRNP1	0.455857	7.16649	3.717	0.000417247	0.00755584	-0.229258
RPL26	0.818895	9.32477	3.71671	0.000417646	0.0075572	-0.230142
STIM1	0.681183	7.18351	3.71593	0.000418704	0.00757046	-0.232481
CCDC66	-0.539738	4.4073	-3.71536	0.000419483	0.00757614	-0.2342
C9orf16	0.549087	7.21545	3.71523	0.000419669	0.00757614	-0.234608
XBP1	-0.893184	11.0743	-3.71238	0.000423589	0.00764099	-0.243205
MYO5C	-1.08809	4.64699	-3.71151	0.000424794	0.00765563	-0.245833
QSOX1	0.753628	6.81835	3.71132	0.000425057	0.00765563	-0.246405
RNF126	0.725849	8.03072	3.71081	0.00042577	0.00766255	-0.247955
NUP37	-1.1197	5.42484	-3.71009	0.000426771	0.00767463	-0.250125
UBTF	-0.693931	7.34714	-3.70948	0.000427616	0.0076839	-0.251954
NLRP14	-0.653857	3.74563	-3.70902	0.000428263	0.00768959	-0.253351
ZNF674	-0.532691	3.26408	-3.70783	0.000429934	0.00771366	-0.256952
GABARAPL1	1.19491	7.13796	3.70624	0.000432169	0.0077478	-0.261746
TLR6	-1.46735	6.5629	-3.70548	0.000433242	0.00775159	-0.264038
ARID3B	0.725156	6.59629	3.70548	0.000433242	0.00775159	-0.264038
PLD1	-0.787874	3.67452	-3.70538	0.000433379	0.00775159	-0.264329
PSMG3	0.485839	5.99329	3.70467	0.000434392	0.00776376	-0.266489
METTL4	-1.1335	5.47864	-3.70387	0.000435527	0.00777808	-0.268901
INSIG2	-0.969461	6.61867	-3.70318	0.00043651	0.00778966	-0.270984
DHDDS	-0.64237	6.77506	-3.70233	0.000437718	0.00780524	-0.273538
CLIC1P1	0.544567	5.39654	3.70094	0.000439709	0.00783287	-0.277734
MVP	0.56061	6.67021	3.70078	0.000439939	0.00783287	-0.278218
ATRAID	0.666608	8.95484	3.7003	0.00044062	0.00783576	-0.279647
DRAP1	0.593016	8.86731	3.70007	0.000440959	0.00783576	-0.280358
SCNN1B	-1.08829	6.51254	-3.69996	0.00044111	0.00783576	-0.280675
MECR	0.442121	6.19359	3.69884	0.000442726	0.00785552	-0.284054
NDUFA6	0.787006	7.61135	3.69864	0.000443011	0.00785552	-0.284649
MBNL2	-1.27085	8.77018	-3.6984	0.000443356	0.00785552	-0.285369
C2CD2	-0.453916	5.65559	-3.69825	0.000443571	0.00785552	-0.285817
IQCB1	-1.22021	7.07109	-3.69611	0.00044668	0.00790457	-0.292272
CAPN6	0.33026	4.57896	3.69567	0.000447322	0.00790993	-0.293601
VPS54	-1.04002	5.16226	-3.69441	0.000449166	0.00793652	-0.297403
POLR2E	0.540803	7.98234	3.6935	0.00045049	0.00794913	-0.300122
EBAG9	-0.668961	6.89098	-3.6934	0.000450635	0.00794913	-0.30042
RNA5SP352	1.10819	11.5302	3.69322	0.000450903	0.00794913	-0.300969
VPS13B	-0.805596	5.71414	-3.69259	0.000451835	0.00795351	-0.302878
TMEM161A	0.604428	6.57541	3.69248	0.00045199	0.00795351	-0.303194
RPL34P34	0.816789	11.8812	3.69236	0.000452175	0.00795351	-0.303573
INPP5D	-1.0484	6.77445	-3.69082	0.000454444	0.00798738	-0.308197
CRCP	0.673701	6.86973	3.69057	0.000454808	0.00798776	-0.308938
SLC39A13	0.568713	6.31509	3.68928	0.000456726	0.00801541	-0.312827
ZMYM6	-0.595041	6.10798	-3.68694	0.000460216	0.00807057	-0.31986
PGM3	-1.17259	7.35448	-3.68646	0.000460934	0.00807709	-0.321301
DOCK8	-1.0874	7.47125	-3.685	0.000463124	0.00810334	-0.32568
ARHGEF7	-0.666316	6.16921	-3.685	0.000463127	0.00810334	-0.325687
MEF2C	-1.12751	9.50598	-3.68472	0.000463558	0.00810478	-0.326545
RPL30P1	0.332763	2.39611	3.68421	0.000464318	0.00810899	-0.32806
MYOM1	-0.317765	4.4686	-3.6841	0.000464494	0.00810899	-0.328409
ZNF268	-0.46408	4.76192	-3.68382	0.000464912	0.0081102	-0.32924
NOD2	-0.597016	4.91122	-3.6831	0.000466004	0.00812317	-0.331407
CARD8	-0.834281	6.85226	-3.68262	0.000466728	0.00812971	-0.332841
INTS5	0.541048	6.76616	3.68167	0.000468178	0.00814888	-0.335708
SRP72	-0.8157	8.90876	-3.68102	0.000469168	0.00816003	-0.33766
USP11	-0.745305	7.44269	-3.68043	0.000470058	0.00816433	-0.33941
C17orf85	-0.69549	6.49964	-3.68032	0.000470237	0.00816433	-0.339762
POLRMT	0.438752	7.3904	3.6801	0.000470573	0.00816433	-0.340422
BTN2A2	-0.740792	6.28123	-3.67994	0.000470817	0.00816433	-0.340901
ZNF628	0.419765	6.4619	3.67708	0.000475205	0.0082343	-0.349472
CHUK	-1.00225	5.9096	-3.67669	0.000475816	0.00823875	-0.350657
MYO9A	-0.739775	5.58552	-3.67629	0.000476436	0.00824337	-0.351861
WDR75	-1.16712	5.64568	-3.6757	0.00047735	0.00824743	-0.35363
SNRNP200	-0.726698	7.84253	-3.67548	0.00047768	0.00824743	-0.354269
SNORD96A	0.923355	5.6681	3.67545	0.000477732	0.00824743	-0.354371
ALS2	-0.545321	4.43758	-3.67441	0.000479341	0.00826425	-0.357475
RPL35P9	0.493018	5.41397	3.67437	0.000479416	0.00826425	-0.35762
ANGPT1	-0.416213	3.50468	-3.67102	0.000484649	0.00834476	-0.367648
RWDD3	-0.442556	4.54907	-3.67092	0.000484802	0.00834476	-0.36794
EIF1	0.406326	12.3758	3.67056	0.000485372	0.0083484	-0.369024
HINT3	-0.792766	6.12646	-3.67029	0.000485795	0.00834951	-0.369828
ARHGAP25	-1.06889	6.4437	-3.66996	0.000486315	0.00835229	-0.370817
AHCYL1	-0.94378	6.25118	-3.66972	0.000486704	0.00835282	-0.371555
ZNF525	-1.14456	8.92733	-3.66895	0.000487916	0.00836745	-0.373852
CLPP	0.595476	7.56196	3.66681	0.000491325	0.00841538	-0.380282
XIAP	-0.848241	6.77639	-3.66674	0.000491433	0.00841538	-0.380485
TTF2	-0.794959	4.72976	-3.66579	0.000492952	0.00843521	-0.383336
C9orf89	0.471179	6.48953	3.66533	0.000493684	0.00843845	-0.384705
ZMYND11	-0.900282	7.28552	-3.66522	0.000493866	0.00843845	-0.385046
RNA5SP399	1.12541	10.9611	3.66492	0.000494338	0.00844032	-0.385928
ANKIB1	-0.893705	7.22554	-3.66455	0.000494939	0.0084444	-0.387051
SNORD48	1.14434	7.09738	3.66413	0.000495604	0.00844956	-0.38829
GID4	-0.629733	5.56831	-3.66276	0.000497814	0.00848104	-0.392399
NCBP2-AS2	0.540329	6.38898	3.66174	0.000499455	0.00850277	-0.395437
LSM10	0.773573	7.33308	3.66129	0.000500192	0.00850314	-0.396799
DUS1L	0.61074	8.21412	3.66128	0.000500206	0.00850314	-0.396825
CHD8	-0.824441	6.08874	-3.65916	0.000503661	0.00855502	-0.403181
MPHOSPH9	-1.02574	5.6378	-3.65895	0.000503992	0.00855502	-0.403787
RNA5SP285	0.534413	5.33646	3.65682	0.000507488	0.00860808	-0.410168
SLC7A8	-0.695043	5.33666	-3.65648	0.000508044	0.00861125	-0.411179
NPHP3	-0.786776	5.15206	-3.65586	0.000509062	0.00862223	-0.413028
TTI1	-0.779519	5.73452	-3.6547	0.000510977	0.00864838	-0.416494
RFESD	-0.502149	2.88387	-3.65439	0.000511498	0.00865092	-0.417436
PGBD2	-0.510245	3.27624	-3.654	0.000512145	0.00865558	-0.418602
PCMTD1	-1.44098	8.65827	-3.65258	0.000514509	0.00868924	-0.422854
RN7SL771P	0.652723	7.62809	3.65128	0.000516673	0.00871946	-0.426728
ARFGEF1	-0.996734	6.11492	-3.64898	0.000520522	0.00877807	-0.43358
CCL3	2.73223	8.72152	3.64812	0.000521988	0.00879642	-0.436175
VPS52	-0.74893	6.50771	-3.64621	0.000525212	0.00884436	-0.441859
BCL3	1.05373	7.50659	3.64503	0.000527226	0.00887187	-0.445392
NREP	-0.821379	4.92466	-3.64403	0.000528928	0.00889407	-0.448365
CEP76	-0.391502	4.15907	-3.64333	0.000530128	0.00890783	-0.450457
ERCC4	-0.731803	5.33607	-3.64134	0.000533543	0.00895876	-0.456384
CCL8	-0.745437	3.9125	-3.64088	0.000534336	0.00896292	-0.457754
GABPA	-0.514294	6.86837	-3.64074	0.000534582	0.00896292	-0.458178
FAU	0.636505	9.32719	3.64053	0.000534945	0.00896292	-0.458804
DPM2	0.557373	6.60698	3.64024	0.000535446	0.00896487	-0.459669
ESRRA	0.523607	7.6537	3.63944	0.000536828	0.00897859	-0.462047
CD19	-0.85689	6.02454	-3.63932	0.000537036	0.00897859	-0.462405
GFM2	-0.892965	5.91866	-3.63876	0.00053801	0.00898843	-0.464077
ANAPC13	-0.691742	8.22637	-3.63805	0.000539256	0.0090028	-0.466212
TMEM14E	0.363306	4.4647	3.63778	0.000539727	0.00900421	-0.467018
CXorf23	-0.562658	4.39658	-3.63674	0.000541535	0.0090279	-0.470103
SNORA9	0.965661	7.19691	3.6356	0.000543524	0.0090546	-0.473487
UTP6	-1.23354	6.30164	-3.63529	0.000544081	0.00905739	-0.474431
BBS9	-0.677535	5.42794	-3.63475	0.000545032	0.00906675	-0.476043
IMP4	0.633338	7.86924	3.63314	0.000547856	0.00910723	-0.480812
EPG5	-0.768858	5.31576	-3.63269	0.000548659	0.00911408	-0.482163
GNN	-0.580186	2.94662	-3.63214	0.00054963	0.00912371	-0.483794
NDUFS6	0.692812	7.88877	3.63106	0.000551561	0.00914924	-0.487029
RN7SKP111	0.518758	9.09842	3.63079	0.000552027	0.00915045	-0.487808
ATG4C	-1.18227	5.92247	-3.62858	0.000555984	0.00920949	-0.494397
LMNA	1.71715	8.40939	3.62606	0.000560511	0.00927789	-0.501879
ZNF367	0.533374	5.89705	3.62561	0.000561336	0.00928495	-0.503236
IFT46	-0.655293	5.64198	-3.62513	0.000562211	0.00929283	-0.504672
ZNF780B	-1.1059	5.66682	-3.62463	0.000563113	0.00930114	-0.50615
TRIO	-1.16576	5.74011	-3.62403	0.000564196	0.00931243	-0.507923
UBE3B	-0.619454	6.29935	-3.6238	0.000564614	0.00931274	-0.508607
SNORA73A	0.963772	11.2518	3.62255	0.000566892	0.00933999	-0.51232
KDELR2	-0.666062	9.73973	-3.62229	0.000567362	0.00933999	-0.513085
ZNF83	-1.36167	4.30358	-3.62224	0.000567468	0.00933999	-0.513258
RPS6KA4	0.453305	6.23348	3.62116	0.000569447	0.00936593	-0.516467
SH3GLB2	0.621491	7.95525	3.61979	0.000571957	0.00940059	-0.520525
OSBPL10	-1.52769	7.00858	-3.61948	0.00057252	0.00940064	-0.521432
ADAMTS16	0.337011	4.85589	3.61932	0.000572825	0.00940064	-0.521922
MRPL14	0.567847	6.55307	3.61913	0.000573171	0.00940064	-0.522479
EMC3-AS1	0.407078	4.78087	3.61724	0.000576674	0.00944608	-0.528099
GCHFR	0.36784	5.97053	3.6172	0.000576751	0.00944608	-0.528223
METTL20	-0.523149	3.77696	-3.6162	0.000578602	0.0094602	-0.531178
DDX17	-1.39247	8.81268	-3.6161	0.000578791	0.0094602	-0.531479
C4orf29	-0.771578	5.60086	-3.61608	0.000578832	0.0094602	-0.531543
RNU1-56P	0.484227	6.429	3.61442	0.000581924	0.00950409	-0.536457
ZNF740	-0.466119	6.11381	-3.61421	0.000582334	0.00950411	-0.537106
ZDHHC24	0.446652	7.23272	3.61392	0.000582867	0.00950615	-0.537949
TMA16	-1.08409	5.89796	-3.61335	0.000583947	0.00951712	-0.539657
RPS13	0.981887	10.6589	3.61241	0.000585705	0.00953501	-0.542428
KIDINS220	-0.939541	6.59603	-3.61233	0.000585864	0.00953501	-0.542678
TMEM56	-1.45088	6.61208	-3.61082	0.000588715	0.00957473	-0.547155
KIAA2026	-0.878848	7.1883	-3.60999	0.000590284	0.00959356	-0.54961
RNU6ATAC10P	0.496639	6.04708	3.60913	0.000591914	0.00961335	-0.552153
C12orf4	-1.1813	5.15648	-3.60877	0.000592603	0.00961633	-0.553225
IL18	-0.682502	2.69414	-3.60847	0.00059318	0.00961633	-0.554123
CCDC86	0.606166	6.60147	3.60839	0.000593336	0.00961633	-0.554364
RYK	-0.848501	6.66706	-3.60769	0.000594674	0.00963133	-0.556442
NEK7	-1.28568	6.89051	-3.6066	0.000596748	0.00965197	-0.559651
MRPL4	0.521897	6.95677	3.60659	0.000596777	0.00965197	-0.559696
CRLF3	-1.11015	7.18212	-3.60632	0.000597283	0.00965346	-0.560478
KRTAP22-1	0.344536	5.02212	3.60464	0.000600514	0.00969895	-0.565451
C16orf74	-0.468409	6.3749	-3.60389	0.000601975	0.00971581	-0.567691
RNU1-87P	0.353261	3.07152	3.60356	0.000602613	0.00971594	-0.568668
TMEM263	-0.65554	6.90494	-3.60345	0.000602817	0.00971594	-0.56898
CBLN1	0.47189	5.17356	3.60292	0.000603841	0.00971801	-0.570545
VPS13D	-0.726211	5.31032	-3.60281	0.000604061	0.00971801	-0.570881
CBX5	-1.06134	6.81615	-3.60274	0.000604196	0.00971801	-0.571086
GDI2	-0.940892	9.45536	-3.60236	0.000604937	0.00972322	-0.572216
FAM219A	0.3542	6.26066	3.6019	0.000605824	0.00973076	-0.573567
PITX2	0.413066	5.22684	3.60116	0.000607275	0.00974735	-0.575772
RSRC1	-0.839798	7.19361	-3.60011	0.00060933	0.00977361	-0.578887
ZNF512	-0.962666	5.38213	-3.59859	0.000612299	0.00981447	-0.583367
CEP290	-0.723526	3.65936	-3.59799	0.000613492	0.00982683	-0.58516
ZW10	-0.835592	5.24782	-3.59761	0.000614225	0.00982866	-0.586262
SNORA45B	0.700165	5.94024	3.5975	0.000614449	0.00982866	-0.586598
SMAD7	0.797269	6.24451	3.59674	0.000615949	0.0098459	-0.588845
TAP2	0.720149	7.47593	3.59643	0.000616568	0.00984903	-0.58977
NRP1	-0.714329	4.54272	-3.59598	0.000617463	0.00985526	-0.591107
ZAR1	0.378003	6.55937	3.5958	0.000617804	0.00985526	-0.591616
GPR155	-1.39042	6.10261	-3.59496	0.000619479	0.00987523	-0.594112
RNU6-667P	0.45844	4.33447	3.59415	0.000621087	0.00989408	-0.5965
VPS37B	0.961586	9.47259	3.59318	0.000623019	0.00991808	-0.599363
CPEB2	1.26437	7.46059	3.59198	0.000625424	0.00994958	-0.602914
CIDEB	-0.557305	5.66337	-3.59081	0.00062778	0.0099741	-0.606379
IGKV1D-16	-2.69921	10.3181	-3.5906	0.000628199	0.0099741	-0.606994
SNAPC2	0.517506	7.08292	3.59058	0.000628249	0.0099741	-0.607068
C22orf46	-0.722122	5.12774	-3.58883	0.000631774	0.0100232	-0.612223
EPN2	-0.444328	6.08422	-3.58563	0.000638292	0.0101197	-0.621681
MAT2B	-0.830178	7.51698	-3.58439	0.000640826	0.010153	-0.625332
SETD3	-0.645957	6.14934	-3.5839	0.000641832	0.010162	-0.626776
KLHL26	0.485344	5.79864	3.58339	0.000642888	0.0101661	-0.628291
POC5	-0.831799	6.03566	-3.58335	0.000642958	0.0101661	-0.628391
RN7SKP61	0.329851	3.69549	3.58313	0.000643429	0.0101666	-0.629066
GLS	-0.812783	8.10512	-3.58148	0.000646834	0.0102084	-0.633928
DISP1	-0.490353	3.60555	-3.5813	0.000647193	0.0102084	-0.63444
SNORA14B	1.04071	6.60622	3.58121	0.000647391	0.0102084	-0.634721
GLYR1	-0.746244	6.58928	-3.58014	0.000649601	0.0102364	-0.637862
ZC3H7A	-0.988876	6.88337	-3.57731	0.000655518	0.0103226	-0.646215
BRWD1	-0.74353	5.5022	-3.57636	0.000657522	0.0103472	-0.649026
DCUN1D2	-0.555151	4.88527	-3.57609	0.000658078	0.010349	-0.649804
KNTC1	-1.31985	5.85336	-3.57425	0.000661971	0.0103967	-0.655238
LRRC16A	-1.20403	8.13384	-3.57418	0.000662112	0.0103967	-0.655434
GAPDH	0.667531	11.7486	3.57402	0.000662449	0.0103967	-0.655903
ACP5	-1.27723	6.16929	-3.57192	0.000666917	0.0104597	-0.662095
GTF3C3	-0.974618	5.88599	-3.5717	0.00066739	0.0104601	-0.662747
SNORD54	1.37599	6.22848	3.57051	0.000669928	0.0104928	-0.666243
PDS5B	-0.977069	6.02215	-3.56987	0.000671295	0.0105072	-0.66812
CYB5R1	0.658089	7.36908	3.56858	0.000674079	0.0105418	-0.671932
INTS9	-0.919298	5.54956	-3.56826	0.000674771	0.0105418	-0.672876
ARF4	-0.753946	9.80755	-3.56821	0.000674864	0.0105418	-0.673004
SNORA5B	0.361656	4.76093	3.56728	0.000676867	0.0105637	-0.675733
PRIM1	-1.05903	5.76312	-3.56714	0.000677171	0.0105637	-0.676147
GALK2	-0.820265	5.81298	-3.5667	0.000678138	0.0105717	-0.677461
INPP5B	-0.78448	6.38309	-3.56528	0.000681214	0.0106126	-0.681629
PLK3	1.23425	6.83742	3.56468	0.000682514	0.0106257	-0.683385
ITPK1	0.551109	6.41883	3.56437	0.000683201	0.0106293	-0.684311
TJP2	-0.555066	5.40126	-3.56372	0.000684616	0.0106418	-0.686216
ARHGAP18	-1.24117	5.99129	-3.56358	0.000684916	0.0106418	-0.686619
FAM209A	0.425493	5.24996	3.56131	0.000689905	0.0107121	-0.693302
GTF2H1	-1.04002	5.46588	-3.55969	0.000693487	0.0107562	-0.698069
MGC57346	-0.766391	5.48168	-3.5596	0.000693667	0.0107562	-0.698309
SIDT1	-1.10182	5.71679	-3.55889	0.00069525	0.0107736	-0.700408
RN7SKP108	0.466433	5.17099	3.55713	0.000699157	0.0108269	-0.705567
TAF2	-0.837153	6.00043	-3.55534	0.00070317	0.0108819	-0.710835
SNORA38	0.917629	6.77613	3.55482	0.00070434	0.0108927	-0.712366
PCF11	-1.03153	7.59405	-3.5545	0.000705051	0.0108962	-0.713295
ACAD10	-0.62108	4.85668	-3.5543	0.000705497	0.0108962	-0.713877
KDM3B	-0.721794	7.33421	-3.55209	0.000710499	0.0109661	-0.72038
KIAA1468	-0.782849	5.53931	-3.55109	0.000712754	0.0109937	-0.723298
HIST1H1C	1.30075	8.02821	3.5506	0.000713871	0.0110036	-0.724739
DGCR11	0.565043	4.43158	3.54891	0.000717726	0.0110503	-0.729696
RN7SL570P	0.509493	6.01846	3.54885	0.000717849	0.0110503	-0.729853
C14orf2	0.682146	7.07775	3.54772	0.000720452	0.011082	-0.733185
RP9	0.642129	6.38834	3.54754	0.00072086	0.011082	-0.733706
GOLGA2P6	-0.384306	4.79946	-3.54697	0.000722169	0.0110942	-0.735376
MPV17L2	-0.736857	7.24475	-3.54678	0.000722603	0.0110942	-0.735928
CORO7-PAM16	0.325554	6.73624	3.54559	0.000725358	0.0111292	-0.739431
LIF	0.369311	4.32361	3.54536	0.000725883	0.0111299	-0.740096
METTL22	0.372493	4.95271	3.54189	0.000733939	0.0112455	-0.750253
ASCC3	-0.997275	6.23694	-3.5417	0.000734388	0.0112455	-0.750816
C10orf76	-0.459211	5.79659	-3.54074	0.000736625	0.0112723	-0.753616
STAU2	-0.686003	5.98166	-3.53996	0.000738462	0.0112877	-0.755907
CREB3L2	-0.751088	9.60101	-3.5399	0.000738594	0.0112877	-0.756072
APOBEC3C	-0.890408	7.57289	-3.53906	0.000740573	0.0113105	-0.758533
NSL1	-1.24357	6.76289	-3.53885	0.000741082	0.0113108	-0.759166
OR7E105P	0.482114	5.34863	3.53816	0.000742705	0.0113224	-0.761179
PHACTR4	-0.702101	6.93366	-3.53811	0.000742809	0.0113224	-0.761308
GDF15	0.396923	5.32413	3.53627	0.000747172	0.0113814	-0.766696
GALC	-0.732977	6.3227	-3.53498	0.000750257	0.011421	-0.770487
ZNF706	-0.868437	6.19198	-3.53401	0.000752558	0.0114485	-0.773304
ENOPH1	-0.673447	7.46973	-3.53362	0.000753496	0.0114553	-0.774451
DARS	-0.891104	8.86516	-3.53328	0.000754309	0.0114602	-0.775442
RNU6-580P	0.761547	5.49575	3.53193	0.000757541	0.0115018	-0.779376
ATP6V1C1	-1.3356	5.96319	-3.53064	0.000760658	0.0115416	-0.783153
RPP21	0.555523	6.70297	3.53019	0.000761738	0.0115505	-0.784459
C1orf162	-1.28512	6.10382	-3.52922	0.00076411	0.0115769	-0.787318
MYB	-1.33238	5.31954	-3.52906	0.000764476	0.0115769	-0.787759
CCDC186	-1.13404	6.83031	-3.5278	0.00076756	0.0116161	-0.791462
GIT2	-0.835898	7.00701	-3.52725	0.000768886	0.011624	-0.79305
SNORD34	1.20523	7.59151	3.52708	0.000769305	0.011624	-0.793551
NSMAF	-1.18397	5.90746	-3.52694	0.000769649	0.011624	-0.793962
STAMBP	-0.688463	6.53242	-3.52676	0.000770079	0.011624	-0.794476
ARL6IP1	-0.827827	9.16146	-3.52608	0.000771755	0.0116348	-0.796475
TMEM68	-0.67352	4.13906	-3.52606	0.000771795	0.0116348	-0.796523
ZNF593	0.50208	6.94431	3.52447	0.000775717	0.011679	-0.801185
WDR90	0.317216	6.19623	3.52446	0.000775728	0.011679	-0.801198
CCDC110	-0.857249	4.24346	-3.52385	0.000777226	0.011694	-0.802972
KIAA1109	-1.02197	5.9371	-3.5232	0.000778827	0.0117105	-0.804865
NDUFAF2	0.469269	6.17351	3.5212	0.000783785	0.011771	-0.810701
MAP3K7	-0.613872	6.66445	-3.52118	0.000783855	0.011771	-0.810783
XPO4	-0.920272	5.42963	-3.5206	0.000785281	0.0117848	-0.812454
MRPL55	0.49528	6.82862	3.52019	0.000786304	0.0117925	-0.813652
CYB5D2	0.500795	6.76784	3.51865	0.00079015	0.0118426	-0.818139
TGFB1	1.03703	8.6322	3.51803	0.000791701	0.0118582	-0.819942
IDH1	-1.18736	6.46993	-3.51729	0.000793561	0.0118784	-0.822101
TUBB4B	0.852347	8.97116	3.51572	0.000797534	0.0119303	-0.826692
UBR1	-0.790161	5.95223	-3.51507	0.000799176	0.0119435	-0.828583
VPS28	0.511669	7.62936	3.51496	0.000799442	0.0119435	-0.828889
ATP5I	0.592687	8.22766	3.5136	0.000802905	0.011979	-0.832864
RAD50	-1.34537	6.2812	-3.51354	0.00080305	0.011979	-0.833029
USP21	-0.69211	5.96205	-3.51336	0.000803516	0.011979	-0.833563
ERF	0.595918	7.35828	3.51322	0.000803875	0.011979	-0.833974
GPCPD1	-1.22304	7.34218	-3.51255	0.000805566	0.0119944	-0.835906
AQR	-0.97369	6.68799	-3.51241	0.000805942	0.0119944	-0.836334
C5AR2	-0.513921	3.6288	-3.51146	0.000808347	0.0120226	-0.839074
VDAC2	0.570745	8.08289	3.51002	0.000812057	0.01207	-0.843283
MRPL23	0.483876	7.59287	3.50956	0.000813243	0.0120797	-0.844625
LBR	-1.22569	7.61733	-3.50936	0.000813743	0.0120797	-0.845191
METTL18	-0.605128	4.84642	-3.509	0.000814678	0.0120859	-0.846247
SLC39A9	-0.988743	7.74325	-3.50784	0.000817674	0.0121226	-0.84962
GPALPP1	-0.70487	5.5367	-3.50469	0.000825869	0.0122334	-0.858787
CCL3L3	2.20614	8.93632	3.50456	0.000826196	0.0122334	-0.859151
WHSC1L1	-0.749838	6.85387	-3.50334	0.000829406	0.0122731	-0.862715
RNA5SP155	0.581563	6.74239	3.50313	0.000829944	0.0122733	-0.863312
STX10	0.409259	6.89055	3.50288	0.000830615	0.0122754	-0.864054
SPECC1L	-0.753636	6.57956	-3.50202	0.00083287	0.0122972	-0.866546
HELZ	-0.896351	6.8798	-3.50191	0.000833148	0.0122972	-0.866853
LHFP	-0.691859	5.88517	-3.50166	0.000833806	0.0122992	-0.867579
NDUFS1	-0.758628	7.44208	-3.49948	0.000839573	0.0123764	-0.873914
TTC21B	-0.629947	4.5654	-3.49833	0.000842643	0.0124138	-0.877267
DBT	-0.902014	4.2913	-3.49755	0.00084472	0.0124365	-0.87953
LMNTD2	0.400871	6.68117	3.49656	0.000847348	0.0124674	-0.882385
C22orf39	-0.352296	6.27379	-3.49591	0.000849105	0.0124779	-0.884288
FGF7	-0.734649	3.25705	-3.49589	0.000849139	0.0124779	-0.884325
BTK	-1.44912	6.90532	-3.4955	0.000850207	0.0124806	-0.88548
OCIAD2	0.751688	6.4161	3.49543	0.000850391	0.0124806	-0.885679
TAOK1	-0.862186	7.08907	-3.49466	0.000852451	0.012494	-0.887902
ZDHHC6	-1.00344	6.75862	-3.49464	0.000852516	0.012494	-0.887972
HIST1H2AC	1.03475	8.9686	3.49449	0.000852912	0.012494	-0.888398
SLC35G3	0.534572	6.03	3.49356	0.000855408	0.0125227	-0.891084
CACNA1H	0.323131	5.97135	3.49274	0.000857652	0.0125424	-0.893491
PDXDC1	-0.806663	7.49446	-3.49267	0.000857829	0.0125424	-0.893681
ZNF204P	-0.899245	2.92724	-3.49216	0.000859217	0.0125548	-0.895167
UQCRQ	0.602343	6.88645	3.49195	0.000859785	0.0125552	-0.895774
PRDX3	-1.14319	8.19051	-3.49152	0.000860939	0.0125642	-0.897005
RBFOX2	0.753599	6.79268	3.49076	0.000863011	0.0125782	-0.899215
COX4I1	0.558722	8.21665	3.4907	0.000863176	0.0125782	-0.89939
MROH8	-0.403553	4.14659	-3.49057	0.000863518	0.0125782	-0.899754
ZNF418	-0.379982	4.07632	-3.48983	0.000865555	0.0126	-0.901918
RBM12	-0.758331	7.77005	-3.48927	0.000867089	0.0126145	-0.903546
CCNJL	0.372065	6.44307	3.48897	0.000867908	0.0126185	-0.904413
LIMD1	-0.937398	7.29212	-3.4885	0.000869184	0.0126292	-0.905762
NCKAP1L	-1.13862	7.03248	-3.4866	0.000874425	0.0126974	-0.911285
MBD5	-0.492824	4.86678	-3.48523	0.000878209	0.012742	-0.915252
CIDECP	0.476111	5.53936	3.48509	0.000878586	0.012742	-0.915646
FBXL20	-0.715192	5.76178	-3.48412	0.000881278	0.012773	-0.918456
SCP2	-0.843081	5.09205	-3.48361	0.000882686	0.0127855	-0.919923
GIMAP8	-0.59001	4.06541	-3.48331	0.000883534	0.0127898	-0.920806
TTC27	-0.774682	5.51909	-3.4822	0.000886617	0.0128265	-0.924005
CYB5D1	-0.602995	5.65638	-3.4815	0.00088859	0.0128471	-0.926047
CYSTM1	0.60607	7.82457	3.48038	0.000891724	0.0128778	-0.92928
SCARNA13	0.981858	7.6081	3.48035	0.000891818	0.0128778	-0.929377
GATSL2	1.31125	6.91422	3.47995	0.000892942	0.0128837	-0.930534
ESPNP	0.501378	5.70291	3.47981	0.000893332	0.0128837	-0.930935
CBLB	-0.933972	5.31065	-3.4791	0.00089533	0.0129045	-0.932987
PARG	-0.823123	4.76856	-3.47703	0.000901183	0.0129808	-0.938971
ATP5J2	0.724042	8.51303	3.4768	0.000901827	0.0129821	-0.939627
EAF2	-1.22717	7.9294	-3.47625	0.000903403	0.0129967	-0.941231
YLPM1	-0.662349	6.36906	-3.47593	0.000904303	0.0130017	-0.942145
USP35	0.33804	5.55847	3.47562	0.000905177	0.0130062	-0.943033
ZNF274	-0.437472	6.28494	-3.47429	0.000908985	0.0130423	-0.946888
MFSD12	0.636174	7.54878	3.47426	0.000909064	0.0130423	-0.946967
CCDC146	-0.525115	3.68794	-3.47391	0.000910059	0.0130423	-0.947972
ZBTB43	1.18492	6.65874	3.47381	0.000910361	0.0130423	-0.948276
PRPF18	-0.705678	6.44752	-3.47377	0.000910484	0.0130423	-0.948401
C15orf61	0.758332	6.14702	3.47337	0.000911622	0.0130505	-0.949547
MPC2	0.670044	7.62914	3.4701	0.000921059	0.0131723	-0.959005
TBCK	-1.02762	5.5751	-3.47003	0.000921255	0.0131723	-0.9592
SNORD1C	1.32152	7.43098	3.46897	0.000924338	0.0132082	-0.962267
RBL1	-0.856623	5.98103	-3.46862	0.000925337	0.0132112	-0.963258
HMGA1	0.522837	7.73552	3.46813	0.000926768	0.0132112	-0.964677
POLR3B	-0.745254	5.42328	-3.46813	0.000926771	0.0132112	-0.964681
SCARNA1	1.2172	6.45592	3.46811	0.000926816	0.0132112	-0.964726
STAT5B	-0.889634	5.61374	-3.46756	0.000928422	0.0132251	-0.966315
FIG4	-1.09883	5.11538	-3.46727	0.000929265	0.0132251	-0.967148
ZNF555	-0.879069	5.49239	-3.4672	0.000929494	0.0132251	-0.967374
RN7SL521P	0.392538	7.13831	3.46696	0.000930195	0.013227	-0.968066
NXNL1	0.364126	6.49803	3.46587	0.000933365	0.013264	-0.97119
UBA3	-1.02697	7.57758	-3.4653	0.00093505	0.0132799	-0.972845
POLK	-0.924755	5.48342	-3.46438	0.000937766	0.0133069	-0.975508
CEP57	-0.979037	6.1456	-3.46426	0.000938097	0.0133069	-0.975832
TUBBP5	0.4912	6.47413	3.46383	0.000939379	0.013317	-0.977086
KRTAP1-4	0.375912	8.6095	3.46299	0.000941848	0.0133439	-0.979496
PDE6D	-0.587851	6.46134	-3.46271	0.000942684	0.0133476	-0.980309
ANO6	-1.14592	6.20185	-3.46174	0.000945555	0.0133801	-0.983101
PIP5K1B	-1.44313	6.73737	-3.46145	0.000946434	0.0133845	-0.983954
SETMAR	-0.347186	4.87479	-3.46112	0.000947395	0.0133899	-0.984886
COIL	-0.883116	6.8348	-3.46085	0.000948212	0.0133912	-0.985677
THOP1	0.514968	6.52189	3.46071	0.000948635	0.0133912	-0.986086
CNTRL	-0.793202	5.22136	-3.46049	0.000949277	0.0133922	-0.986708
ASB12	0.365126	3.47666	3.46014	0.000950338	0.013393	-0.987733
PMS1	-0.696205	5.82495	-3.45981	0.000951302	0.013393	-0.988663
MIEN1	0.504431	8.29812	3.45974	0.000951515	0.013393	-0.988869
FAM27L	0.424574	5.40503	3.4597	0.000951632	0.013393	-0.988982
GNG5	0.653799	8.60427	3.45924	0.000953015	0.0134043	-0.990315
PIWIL4	-0.670882	4.1012	-3.4584	0.000955528	0.0134316	-0.992732
HES3	0.440398	6.1447	3.45784	0.000957203	0.013447	-0.994339
CHCHD2	0.668213	8.40574	3.45753	0.000958149	0.0134522	-0.995246
RNU6ATAC3P	0.544373	3.14886	3.45712	0.000959378	0.0134613	-0.996423
DAZAP1	0.403898	7.609	3.45652	0.000961185	0.0134714	-0.998149
RN7SL709P	0.552303	4.28281	3.4565	0.000961254	0.0134714	-0.998215
CACFD1	0.341613	6.34861	3.45581	0.000963329	0.013485	-1.00019
IFIT1B	-1.03449	3.32957	-3.45579	0.00096338	0.013485	-1.00024
NUPL1	-0.897953	5.81683	-3.45438	0.00096767	0.0135369	-1.00432
CRADD	0.420561	5.41416	3.45175	0.000975669	0.0136392	-1.01187
FAM162A	1.01845	6.99795	3.45158	0.000976194	0.0136392	-1.01237
SRSF1	-0.977119	8.30142	-3.4514	0.000976734	0.0136392	-1.01288
IRF2BP2	0.702724	8.82381	3.44962	0.000982211	0.0137074	-1.01801
SNORA74A	2.0031	5.92995	3.44908	0.000983868	0.0137223	-1.01955
LYVE1	-0.976454	4.10141	-3.44684	0.000990805	0.0138108	-1.026
MLLT6	0.452456	7.24958	3.44628	0.000992542	0.0138268	-1.02761
DUS3L	0.402432	6.28433	3.44566	0.000994467	0.0138453	-1.02939
EEF1B2P3	1.21513	9.65383	3.44517	0.00099601	0.0138585	-1.03081
CDK8	-0.977585	6.1767	-3.44491	0.000996816	0.0138615	-1.03155
SCIMP	-1.11184	4.36751	-3.44378	0.00100034	0.0138872	-1.03479
LONP2	-0.798665	7.29079	-3.44361	0.00100087	0.0138872	-1.03527
ACBD6	0.681594	6.14745	3.44358	0.00100098	0.0138872	-1.03537
C19orf12	0.429607	6.77364	3.44355	0.00100105	0.0138872	-1.03544
SUPT4H1	0.56873	7.76879	3.4431	0.00100247	0.0138986	-1.03674
NDUFAF7	-0.75224	5.1123	-3.44279	0.00100343	0.0139037	-1.03762
NBPF22P	0.410896	4.19703	3.44194	0.00100613	0.0139328	-1.04008
SNORA20	1.24625	8.88657	3.44094	0.00100928	0.013968	-1.04295
BCAS3	-0.750008	6.43714	-3.44051	0.00101064	0.0139786	-1.04418
ECRP	-1.02887	5.29178	-3.43828	0.00101772	0.0140682	-1.05059
DNAJA4	-0.596743	4.58046	-3.43696	0.00102192	0.0141178	-1.05436
DUSP19	-0.430649	2.76937	-3.43623	0.00102425	0.0141308	-1.05645
RNU2-46P	0.240673	2.26511	3.43617	0.00102444	0.0141308	-1.05662
AP1M2	0.364562	4.47582	3.4361	0.00102468	0.0141308	-1.05684
C20orf194	-0.340972	4.14331	-3.43523	0.00102748	0.0141571	-1.05934
SNORD116-28	-0.425514	2.88625	-3.43513	0.0010278	0.0141571	-1.05963
RIC8B	-0.543113	5.73704	-3.43483	0.00102874	0.0141617	-1.06047
THOC2	-1.15674	6.4015	-3.43389	0.00103179	0.0141954	-1.06318
GPR37	0.780575	5.39635	3.43305	0.00103448	0.0142239	-1.06557
RMDN3	0.512516	7.01326	3.43239	0.00103664	0.0142452	-1.06748
FBN1	-1.21844	4.76151	-3.43183	0.00103845	0.0142537	-1.06908
RNA5SP443	0.884894	6.77394	3.43182	0.00103848	0.0142537	-1.06911
GUK1	0.693195	8.94241	3.43075	0.00104194	0.01429	-1.07216
DCPS	-0.672949	6.87945	-3.43063	0.00104235	0.01429	-1.07252
PRCP	-0.795644	8.63531	-3.42976	0.00104516	0.0143201	-1.07499
SCARNA5	1.14117	9.09435	3.42928	0.00104674	0.0143334	-1.07638
MORC3	-0.976793	5.81214	-3.42909	0.00104738	0.0143336	-1.07693
KLHL8	-0.865939	5.04497	-3.42829	0.00105	0.0143611	-1.07923
KIF1B	-0.59639	5.84969	-3.42779	0.00105164	0.0143701	-1.08066
MCM8	-0.986243	5.07614	-3.42771	0.00105189	0.0143701	-1.08088
ERLIN2	-0.54956	5.40387	-3.427	0.00105422	0.0143935	-1.0829
B3GAT2	0.252142	5.10387	3.42671	0.00105519	0.014396	-1.08375
RPS2P2	0.527719	6.07427	3.42657	0.00105564	0.014396	-1.08414
FLT3	-1.30648	4.19773	-3.42483	0.0010614	0.0144661	-1.08913
STARD4	-0.797888	5.96878	-3.42457	0.00106224	0.0144691	-1.08985
ZBTB6	-0.701683	6.46492	-3.42428	0.00106323	0.0144713	-1.0907
RNU6-801P	0.246247	2.27395	3.42402	0.00106406	0.0144713	-1.09142
BOD1L1	-0.878954	6.42184	-3.42396	0.00106427	0.0144713	-1.0916
PPAP2B	-0.840939	7.00446	-3.42349	0.00106582	0.0144813	-1.09294
WDFY4	-0.496189	5.03016	-3.42337	0.00106625	0.0144813	-1.0933
CR2	-1.11371	3.62847	-3.42105	0.00107398	0.0145778	-1.09993
SNORA71C	1.26313	8.37033	3.42052	0.00107576	0.0145936	-1.10145
NCOA4	-1.12346	8.59393	-3.42028	0.00107657	0.014596	-1.10214
UBXN4	-0.390211	7.68114	-3.41965	0.00107868	0.0146162	-1.10393
ZCCHC9	-0.561279	6.19977	-3.41941	0.0010795	0.0146188	-1.10463
BTN3A2	-1.38346	7.43473	-3.41883	0.00108145	0.0146355	-1.10628
HNRNPC	0.752136	9.2816	3.41867	0.00108199	0.0146355	-1.10674
GAPDHP67	0.38418	3.76673	3.41681	0.00108829	0.0147121	-1.11206
MIR222	0.337946	3.38183	3.41618	0.00109042	0.0147283	-1.11385
FBXL14	0.367318	6.37323	3.41608	0.00109075	0.0147283	-1.11413
PRPF38A	-0.809394	6.97775	-3.41581	0.00109166	0.0147321	-1.1149
DPM3	0.676644	8.10727	3.41467	0.00109555	0.0147725	-1.11815
RNU1-21P	0.524948	3.9439	3.41456	0.00109593	0.0147725	-1.11847
CDKN2B	0.417909	6.03259	3.41376	0.00109865	0.0148007	-1.12075
C17orf75	-0.90466	5.01903	-3.41287	0.0011017	0.0148332	-1.12329
RNU6-888P	0.886238	4.63638	3.4122	0.00110403	0.014856	-1.12523
ZNF626	-1.09538	5.44309	-3.41158	0.00110616	0.014876	-1.12699
KDELR1	-0.683465	9.98111	-3.41066	0.00110933	0.0149086	-1.12961
CCDC132	-0.756731	3.90684	-3.4105	0.00110986	0.0149086	-1.13005
RN7SKP292	0.387464	3.99708	3.41	0.00111161	0.0149235	-1.1315
ADD3	-1.32549	7.22165	-3.40917	0.00111447	0.0149533	-1.13385
GNB2	0.500382	8.0717	3.40885	0.0011156	0.0149599	-1.13478
SLC27A2	-1.24511	3.70034	-3.40835	0.00111733	0.0149671	-1.1362
USP32	-0.907249	5.31892	-3.40832	0.00111743	0.0149671	-1.13628
BMP4	0.576227	4.27219	3.40704	0.00112191	0.0150185	-1.13994
RN7SL868P	0.469663	4.73193	3.40649	0.00112382	0.0150336	-1.1415
RPL7AP8	0.65881	7.73756	3.40634	0.00112432	0.0150336	-1.14191
PDHA1	-0.983259	7.21378	-3.40465	0.00113028	0.0151	-1.14676
NEUROG2	0.3752	4.55725	3.40456	0.00113059	0.0151	-1.147
IGHV3-7	-2.81976	11.1884	-3.40271	0.0011371	0.0151761	-1.15226
SLC26A2	-0.954114	5.04455	-3.40257	0.00113759	0.0151761	-1.15266
IGIP	-0.366285	3.68261	-3.402	0.00113961	0.0151944	-1.15429
NAGK	-0.927393	7.49566	-3.39892	0.00115058	0.0153319	-1.16307
MFAP1	-0.581309	5.11683	-3.39838	0.0011525	0.0153487	-1.16459
ZNF66	-0.472808	5.50087	-3.39774	0.00115482	0.0153654	-1.16643
RN7SKP110	0.303316	6.37469	3.39767	0.00115507	0.0153654	-1.16663
PYCR2	-0.642723	7.08674	-3.39693	0.00115773	0.0153854	-1.16874
DCN	-1.44549	4.00468	-3.39676	0.00115832	0.0153854	-1.1692
MTERF3	-0.619903	4.02823	-3.3967	0.00115856	0.0153854	-1.16939
TEX264	0.379748	6.94865	3.39585	0.0011616	0.015417	-1.1718
RNU6-971P	0.329245	2.65474	3.39515	0.00116413	0.0154417	-1.17378
KLHL9	-0.654711	6.58087	-3.39384	0.0011689	0.0154962	-1.17753
ERO1L	-0.97777	7.95148	-3.39258	0.00117347	0.0155301	-1.1811
RNASE10	0.362062	3.42223	3.39243	0.001174	0.0155301	-1.18152
GATS	0.639989	5.45967	3.39238	0.00117417	0.0155301	-1.18165
RNA5SP403	1.15174	10.5095	3.39238	0.0011742	0.0155301	-1.18168
SPTLC2	-0.844576	5.82243	-3.39222	0.00117479	0.0155301	-1.18213
CD320	0.591547	7.25027	3.39169	0.00117672	0.0155469	-1.18364
INTS4	-0.599638	5.97366	-3.38945	0.00118492	0.0156463	-1.19
ZNF615	-0.620657	3.4657	-3.38884	0.00118715	0.0156669	-1.19172
GZMK	-1.19438	3.32368	-3.38811	0.00118985	0.0156937	-1.1938
C1orf123	-0.702525	7.1306	-3.38759	0.00119179	0.0157048	-1.19529
ZNF100	-0.723274	4.59797	-3.38752	0.00119204	0.0157048	-1.19549
PPME1	-0.678319	6.21758	-3.38543	0.00119977	0.0157977	-1.2014
BTN3A3	-1.18496	7.06347	-3.3847	0.00120249	0.0158245	-1.20347
ANKHD1	-0.574132	7.36068	-3.38423	0.00120424	0.0158386	-1.2048
TRIM3	0.291188	5.52391	3.38389	0.0012055	0.0158463	-1.20577
AEN	0.742696	6.91499	3.38344	0.00120719	0.0158595	-1.20704
AOAH	-1.5276	5.58533	-3.38307	0.00120859	0.015869	-1.20811
PCOLCE	-0.558868	5.89245	-3.38276	0.00120973	0.0158704	-1.20898
SOS2	-1.07245	6.96335	-3.38268	0.00121006	0.0158704	-1.20923
CYTH2	0.499616	6.80125	3.38202	0.00121252	0.0158804	-1.21108
ENO2	-1.02734	6.16496	-3.38185	0.00121317	0.0158804	-1.21157
ARL13B	-0.527922	5.01477	-3.38183	0.00121325	0.0158804	-1.21163
VPS8	-0.874572	4.96861	-3.38175	0.00121355	0.0158804	-1.21186
TICAM1	0.655384	7.09239	3.38071	0.00121746	0.0159061	-1.2148
GLTSCR1L	-0.616951	6.28769	-3.38069	0.00121754	0.0159061	-1.21486
RNU6-353P	0.318337	2.37598	3.38068	0.00121756	0.0159061	-1.21488
ZNF630	-0.477552	4.43875	-3.38004	0.00121997	0.0159189	-1.21669
OSMR	-0.884506	3.64786	-3.37999	0.00122016	0.0159189	-1.21683
IFI6	2.01236	8.86527	3.37988	0.00122059	0.0159189	-1.21715
COX5B	0.588561	7.02936	3.37938	0.00122249	0.0159347	-1.21858
MLH3	-0.492802	3.99646	-3.37892	0.00122423	0.0159485	-1.21988
REXO1	0.498256	6.97614	3.37867	0.00122518	0.015952	-1.22059
ZNF91	-1.47419	6.77957	-3.37643	0.00123372	0.0160542	-1.22695
RPL39	0.818791	10.3321	3.37606	0.00123511	0.0160633	-1.22798
TMEM181	-0.539206	6.40741	-3.37529	0.00123805	0.0160926	-1.23015
TTC9C	-0.56487	4.81438	-3.37504	0.001239	0.016096	-1.23086
NUMB	-0.687587	6.95873	-3.37486	0.00123972	0.0160963	-1.23139
HSDL2	-1.308	5.8147	-3.37321	0.00124605	0.0161695	-1.23605
SPCS3	-0.734926	10.3259	-3.37184	0.00125137	0.0162295	-1.23995
CCDC71L	0.412263	7.46087	3.36985	0.00125908	0.0163204	-1.24557
STXBP1	-0.7222	4.73471	-3.36932	0.00126114	0.0163325	-1.24707
ZNF354A	-0.887325	5.03254	-3.36919	0.00126165	0.0163325	-1.24743
EIF3G	0.630694	8.6655	3.36907	0.00126212	0.0163325	-1.24778
VGLL2	0.279136	4.75234	3.36884	0.001263	0.0163349	-1.24842
CPM	-0.677558	4.03771	-3.36865	0.00126376	0.0163357	-1.24897
GALP	0.299109	4.2955	3.36818	0.0012656	0.0163441	-1.25029
TGFBR3	-0.841593	4.89204	-3.36812	0.00126582	0.0163441	-1.25045
ATAD3A	0.424604	6.37964	3.36683	0.00127087	0.0164003	-1.2541
NUDT21	-0.868758	8.04707	-3.36602	0.00127405	0.0164322	-1.25639
CDC34	0.547347	6.45961	3.36579	0.00127498	0.0164351	-1.25705
GMCL1	-0.644668	6.18227	-3.36436	0.00128063	0.0164989	-1.2611
CCDC124	0.487297	7.6246	3.36373	0.00128309	0.0165214	-1.26286
SCARNA4	0.698462	4.48826	3.36311	0.00128557	0.0165411	-1.26462
SNORA71D	1.09343	9.36369	3.36299	0.00128604	0.0165411	-1.26496
CREBL2	-0.758368	7.45669	-3.36079	0.00129483	0.0166425	-1.27119
VPS51	0.821495	8.15786	3.36065	0.00129535	0.0166425	-1.27156
ZBTB41	-1.18135	5.79023	-3.35944	0.00130024	0.016696	-1.275
TMEM132C	-0.423317	4.54152	-3.35893	0.00130227	0.016713	-1.27643
STX7	-1.39149	6.34359	-3.35843	0.00130429	0.0167297	-1.27785
NLK	-0.73033	6.94667	-3.35814	0.00130544	0.0167352	-1.27866
PGP	0.541361	7.273	3.3579	0.00130641	0.0167384	-1.27933
ING4	-0.483826	6.01644	-3.35627	0.00131301	0.0168051	-1.28394
COX18	-0.761793	7.24019	-3.35626	0.00131305	0.0168051	-1.28397
MXD4	0.433209	6.86903	3.3559	0.00131448	0.0168141	-1.28497
AKAP8L	0.646623	7.65115	3.3553	0.00131694	0.0168363	-1.28668
VSIG2	0.282476	5.75385	3.3551	0.00131776	0.0168376	-1.28725
PWWP2A	-0.301332	6.77853	-3.35491	0.00131853	0.0168382	-1.28778
RN7SKP77	0.372933	3.8916	3.35409	0.00132187	0.0168716	-1.2901
KTN1-AS1	0.306156	5.42735	3.34972	0.00133977	0.0170906	-1.30239
DYNC1LI2	-0.831407	6.5867	-3.3492	0.00134194	0.017109	-1.30388
TRIM33	-0.74461	6.87433	-3.34889	0.00134323	0.0171161	-1.30476
ANKAR	-0.337541	3.47742	-3.34766	0.00134832	0.0171613	-1.30822
CRABP2	0.50423	5.17245	3.34764	0.0013484	0.0171613	-1.30827
PRORSD1P	0.37758	5.00292	3.3475	0.00134899	0.0171613	-1.30867
HOGA1	0.33371	5.57548	3.34632	0.00135389	0.0172143	-1.31198
SH3BGRL3	0.368585	8.39646	3.34612	0.00135474	0.0172157	-1.31256
ENTPD4	-0.839009	8.19614	-3.34575	0.00135627	0.0172257	-1.31359
RNU5B-1	1.18039	5.99813	3.3442	0.00136275	0.0172698	-1.31795
ZNF320	-0.783515	3.41052	-3.34416	0.00136294	0.0172698	-1.31807
SSB	-0.848095	8.5148	-3.34414	0.00136299	0.0172698	-1.31811
CCP110	-1.01397	4.78538	-3.34412	0.0013631	0.0172698	-1.31818
SLC25A15	-0.550678	4.30817	-3.34403	0.00136345	0.0172698	-1.31841
KAT6B	-0.730202	6.94305	-3.34365	0.00136505	0.0172799	-1.31949
ARHGAP23	0.568667	6.8589	3.34322	0.00136687	0.0172799	-1.32071
SNORD36B	1.23323	4.70229	3.3432	0.00136697	0.0172799	-1.32078
ELMO3	0.332256	5.37854	3.34303	0.00136767	0.0172799	-1.32125
PTRH1	0.399292	6.12739	3.34288	0.00136831	0.0172799	-1.32167
CD97	1.30712	8.64722	3.34279	0.00136869	0.0172799	-1.32192
KIAA1033	-1.0882	6.18255	-3.34167	0.00137339	0.0173298	-1.32506
MRC1	-0.910352	4.03749	-3.34116	0.00137558	0.0173481	-1.32651
SLIRP	1.01424	8.91605	3.3402	0.00137961	0.0173853	-1.32919
BNIP3L	-0.800387	7.50957	-3.34011	0.00138002	0.0173853	-1.32946
ZNF701	-0.704836	3.85064	-3.33843	0.00138718	0.017466	-1.33419
UBE2E3	0.617839	7.54401	3.33766	0.00139043	0.017497	-1.33633
PHF12	-0.610542	6.99618	-3.33746	0.00139132	0.017497	-1.33691
ZNF697	0.346448	5.92748	3.33698	0.00139335	0.017497	-1.33825
SCARNA11	0.455946	5.39559	3.33698	0.00139336	0.017497	-1.33825
CARD6	-0.899797	3.77363	-3.33681	0.0013941	0.017497	-1.33874
ZFP14	-0.288714	2.86059	-3.3368	0.00139415	0.017497	-1.33877
EEF1B2P1	0.970777	7.12329	3.33633	0.00139613	0.0175124	-1.34007
SYNJ2BP	-0.798677	5.4498	-3.33616	0.00139688	0.0175124	-1.34056
ZNF146	-1.15418	6.13823	-3.3356	0.00139929	0.0175333	-1.34214
BAG1	0.636335	7.19052	3.33512	0.00140134	0.0175495	-1.34348
TFCP2	-0.900872	5.9688	-3.33471	0.00140312	0.0175548	-1.34464
SNORD35A	0.987348	8.48862	3.33467	0.00140327	0.0175548	-1.34473
RHOG	0.529658	7.95713	3.33407	0.00140587	0.0175599	-1.34642
FUT8	-1.70781	8.07392	-3.33398	0.00140628	0.0175599	-1.34669
RNU1-138P	0.364831	4.20846	3.33378	0.00140712	0.0175599	-1.34724
CASP10	-0.834037	7.30611	-3.33373	0.00140733	0.0175599	-1.34737
ANXA2P3	0.411953	4.98977	3.33343	0.00140864	0.0175599	-1.34822
FAM219B	0.733402	5.38662	3.33341	0.00140875	0.0175599	-1.34829
SNORD59B	1.5242	5.78436	3.3333	0.00140921	0.0175599	-1.3486
ZNF280B	-0.447249	5.12688	-3.33318	0.00140971	0.0175599	-1.34892
SNORD28	1.477	9.18123	3.33221	0.00141395	0.0176034	-1.35167
TMEM150A	0.474445	6.21348	3.33136	0.00141762	0.0176349	-1.35403
ARF1P1	0.32189	5.06968	3.33128	0.00141799	0.0176349	-1.35427
SGK1	1.46745	6.95316	3.33057	0.00142106	0.0176529	-1.35624
NAIF1	0.422341	4.95724	3.33043	0.00142167	0.0176529	-1.35664
TMED1	0.40032	6.46962	3.33042	0.00142171	0.0176529	-1.35667
VPS41	-1.18294	6.46258	-3.32997	0.00142368	0.0176679	-1.35793
ABCC1	-0.931183	6.66488	-3.32897	0.00142808	0.0177112	-1.36075
NT5DC1	-0.732913	6.59197	-3.32883	0.00142869	0.0177112	-1.36114
CENPJ	-0.788424	4.60812	-3.32824	0.00143127	0.0177338	-1.36279
PALB2	-0.657608	5.49124	-3.32778	0.00143329	0.0177494	-1.36408
RPL10A	0.741495	10.2079	3.3271	0.00143631	0.0177773	-1.366
TRIM24	-0.696641	6.81966	-3.32689	0.00143722	0.0177791	-1.36658
LRRC8A	0.496676	7.29332	3.32607	0.00144084	0.0178144	-1.36888
RAI14	-0.709344	3.52868	-3.32542	0.00144373	0.0178407	-1.37071
RBBP5	-0.891655	6.04349	-3.32498	0.00144568	0.0178553	-1.37194
SETX	-1.00667	7.12801	-3.32472	0.0014468	0.0178597	-1.37265
HOOK1	-1.86234	4.89871	-3.32305	0.00145425	0.0179421	-1.37734
HIST1H2BM	-1.44791	7.84563	-3.32287	0.00145504	0.0179425	-1.37784
SYVN1	-0.576023	8.94335	-3.32215	0.00145828	0.0179717	-1.37987
CACNB3	-0.496782	5.35092	-3.32181	0.00145977	0.0179717	-1.38081
IL20RB	0.364432	4.13195	3.32174	0.00146011	0.0179717	-1.38101
FECH	-0.740768	6.17478	-3.32165	0.0014605	0.0179717	-1.38126
TRAM2	-1.03904	8.16414	-3.32103	0.00146328	0.0179956	-1.383
LOC100134368	0.696291	8.64531	3.32087	0.00146398	0.0179956	-1.38344
TC2N	-0.954532	3.93891	-3.32044	0.00146592	0.0180041	-1.38464
VPS35	-1.12908	7.01953	-3.32038	0.00146622	0.0180041	-1.38483
RNU1-100P	0.695541	5.05296	3.31993	0.00146824	0.0180193	-1.38609
AKAP9	-0.876187	6.00075	-3.3191	0.00147195	0.0180554	-1.38839
RNA5SP225	0.363855	4.0519	3.31874	0.00147359	0.018066	-1.38941
RN7SKP55	0.498557	7.14417	3.31842	0.00147503	0.0180741	-1.3903
UBE2O	-0.490545	6.44138	-3.31796	0.00147711	0.0180894	-1.39159
NFE2L2	-0.817012	8.03318	-3.3178	0.00147783	0.0180894	-1.39204
KCNK9	0.345294	4.94127	3.31739	0.00147968	0.0180958	-1.39318
ADORA2B	0.387316	5.67937	3.31734	0.0014799	0.0180958	-1.39332
RRP1	0.382687	6.78369	3.3168	0.00148238	0.0181166	-1.39484
USP10	-0.820491	7.15735	-3.31656	0.00148346	0.0181203	-1.39551
FUT10	-0.513063	5.02681	-3.31568	0.00148747	0.0181598	-1.39798
ZNF638	-0.877777	5.97682	-3.31493	0.00149091	0.0181806	-1.40008
ND5	-0.39432	12.6236	-3.31473	0.0014918	0.0181806	-1.40063
TAGLN2	1.13257	7.99955	3.31472	0.00149186	0.0181806	-1.40067
SNORD116-11	0.822316	4.48908	3.31462	0.0014923	0.0181806	-1.40094
RNU6-1104P	0.356784	2.51782	3.31438	0.00149341	0.0181846	-1.40162
SMEK2	-1.26866	6.76895	-3.31353	0.0014973	0.0182196	-1.40399
SNORD1A	0.680286	3.5013	3.31341	0.00149785	0.0182196	-1.40433
ID2B	0.274619	6.36919	3.31248	0.00150212	0.0182621	-1.40693
TPI1	0.6387	7.10062	3.31159	0.00150621	0.0182902	-1.40941
CRIPAK	-0.804127	5.07398	-3.31155	0.0015064	0.0182902	-1.40952
MS4A3	-1.75458	5.19369	-3.31147	0.00150679	0.0182902	-1.40976
GNL1	0.469703	6.77328	3.31084	0.00150969	0.0183086	-1.41152
RN7SL740P	0.671002	5.56915	3.3108	0.00150987	0.0183086	-1.41163
ZNF181	-0.606931	4.94177	-3.30914	0.00151756	0.0183882	-1.41627
SNX1	-0.778121	6.32395	-3.30891	0.00151861	0.0183882	-1.4169
RN7SL352P	0.304327	6.96061	3.30881	0.0015191	0.0183882	-1.41719
CLEC16A	-0.44582	6.60836	-3.30869	0.00151965	0.0183882	-1.41753
NUP160	-0.895713	6.00294	-3.30853	0.00152038	0.0183882	-1.41796
RNU5E-9P	0.687766	4.72307	3.30822	0.00152182	0.018396	-1.41882
SIRT1	-0.737213	7.02786	-3.30772	0.00152415	0.0184063	-1.42022
LEPR	-0.811884	6.51488	-3.3077	0.00152425	0.0184063	-1.42028
RNU105B	0.45601	5.48192	3.30726	0.00152631	0.0184216	-1.42151
FLJ34521	0.383634	4.85784	3.3068	0.00152843	0.0184377	-1.42278
KDM4C	-0.689848	6.38792	-3.3064	0.00153033	0.0184511	-1.42392
CXXC4	0.650122	4.93647	3.30614	0.00153153	0.0184559	-1.42463
STXBP4	-0.509812	4.05353	-3.30589	0.00153269	0.0184573	-1.42533
FOXA2	0.44981	6.54858	3.30578	0.00153323	0.0184573	-1.42564
ASB18	0.342562	4.51808	3.30463	0.00153862	0.0185127	-1.42885
ESCO1	-0.999104	5.88798	-3.30425	0.00154041	0.0185247	-1.42991
UBE2W	-0.836655	7.09416	-3.30307	0.00154596	0.0185771	-1.4332
AGGF1	-0.568476	6.74698	-3.30291	0.00154671	0.0185771	-1.43364
NBEAL1	-0.645981	4.17859	-3.30256	0.00154839	0.0185771	-1.43463
ZNF256	-0.510029	4.7031	-3.30249	0.0015487	0.0185771	-1.43481
KIAA0513	-0.758153	6.51532	-3.30248	0.00154875	0.0185771	-1.43484
AAAS	-0.692284	7.01186	-3.3017	0.00155245	0.0186118	-1.43702
RNU11-3P	0.367337	4.15602	3.30077	0.00155688	0.0186553	-1.43962
KRT33B	0.430109	5.25473	3.29981	0.00156146	0.0187006	-1.4423
LAMTOR1	0.537864	7.64135	3.29854	0.0015675	0.0187632	-1.44583
SCRIB	0.300788	6.20049	3.29775	0.0015713	0.0187976	-1.44804
HP	-1.86831	4.37652	-3.29761	0.00157197	0.0187976	-1.44843
TMEM241	-0.626824	4.73295	-3.29736	0.00157316	0.0188021	-1.44912
MTRF1	-0.514844	4.00707	-3.29683	0.00157571	0.018823	-1.4506
ME1	-1.12303	4.33387	-3.29599	0.00157978	0.0188619	-1.45295
ZNF189	-0.889739	5.59547	-3.29513	0.0015839	0.0188952	-1.45533
CAP1	-0.816419	9.34579	-3.29505	0.00158431	0.0188952	-1.45556
ASTE1	-0.579416	4.04814	-3.29482	0.00158541	0.0188952	-1.4562
SAMD4B	0.657737	7.06988	3.29474	0.00158582	0.0188952	-1.45643
CFDP1	-0.602607	4.72435	-3.29394	0.00158967	0.0189221	-1.45865
MUT	-0.914301	6.02081	-3.29389	0.00158992	0.0189221	-1.45879
HS3ST1	0.304726	5.67354	3.29377	0.00159051	0.0189221	-1.45913
SNAPC3	-0.959971	6.05456	-3.2931	0.00159377	0.0189512	-1.461
TM9SF2	-1.05806	9.78041	-3.29183	0.00159992	0.0190147	-1.46451
NDNF	2.30189	7.77814	3.28999	0.00160893	0.019112	-1.46964
ZNF772	-0.611954	3.77274	-3.28853	0.00161612	0.0191718	-1.4737
GABARAPL3	0.47597	5.26168	3.28851	0.00161622	0.0191718	-1.47377
SLITRK3	0.314539	3.07403	3.28847	0.00161644	0.0191718	-1.47388
GLRX2	0.395876	5.82487	3.28764	0.00162049	0.0192102	-1.47617
VPS13C	-0.958081	6.80686	-3.28645	0.00162639	0.0192703	-1.47948
RNF111	-0.760868	5.78676	-3.28603	0.00162848	0.0192852	-1.48066
LMNB2	0.486795	6.52478	3.28562	0.0016305	0.0192922	-1.48179
ZNF440	-0.482696	3.94009	-3.28558	0.00163072	0.0192922	-1.48191
RN7SL775P	0.41137	4.94276	3.28473	0.00163492	0.0193321	-1.48426
ZNF468	-0.979798	4.79134	-3.2828	0.00164459	0.0194365	-1.48964
ADAM17	-0.74637	6.42716	-3.28208	0.00164817	0.019469	-1.49162
RPSAP56	0.823878	9.47007	3.28118	0.00165269	0.0195125	-1.49412
DNAJC21	-0.750604	7.30034	-3.28073	0.00165497	0.0195231	-1.49538
WASH1	0.510904	6.85311	3.28067	0.00165526	0.0195231	-1.49554
LMBRD2	-1.27238	5.96095	-3.28037	0.00165677	0.019531	-1.49637
DOCK2	-0.83639	7.46086	-3.28013	0.001658	0.0195356	-1.49705
PJA2	-0.788862	9.579	-3.2788	0.00166471	0.0195978	-1.50073
LAGE3	0.513995	6.27994	3.27875	0.00166496	0.0195978	-1.50087
LDHA	1.00801	10.4174	3.2772	0.00167284	0.0196806	-1.50518
FAR1	-0.946392	6.44003	-3.27689	0.00167443	0.0196893	-1.50604
RNU6V	0.44211	7.37648	3.27633	0.00167729	0.0197061	-1.5076
TUBA4B	0.317422	5.66655	3.27628	0.00167755	0.0197061	-1.50774
HNRNPA0	0.526402	8.03255	3.27576	0.0016802	0.0197274	-1.50918
CEP57L1	-0.544257	3.42399	-3.27544	0.00168183	0.019735	-1.51007
SF3B4	0.457991	7.26194	3.27519	0.00168312	0.019735	-1.51077
SNORD62A	0.874976	5.68748	3.27513	0.0016834	0.019735	-1.51091
MYBBP1A	0.543146	7.04471	3.27452	0.00168655	0.0197557	-1.51262
SSU72P8	0.344538	3.78469	3.27446	0.00168685	0.0197557	-1.51278
DUSP18	-0.500472	4.34596	-3.27395	0.00168945	0.0197761	-1.51419
FOXD3	0.467292	5.36689	3.27351	0.00169173	0.0197864	-1.51542
NEDD8	0.640289	8.10714	3.2734	0.00169229	0.0197864	-1.51572
RNU6-492P	1.41951	7.06884	3.27325	0.00169306	0.0197864	-1.51613
PREPL	-1.67651	6.65225	-3.27306	0.00169406	0.0197864	-1.51667
KLF9	0.729402	7.39914	3.27296	0.00169457	0.0197864	-1.51694
FCHSD2	-1.24485	8.22158	-3.27274	0.00169569	0.0197895	-1.51755
SNORD76	0.99971	9.18055	3.27163	0.0017014	0.0198462	-1.52061
RN7SKP189	0.350496	4.55013	3.27024	0.00170862	0.0199205	-1.52447
[truncated: 21,307 more rows]
