# Supplementary material for: Simultaneous Presentation of Multiple Myeloma and Lung Cancer: Case Report and Gene Bioinformatics Analysis
Source: Front Oncol. 2022 Jun 13;12:859735. doi: 10.3389/fonc.2022.859735 (PMC9235397; doi:10.3389/fonc.2022.859735)
Supplement: Supplementary file 1 [file DataSheet_1.zip › The bioinformatic analysis of MM and lung cancer supplementary materials/Different expression genes analysis/GEO 7╕÷MM/limma░n/GSE2658&GSE5900.xlsx]

## Sheet: limmaTab
ID	logFC	AveExpr	t	P.Value	adj.P.Val	B
SNUPN	3.02438	9.35788	17.1672	3.77219e-49	8.16867e-45	100.569
NOL8	2.08235	10.4274	13.5977	1.65085e-34	1.78746e-30	67.4933
IGLJ3	-3.94533	10.7123	-13.1623	8.68811e-33	5.24983e-29	63.6033
BMS1P20	-3.53628	10.1681	-13.1502	9.69722e-33	5.24983e-29	63.4955
SIGLEC1	-1.85341	7.82397	-12.8676	1.23849e-31	5.36391e-28	60.9954
CYAT1	-4.74214	6.60413	-12.6855	6.32259e-31	2.28193e-27	59.3955
LMAN1L	-2.3643	6.6402	-12.5384	2.34348e-30	7.24972e-27	58.1097
BCL9	1.55137	9.48704	12.3279	1.51294e-29	4.09535e-26	56.2795
VSIG4	-2.17565	8.85616	-12.0272	2.12219e-28	5.10623e-25	53.688
TMEM204	-1.68758	8.42457	-11.9569	3.91831e-28	8.48509e-25	53.0863
LOC100293211	-4.77636	8.32715	-11.9031	6.26083e-28	1.23253e-24	52.6265
LARS	1.06009	10.6961	11.7619	2.13129e-27	3.84609e-24	51.4246
HSPA9	1.16934	11.1251	11.6351	6.3647e-27	1.06021e-23	50.3513
RPUSD4	2.9476	8.98837	11.5163	1.76571e-26	2.68686e-23	49.3503
CD24	-2.33949	7.47906	-11.5101	1.86114e-26	2.68686e-23	49.2987
APOBEC3F	-1.41473	9.36497	-11.4089	4.42394e-26	5.98753e-23	48.4493
IGH	-1.857	8.82048	-11.3689	6.22204e-26	7.92578e-23	48.1148
H2BFS	2.59662	11.2981	11.3547	7.02229e-26	8.44821e-23	47.9961
PSMD8	2.15269	10.75	11.3482	7.41879e-26	8.45547e-23	47.9422
TMEM168	1.10937	9.924	11.3313	8.56242e-26	9.27096e-23	47.8016
SDC3	-2.10504	8.06671	-11.3098	1.02858e-25	1.06067e-22	47.6217
PRPF4	1.38694	9.95311	11.3021	1.09824e-25	1.08101e-22	47.5575
TRIOBP	-0.787926	9.01175	-11.2326	1.97903e-25	1.8633e-22	46.9799
LARP1	1.18633	11.2104	11.2232	2.14257e-25	1.93322e-22	46.902
IGK	-3.69758	10.3334	-11.1586	3.70007e-25	3.205e-22	46.3662
MRPL4	1.7655	9.14764	11.1163	5.28489e-25	4.4017e-22	46.0166
IGLL1	-2.33843	8.38272	-11.0819	7.06127e-25	5.6634e-22	45.7324
FYB	-1.71535	6.85214	-11.0643	8.19155e-25	6.33529e-22	45.5868
HLA-DQB1	-1.61145	8.11542	-11.0577	8.65565e-25	6.46338e-22	45.5327
CCDC97	1.42877	8.3369	11.0427	9.81828e-25	7.08716e-22	45.4091
MRPS9	2.14579	9.02416	10.9698	1.80953e-24	1.26404e-21	44.8096
ZBED5	1.13061	10.5018	10.9417	2.28863e-24	1.52044e-21	44.5793
CD6	-1.55747	7.76014	-10.9402	2.317e-24	1.52044e-21	44.5672
HIST1H2BE	2.37184	9.86944	10.84	5.34385e-24	3.40356e-21	43.7478
BABAM1	1.73914	10.1327	10.796	7.70533e-24	4.7674e-21	43.389
ABL1	1.22298	9.80659	10.7772	9.00766e-24	5.41836e-21	43.2359
HLA-DRB6	-2.05735	8.16511	-10.7734	9.29312e-24	5.43898e-21	43.2053
GGTA1P	-1.77305	8.52243	-10.7667	9.8306e-24	5.60215e-21	43.1502
IGHD	-4.53834	10.0628	-10.7546	1.08649e-23	6.03281e-21	43.0521
SWAP70	-2.12467	6.83729	-10.7106	1.56449e-23	8.46976e-21	42.6946
LOC101928845	-1.6584	7.96862	-10.7062	1.62147e-23	8.56415e-21	42.6596
CD36	-2.00588	6.75048	-10.6841	1.94729e-23	1.00402e-20	42.4801
NCBP2	1.05948	10.4156	10.6182	3.35251e-23	1.68834e-20	41.9475
TARS	1.2241	10.7709	10.5745	4.8032e-23	2.36394e-20	41.595
TYROBP	-2.45355	8.56202	-10.5539	5.68548e-23	2.73598e-20	41.4297
COX20	1.10405	10.4054	10.5482	5.95771e-23	2.80465e-20	41.3839
C9orf163	-1.04819	9.64985	-10.5428	6.23106e-23	2.87093e-20	41.3399
MDN1	1.406	8.2863	10.5401	6.36854e-23	2.87314e-20	41.3185
ZEB2	-1.78434	5.98374	-10.5293	6.9559e-23	3.07408e-20	41.2321
ADCYAP1R1	-1.16629	8.4153	-10.5204	7.4873e-23	3.24275e-20	41.1599
CD47	0.924261	11.5462	10.5159	7.76568e-23	3.29737e-20	41.1241
APOE	-2.1653	8.83708	-10.4679	1.14985e-22	4.78848e-20	40.7394
FCER1G	-2.13288	8.77419	-10.4227	1.66283e-22	6.79407e-20	40.3779
FAM69B	-1.33649	6.76109	-10.4116	1.82025e-22	7.29952e-20	40.2892
TNFAIP1	-0.74199	9.55593	-10.4082	1.87158e-22	7.36893e-20	40.262
BIVM	-1.62824	6.53524	-10.4045	1.92905e-22	7.38369e-20	40.2323
QTRT1	1.46492	9.61598	10.4036	1.94352e-22	7.38369e-20	40.225
COQ4	1.44441	9.30154	10.3731	2.49099e-22	9.30043e-20	39.9818
LOC101930405	-3.05682	8.97617	-10.3639	2.68359e-22	9.8497e-20	39.9088
GUCY1B3	-1.48302	8.68984	-10.3535	2.92046e-22	1.05404e-19	39.8259
ATR	0.925494	9.7705	10.3222	3.7661e-22	1.33696e-19	39.5767
HNMT	-1.55514	6.98453	-10.3179	3.89998e-22	1.36216e-19	39.5425
SOD1	1.19817	13.2304	10.3149	3.99457e-22	1.37305e-19	39.519
ZNF672	-0.857326	9.0821	-10.3128	4.0639e-22	1.37506e-19	39.5021
CCDC24	-1.77337	5.08731	-10.2939	4.73903e-22	1.57539e-19	39.3515
EID1	1.13474	11.9447	10.2922	4.80146e-22	1.57539e-19	39.3387
IFRD2	1.38339	10.7623	10.2838	5.13982e-22	1.66124e-19	39.2719
HLA-DPB1	-2.29217	8.46355	-10.2797	5.31416e-22	1.69233e-19	39.2393
HIST1H1C	3.09293	12.1101	10.2456	6.99909e-22	2.1966e-19	38.9694
RBFOX2	1.3114	9.36401	10.1577	1.42164e-21	4.39794e-19	38.2751
CLDN23	-2.02369	5.34234	-10.1478	1.53907e-21	4.69417e-19	38.1973
RCN2	1.18408	11.736	10.1391	1.65146e-21	4.967e-19	38.1283
ETS2	-1.3909	7.28718	-10.1277	1.80968e-21	5.36832e-19	38.0386
SRRM3	-1.63654	6.88873	-10.104	2.1876e-21	6.40169e-19	37.8528
TCERG1	0.994016	9.52894	10.0965	2.3229e-21	6.70699e-19	37.794
HNRNPK	0.578838	13.2319	10.0877	2.49442e-21	7.10747e-19	37.7242
LST1	-2.30958	7.03248	-10.0789	2.6746e-21	7.52188e-19	37.6559
ARL6IP4	1.06114	10.193	10.075	2.75982e-21	7.57793e-19	37.6252
ITGB3	-1.22145	7.67099	-10.0748	2.76452e-21	7.57793e-19	37.6235
MRPL32	0.910866	11.6793	10.0717	2.83425e-21	7.67197e-19	37.5991
EXOSC5	1.72751	9.85883	10.0609	3.09093e-21	8.26346e-19	37.5142
PARP16	1.72404	9.10236	10.0548	3.24423e-21	8.56754e-19	37.4668
MBP	-1.07653	7.86726	-10.0415	3.60963e-21	9.41766e-19	37.3622
KIAA0368	0.775757	10.3295	9.95787	7.02755e-21	1.79338e-18	36.7096
SASH1	-1.72343	8.25601	-9.95689	7.08216e-21	1.79338e-18	36.702
BCAN	-0.891189	8.90193	-9.95561	7.15493e-21	1.79338e-18	36.692
MSR1	-1.51097	6.96581	-9.95473	7.20498e-21	1.79338e-18	36.6852
CPM	-1.26018	7.40483	-9.95168	7.38192e-21	1.81654e-18	36.6614
AEN	1.3297	10.0787	9.94354	7.87503e-21	1.91611e-18	36.5981
CTC-444N24.11	1.18459	10.3857	9.92632	9.02895e-21	2.156e-18	36.4641
SOBP	-1.0433	7.04057	-9.92589	9.06008e-21	2.156e-18	36.4608
SFTA1P	-2.09219	5.5512	-9.91991	9.50067e-21	2.23627e-18	36.4142
MALSU1	0.940422	10.872	9.91294	1.00403e-20	2.33789e-18	36.3601
KCP	-1.25788	8.15732	-9.89678	1.14129e-20	2.6156e-18	36.2346
COPS6	0.894111	10.566	9.8961	1.14746e-20	2.6156e-18	36.2294
ZNF770	0.926984	10.2486	9.86385	1.48116e-20	3.3411e-18	35.9793
HLA-DRB4	-2.92454	4.59773	-9.84888	1.66726e-20	3.72213e-18	35.8634
HSPBP1	1.89026	8.61548	9.83666	1.83623e-20	4.02839e-18	35.7689
MS4A6A	-1.95694	8.28685	-9.83629	1.84166e-20	4.02839e-18	35.766
BPIFB1	-1.16689	4.41495	-9.812	2.23077e-20	4.83074e-18	35.5783
IMMP2L	1.80312	8.41568	9.80352	2.38494e-20	5.11346e-18	35.5128
TMA7	1.21079	13.7546	9.79825	2.48609e-20	5.27807e-18	35.4722
CXCL12	-2.39938	9.25871	-9.78911	2.67158e-20	5.61681e-18	35.4017
MS4A7	-2.51898	7.7463	-9.77744	2.9287e-20	6.09818e-18	35.3117
WDR6	1.18963	10.053	9.77397	3.0097e-20	6.20715e-18	35.285
KLF13	1.14982	10.6464	9.7437	3.81829e-20	7.80047e-18	35.052
AVEN	1.56571	10.323	9.71898	4.63573e-20	9.38194e-18	34.862
CSF3R	-1.36534	8.18784	-9.71763	4.68512e-20	9.3941e-18	34.8516
FCGR3B	-1.70822	8.86036	-9.69584	5.5575e-20	1.10411e-17	34.6844
CYP1B1	-1.36044	7.36199	-9.67698	6.44195e-20	1.26819e-17	34.5398
F7	-1.275	8.61684	-9.65966	7.37598e-20	1.42769e-17	34.4073
ITGA2B	-2.05851	6.79406	-9.65952	7.38405e-20	1.42769e-17	34.4062
ADAT1	1.31282	8.7518	9.6515	7.86115e-20	1.50649e-17	34.3449
DBF4	1.22469	9.96569	9.63547	8.90918e-20	1.69235e-17	34.2224
LRP1	-1.09677	7.63266	-9.6259	9.60005e-20	1.80773e-17	34.1492
CTD-2537I9.16	-1.33435	8.71422	-9.59067	1.26319e-19	2.35814e-17	33.8805
C15orf61	1.01051	11.4441	9.57699	1.40509e-19	2.59286e-17	33.7763
SCN4A	-2.03942	6.36665	-9.57627	1.41287e-19	2.59286e-17	33.7709
PNMT	-2.57692	6.86466	-9.54262	1.83495e-19	3.33106e-17	33.515
FRMD4A	-1.25591	6.51613	-9.54185	1.84589e-19	3.33106e-17	33.5092
SEMA6B	-1.01324	8.25268	-9.53894	1.88815e-19	3.37917e-17	33.4871
ADRBK2	-1.17039	7.93645	-9.52248	2.14507e-19	3.80268e-17	33.3622
ZNF791	1.27499	11.0857	9.52159	2.15992e-19	3.80268e-17	33.3554
IGFBP2	-1.89372	4.92015	-9.50927	2.37628e-19	4.14986e-17	33.262
VCAM1	-3.52561	9.02579	-9.50691	2.42012e-19	4.17397e-17	33.2441
TMEM167A	0.907922	12.2156	9.50645	2.42863e-19	4.17397e-17	33.2406
TOPORS	0.949048	10.1142	9.48457	2.87671e-19	4.90512e-17	33.0749
APOC1	-2.68173	7.73386	-9.4767	3.05721e-19	5.17217e-17	33.0153
LPIN1	1.17581	9.99834	9.46891	3.24676e-19	5.45027e-17	32.9565
WDR18	2.31461	8.29136	9.45891	3.50738e-19	5.82546e-17	32.8809
SMAD5	0.867776	10.2299	9.45829	3.52406e-19	5.82546e-17	32.8762
HARS2	1.52378	8.96111	9.45291	3.67357e-19	6.02659e-17	32.8356
CDKN1A	1.5719	11.4887	9.44237	3.98487e-19	6.46038e-17	32.756
SYT15	-1.23816	10.0072	-9.44195	3.99765e-19	6.46038e-17	32.7528
FBXO44	-0.972373	8.44159	-9.43995	4.05989e-19	6.51236e-17	32.7377
PLXND1	-1.17917	8.15209	-9.43471	4.22705e-19	6.70814e-17	32.6982
NUP160	0.842401	9.05063	9.4342	4.24389e-19	6.70814e-17	32.6943
DOCK5	-1.0075	6.97344	-9.4281	4.44811e-19	6.97998e-17	32.6483
CDK9	1.10685	8.46704	9.42365	4.60307e-19	7.17119e-17	32.6148
NRP1	-1.9845	6.28861	-9.418	4.80772e-19	7.41391e-17	32.5722
ITGB2	-2.27685	6.8432	-9.41747	4.82735e-19	7.41391e-17	32.5683
TBC1D4	-1.32982	8.33576	-9.41541	4.90445e-19	7.47929e-17	32.5527
PSMB4	0.883951	12.1561	9.41201	5.0347e-19	7.62423e-17	32.5271
PRR29	-1.33871	9.12277	-9.40174	5.44842e-19	8.19345e-17	32.4498
PSMD2	0.81906	11.1466	9.39999	5.52245e-19	8.24749e-17	32.4366
IGHM	-3.53289	11.4633	-9.39889	5.56948e-19	8.26075e-17	32.4283
IRF8	-1.93134	8.35436	-9.39485	5.74498e-19	8.4631e-17	32.3979
EID2	1.1852	9.87293	9.38575	6.16112e-19	9.01481e-17	32.3295
MMP25	-1.00518	8.75828	-9.38274	6.30515e-19	9.1297e-17	32.3069
TRUB2	1.38113	8.98897	9.38236	6.32397e-19	9.1297e-17	32.304
PSMA2	0.743398	12.2227	9.37947	6.46574e-19	9.27256e-17	32.2823
ADORA3	-1.60083	7.1951	-9.37202	6.84652e-19	9.75403e-17	32.2263
FSCN1	-2.66073	5.37919	-9.36626	7.15609e-19	1.01284e-16	32.183
CR1	-1.34756	7.36839	-9.36069	7.46852e-19	1.0502e-16	32.1412
MS4A3	-1.54084	6.98606	-9.35067	8.06475e-19	1.12672e-16	32.066
NIT2	1.16747	10.3689	9.34789	8.23861e-19	1.14364e-16	32.0451
TMEM203	0.807101	10.8308	9.3427	8.57269e-19	1.18243e-16	32.0062
HMOX1	-3.13191	8.93009	-9.33851	8.85249e-19	1.21329e-16	31.9748
C5orf28	1.05059	8.76432	9.33733	8.93281e-19	1.2166e-16	31.966
CCL22	-1.25933	5.21334	-9.33588	9.03237e-19	1.22248e-16	31.9551
TMEM147	1.23445	12.8946	9.3316	9.33352e-19	1.25539e-16	31.923
KCNE3	-1.36009	7.28349	-9.32993	9.45359e-19	1.26369e-16	31.9105
TUBB1	-2.21943	8.12477	-9.32792	9.60031e-19	1.27543e-16	31.8954
LAGE3	1.49648	10.1143	9.32462	9.84586e-19	1.30007e-16	31.8707
CACFD1	-0.851784	10.0241	-9.32147	1.00861e-18	1.32372e-16	31.8471
BDH1	1.6993	7.20412	9.31483	1.06116e-18	1.38431e-16	31.7974
CPOX	1.12239	9.7047	9.30463	1.14718e-18	1.48482e-16	31.7212
HNRNPA2B1	0.692824	11.9795	9.30409	1.15192e-18	1.48482e-16	31.7171
NPL	-1.39657	7.78185	-9.29245	1.25909e-18	1.61335e-16	31.6301
RP1-155D22.2	-1.15502	8.92742	-9.27614	1.42609e-18	1.81659e-16	31.5082
GPR26	-1.41531	7.51395	-9.27418	1.44752e-18	1.83311e-16	31.4936
IGSF6	-2.24615	6.48527	-9.2708	1.48527e-18	1.86998e-16	31.4684
GFM1	0.733996	9.66015	9.27003	1.49412e-18	1.87024e-16	31.4626
PM20D2	1.18664	11.3096	9.26307	1.57549e-18	1.96076e-16	31.4108
MROH7	-2.20405	6.40509	-9.23938	1.88699e-18	2.33501e-16	31.2342
PLCH1	-1.36595	6.82821	-9.22857	2.04879e-18	2.52082e-16	31.1537
CXCL2	-1.53308	6.29815	-9.21991	2.18826e-18	2.67722e-16	31.0893
KIAA1143	1.15034	10.5069	9.21915	2.20092e-18	2.67758e-16	31.0837
HIST1H1A	-2.41581	6.60321	-9.19221	2.70048e-18	3.26697e-16	30.8835
RFX2	-1.08514	7.92389	-9.17968	2.96973e-18	3.57275e-16	30.7906
ARPC5L	1.27848	11.7019	9.17835	2.99984e-18	3.58904e-16	30.7807
CD22	-0.852576	7.62244	-9.17706	3.02926e-18	3.60432e-16	30.7711
CMC1	1.31208	10.135	9.16907	3.21841e-18	3.80845e-16	30.7119
TCL1A	-1.53276	7.84182	-9.16634	3.28578e-18	3.86704e-16	30.6916
HIST1H2BH	2.89647	9.18648	9.1421	3.94734e-18	4.62053e-16	30.5122
HCN4	-0.968829	8.69174	-9.13822	4.06491e-18	4.73256e-16	30.4835
DCXR	1.58514	10.6102	9.12967	4.33625e-18	5.02147e-16	30.4203
PAPPA	-1.03441	7.26177	-9.12758	4.40497e-18	5.07391e-16	30.4049
TEX264	1.19199	8.99765	9.12358	4.54032e-18	5.20215e-16	30.3753
FRMD4B	-1.69141	6.95573	-9.117	4.77144e-18	5.43819e-16	30.3267
HLA-DPA1	-2.62836	9.216	-9.11613	4.80289e-18	5.44537e-16	30.3203
RP11-214N9.1	-1.28198	3.90309	-9.11259	4.93299e-18	5.56374e-16	30.2941
2021-03-01	-1.39097	6.90786	-9.09336	5.70309e-18	6.36944e-16	30.1523
CTSG	-1.16172	8.78492	-9.09329	5.70617e-18	6.36944e-16	30.1517
ATP5B	0.912941	13.1764	9.09053	5.82587e-18	6.46971e-16	30.1314
EMC7	1.05291	12.0436	9.087	5.98309e-18	6.6075e-16	30.1054
HOXA6	-1.37471	9.08377	-9.08638	6.01098e-18	6.6075e-16	30.1008
MIA	-1.73061	5.93122	-9.08075	6.2714e-18	6.85895e-16	30.0593
SLCO2B1	-1.60706	8.10827	-9.07678	6.46186e-18	7.03174e-16	30.0301
CLK2	1.55898	10.2477	9.07111	6.74348e-18	7.3015e-16	29.9884
MAGIX	-0.934688	7.84746	-9.06472	7.07553e-18	7.62292e-16	29.9413
PIK3CD	-1.19379	8.44991	-9.05957	7.3552e-18	7.88499e-16	29.9034
TCF7L2	-1.36069	7.61137	-9.05549	7.58425e-18	8.09049e-16	29.8734
IGLV1-44	-2.10746	12.4957	-9.05364	7.69057e-18	8.16369e-16	29.8598
SSRP1	1.12069	9.65358	9.04723	8.06961e-18	8.52427e-16	29.8128
DHCR7	1.34977	9.46735	9.04443	8.24119e-18	8.66325e-16	29.7922
PRSS22	-1.07205	8.73578	-9.03551	8.81241e-18	9.17527e-16	29.7267
GPBP1	0.72803	11.7329	9.0355	8.81301e-18	9.17527e-16	29.7266
DPH3	0.681543	10.256	9.02936	9.22861e-18	9.56199e-16	29.6815
FFAR2	-1.90067	4.59358	-9.02177	9.76952e-18	1.00533e-15	29.6258
ATIC	0.920994	11.4172	9.02141	9.7956e-18	1.00533e-15	29.6232
TBX10	-0.982487	8.21653	-9.01921	9.95848e-18	1.01582e-15	29.6071
LINC00628	-1.17133	7.99529	-9.01877	9.99171e-18	1.01582e-15	29.6038
CARS	0.941002	11.0411	9.01671	1.01469e-17	1.02679e-15	29.5887
NDUFA4	0.905518	13.0453	9.01095	1.05946e-17	1.0671e-15	29.5465
DNTT	-1.80505	6.75288	-9.00535	1.10489e-17	1.10771e-15	29.5055
GATA2	-0.911399	8.04055	-9.00431	1.11352e-17	1.11121e-15	29.4979
C9orf41	1.03508	9.52388	8.99905	1.1583e-17	1.15059e-15	29.4593
RFX5	1.03673	10.7362	8.99204	1.2207e-17	1.20704e-15	29.408
COL18A1	-1.33268	8.14183	-8.98452	1.29134e-17	1.27109e-15	29.353
VCL	-1.25575	9.02348	-8.98247	1.31135e-17	1.28494e-15	29.3379
PDE11A	-0.976106	7.26179	-8.98154	1.32049e-17	1.28808e-15	29.3311
SLTM	0.906972	11.2017	8.97743	1.36173e-17	1.32234e-15	29.3011
PKP3	-0.972927	8.25875	-8.97521	1.3845e-17	1.33845e-15	29.2849
PYY	-1.77622	7.12367	-8.97432	1.39378e-17	1.34143e-15	29.2783
MRC2	-1.01248	8.87584	-8.96693	1.47292e-17	1.41133e-15	29.2243
VPREB1	-2.35378	6.64968	-8.96193	1.52898e-17	1.4586e-15	29.1878
CD163	-3.30251	7.57178	-8.96047	1.54569e-17	1.46806e-15	29.1772
NTN5	-1.18174	7.61501	-8.95318	1.63221e-17	1.54347e-15	29.1239
KALRN	-0.916244	7.4614	-8.94485	1.73691e-17	1.63534e-15	29.0631
SNRPE	0.979086	11.5528	8.93246	1.90498e-17	1.78581e-15	28.9728
ABCG8	-1.68276	5.48917	-8.93075	1.92936e-17	1.80088e-15	28.9604
AMZ1	-0.892332	8.596	-8.92426	2.02496e-17	1.882e-15	28.9131
OR51E2	-1.47402	7.30603	-8.92272	2.04837e-17	1.89562e-15	28.9018
ONECUT1	-1.71531	6.27976	-8.9172	2.13433e-17	1.96676e-15	28.8616
PSMB7	1.11965	10.8529	8.9109	2.23689e-17	2.05254e-15	28.8157
DLX5	-2.18802	4.63992	-8.90723	2.29872e-17	2.10037e-15	28.7891
TMEM222	1.08856	9.71401	8.89179	2.57845e-17	2.34077e-15	28.6768
GP1BA	-1.06881	9.09127	-8.89153	2.58344e-17	2.34077e-15	28.6749
C1orf162	-2.61833	6.13253	-8.88409	2.73032e-17	2.46354e-15	28.6209
CNBP	0.719917	12.5935	8.87167	2.994e-17	2.69025e-15	28.5307
HLA-DOA	-0.969909	7.77629	-8.87014	3.02828e-17	2.70276e-15	28.5196
IFNL2	-2.13389	7.71565	-8.86993	3.03288e-17	2.70276e-15	28.5181
RIMS4	-1.37067	7.69507	-8.86131	3.23333e-17	2.86958e-15	28.4555
ID4	-1.09025	7.28824	-8.8585	3.30142e-17	2.91805e-15	28.4352
LDB3	-0.888148	6.95775	-8.85555	3.37436e-17	2.9704e-15	28.4138
NDUFA5	0.695642	11.1517	8.8476	3.57921e-17	3.13797e-15	28.3562
IKBKAP	0.712213	10.1152	8.84632	3.61337e-17	3.15514e-15	28.3469
CLU	-1.2763	7.50458	-8.84476	3.65536e-17	3.17899e-15	28.3356
NDUFB9	0.931557	12.8054	8.82997	4.0783e-17	3.53262e-15	28.2286
IGLL5	-4.0257	11.471	-8.82825	4.13067e-17	3.55312e-15	28.2161
DDX46	0.919509	10.7307	8.82811	4.13478e-17	3.55312e-15	28.2151
IL4R	-2.76222	6.73561	-8.81553	4.53791e-17	3.88413e-15	28.1242
MS4A4A	-1.96724	7.01361	-8.80524	4.89659e-17	4.17463e-15	28.0498
FABP3	-1.61383	6.9881	-8.80409	4.93832e-17	4.1937e-15	28.0415
CFP	-2.2655	4.12832	-8.80048	5.07182e-17	4.29024e-15	28.0154
FUT10	-0.64998	8.80269	-8.79521	5.27294e-17	4.44301e-15	27.9774
PRC1	2.13467	9.18657	8.79059	5.4558e-17	4.57927e-15	27.9441
NUDT22	1.77399	9.21156	8.7882	5.55291e-17	4.64279e-15	27.9269
CD72	-2.66408	5.86268	-8.77892	5.9463e-17	4.95258e-15	27.86
SLC7A8	-1.22244	7.91979	-8.77411	6.16113e-17	5.11185e-15	27.8253
MICAL2	-1.00836	8.00871	-8.76943	6.37696e-17	5.27072e-15	27.7916
COX7B	0.924567	11.8246	8.76748	6.46961e-17	5.32697e-15	27.7775
PSMA1	0.83434	12.7412	8.76161	6.75526e-17	5.5411e-15	27.7353
MCC	1.25917	10.7259	8.75899	6.88664e-17	5.62756e-15	27.7165
MYRF	-1.17253	7.49431	-8.75041	7.33589e-17	5.97213e-15	27.6547
DFFA	0.917531	9.45544	8.74917	7.40309e-17	6.00426e-15	27.6458
ITGAD	-1.96975	6.99682	-8.74575	7.5914e-17	6.13402e-15	27.6212
ACTN1	-1.61173	7.22051	-8.74507	7.62977e-17	6.1421e-15	27.6163
PPA2	0.820085	10.0246	8.74079	7.87378e-17	6.2922e-15	27.5855
ISYNA1	-1.09491	7.48961	-8.74078	7.87433e-17	6.2922e-15	27.5855
COL6A1	-1.01366	7.36134	-8.73911	7.9712e-17	6.34619e-15	27.5735
ERV9-1	-1.62932	8.02318	-8.72967	8.54422e-17	6.77748e-15	27.5057
LDHB	1.14933	13.4716	8.72911	8.57937e-17	6.78052e-15	27.5017
EBF1	-1.55759	6.35531	-8.72629	8.75919e-17	6.89747e-15	27.4814
LOC440602	-2.23919	8.21066	-8.71802	9.30733e-17	7.30188e-15	27.4221
DAP3	0.738286	10.1941	8.71754	9.3402e-17	7.30188e-15	27.4186
DHRS13	1.6268	8.89899	8.71464	9.54108e-17	7.43209e-15	27.3978
EPB41L3	-2.1264	6.45925	-8.7109	9.8067e-17	7.59712e-15	27.371
HEYL	-1.01679	8.12536	-8.71067	9.82311e-17	7.59712e-15	27.3693
UBE2S	2.0289	10.4186	8.70832	9.99382e-17	7.70165e-15	27.3525
SLC25A48	-1.14059	7.88887	-8.70263	1.04199e-16	8.00151e-15	27.3117
AC141928.1	-0.984428	8.55323	-8.69924	1.06821e-16	8.17391e-15	27.2874
TMX3	0.766703	10.1327	8.69529	1.09956e-16	8.38416e-15	27.2591
SNRPF	1.43247	10.2064	8.69434	1.10726e-16	8.41327e-15	27.2523
GFRA2	-1.85256	5.9145	-8.68552	1.1812e-16	8.94365e-15	27.1892
RP11-436D10.3	-1.20083	8.7876	-8.6807	1.22356e-16	9.23212e-15	27.1547
MPO	-1.5624	7.14587	-8.67389	1.28615e-16	9.67069e-15	27.106
CTSLP8	-1.36766	8.63169	-8.67213	1.3028e-16	9.76196e-15	27.0934
APAF1	-0.923883	7.73811	-8.66996	1.32358e-16	9.88352e-15	27.0779
LOC642757	-2.39258	6.84768	-8.66593	1.3632e-16	1.01444e-14	27.0491
CD84	-1.18436	7.85503	-8.65978	1.42593e-16	1.05748e-14	27.0052
CCL2	-2.07507	5.02092	-8.65809	1.44366e-16	1.06698e-14	26.9931
ILF3	0.813351	10.4988	8.65745	1.45042e-16	1.06833e-14	26.9885
SCT	-1.43906	4.68537	-8.65601	1.46575e-16	1.07596e-14	26.9782
GPR27	-0.828956	8.49748	-8.65298	1.49852e-16	1.09527e-14	26.9566
MRPL34	1.16929	11.1307	8.65265	1.50217e-16	1.09527e-14	26.9543
ABLIM2	-0.868625	8.55027	-8.65158	1.51402e-16	1.1002e-14	26.9466
CTD-2553C6.1	-1.29855	9.69563	-8.64331	1.60826e-16	1.16478e-14	26.8876
SCARF1	-1.10878	8.41965	-8.64117	1.63348e-16	1.17869e-14	26.8724
TRIM28	1.01993	11.7588	8.64077	1.63835e-16	1.17869e-14	26.8695
MVP	1.72427	9.31927	8.63825	1.66869e-16	1.19654e-14	26.8515
IGFBP5	-1.01405	7.19563	-8.63503	1.70841e-16	1.22098e-14	26.8285
BMP1	-0.940896	6.76884	-8.63426	1.71803e-16	1.22382e-14	26.8231
RAB27B	-1.61186	7.26748	-8.63028	1.76863e-16	1.25573e-14	26.7947
HIGD2A	1.14811	11.8861	8.6292	1.78257e-16	1.26149e-14	26.787
GFI1B	-1.78247	6.28842	-8.61467	1.98176e-16	1.39789e-14	26.6835
CYP2R1	1.39797	9.51231	8.61222	2.01747e-16	1.41845e-14	26.6661
SON	0.76516	11.8116	8.61165	2.02587e-16	1.41975e-14	26.662
CALD1	-1.06272	6.97817	-8.61088	2.03717e-16	1.42306e-14	26.6566
CHD4	0.886672	9.55907	8.60755	2.08728e-16	1.45338e-14	26.6328
POC1B	0.936596	10.4736	8.60555	2.11786e-16	1.46994e-14	26.6186
CCT6A	0.956376	10.6252	8.60472	2.13073e-16	1.47415e-14	26.6127
ATP5H	0.687658	12.3554	8.59884	2.22377e-16	1.53362e-14	26.5709
FGFR2	-0.957252	7.04385	-8.59623	2.2664e-16	1.55806e-14	26.5524
PIKFYVE	-0.689301	9.32711	-8.59402	2.30321e-16	1.57835e-14	26.5366
MSX2	-1.37125	7.00259	-8.57794	2.58871e-16	1.76841e-14	26.4225
THBS1	-1.18734	7.04219	-8.5729	2.68531e-16	1.82863e-14	26.3867
NME1	1.25798	12.2722	8.56155	2.91593e-16	1.97945e-14	26.3062
MBD3L2	-1.80441	5.38644	-8.54639	3.25471e-16	2.20252e-14	26.1988
HOXD10	-1.2981	6.53121	-8.53791	3.46086e-16	2.33473e-14	26.1388
CCDC8	-1.1993	7.96841	-8.53009	3.66254e-16	2.46311e-14	26.0835
XAGE-4	-0.871559	9.97587	-8.52801	3.71803e-16	2.49269e-14	26.0688
HAMP	-1.14521	9.475	-8.52552	3.78562e-16	2.53017e-14	26.0512
CCL18	-2.58898	7.66828	-8.52503	3.79898e-16	2.53129e-14	26.0477
C3AR1	-1.72518	8.14961	-8.52412	3.82408e-16	2.5402e-14	26.0413
ABCC10	0.692803	10.1264	8.52186	3.88735e-16	2.57433e-14	26.0253
GNG3	-1.05744	8.89301	-8.51801	3.99688e-16	2.6388e-14	25.9981
Igk	-2.81939	8.88633	-8.51518	4.0797e-16	2.68528e-14	25.9781
DUOX1	-1.01417	7.84754	-8.51393	4.11656e-16	2.70134e-14	25.9693
SDPR	-2.20206	6.73562	-8.51137	4.19359e-16	2.73813e-14	25.9512
UBE2E3	0.794064	12.5505	8.51123	4.19792e-16	2.73813e-14	25.9502
P2RY13	-2.75464	6.14565	-8.50936	4.25506e-16	2.76706e-14	25.937
HNF1A	-1.07368	7.99786	-8.49091	4.86151e-16	3.15197e-14	25.8068
CCNH	0.769182	11.1765	8.49015	4.88795e-16	3.15966e-14	25.8015
COX8A	1.11668	12.5796	8.48968	4.90475e-16	3.16108e-14	25.7982
SERP2	-1.11073	7.20485	-8.4881	4.961e-16	3.18784e-14	25.7871
B4GALNT4	-1.32474	7.44731	-8.48456	5.08921e-16	3.26056e-14	25.7621
LINC01225	-1.33604	8.70265	-8.48339	5.13256e-16	3.27863e-14	25.7539
LOC284395	-1.30859	6.83567	-8.48222	5.17581e-16	3.29653e-14	25.7457
C7orf26	1.03589	8.99765	8.48106	5.21939e-16	3.31454e-14	25.7375
MRPL46	1.45286	9.04891	8.47879	5.3057e-16	3.3595e-14	25.7214
MRPL16	0.847616	10.6169	8.47599	5.41389e-16	3.41801e-14	25.7017
KIF26A	-1.85748	5.60937	-8.47424	5.48231e-16	3.45115e-14	25.6895
KCNMA1	-1.50093	7.88645	-8.47158	5.58864e-16	3.50789e-14	25.6707
CDHR2	-1.16367	8.27539	-8.47036	5.63799e-16	3.52863e-14	25.6621
PYGL	-1.38099	8.18606	-8.45323	6.37807e-16	3.98032e-14	25.5416
PAPPA2	-0.888873	8.477	-8.44607	6.71533e-16	4.17875e-14	25.4913
HS3ST2	-1.28368	8.95299	-8.44377	6.82686e-16	4.23598e-14	25.4752
GLI2	-0.98459	8.05254	-8.44018	7.00548e-16	4.33439e-14	25.45
DOCK6	-0.873313	7.49035	-8.43732	7.15134e-16	4.41203e-14	25.4299
OTUD6B	0.897551	9.57819	8.43637	7.20027e-16	4.4296e-14	25.4232
SNRPG	0.78793	12.5475	8.43276	7.3895e-16	4.53313e-14	25.3979
IQSEC2	-0.903148	8.65485	-8.4302	7.52638e-16	4.60406e-14	25.38
RP11-226L15.5	1.51473	8.78265	8.42974	7.55136e-16	4.60633e-14	25.3767
ZNF367	1.80175	9.53098	8.42377	7.88201e-16	4.79452e-14	25.3349
TSSK3	-1.08031	6.13545	-8.42161	8.0052e-16	4.85581e-14	25.3197
ERCC6	-0.770965	8.95742	-8.42077	8.05351e-16	4.86678e-14	25.3139
OR6W1P	-2.0312	5.58101	-8.42052	8.06822e-16	4.86678e-14	25.3121
ADAR	0.868541	12.5538	8.42012	8.09146e-16	4.86724e-14	25.3093
IL9R	-0.946885	7.75062	-8.41911	8.15024e-16	4.88902e-14	25.3022
XPO1	0.7234	11.2005	8.41822	8.20239e-16	4.90671e-14	25.296
HRASLS5	-1.09353	8.09735	-8.41684	8.2838e-16	4.94175e-14	25.2863
SRP9	0.682392	13.2589	8.41372	8.47182e-16	5.02958e-14	25.2644
PLK3	-0.768625	8.42734	-8.41362	8.47747e-16	5.02958e-14	25.2638
ELANE	-2.69619	5.88261	-8.41028	8.68323e-16	5.13758e-14	25.2403
NFASC	-0.966152	7.42112	-8.40933	8.74287e-16	5.15877e-14	25.2336
HNRNPM	0.51408	10.7045	8.40468	9.03895e-16	5.31898e-14	25.2011
LYVE1	-1.99453	6.81482	-8.4021	9.20784e-16	5.40368e-14	25.183
AXL	-1.86886	7.60771	-8.40161	9.24008e-16	5.40795e-14	25.1796
LILRA4	-1.14864	9.71642	-8.39115	9.95887e-16	5.81292e-14	25.1065
NNT-AS1	1.30436	9.12985	8.38857	1.01444e-15	5.90532e-14	25.0884
GPR183	-1.50208	7.73875	-8.38391	1.04892e-15	6.08965e-14	25.0558
RBMS2	-0.914331	7.46325	-8.38306	1.05526e-15	6.11009e-14	25.0499
TAF10	0.739897	11.1174	8.38156	1.06668e-15	6.15974e-14	25.0394
TLE6	-1.36942	7.20585	-8.38002	1.07848e-15	6.21127e-14	25.0287
IARS	0.870617	13.115	8.37783	1.09555e-15	6.29286e-14	25.0133
MUC3	-1.18345	8.2815	-8.37669	1.10451e-15	6.32758e-14	25.0054
CAPN10-AS1	-1.12959	8.7258	-8.37256	1.1376e-15	6.49994e-14	24.9766
ZDHHC5	0.652	10.9133	8.37192	1.14285e-15	6.51217e-14	24.9721
CACNA1D	-1.02714	7.06778	-8.37156	1.14576e-15	6.51217e-14	24.9696
SCART1	-1.09135	8.71935	-8.37078	1.15219e-15	6.53157e-14	24.9641
MRVI1	-1.01356	7.56686	-8.36577	1.19418e-15	6.75197e-14	24.9292
CC2D2A	-0.946527	7.20129	-8.36433	1.20657e-15	6.80422e-14	24.9191
SLC22A7	-0.982982	7.07511	-8.36355	1.2133e-15	6.82442e-14	24.9137
POLR2L	1.09391	11.7172	8.3611	1.23474e-15	6.92701e-14	24.8965
PAICS	0.902681	10.9676	8.3578	1.26418e-15	7.07383e-14	24.8735
CTSH	-3.34902	9.55545	-8.35727	1.269e-15	7.0825e-14	24.8698
SFTPC	-1.04693	6.94926	-8.3536	1.30262e-15	7.25149e-14	24.8443
ZC3H18	-0.692	9.1871	-8.3491	1.34513e-15	7.4689e-14	24.8129
RNMTL1	0.947843	9.26419	8.3471	1.36448e-15	7.557e-14	24.799
HCST	-1.76217	8.57606	-8.34491	1.38603e-15	7.65242e-14	24.7837
ARAP3	-1.59948	6.99305	-8.34463	1.38878e-15	7.65242e-14	24.7818
FOLR2	-1.54053	7.93197	-8.34308	1.40421e-15	7.71783e-14	24.771
SIRT5	-0.74645	7.95034	-8.34206	1.41451e-15	7.75474e-14	24.7638
EIF3K	0.992516	12.6875	8.33522	1.4852e-15	8.12174e-14	24.7162
ELAVL1	0.563416	10.4901	8.33366	1.50183e-15	8.19199e-14	24.7053
GNL1	-0.661733	8.85896	-8.33231	1.51628e-15	8.25e-14	24.696
CD80	-1.05579	8.22312	-8.33008	1.54065e-15	8.36158e-14	24.6804
ZNF497	-1.32138	3.71629	-8.31981	1.65751e-15	8.97337e-14	24.609
ARVCF	-0.970506	8.09301	-8.31486	1.71703e-15	9.27236e-14	24.5746
MCHR1	-1.57119	5.63569	-8.30739	1.81068e-15	9.75378e-14	24.5228
NDUFA11	0.938854	11.8216	8.3059	1.83e-15	9.8334e-14	24.5124
FBL	1.17259	12.9651	8.30459	1.84712e-15	9.90085e-14	24.5033
FEZ1	-1.31026	7.88338	-8.30186	1.88339e-15	1.00703e-13	24.4843
MRPS16	0.872742	9.84832	8.30015	1.90635e-15	1.0168e-13	24.4725
MEA1	1.34922	10.7415	8.29359	1.99735e-15	1.06272e-13	24.427
ALPPL2	-0.979114	7.87284	-8.29279	2.00876e-15	1.06617e-13	24.4214
SPATA2L	-0.94411	9.08329	-8.28505	2.12231e-15	1.12368e-13	24.3677
COX7C	0.977313	13.2882	8.28401	2.13809e-15	1.12562e-13	24.3605
IBSP	-1.24581	7.72227	-8.28389	2.13986e-15	1.12562e-13	24.3597
RPS27L	0.759885	12.7242	8.28378	2.14157e-15	1.12562e-13	24.3589
LAMC2	-1.33499	6.99951	-8.27909	2.214e-15	1.16087e-13	24.3264
SORBS3	-0.994287	8.99748	-8.27678	2.2507e-15	1.17535e-13	24.3104
HSPD1	0.868478	11.9525	8.27667	2.25246e-15	1.17535e-13	24.3096
MINA	0.731706	10.2046	8.27413	2.29342e-15	1.19384e-13	24.292
GNG2	-1.79868	7.12427	-8.26929	2.37352e-15	1.23258e-13	24.2585
TP53TG5	-1.25208	7.85691	-8.26717	2.40946e-15	1.24586e-13	24.2438
ART1	-0.980964	8.62193	-8.2671	2.41061e-15	1.24586e-13	24.2434
CEBPD	-2.09615	7.48948	-8.26589	2.43139e-15	1.25361e-13	24.235
DIS3L	0.878803	10.2098	8.26508	2.44539e-15	1.25784e-13	24.2294
EFNA1	-1.65631	4.4722	-8.26203	2.4988e-15	1.28226e-13	24.2083
DOK2	-1.41742	8.35033	-8.26065	2.52338e-15	1.29182e-13	24.1987
CRTC2	1.28447	9.30664	8.26029	2.52993e-15	1.29211e-13	24.1962
KLHL15	0.86967	9.86198	8.2556	2.61527e-15	1.33256e-13	24.1638
ST6GALNAC2	-1.48893	6.52882	-8.24469	2.8254e-15	1.43624e-13	24.0884
DHFRL1	1.23145	8.01363	8.24415	2.83616e-15	1.43834e-13	24.0847
CCL8	-1.88596	7.89047	-8.23981	2.92463e-15	1.47974e-13	24.0547
FAM110B	-1.35079	7.51948	-8.23725	2.97812e-15	1.50329e-13	24.037
GAPDH	0.913805	13.9846	8.23371	3.05372e-15	1.53787e-13	24.0125
TOMM20	0.896871	12.3729	8.23157	3.10028e-15	1.55769e-13	23.9978
LUZP1	-0.902007	7.91277	-8.23083	3.11646e-15	1.5622e-13	23.9927
SLC1A3	-1.92041	5.69238	-8.2276	3.18834e-15	1.59454e-13	23.9704
AP001630.5	-1.46147	5.46299	-8.22238	3.30828e-15	1.65071e-13	23.9344
FAM122B	1.08187	10.7963	8.21879	3.39311e-15	1.68915e-13	23.9097
OR5L2	-0.938186	9.00997	-8.2179	3.41461e-15	1.69595e-13	23.9035
LTBR	-1.15004	7.97905	-8.21512	3.48227e-15	1.7256e-13	23.8843
MYLK3	-0.999759	7.38123	-8.2147	3.49279e-15	1.72686e-13	23.8814
ALDH1A1	-2.42421	6.13836	-8.21343	3.52411e-15	1.7353e-13	23.8727
ANGPTL4	-1.64314	5.95709	-8.21336	3.5259e-15	1.7353e-13	23.8722
SLC11A1	-0.846574	7.6656	-8.21205	3.55868e-15	1.74747e-13	23.8632
CMTM3	-0.847602	7.72035	-8.20969	3.61842e-15	1.77278e-13	23.8469
LINC01187	-1.15678	7.67666	-8.20585	3.71784e-15	1.81738e-13	23.8205
RHPN1	-0.990867	9.05095	-8.20544	3.72851e-15	1.81849e-13	23.8177
TIMP3	-0.997168	7.10229	-8.19944	3.88977e-15	1.89287e-13	23.7763
HK3	-1.43816	5.11702	-8.19506	4.01167e-15	1.94782e-13	23.7462
MESDC2	0.669842	11.3036	8.19159	4.11097e-15	1.99157e-13	23.7224
BAI1	-1.9909	7.51061	-8.18956	4.1704e-15	2.01585e-13	23.7083
RHBDL2	-1.50959	6.5538	-8.18561	4.28804e-15	2.0681e-13	23.6812
GANAB	0.784053	12.6019	8.18392	4.33935e-15	2.08819e-13	23.6696
LOC100130111	-1.20807	7.2491	-8.17937	4.48081e-15	2.15148e-13	23.6383
RPS19	0.873985	14.6835	8.1768	4.56251e-15	2.18587e-13	23.6206
SIGLEC7	-1.08655	7.69557	-8.17578	4.59523e-15	2.19668e-13	23.6137
CEACAM3	-0.897792	8.34034	-8.1745	4.63679e-15	2.21167e-13	23.6049
HNRNPAB	1.00391	12.43	8.1709	4.7559e-15	2.26349e-13	23.5801
BC017209	-1.66671	3.95425	-8.16371	5.00266e-15	2.37571e-13	23.5308
C22orf31	-1.20342	9.07452	-8.16269	5.03878e-15	2.38763e-13	23.5237
PRRX2-AS1	-0.950748	8.7531	-8.15982	5.14129e-15	2.43089e-13	23.5041
COASY	1.41766	10.0462	8.1565	5.26282e-15	2.48293e-13	23.4813
TMEM245	0.680401	11.052	8.1545	5.33711e-15	2.50727e-13	23.4676
COX4I2	-1.10067	8.8705	-8.15449	5.33757e-15	2.50727e-13	23.4675
FAM124B	-1.36778	5.82507	-8.14964	5.5224e-15	2.58848e-13	23.4343
NPIPB15	-1.01473	9.93465	-8.14828	5.57567e-15	2.6078e-13	23.4249
RAN	1.03454	11.9581	8.13536	6.10465e-15	2.84643e-13	23.3365
ECSIT	1.31313	9.44974	8.13494	6.1227e-15	2.84643e-13	23.3336
GYG1	1.13343	11.953	8.13488	6.12531e-15	2.84643e-13	23.3332
EIF1AX	0.606166	11.5065	8.1333	6.19344e-15	2.87193e-13	23.3224
DUT	0.827948	11.9331	8.12929	6.37047e-15	2.9477e-13	23.2949
SLC12A3	-0.963392	7.39382	-8.12886	6.38966e-15	2.95028e-13	23.292
GIMAP1	-1.19795	6.54993	-8.12422	6.60072e-15	3.04125e-13	23.2602
TNFRSF11B	-1.35947	6.21676	-8.12213	6.69804e-15	3.07953e-13	23.246
NPY2R	-1.20695	6.86281	-8.11942	6.82646e-15	3.13193e-13	23.2274
PVRL2	-1.09398	7.24317	-8.11835	6.87771e-15	3.14877e-13	23.2201
MCAT	1.4229	8.13181	8.11629	6.97767e-15	3.1878e-13	23.2061
MYO15A	-0.95231	8.74773	-8.11088	7.24736e-15	3.30403e-13	23.1691
TXN	1.15583	11.929	8.10639	7.47885e-15	3.4024e-13	23.1384
HNRNPR	0.602337	11.5859	8.10449	7.579e-15	3.44074e-13	23.1254
DLL1	-1.70593	5.96496	-8.10294	7.66145e-15	3.46517e-13	23.1148
TCEB2	1.00981	10.9676	8.10288	7.66482e-15	3.46517e-13	23.1144
RIMKLB	-1.00843	7.36194	-8.10241	7.68988e-15	3.46926e-13	23.1112
MKS1	-0.779639	8.82409	-8.09632	8.02436e-15	3.6061e-13	23.0697
NDUFAF4	0.885114	10.762	8.09628	8.0265e-15	3.6061e-13	23.0694
KMT2D	0.796598	8.91547	8.09496	8.1013e-15	3.63217e-13	23.0604
LOC100506489	-2.02645	3.75897	-8.08839	8.48193e-15	3.79496e-13	23.0156
HOXB5	-0.855764	8.47549	-8.0855	8.65511e-15	3.85841e-13	22.9959
DPP3	1.76767	8.80687	8.08536	8.66354e-15	3.85841e-13	22.9949
DDX41	0.798925	10.2886	8.08513	8.67719e-15	3.85841e-13	22.9934
mir-223	-1.51592	4.90095	-8.08426	8.72991e-15	3.8739e-13	22.9875
MC2R	-1.31036	7.64585	-8.08236	8.84692e-15	3.91779e-13	22.9745
CP	-0.91621	7.04507	-8.08196	8.87171e-15	3.92075e-13	22.9717
FLVCR1	1.19077	8.26086	8.07857	9.08405e-15	4.00642e-13	22.9487
HIST1H2BK	1.44185	13.5194	8.07079	9.5909e-15	4.22136e-13	22.8957
MAPK10	-0.931303	8.47871	-8.06959	9.67198e-15	4.24841e-13	22.8875
DNAH9	-1.37548	6.42988	-8.06733	9.8255e-15	4.30711e-13	22.8721
FLT4	-0.962051	7.30884	-8.06513	9.97764e-15	4.36496e-13	22.8571
LHFP	-1.29699	7.72296	-8.06309	1.01204e-14	4.4185e-13	22.8433
LIN7C	0.754011	11.3271	8.05749	1.05232e-14	4.58512e-13	22.8052
RAD51B	-0.947943	7.3603	-8.05232	1.09092e-14	4.74374e-13	22.77
TTLL4	-0.792685	8.55171	-8.04987	1.10972e-14	4.81582e-13	22.7534
SPTBN4	-0.965792	7.62164	-8.04899	1.11649e-14	4.83554e-13	22.7474
LDHA	0.937156	13.7702	8.03927	1.19469e-14	5.16387e-13	22.6814
HMG20A	0.708106	10.5134	8.03632	1.21945e-14	5.26038e-13	22.6614
C2orf72	-0.877814	8.29127	-8.03553	1.22619e-14	5.27898e-13	22.656
ZNF536	-1.09544	7.48448	-8.03432	1.2366e-14	5.31322e-13	22.6478
POP7	1.7596	9.18927	8.0332	1.24627e-14	5.34417e-13	22.6402
FPR3	-1.63786	7.44634	-8.02709	1.30035e-14	5.56502e-13	22.5987
UBA2	0.706265	10.9742	8.02445	1.32442e-14	5.65687e-13	22.5808
TRAFD1	-0.658308	8.62073	-8.01993	1.36668e-14	5.8186e-13	22.5502
UBIAD1	0.590721	9.24026	8.01983	1.36766e-14	5.8186e-13	22.5495
SLC2A3	-1.62793	7.04076	-8.01841	1.38114e-14	5.86442e-13	22.5399
EIF4G2	0.486697	12.4504	8.01791	1.38598e-14	5.87345e-13	22.5365
RP4-665N4.4	-2.37263	6.33036	-8.01686	1.39613e-14	5.90492e-13	22.5294
TOMM5	0.866364	12.1816	8.01349	1.42916e-14	6.03284e-13	22.5066
BC069004	-1.29101	7.91785	-8.01235	1.44052e-14	6.06897e-13	22.4989
YTHDC2	0.759392	8.94813	8.01184	1.44564e-14	6.0787e-13	22.4954
KAZN	-1.244	7.31045	-8.00382	1.52841e-14	6.4143e-13	22.4411
SLC25A47	-1.76141	6.53896	-8.00317	1.53528e-14	6.43066e-13	22.4367
PSMC5	0.907602	11.3197	8.00077	1.56106e-14	6.51543e-13	22.4205
OR1J2	-1.20222	8.10207	-8.00073	1.56154e-14	6.51543e-13	22.4202
ZNF121	1.23319	10.7297	7.99824	1.58877e-14	6.61632e-13	22.4033
SPRR1A	-1.09169	8.39315	-7.99574	1.61649e-14	6.71882e-13	22.3864
SERPINB13	-0.998243	6.74868	-7.99473	1.62792e-14	6.75338e-13	22.3796
LONP1	1.16743	10.0979	7.9922	1.65671e-14	6.85966e-13	22.3625
ARHGEF37	-0.981656	8.193	-7.99177	1.66161e-14	6.8668e-13	22.3596
PPP1R3B	-0.795827	8.40151	-7.98892	1.69479e-14	6.9906e-13	22.3403
ITPRIPL2	-1.86532	6.90746	-7.9886	1.69849e-14	6.99256e-13	22.3382
PARVA	-0.853077	7.69658	-7.98786	1.70725e-14	7.01528e-13	22.3332
HLA-DMA	-2.00518	9.53476	-7.98086	1.79205e-14	7.34977e-13	22.2859
COX6C	0.793926	13.3454	7.97904	1.81486e-14	7.42927e-13	22.2735
LMBR1L	-0.795028	9.55746	-7.97829	1.8243e-14	7.4538e-13	22.2685
KCNIP2	-0.927666	7.61972	-7.97603	1.85298e-14	7.55673e-13	22.2533
SPTLC1	0.684826	10.7339	7.97531	1.86228e-14	7.5804e-13	22.2484
COPE	1.36638	10.9476	7.97425	1.87599e-14	7.62187e-13	22.2412
NELFB	0.697068	10.6927	7.97237	1.90057e-14	7.70729e-13	22.2285
ZNF827	0.783063	9.13034	7.97175	1.90879e-14	7.71258e-13	22.2243
JAM3	-1.19455	8.10765	-7.97173	1.909e-14	7.71258e-13	22.2242
CEP164	0.959028	7.89379	7.97085	1.92065e-14	7.74519e-13	22.2183
PID1	-1.67935	5.44552	-7.96724	1.96926e-14	7.92647e-13	22.1939
S1PR5	-1.00128	4.08688	-7.96593	1.98714e-14	7.98359e-13	22.1851
AASDHPPT	0.791023	11.3673	7.96478	2.00301e-14	8.03244e-13	22.1773
BRK1	0.688537	10.968	7.96358	2.01977e-14	8.08468e-13	22.1692
TNFRSF10C	-1.36304	6.56675	-7.96191	2.04316e-14	8.14868e-13	22.158
SERINC2	-1.09138	7.25059	-7.96155	2.04825e-14	8.14868e-13	22.1555
MCAM	-0.990158	9.40316	-7.96144	2.04983e-14	8.14868e-13	22.1548
LOC100422781	-2.34182	7.0609	-7.96137	2.05081e-14	8.14868e-13	22.1543
SLC41A2	-0.789632	9.05164	-7.95845	2.09255e-14	8.2993e-13	22.1347
SMYD1	-1.05157	7.68512	-7.95723	2.11038e-14	8.3547e-13	22.1264
HIST1H2AC	2.30915	12.3122	7.95442	2.1517e-14	8.50274e-13	22.1075
TRDN	-1.42706	6.07151	-7.94563	2.28632e-14	9.01825e-13	22.0483
GPR34	-1.62432	8.35854	-7.94432	2.30711e-14	9.08371e-13	22.0395
PET100	0.994816	12.3596	7.94124	2.35666e-14	9.26199e-13	22.0188
OSBPL5	-0.976481	8.64452	-7.93973	2.38147e-14	9.34252e-13	22.0085
SLC1A2	-1.08055	6.25885	-7.93764	2.41601e-14	9.46087e-13	21.9945
UQCRFS1	0.828822	13.0386	7.93443	2.47015e-14	9.65543e-13	21.9729
BC047364	-1.5461	6.7855	-7.93415	2.47492e-14	9.65665e-13	21.971
ICA1L	-0.815803	8.18219	-7.93124	2.52497e-14	9.8342e-13	21.9515
HNRNPC	0.765159	11.6175	7.93089	2.53108e-14	9.84031e-13	21.9491
CAMLG	1.17685	10.7001	7.9306	2.5363e-14	9.84294e-13	21.9471
ARHGAP20	-1.14149	7.98738	-7.92976	2.5509e-14	9.88189e-13	21.9415
TCTE1	-1.73481	5.2209	-7.92725	2.59553e-14	1.00312e-12	21.9246
GARS	0.986478	12.5064	7.92707	2.5987e-14	1.00312e-12	21.9234
METTL5	0.746258	11.0772	7.92476	2.64035e-14	1.01738e-12	21.9079
CYC1	1.36743	10.7758	7.92222	2.68697e-14	1.0335e-12	21.8908
TOR1B	0.7386	10.1978	7.92147	2.70091e-14	1.03703e-12	21.8858
MORN1	-1.14183	8.28494	-7.92117	2.7065e-14	1.03733e-12	21.8838
GCNT4	-1.14395	8.02531	-7.91921	2.7434e-14	1.04962e-12	21.8706
TREML4	-1.07497	7.10839	-7.91856	2.75561e-14	1.05243e-12	21.8662
RCE1	-0.958857	8.51815	-7.91755	2.77485e-14	1.05791e-12	21.8595
DYNC1LI1	0.826124	9.80088	7.91729	2.77975e-14	1.05792e-12	21.8577
C1QL1	-1.16094	8.05885	-7.90771	2.96927e-14	1.12806e-12	21.7934
CLCN7	-1.03158	9.08278	-7.90551	3.01471e-14	1.14332e-12	21.7786
NGRN	0.667599	10.9442	7.9024	3.07974e-14	1.16594e-12	21.7578
RP11-559M23.1	-1.03561	9.69073	-7.9016	3.09678e-14	1.17035e-12	21.7524
HCCAT5	-0.97002	9.06869	-7.89885	3.15604e-14	1.19066e-12	21.7339
CXCL8	-1.36071	7.70011	-7.89847	3.16428e-14	1.1917e-12	21.7314
COL11A2	-0.78954	9.28992	-7.89694	3.19761e-14	1.20216e-12	21.7212
PMP22	-1.11781	6.82211	-7.89581	3.22258e-14	1.20944e-12	21.7136
SSR4P1	-1.19637	4.66888	-7.8931	3.28322e-14	1.22877e-12	21.6954
MAP6	-1.01987	7.78772	-7.893	3.28542e-14	1.22877e-12	21.6948
AIF1	-1.59146	6.80193	-7.89237	3.29978e-14	1.23201e-12	21.6905
RUFY1	-0.656327	9.17811	-7.88717	3.41969e-14	1.27459e-12	21.6557
CYP2A6	-0.883828	8.06611	-7.88178	3.54878e-14	1.32043e-12	21.6196
ITGAX	-1.50211	6.55181	-7.88028	3.58536e-14	1.33175e-12	21.6096
LOC286068	-2.17771	5.85817	-7.87688	3.67011e-14	1.36089e-12	21.5868
AUTS2	-1.19942	7.89141	-7.87177	3.8011e-14	1.40706e-12	21.5526
BAZ2B	0.943585	10.436	7.87099	3.82146e-14	1.41218e-12	21.5474
MKLN1	0.644027	8.97245	7.86523	3.97548e-14	1.46659e-12	21.5089
DNLZ	1.30389	9.08615	7.86428	4.00139e-14	1.47364e-12	21.5025
ADAP2	-1.68861	7.64559	-7.86282	4.04178e-14	1.48599e-12	21.4927
VAT1L	-1.88599	6.7441	-7.86196	4.06547e-14	1.49217e-12	21.487
PXDC1	-1.27132	7.78528	-7.85939	4.13783e-14	1.51615e-12	21.4698
HCAR3	-2.44974	5.04924	-7.85866	4.15855e-14	1.52117e-12	21.465
MYOD1	-1.40669	5.74729	-7.85642	4.22293e-14	1.54212e-12	21.45
PTS	0.884174	10.2197	7.85549	4.24984e-14	1.54933e-12	21.4438
KIR3DX1	-1.12148	8.79555	-7.85383	4.29858e-14	1.56447e-12	21.4327
MOSPD3	-0.711443	9.84456	-7.85133	4.37279e-14	1.58727e-12	21.416
ZBTB38	0.837033	12.3505	7.85122	4.3759e-14	1.58727e-12	21.4153
PDE1C	-1.01598	7.40076	-7.84277	4.63654e-14	1.679e-12	21.3589
CSF1R	-1.56866	8.27611	-7.8418	4.66757e-14	1.68742e-12	21.3524
TBX4	-1.71292	5.96444	-7.84055	4.70749e-14	1.69901e-12	21.3441
ALG2	0.737228	11.833	7.8394	4.74471e-14	1.70959e-12	21.3364
LOC101928205	-0.94239	8.56811	-7.83568	4.86681e-14	1.75068e-12	21.3116
SLC6A13	-1.09533	8.92596	-7.83507	4.88714e-14	1.75508e-12	21.3076
CPLX3	-1.08765	8.29896	-7.83326	4.94823e-14	1.77407e-12	21.2955
CACNA1I	-0.722367	7.88569	-7.83278	4.96447e-14	1.77695e-12	21.2923
LRRC27	-0.958234	7.99875	-7.83222	4.98341e-14	1.78079e-12	21.2886
NDUFB8	0.754398	11.315	7.83138	5.01222e-14	1.7875e-12	21.2829
IGSF3	-1.05806	8.00052	-7.83119	5.0187e-14	1.7875e-12	21.2817
COX5B	0.766104	11.9175	7.83012	5.05546e-14	1.79633e-12	21.2746
IL1B	-1.06876	8.98182	-7.82989	5.06362e-14	1.79633e-12	21.273
KLHDC8B	-1.03052	8.97903	-7.82975	5.06839e-14	1.79633e-12	21.2721
TRPV3	-1.03495	8.37036	-7.82931	5.08372e-14	1.79882e-12	21.2691
NIPBL	0.718843	9.5654	7.82706	5.16227e-14	1.82364e-12	21.2542
LPAR5	-1.67168	6.37602	-7.82593	5.20251e-14	1.83486e-12	21.2466
TFRC	1.20417	9.76261	7.819	5.45458e-14	1.92063e-12	21.2005
TMEM40	-0.905426	7.78348	-7.81741	5.51395e-14	1.93839e-12	21.1899
IL10RB-AS1	-1.60082	6.69304	-7.81591	5.57076e-14	1.95518e-12	21.1799
ACSM5	-1.02186	7.75881	-7.81538	5.59086e-14	1.95906e-12	21.1764
MTHFD1	1.1553	10.4042	7.81136	5.74656e-14	2.01037e-12	21.1497
CYP2B7P	-1.29931	8.4637	-7.80842	5.86286e-14	2.04457e-12	21.1301
C11orf1	1.04583	10.3953	7.80818	5.87242e-14	2.04457e-12	21.1285
APOL5	-1.29438	5.69691	-7.80818	5.87265e-14	2.04457e-12	21.1285
S100P	-2.35433	6.8338	-7.80765	5.89408e-14	2.04787e-12	21.125
ZNF71	-0.909282	7.84265	-7.80747	5.90103e-14	2.04787e-12	21.1238
ARHGEF16	-1.6856	7.94259	-7.80641	5.94383e-14	2.05942e-12	21.1168
C2orf76	1.67134	8.97889	7.80346	6.06464e-14	2.09792e-12	21.0971
VBP1	1.00905	11.9602	7.80319	6.07573e-14	2.0984e-12	21.0954
NOD1	-1.02053	8.78632	-7.80281	6.09181e-14	2.10061e-12	21.0928
PKD2L1	-1.98805	7.82473	-7.80208	6.12225e-14	2.10775e-12	21.0879
RAB20	-1.54094	6.9541	-7.80078	6.1767e-14	2.12312e-12	21.0793
NUP155	1.52709	8.19562	7.7981	6.29024e-14	2.15872e-12	21.0615
GTF2H3	1.12107	9.11649	7.79745	6.31846e-14	2.16497e-12	21.0572
EMC4	0.746439	12.8265	7.79717	6.33035e-14	2.16562e-12	21.0553
ARV1	0.803403	10.3705	7.79661	6.35483e-14	2.17057e-12	21.0516
KCNQ2	-1.35768	6.13159	-7.79347	6.49209e-14	2.21396e-12	21.0308
TBX1	-1.03041	7.17664	-7.79154	6.5779e-14	2.23969e-12	21.018
LTBP2	-0.95333	8.83437	-7.7909	6.60689e-14	2.24603e-12	21.0137
KIAA0226L	-1.48405	8.21948	-7.79065	6.61791e-14	2.24625e-12	21.012
LAS1L	0.765241	9.03062	7.78613	6.8251e-14	2.31295e-12	20.982
MPP7	-0.979449	7.09317	-7.78582	6.83953e-14	2.31422e-12	20.9799
C3orf22	-1.48755	7.5049	-7.78478	6.88809e-14	2.32349e-12	20.973
FLT1	-0.901431	7.55029	-7.78477	6.8884e-14	2.32349e-12	20.973
SIRT7	0.892737	9.57778	7.781	7.06717e-14	2.38009e-12	20.948
USP4	0.607922	10.5605	7.77802	7.2121e-14	2.42512e-12	20.9282
CIITA	-1.27544	7.50717	-7.77628	7.298e-14	2.44932e-12	20.9167
EPM2A	-0.808616	8.06233	-7.77611	7.30666e-14	2.44932e-12	20.9155
GYPB	-0.779621	7.63752	-7.77438	7.39322e-14	2.4745e-12	20.9041
HMGN3	0.824954	12.7887	7.77369	7.42775e-14	2.48222e-12	20.8995
CTDSPL	-1.19759	6.47804	-7.77181	7.52347e-14	2.51034e-12	20.887
MAN2A1	0.842972	12.6703	7.77047	7.59225e-14	2.52939e-12	20.8782
RPA3	1.27924	10.9583	7.76957	7.63875e-14	2.54097e-12	20.8722
ADAMTSL4	-1.03684	8.42328	-7.768	7.72091e-14	2.56436e-12	20.8618
KLK15	-1.12281	5.84863	-7.76708	7.769e-14	2.57638e-12	20.8557
CDK5RAP1	0.91141	9.14259	7.76622	7.81493e-14	2.58765e-12	20.85
HS6ST1	-0.662395	8.80421	-7.76501	7.87905e-14	2.6049e-12	20.842
RP11-433A10.3	-1.70504	6.86906	-7.75983	8.16128e-14	2.69409e-12	20.8077
MESP2	-0.74411	9.25791	-7.75885	8.21599e-14	2.70803e-12	20.8012
SLC1A7	-0.825574	7.88962	-7.75771	8.27985e-14	2.72492e-12	20.7937
LAMA3	-0.896861	7.97641	-7.75672	8.33577e-14	2.73917e-12	20.7871
TMEM216	0.93682	10.1054	7.75609	8.37176e-14	2.74682e-12	20.7829
UQCR11	0.902017	12.1451	7.7524	8.58384e-14	2.81215e-12	20.7585
PPP2R2C	-1.01511	6.48564	-7.75142	8.64089e-14	2.82656e-12	20.7521
RP11-805I24.3	-0.772401	9.58939	-7.75051	8.69476e-14	2.83989e-12	20.746
LOC100128343	-1.71214	7.29948	-7.74992	8.72929e-14	2.84381e-12	20.7422
FLJ11292	-1.01095	7.48909	-7.74986	8.73301e-14	2.84381e-12	20.7417
CLNS1A	0.983484	10.9407	7.74726	8.88857e-14	2.89012e-12	20.7245
SLX4	-0.911105	8.32521	-7.74219	9.19957e-14	2.98676e-12	20.691
SYDE1	-0.812873	8.18086	-7.74004	9.33469e-14	3.02437e-12	20.6768
MEF2BNB	0.854808	8.99965	7.7399	9.34335e-14	3.02437e-12	20.6759
RNF17	-0.891569	7.6761	-7.73581	9.60639e-14	3.10308e-12	20.6488
ABCA9	-1.04619	7.12282	-7.73567	9.61518e-14	3.10308e-12	20.648
EFNB3	-0.847037	8.50903	-7.73234	9.83506e-14	3.16932e-12	20.6259
P2RY12	-1.84893	5.56948	-7.73073	9.94273e-14	3.19925e-12	20.6153
RP11-753A21.2	-1.01916	8.33574	-7.72707	1.01926e-13	3.27478e-12	20.5911
SMU1	0.666747	8.89988	7.7246	1.03644e-13	3.32507e-12	20.5748
CIZ1	1.09805	8.87669	7.72337	1.04511e-13	3.3479e-12	20.5667
MARK4	0.97979	8.79871	7.72211	1.05407e-13	3.37089e-12	20.5584
UBQLN1	0.604707	11.541	7.72176	1.05657e-13	3.37089e-12	20.5561
KCNT1	-1.11091	7.42957	-7.7217	1.05696e-13	3.37089e-12	20.5557
LILRB5	-2.39226	5.11956	-7.7193	1.0743e-13	3.42116e-12	20.5399
TPCN2	-0.637465	8.31261	-7.71871	1.07857e-13	3.42974e-12	20.536
SLC9A5	-0.909183	7.70655	-7.71505	1.10564e-13	3.51049e-12	20.5118
CCDC18	-0.72578	7.81103	-7.71484	1.10721e-13	3.51049e-12	20.5105
HIP1	-0.965201	7.44849	-7.71448	1.10986e-13	3.51376e-12	20.5081
GIMAP6	-1.64997	6.42688	-7.71386	1.11456e-13	3.52346e-12	20.504
LMCD1	-1.01342	8.0207	-7.71347	1.11753e-13	3.5277e-12	20.5014
GPI	1.06402	11.8445	7.71277	1.12277e-13	3.53911e-12	20.4969
LINC00294	1.5732	9.51864	7.71254	1.12455e-13	3.53957e-12	20.4953
LOC100506299	-0.918249	8.02821	-7.71093	1.13686e-13	3.57311e-12	20.4847
HIATL1	0.699875	10.3939	7.70912	1.1509e-13	3.61199e-12	20.4727
SLC12A1	-1.1921	8.67468	-7.70887	1.15283e-13	3.61282e-12	20.4711
PTRH2	0.98777	10.1025	7.7071	1.16672e-13	3.65105e-12	20.4594
RPL24	0.882673	14.6906	7.70473	1.18552e-13	3.70452e-12	20.4439
LOC149373	-0.923393	9.58467	-7.70247	1.20375e-13	3.75607e-12	20.429
MAS1L	-1.99586	6.61112	-7.69825	1.23857e-13	3.85917e-12	20.4012
HHEX	-1.34556	7.26242	-7.69802	1.24053e-13	3.85973e-12	20.3997
SHISA9	-1.42959	7.57744	-7.69686	1.25032e-13	3.88459e-12	20.392
EXOC3L2	-0.843127	10.4562	-7.69614	1.2564e-13	3.89791e-12	20.3873
CMSS1	0.855045	10.5891	7.69449	1.27042e-13	3.93577e-12	20.3765
VDAC1	0.878632	10.9684	7.69419	1.27304e-13	3.93825e-12	20.3745
IFIT2	-1.64134	7.16015	-7.69073	1.30316e-13	4.02567e-12	20.3517
ARHGEF4	-1.52046	6.30386	-7.68706	1.3358e-13	4.12061e-12	20.3276
CLMP	-1.62857	5.93051	-7.68659	1.34005e-13	4.12784e-12	20.3245
C1QBP	1.11723	11.91	7.68611	1.34435e-13	4.13522e-12	20.3214
BCL11B	-1.17442	6.92005	-7.68527	1.352e-13	4.15286e-12	20.3158
LOC100289333	1.38891	8.63592	7.68323	1.37076e-13	4.20338e-12	20.3024
SMARCA4	0.795999	9.56284	7.68306	1.37234e-13	4.20338e-12	20.3013
TNFAIP6	-1.29806	7.06255	-7.682	1.38218e-13	4.22755e-12	20.2943
C20orf141	-1.53591	6.51746	-7.67931	1.40751e-13	4.29897e-12	20.2766
HTR3C	-1.87429	7.31962	-7.6782	1.41803e-13	4.32499e-12	20.2694
SLC39A8	1.09521	10.3489	7.67684	1.43116e-13	4.3589e-12	20.2604
IMPDH2	1.45937	12.0329	7.67467	1.45227e-13	4.41172e-12	20.2461
PARD6G	-0.97764	7.68232	-7.67463	1.45258e-13	4.41172e-12	20.2459
SLC1A5	1.42475	11.4944	7.67397	1.45909e-13	4.42528e-12	20.2416
APOC2	-0.910539	8.06913	-7.67224	1.47621e-13	4.47096e-12	20.2302
IGF2BP3	-1.31774	7.06572	-7.6701	1.49767e-13	4.52963e-12	20.2161
CD209	-0.858178	8.2385	-7.66972	1.50151e-13	4.53491e-12	20.2136
SYN2	-0.852134	7.94699	-7.66719	1.52735e-13	4.6065e-12	20.197
CNIH1	0.83952	11.7098	7.66673	1.53203e-13	4.61419e-12	20.194
CYTIP	0.909501	12.6674	7.66579	1.54179e-13	4.63715e-12	20.1878
SEC61B	0.631068	13.5552	7.66536	1.54625e-13	4.64411e-12	20.185
ADAMTS13	-1.02279	7.69626	-7.66405	1.55994e-13	4.67875e-12	20.1764
CDH11	-1.00496	7.05134	-7.66362	1.5645e-13	4.68593e-12	20.1736
MRPL48	0.847809	10.2625	7.66224	1.57911e-13	4.72316e-12	20.1645
ATP4B	-1.14252	5.81646	-7.66077	1.59481e-13	4.76354e-12	20.1549
TNNT3	-1.02617	8.5168	-7.65909	1.61296e-13	4.81112e-12	20.1439
ELK4	0.75927	9.25323	7.65858	1.61847e-13	4.82092e-12	20.1405
ATOH7	-1.56961	5.30725	-7.65753	1.62993e-13	4.84838e-12	20.1337
ZFHX3	-1.05651	6.07113	-7.65482	1.65992e-13	4.93079e-12	20.1159
DNASE1L3	-0.99172	7.78424	-7.65136	1.69908e-13	5.04023e-12	20.0932
AKT1S1	1.30731	8.36226	7.65073	1.70624e-13	5.05452e-12	20.0891
MRPL50	0.74668	10.0156	7.64829	1.73443e-13	5.13102e-12	20.0731
RPL36	1.32216	13.6741	7.64613	1.75988e-13	5.19921e-12	20.0589
LOC284379	-1.11765	6.62442	-7.6452	1.77084e-13	5.22446e-12	20.0529
FABP4	-1.67474	6.80056	-7.64343	1.79213e-13	5.28009e-12	20.0412
ZBTB16	-1.17848	8.39667	-7.64262	1.80184e-13	5.29665e-12	20.036
COA6	1.53141	9.59051	7.64256	1.80265e-13	5.29665e-12	20.0355
KLK8	-0.993918	8.22091	-7.64175	1.81245e-13	5.31825e-12	20.0303
PDK4	-1.73493	7.63317	-7.64119	1.81929e-13	5.3311e-12	20.0266
ASGR2	-1.09561	6.18484	-7.64007	1.83298e-13	5.36393e-12	20.0193
MED10	1.92097	8.22493	7.63946	1.84051e-13	5.37871e-12	20.0153
CYB5D2	0.96839	9.79081	7.63697	1.87163e-13	5.46229e-12	19.999
PTAFR	-0.841734	8.8269	-7.63618	1.88156e-13	5.48387e-12	19.9938
HVCN1	2.15789	9.55547	7.63448	1.90315e-13	5.53935e-12	19.9827
MNDA	-1.92577	8.26511	-7.63311	1.92073e-13	5.57933e-12	19.9737
LINC01366	-1.36673	8.02682	-7.63301	1.92204e-13	5.57933e-12	19.9731
NLRP7	-1.63342	7.73745	-7.63279	1.92493e-13	5.58024e-12	19.9716
NTRK1	-1.98493	4.72121	-7.63151	1.94144e-13	5.62058e-12	19.9633
VGF	-0.922468	9.1232	-7.63032	1.95704e-13	5.65817e-12	19.9555
RIPK3	-0.862836	8.79365	-7.62997	1.96165e-13	5.66395e-12	19.9532
NUP205	0.66288	9.50679	7.62827	1.98417e-13	5.72134e-12	19.9421
OLA1	0.803818	11.0336	7.62635	2.00987e-13	5.78772e-12	19.9295
PLAUR	-1.09067	8.28033	-7.62302	2.05533e-13	5.91079e-12	19.9078
NFAM1	-0.977058	8.66096	-7.6227	2.05975e-13	5.91564e-12	19.9057
LINC00620	-1.89761	4.10414	-7.62239	2.06406e-13	5.91959e-12	19.9036
TMEM150C	-1.13438	7.44947	-7.62212	2.06782e-13	5.91959e-12	19.9019
FCN3	-1.63136	6.60297	-7.62201	2.06933e-13	5.91959e-12	19.9011
RSPO4	-2.23964	5.57071	-7.62174	2.07308e-13	5.9225e-12	19.8994
RHOJ	-0.879438	6.94803	-7.62041	2.09167e-13	5.96773e-12	19.8907
EMC3	0.628192	10.5135	7.61978	2.10053e-13	5.98514e-12	19.8866
SPIB	-1.83348	6.59792	-7.61822	2.12256e-13	6.03994e-12	19.8764
TBCB	0.921508	10.3214	7.61512	2.1671e-13	6.15861e-12	19.8562
SYT4	-1.21123	8.34474	-7.61403	2.18308e-13	6.19589e-12	19.849
TRNP1	-1.29132	7.1626	-7.61247	2.20607e-13	6.25293e-12	19.8388
LSM5	0.828334	10.9341	7.61194	2.21379e-13	6.26662e-12	19.8354
RIMKLA	-0.924239	7.83022	-7.61101	2.22766e-13	6.29047e-12	19.8293
TMEM209	0.718709	9.65455	7.6109	2.22929e-13	6.29047e-12	19.8286
PMS2P3	0.753274	9.78325	7.61079	2.23093e-13	6.29047e-12	19.8279
TAMM41	-0.732779	8.08612	-7.61	2.24289e-13	6.31598e-12	19.8227
COX5A	0.810643	12.8907	7.60945	2.25107e-13	6.33078e-12	19.8191
SYT6	-0.958349	8.77235	-7.60859	2.26406e-13	6.35905e-12	19.8135
CEBPA	-1.71942	7.74819	-7.60581	2.30662e-13	6.47018e-12	19.7954
FLJ33360	-0.995451	8.70103	-7.60452	2.32668e-13	6.51801e-12	19.787
FKTN	1.3479	8.96573	7.6043	2.33018e-13	6.51938e-12	19.7855
CLDN18	-1.05403	7.25986	-7.60181	2.36937e-13	6.62047e-12	19.7692
CETP	-2.22213	4.54083	-7.60152	2.37395e-13	6.62473e-12	19.7674
DNASE1	-0.691912	7.173	-7.60004	2.39761e-13	6.68215e-12	19.7577
PRKAG3	-1.00128	8.01012	-7.59837	2.42459e-13	6.74864e-12	19.7468
TERF1	0.60087	10.1407	7.5941	2.49482e-13	6.93523e-12	19.719
MYCT1	-1.16343	6.89193	-7.59253	2.52112e-13	6.99935e-12	19.7088
DNAJC5B	-0.868146	9.08082	-7.59208	2.52867e-13	7.0113e-12	19.7059
NSG1	-0.966106	7.85161	-7.58994	2.56523e-13	7.10358e-12	19.6919
CCT8	0.784565	12.0011	7.58798	2.59909e-13	7.18815e-12	19.6791
ARMC7	-0.761628	9.15264	-7.58745	2.60829e-13	7.2044e-12	19.6757
PSMB8	1.37687	11.1657	7.58708	2.61471e-13	7.21295e-12	19.6733
PLA2G7	-2.59075	6.10125	-7.58654	2.6242e-13	7.22991e-12	19.6697
CCPG1	0.966924	11.8525	7.58228	2.70009e-13	7.42952e-12	19.642
C1QA	-3.28814	7.3391	-7.58195	2.70589e-13	7.43606e-12	19.6399
NYAP1	-1.29551	8.28998	-7.58041	2.73403e-13	7.50386e-12	19.6298
MPL	-1.2485	5.49524	-7.57997	2.74195e-13	7.51607e-12	19.627
IL21R	-1.57354	6.16429	-7.5789	2.76176e-13	7.5608e-12	19.62
SESN3	-1.10498	6.42946	-7.57605	2.81469e-13	7.69598e-12	19.6015
LINC00280	-1.13745	8.38557	-7.57451	2.84381e-13	7.76578e-12	19.5915
PLEKHG3	-1.0988	7.10079	-7.57068	2.91748e-13	7.95694e-12	19.5666
RGS12	-0.730539	7.18802	-7.56819	2.96638e-13	8.08011e-12	19.5504
SPG7	-1.53481	5.12392	-7.56734	2.98334e-13	8.11612e-12	19.5448
ZNF219	-0.939034	7.96672	-7.56631	3.00397e-13	8.16199e-12	19.5381
OR2H2	-0.906204	8.29416	-7.56596	3.01089e-13	8.17052e-12	19.5359
NDUFB1	0.668282	12.1086	7.56574	3.01544e-13	8.17263e-12	19.5344
HSD17B14	-0.974235	7.68284	-7.56389	3.05272e-13	8.25676e-12	19.5224
TNS1	-1.25247	7.01977	-7.56383	3.05411e-13	8.25676e-12	19.522
IL7R	-1.42292	7.38857	-7.55725	3.19109e-13	8.61633e-12	19.4793
CPA5	-1.3156	7.77024	-7.55528	3.2333e-13	8.71944e-12	19.4665
PPP5D1	-0.849978	8.53655	-7.55024	3.34384e-13	9.00632e-12	19.4337
MYZAP	-1.15996	8.27692	-7.54867	3.37887e-13	9.08936e-12	19.4236
CYP26A1	-2.11649	7.40939	-7.5469	3.41894e-13	9.18576e-12	19.4121
CTBP1-AS	-1.9635	5.26551	-7.54554	3.45004e-13	9.25783e-12	19.4033
CXorf31	-1.25948	4.96643	-7.54477	3.46794e-13	9.29432e-12	19.3982
SIRPG	-1.45885	7.49067	-7.54077	3.56145e-13	9.53315e-12	19.3723
AIMP1	0.452701	10.8149	7.53885	3.60717e-13	9.64031e-12	19.3599
PKLR	-1.09935	7.09555	-7.53872	3.61039e-13	9.64031e-12	19.359
TMX2	0.684834	12.1086	7.53803	3.62711e-13	9.67303e-12	19.3545
PSMA4	0.883918	11.8285	7.53689	3.65459e-13	9.73435e-12	19.3472
MRI1	-0.799705	10.0077	-7.53517	3.69682e-13	9.83473e-12	19.336
EGLN3	-1.23338	7.87282	-7.53483	3.70511e-13	9.84467e-12	19.3338
CHID1	1.07955	11.6129	7.53457	3.7116e-13	9.84985e-12	19.3321
NCS1	-0.951953	7.21535	-7.53434	3.71721e-13	9.85266e-12	19.3306
NDUFA2	0.799645	10.5065	7.5307	3.8082e-13	1.00815e-11	19.3071
CASC15	-1.02121	6.88881	-7.52908	3.84945e-13	1.01782e-11	19.2966
ANKRD35	-1.57175	7.44107	-7.527	3.90328e-13	1.0308e-11	19.2831
NARS	0.781301	12.8776	7.52401	3.9816e-13	1.05005e-11	19.2637
SEC16A	0.663561	11.7059	7.52385	3.98589e-13	1.05005e-11	19.2627
RP11-225H22.4	-1.02438	4.68364	-7.5236	3.99246e-13	1.05051e-11	19.2611
PITPNM3	-1.05085	6.83317	-7.51982	4.09396e-13	1.07591e-11	19.2366
DUSP27	-0.998157	7.837	-7.5178	4.14916e-13	1.08909e-11	19.2236
HNRNPA3	0.735336	10.6654	7.51693	4.17346e-13	1.09414e-11	19.2179
LOC101593348	-1.78459	6.21945	-7.51534	4.21757e-13	1.10437e-11	19.2077
LOC101927503	-0.941785	4.64798	-7.51488	4.23062e-13	1.10645e-11	19.2046
HEMGN	-1.25083	7.0148	-7.51372	4.2634e-13	1.11368e-11	19.1971
ICE1	0.644019	10.8401	7.5127	4.29237e-13	1.1199e-11	19.1905
PGLYRP2	-1.88138	7.10346	-7.51065	4.35123e-13	1.13388e-11	19.1773
DCN	-0.866305	7.40162	-7.50864	4.40947e-13	1.14748e-11	19.1643
MYOM3	-0.929579	7.71942	-7.50849	4.41398e-13	1.14748e-11	19.1633
COLGALT2	-0.952772	7.83304	-7.5049	4.52026e-13	1.1737e-11	19.1402
OXR1	0.861879	10.4385	7.50237	4.59703e-13	1.1922e-11	19.1238
CLIC3	-2.29929	6.41227	-7.50142	4.62582e-13	1.19823e-11	19.1177
ANGPTL3	-1.14091	6.45133	-7.49859	4.71345e-13	1.21947e-11	19.0994
LPL	-1.2227	7.81155	-7.49734	4.75298e-13	1.22712e-11	19.0913
KIF25-AS1	-1.18777	7.10756	-7.49729	4.75435e-13	1.22712e-11	19.091
UBE2J2	-0.567677	9.22319	-7.4962	4.78901e-13	1.2346e-11	19.0839
SMC4	0.999737	10.5385	7.49419	4.85324e-13	1.24967e-11	19.071
ZFP36	1.40927	12.8898	7.4935	4.87523e-13	1.25384e-11	19.0666
GABBR2	-0.943405	7.5796	-7.49321	4.88466e-13	1.25388e-11	19.0647
CNOT10	1.7046	7.93242	7.49314	4.887e-13	1.25388e-11	19.0642
FBXL19-AS1	-1.74076	8.86681	-7.49147	4.94147e-13	1.26636e-11	19.0534
RREB1	-0.458334	8.93707	-7.49055	4.97158e-13	1.27034e-11	19.0475
LINC00304	-1.22852	7.69274	-7.49052	4.9727e-13	1.27034e-11	19.0473
CDH26	-0.804171	7.37295	-7.49038	4.97738e-13	1.27034e-11	19.0464
LOC102724905	-1.03036	8.30496	-7.49028	4.98046e-13	1.27034e-11	19.0458
LRIT1	-1.10769	4.45012	-7.48639	5.11048e-13	1.3003e-11	19.0207
CHDH	-0.658288	7.98746	-7.48636	5.1116e-13	1.3003e-11	19.0205
LOC101928666	-1.93837	6.44599	-7.48621	5.11671e-13	1.3003e-11	19.0195
AFG3L2	0.882895	9.99667	7.48605	5.12195e-13	1.3003e-11	19.0185
TMTC2	0.975096	9.94284	7.48476	5.16614e-13	1.30999e-11	19.0101
COL17A1	-1.06916	4.56052	-7.48249	5.24421e-13	1.32823e-11	18.9955
RBM10	1.99569	8.03162	7.48203	5.26032e-13	1.33075e-11	18.9925
C10orf95	-1.24294	5.99456	-7.48118	5.29016e-13	1.33674e-11	18.987
LAD1	-0.892657	8.10699	-7.4804	5.3173e-13	1.34203e-11	18.982
LRP3	-1.465	6.41453	-7.47681	5.4452e-13	1.37271e-11	18.9589
T	-1.7233	8.09369	-7.47557	5.49014e-13	1.38243e-11	18.9509
TNC	-1.16291	6.38388	-7.47187	5.62609e-13	1.41502e-11	18.9271
CBR4	0.590235	9.06211	7.47093	5.66117e-13	1.42219e-11	18.921
MON1A	1.5406	8.51416	7.46754	5.78964e-13	1.45278e-11	18.8992
ISCA1	0.723232	10.6676	7.46422	5.91826e-13	1.48333e-11	18.8778
FLVCR2	-1.09516	8.62785	-7.46397	5.92805e-13	1.48407e-11	18.8762
LOC102724312	-1.04543	7.48325	-7.46337	5.95153e-13	1.48823e-11	18.8723
BAX	1.24429	7.99633	7.46297	5.96719e-13	1.49042e-11	18.8698
TIPARP	0.940288	11.0848	7.46046	6.06714e-13	1.51364e-11	18.8536
FOXP3	-0.968587	7.4653	-7.45858	6.14293e-13	1.53078e-11	18.8415
AHI1	-0.663886	8.2924	-7.45756	6.18436e-13	1.53934e-11	18.835
FCRLB	3.11468	8.86737	7.4569	6.21144e-13	1.5443e-11	18.8307
GIMAP8	-1.2484	7.52413	-7.45633	6.23474e-13	1.54832e-11	18.8271
TBXA2R	-0.76923	8.26652	-7.45575	6.25864e-13	1.55247e-11	18.8233
ARNTL2	-1.36105	7.19974	-7.4541	6.32735e-13	1.56716e-11	18.8127
FAM120A	0.525111	10.9024	7.45398	6.33233e-13	1.56716e-11	18.812
ZCCHC17	-0.445838	9.98629	-7.45155	6.4346e-13	1.59065e-11	18.7964
OBSL1	-0.944186	7.07866	-7.45115	6.45175e-13	1.59307e-11	18.7938
LOC100505851	-1.19762	6.52348	-7.45068	6.47193e-13	1.59624e-11	18.7907
THOC7	0.690871	11.5165	7.44997	6.50236e-13	1.60126e-11	18.7862
A2M	-1.61054	7.88751	-7.44986	6.5071e-13	1.60126e-11	18.7854
PIGR	-1.40764	7.74716	-7.44694	6.63357e-13	1.63053e-11	18.7667
CSMD1	-0.905297	6.71054	-7.44297	6.80977e-13	1.67194e-11	18.7412
PRKAR2B	-2.13399	7.79346	-7.44104	6.89679e-13	1.69139e-11	18.7288
C1orf109	0.962583	9.62535	7.43539	7.15893e-13	1.7537e-11	18.6925
CFLAR-AS1	-1.16574	8.07983	-7.43502	7.17615e-13	1.75593e-11	18.6902
WASF3	-1.25962	7.97832	-7.43344	7.25157e-13	1.77223e-11	18.68
SCN1B	-1.8922	7.03964	-7.43328	7.25915e-13	1.77223e-11	18.679
TCEB1	0.684142	10.8833	7.43067	7.38511e-13	1.80095e-11	18.6622
RPL35	0.671049	14.8088	7.43026	7.40507e-13	1.80379e-11	18.6596
SLA2	-1.13931	7.07139	-7.42837	7.49788e-13	1.82307e-11	18.6475
FUNDC2	0.684629	11.4607	7.4283	7.50106e-13	1.82307e-11	18.6471
DENND1C	-0.869086	10.2596	-7.42801	7.51535e-13	1.82449e-11	18.6452
MMP13	-2.27095	4.89855	-7.42753	7.53931e-13	1.82826e-11	18.6421
CTLA4	-0.970399	7.05451	-7.42671	7.58016e-13	1.83611e-11	18.6369
SFXN3	-1.06685	7.68338	-7.42611	7.60995e-13	1.83988e-11	18.633
DOCK1	-1.04974	7.11975	-7.42606	7.61271e-13	1.83988e-11	18.6327
MROH1	-0.72267	8.13365	-7.42512	7.65972e-13	1.84645e-11	18.6267
UNC5C	-0.940358	7.27614	-7.42504	7.66391e-13	1.84645e-11	18.6262
LOC400965	-1.76311	5.18012	-7.42501	7.66549e-13	1.84645e-11	18.626
LOC284661	-1.45877	6.28419	-7.42383	7.72548e-13	1.85861e-11	18.6184
ELN	-1.04926	7.81279	-7.42368	7.73314e-13	1.85861e-11	18.6174
LOC283914	-0.816333	9.00485	-7.4214	7.84988e-13	1.88303e-11	18.6028
GAS7	-0.955261	7.97597	-7.42136	7.85211e-13	1.88303e-11	18.6025
EBLN3	0.724551	11.6033	7.41866	7.9928e-13	1.91424e-11	18.5853
ADORA1	-0.85952	8.25447	-7.41835	8.00925e-13	1.91424e-11	18.5833
ZNF488	-1.25894	5.09309	-7.41833	8.00991e-13	1.91424e-11	18.5832
ARIH2	0.518073	9.84454	7.41819	8.01763e-13	1.91424e-11	18.5822
BUB3	0.776851	11.3246	7.41776	8.04035e-13	1.91755e-11	18.5795
GIMAP4	-2.0388	6.72912	-7.41727	8.06594e-13	1.91984e-11	18.5764
RP11-454K7.3	-1.72502	6.8467	-7.41724	8.06767e-13	1.91984e-11	18.5762
ETFA	0.899195	11.6866	7.41703	8.07871e-13	1.92036e-11	18.5749
WNT2	-1.37394	8.35997	-7.41665	8.09903e-13	1.92308e-11	18.5724
FARP1	-0.992965	7.835	-7.41436	8.22234e-13	1.95022e-11	18.5577
FBXO40	-1.38559	5.86857	-7.41092	8.41031e-13	1.99262e-11	18.5357
GCC1	-0.452082	9.11722	-7.41022	8.44917e-13	1.99937e-11	18.5312
SSBP1	0.711687	10.9724	7.41007	8.45726e-13	1.99937e-11	18.5303
F2RL3	-1.18717	7.95266	-7.40873	8.53243e-13	2.01494e-11	18.5217
GNG12	-1.0979	7.66185	-7.40814	8.56527e-13	2.02049e-11	18.5179
MYH6	-1.64684	4.67239	-7.40679	8.642e-13	2.03609e-11	18.5093
KLF1	-1.11806	7.77747	-7.40657	8.65449e-13	2.03609e-11	18.5078
ZNF146	0.553317	11.1096	7.40648	8.65961e-13	2.03609e-11	18.5073
GLB1L3	-1.13912	7.81432	-7.40581	8.6979e-13	2.04287e-11	18.503
PLEKHM3	0.635701	8.59073	7.40136	8.95554e-13	2.10111e-11	18.4746
CHD1	0.626894	10.2783	7.39904	9.09342e-13	2.13115e-11	18.4597
LYPD1	-1.51412	5.01867	-7.39612	9.26937e-13	2.16794e-11	18.441
LOC646268	-0.926456	7.75857	-7.3961	9.27045e-13	2.16794e-11	18.4409
TSPAN4	-1.12582	8.41881	-7.39423	9.3853e-13	2.19243e-11	18.4289
SLC20A1	1.39604	8.90363	7.39369	9.41848e-13	2.19781e-11	18.4255
TMEM92	-0.892054	8.25828	-7.39319	9.44949e-13	2.20268e-11	18.4223
RP11-517C16.2	-1.28168	7.73429	-7.39165	9.54575e-13	2.22272e-11	18.4124
FAM71F1	-1.07542	8.17298	-7.38968	9.66993e-13	2.24734e-11	18.3999
CCDC40	-0.764966	6.98569	-7.38964	9.67224e-13	2.24734e-11	18.3996
SRGAP1	-0.921418	6.67039	-7.38905	9.71011e-13	2.25372e-11	18.3958
TMEM86A	-0.879695	8.1111	-7.38726	9.82447e-13	2.27783e-11	18.3844
BTF3	0.822967	13.0755	7.38697	9.84302e-13	2.27968e-11	18.3826
ADAMTS6	-0.902922	7.47411	-7.38664	9.86462e-13	2.28225e-11	18.3805
ADIG	-1.45993	7.67451	-7.38605	9.90279e-13	2.28863e-11	18.3767
LOC101928221	-0.905761	8.96051	-7.38552	9.93745e-13	2.2942e-11	18.3733
CD81	-3.05812	9.48516	-7.38531	9.95121e-13	2.29492e-11	18.372
ZYX	-1.05274	9.09007	-7.38511	9.96431e-13	2.2955e-11	18.3707
RP11-731J8.2	-0.904999	7.41801	-7.38426	1.00197e-12	2.30582e-11	18.3653
LOC285847	-1.00487	8.04783	-7.38366	1.00596e-12	2.31254e-11	18.3614
SAFB2	0.6882	9.95502	7.38114	1.02269e-12	2.3485e-11	18.3454
ROR1	-1.28496	5.89074	-7.38011	1.02965e-12	2.36076e-11	18.3388
FCN1	-2.02134	7.53799	-7.38002	1.03021e-12	2.36076e-11	18.3382
COX6B2	-1.13309	8.29068	-7.3795	1.03376e-12	2.36639e-11	18.3349
RASGRF1	-0.875281	8.27712	-7.37913	1.03627e-12	2.36964e-11	18.3325
LRPPRC	0.585506	10.1963	7.37895	1.03749e-12	2.36983e-11	18.3314
KIF9-AS1	-1.1908	7.85413	-7.3788	1.03854e-12	2.36983e-11	18.3304
ZC3H8	0.906322	8.27177	7.37639	1.05505e-12	2.40497e-11	18.315
CELSR1	-1.49293	6.87943	-7.37546	1.06153e-12	2.41718e-11	18.3091
IQCK	-0.857465	7.91884	-7.37506	1.06427e-12	2.42088e-11	18.3066
POU5F1B	-1.57215	8.55313	-7.37351	1.07517e-12	2.44311e-11	18.2967
SIGLEC16	-1.42433	5.8472	-7.37211	1.08509e-12	2.46307e-11	18.2877
RAD51-AS1	1.12495	8.45463	7.37052	1.09641e-12	2.48533e-11	18.2776
ACSM1	-1.61464	6.14972	-7.37041	1.09719e-12	2.48533e-11	18.2769
CORO6	-0.743167	8.96766	-7.37016	1.09899e-12	2.4868e-11	18.2753
SLC40A1	-2.01075	10.0154	-7.36973	1.10208e-12	2.49119e-11	18.2726
C1QC	-2.83961	8.47815	-7.3694	1.10448e-12	2.494e-11	18.2705
TGM4	-1.04354	7.49187	-7.36613	1.12841e-12	2.54538e-11	18.2496
GBGT1	-1.30881	9.3892	-7.36461	1.13969e-12	2.56816e-11	18.2399
FGD5	-0.803849	8.39389	-7.36435	1.14165e-12	2.56991e-11	18.2383
GNAO1	-1.38741	9.06185	-7.36219	1.1579e-12	2.60377e-11	18.2245
BRWD1-IT2	-0.969034	8.14158	-7.36147	1.1634e-12	2.61342e-11	18.2199
LELP1	-1.06169	8.03912	-7.36116	1.16574e-12	2.61596e-11	18.218
UNC80	-1.19908	6.08987	-7.35772	1.19227e-12	2.67273e-11	18.1961
CSRP2	-1.26411	7.25804	-7.35619	1.20426e-12	2.69682e-11	18.1863
CSMD2	-0.990874	7.93403	-7.35564	1.20864e-12	2.70383e-11	18.1828
HLA-J	1.26307	12.573	7.35529	1.21138e-12	2.70718e-11	18.1806
AMPH	-0.975398	8.80912	-7.35453	1.2174e-12	2.71781e-11	18.1758
PRR5L	-0.847186	7.15398	-7.35398	1.22182e-12	2.72487e-11	18.1722
TCEB3B	-1.51364	7.04994	-7.35381	1.22315e-12	2.72502e-11	18.1712
RP11-255C15.3	-0.897901	8.32538	-7.35273	1.23185e-12	2.7416e-11	18.1643
BRWD3	-0.759027	8.30005	-7.35252	1.23356e-12	2.74258e-11	18.1629
CACNG8	-0.864639	7.74897	-7.34946	1.25844e-12	2.79502e-11	18.1435
NHSL1	-0.955126	6.65455	-7.34837	1.26743e-12	2.81211e-11	18.1366
CSTA	-1.37296	7.86868	-7.34747	1.27495e-12	2.8259e-11	18.1308
NUP62	0.985054	9.04731	7.34625	1.28515e-12	2.84561e-11	18.123
BC028044	-1.34449	7.53657	-7.34492	1.29639e-12	2.86754e-11	18.1146
C12orf57	1.2601	12.277	7.3437	1.30676e-12	2.88754e-11	18.1068
AHDC1	-1.39829	6.34225	-7.34311	1.31178e-12	2.89569e-11	18.1031
TCTEX1D2	1.50872	8.19633	7.34267	1.31559e-12	2.90114e-11	18.1003
HIST1H2BD	1.39478	11.3797	7.34198	1.32148e-12	2.91115e-11	18.0959
KANK1	1.05689	11.2822	7.34144	1.32616e-12	2.9185e-11	18.0925
BSG	1.26188	11.6567	7.33992	1.33943e-12	2.94471e-11	18.0828
PMP2	-1.12403	6.51597	-7.33868	1.3503e-12	2.96559e-11	18.0749
AK055458	-1.35427	6.34817	-7.33847	1.35213e-12	2.96659e-11	18.0736
SNX32	-1.33727	7.66942	-7.33587	1.37531e-12	3.0144e-11	18.0571
TNNC1	-1.55097	4.45321	-7.33456	1.38715e-12	3.03729e-11	18.0487
LOC100271832	-1.20937	8.31859	-7.3342	1.39035e-12	3.04122e-11	18.0465
MRC1	-1.79948	8.08468	-7.3323	1.40777e-12	3.07622e-11	18.0344
LOC285696	-1.39923	7.26589	-7.3309	1.42066e-12	3.10124e-11	18.0255
TKTL1	-1.17675	7.03982	-7.32903	1.43808e-12	3.13612e-11	18.0136
CCDC61	-0.824391	7.38498	-7.3268	1.45913e-12	3.17882e-11	17.9995
HCK	-1.37763	8.49387	-7.32646	1.4624e-12	3.18275e-11	17.9973
CDC37	1.10198	10.1313	7.32503	1.47614e-12	3.20943e-11	17.9882
LOC100506014	-1.73713	6.80191	-7.3248	1.47835e-12	3.211e-11	17.9868
DNAJA4	-0.714385	8.48815	-7.32208	1.50477e-12	3.26257e-11	17.9695
AMACR	-0.797657	7.16844	-7.32184	1.50713e-12	3.26257e-11	17.968
XG	-1.16494	7.11132	-7.32184	1.50714e-12	3.26257e-11	17.968
RILPL1	-1.96958	7.53604	-7.32174	1.50812e-12	3.26257e-11	17.9674
CD5L	-2.20231	8.24297	-7.32101	1.51532e-12	3.27488e-11	17.9627
CAMK1G	-0.831951	7.69173	-7.3171	1.55448e-12	3.35381e-11	17.9379
IP6K1	1.54818	8.41819	7.31705	1.55494e-12	3.35381e-11	17.9376
SSMEM1	-1.12681	7.36447	-7.31618	1.56376e-12	3.36947e-11	17.9321
IL4	-1.72466	5.9804	-7.31452	1.58076e-12	3.40271e-11	17.9216
KRT40	-1.67864	5.23485	-7.31357	1.59062e-12	3.42055e-11	17.9156
RP1-135L22.1	-1.04454	8.15666	-7.31232	1.60358e-12	3.44499e-11	17.9077
OSBP2	-1.05325	7.74663	-7.31129	1.61445e-12	3.46491e-11	17.9011
UBL4A	1.26573	9.32245	7.31023	1.62565e-12	3.48548e-11	17.8944
AGFG2	-0.590064	7.64999	-7.30701	1.66005e-12	3.55573e-11	17.874
LOC100506497	-0.968628	8.30283	-7.30661	1.66435e-12	3.56142e-11	17.8715
ATP13A3	1.05455	9.94162	7.30544	1.67714e-12	3.58524e-11	17.864
PRF1	-0.960221	8.63557	-7.30494	1.68254e-12	3.59323e-11	17.8609
LYZ	-2.58575	8.68653	-7.30389	1.69409e-12	3.61433e-11	17.8542
LIPA	-1.32367	11.7484	-7.30282	1.70596e-12	3.63607e-11	17.8474
EIF3G	1.03005	11.9069	7.30051	1.73178e-12	3.68748e-11	17.8328
DPF1	-1.06647	8.32057	-7.29949	1.74327e-12	3.7083e-11	17.8264
ZNF582	-0.954475	9.06077	-7.29895	1.74944e-12	3.71777e-11	17.823
LINC00598	-1.1477	5.89478	-7.29857	1.75375e-12	3.72328e-11	17.8206
ZNF107	-0.926582	8.49094	-7.29835	1.75625e-12	3.72493e-11	17.8192
FSTL1	-1.3542	7.08532	-7.29754	1.76557e-12	3.74104e-11	17.814
ADK	1.06186	9.25116	7.29541	1.7902e-12	3.78953e-11	17.8006
BAIAP2	-1.04332	7.25515	-7.29258	1.8234e-12	3.85604e-11	17.7827
PART1	-1.05538	7.92853	-7.29095	1.84288e-12	3.89343e-11	17.7723
LOC100506236	-1.43063	5.01069	-7.28972	1.85767e-12	3.92085e-11	17.7646
JMY	1.02415	10.629	7.28896	1.86687e-12	3.93642e-11	17.7598
RRN3	0.909813	9.92403	7.28871	1.86994e-12	3.93906e-11	17.7582
PGBD2	-0.731204	8.54199	-7.28658	1.89596e-12	3.98999e-11	17.7447
CHRNB2	-1.03304	8.23995	-7.28642	1.8979e-12	3.99019e-11	17.7437
ALG8	0.711599	12.24	7.2856	1.90804e-12	4.00763e-11	17.7385
CTBP2	-0.902224	8.39697	-7.28528	1.91205e-12	4.01215e-11	17.7365
ADCY5	-1.4324	7.80323	-7.28477	1.91837e-12	4.02151e-11	17.7333
C10orf2	1.64797	7.65782	7.28052	1.97213e-12	4.13022e-11	17.7064
WFDC12	-1.50825	7.58153	-7.28007	1.97791e-12	4.13832e-11	17.7035
SMPDL3A	-2.10261	7.0225	-7.27855	1.99754e-12	4.17535e-11	17.6939
HNRNPA1	0.791741	10.3044	7.27759	2.00993e-12	4.19721e-11	17.6879
GLP1R	-0.795082	7.79373	-7.27593	2.0317e-12	4.23805e-11	17.6774
GHRH	-0.997924	8.44186	-7.2758	2.0334e-12	4.23805e-11	17.6766
LINC00165	-1.02871	8.16806	-7.27315	2.06879e-12	4.30601e-11	17.6598
COTL1	-1.73723	7.9417	-7.27306	2.06999e-12	4.30601e-11	17.6593
ZBTB21	0.757073	10.4485	7.2723	2.08012e-12	4.32294e-11	17.6545
FAU	0.762143	14.7203	7.27119	2.09515e-12	4.34667e-11	17.6475
RP11-245P10.8	-1.17502	3.93819	-7.27116	2.09556e-12	4.34667e-11	17.6473
SNED1	-0.968961	7.19024	-7.2707	2.10195e-12	4.3518e-11	17.6444
ST3GAL6	1.39893	10.2924	7.27069	2.10205e-12	4.3518e-11	17.6443
HFE	-0.649321	8.35801	-7.26977	2.11465e-12	4.37371e-11	17.6385
MROH2B	-0.937809	7.90751	-7.26928	2.12133e-12	4.38335e-11	17.6354
ST6GALNAC5	-0.90176	7.66093	-7.26913	2.12336e-12	4.38336e-11	17.6345
KCNC4	-0.809134	8.19967	-7.26874	2.12875e-12	4.39028e-11	17.6321
PAX8	-0.595607	8.88766	-7.26813	2.13723e-12	4.40358e-11	17.6282
GPR182	-0.802544	8.08828	-7.26439	2.18962e-12	4.50724e-11	17.6046
DEFA4	-1.25224	8.53164	-7.26383	2.19771e-12	4.51662e-11	17.601
ETNK2	-0.976498	8.37355	-7.26378	2.19835e-12	4.51662e-11	17.6008
SERTAD4-AS1	-1.28464	8.2195	-7.2629	2.2109e-12	4.53811e-11	17.5952
FBXO2	-0.814442	8.22711	-7.26184	2.22619e-12	4.56516e-11	17.5885
TBX18	-1.06963	5.96871	-7.25834	2.27725e-12	4.66546e-11	17.5665
LINC00184	-0.745607	9.11599	-7.25731	2.29257e-12	4.69241e-11	17.5599
MAPKAPK2	1.08621	11.2009	7.25673	2.30107e-12	4.70536e-11	17.5563
LINC00410	-1.05486	8.5532	-7.25655	2.30387e-12	4.70664e-11	17.5552
C11orf73	1.05139	10.368	7.25605	2.31122e-12	4.71719e-11	17.5521
HIST1H2BC	2.50734	8.69375	7.25423	2.33874e-12	4.76887e-11	17.5405
LINC00612	-1.31102	7.52938	-7.25317	2.35484e-12	4.79718e-11	17.5339
LOC100506470	-0.916333	9.04682	-7.25148	2.3808e-12	4.8455e-11	17.5232
RRAD	-1.35281	5.75659	-7.25033	2.39846e-12	4.87687e-11	17.516
DDX23	1.17708	8.98283	7.2475	2.44293e-12	4.96264e-11	17.4981
GTPBP4	0.685748	10.1434	7.24709	2.44928e-12	4.96902e-11	17.4956
ZNF526	2.17094	7.81111	7.24701	2.45067e-12	4.96902e-11	17.4951
ADRA1D	-1.49824	5.62711	-7.24575	2.47063e-12	5.00482e-11	17.4872
H2AFY2	-1.65892	6.95367	-7.24504	2.482e-12	5.02315e-11	17.4827
PLIN5	-0.704733	7.80848	-7.24484	2.48536e-12	5.02525e-11	17.4814
RP11-85A1.3	-1.33431	6.98445	-7.24395	2.49961e-12	5.04936e-11	17.4758
MORN5	-1.27616	7.66048	-7.24166	2.53703e-12	5.12016e-11	17.4614
PRAP1	-1.50214	7.98387	-7.241	2.54782e-12	5.13716e-11	17.4573
LOC100507616	-1.21779	8.25995	-7.23888	2.58301e-12	5.20326e-11	17.4439
LYPD3	-1.26587	6.1153	-7.23615	2.62902e-12	5.2872e-11	17.4267
GMIP	-0.647885	9.14492	-7.23612	2.62956e-12	5.2872e-11	17.4265
PPP6C	0.551347	11.4379	7.22796	2.77185e-12	5.56813e-11	17.3753
ATP5O	0.749256	11.8054	7.22675	2.79357e-12	5.60655e-11	17.3677
WDR70	1.10188	9.54364	7.22288	2.86427e-12	5.74313e-11	17.3434
ANP32C	-1.09491	5.08033	-7.22138	2.89223e-12	5.79382e-11	17.3339
SECISBP2	0.663496	11.3878	7.22101	2.89906e-12	5.80215e-11	17.3316
MYO1F	-1.96456	6.74193	-7.21903	2.93641e-12	5.87147e-11	17.3192
ATP6V1G1	0.628646	12.3863	7.21779	2.95993e-12	5.91302e-11	17.3114
AGTPBP1	0.818341	9.70689	7.2176	2.96355e-12	5.91482e-11	17.3102
SUPT4H1	0.61348	10.3943	7.21665	2.98189e-12	5.94594e-11	17.3042
LINC00202-1	-1.40896	7.89326	-7.21614	2.9917e-12	5.96001e-11	17.3011
POLA2	-0.670419	8.41514	-7.21563	3.00148e-12	5.974e-11	17.2979
CD2AP	0.789972	10.0126	7.21502	3.01345e-12	5.99014e-11	17.294
GTF2IRD1	-0.931153	8.53395	-7.21493	3.01513e-12	5.99014e-11	17.2935
CENPK	1.87443	8.35054	7.21214	3.06988e-12	6.09334e-11	17.276
ZNF483	-1.22247	7.02027	-7.20958	3.12093e-12	6.18842e-11	17.2599
FATE1	-1.00718	8.68573	-7.20946	3.1235e-12	6.18842e-11	17.2591
DDIT4	1.82355	13.1583	7.20635	3.18678e-12	6.30801e-11	17.2396
TBX2	-1.09259	6.89511	-7.20555	3.20311e-12	6.33455e-11	17.2346
CREB3L3	-2.2655	6.25486	-7.20377	3.24011e-12	6.40189e-11	17.2235
GJD2	-0.864627	8.72146	-7.20233	3.27033e-12	6.4557e-11	17.2144
PPP1R14C	-1.61866	7.73453	-7.19874	3.34682e-12	6.60068e-11	17.192
HMGA2	-0.785645	6.8799	-7.19623	3.40128e-12	6.70111e-11	17.1763
RAB35	0.966138	8.43487	7.19611	3.40394e-12	6.70111e-11	17.1755
RP4-584D14.7	-1.08705	8.62345	-7.19589	3.40893e-12	6.70486e-11	17.1741
UBE2G2	0.783106	8.99102	7.19542	3.41908e-12	6.71871e-11	17.1712
LGALS8-AS1	-0.934191	8.53428	-7.19348	3.46217e-12	6.79722e-11	17.159
NOL4L	-0.82255	7.36281	-7.19317	3.46913e-12	6.8047e-11	17.1571
HOXA11-AS	-1.05412	6.36946	-7.19195	3.49631e-12	6.85182e-11	17.1495
METTL20	-0.699717	7.35967	-7.19163	3.50352e-12	6.85974e-11	17.1475
C21orf33	0.870894	10.3935	7.18811	3.58396e-12	7.01089e-11	17.1254
CDH16	-0.86376	3.49994	-7.1859	3.63521e-12	7.10474e-11	17.1116
DNAH5	-1.12447	7.08593	-7.18546	3.64551e-12	7.11844e-11	17.1088
PTK7	-1.36938	5.98418	-7.18413	3.67683e-12	7.16996e-11	17.1005
HNF4A	-0.755196	7.2914	-7.18406	3.67852e-12	7.16996e-11	17.1001
SNRPD2	0.840823	13.0812	7.18325	3.69771e-12	7.20089e-11	17.095
MCM7	1.10759	9.85926	7.18284	3.7075e-12	7.21347e-11	17.0924
CNTN2	-0.959571	5.27162	-7.18101	3.75135e-12	7.28954e-11	17.081
RAD21L1	-1.32108	6.37364	-7.18088	3.75459e-12	7.28954e-11	17.0802
CHMP5	0.990743	11.2353	7.18079	3.7567e-12	7.28954e-11	17.0796
CD1A	-1.29654	8.90882	-7.18041	3.76591e-12	7.29471e-11	17.0772
DDX51	-0.785119	7.78033	-7.1804	3.7661e-12	7.29471e-11	17.0772
SHBG	-0.698561	4.80204	-7.17949	3.78809e-12	7.3267e-11	17.0715
PCDHB12	-1.40768	6.0693	-7.17944	3.78938e-12	7.3267e-11	17.0712
CAAP1	0.691387	10.3661	7.17792	3.82655e-12	7.39196e-11	17.0617
PRLR	-0.885358	7.16264	-7.17601	3.87397e-12	7.47691e-11	17.0497
SVIP	0.967702	10.9639	7.17387	3.92756e-12	7.57358e-11	17.0364
PA2G4	0.682365	10.3064	7.1727	3.95729e-12	7.62412e-11	17.029
SLC4A9	-1.12795	7.60454	-7.1722	3.96986e-12	7.64155e-11	17.026
EFCAB6	-0.880489	6.07979	-7.17099	4.00085e-12	7.68589e-11	17.0184
TRMT61B	0.824989	9.50067	7.17099	4.00086e-12	7.68589e-11	17.0184
PRKDC	0.700001	9.47191	7.17075	4.00704e-12	7.68589e-11	17.0169
RP11-166P13.4	-1.0243	8.00118	-7.17075	4.0071e-12	7.68589e-11	17.0169
MMP19	-1.88962	6.8275	-7.16481	4.16289e-12	7.97617e-11	16.9798
MDH2	0.677997	11.6145	7.1647	4.1658e-12	7.97617e-11	16.9791
CHRNA2	-0.955003	9.32099	-7.16347	4.19883e-12	8.0323e-11	16.9714
FAM131A	-0.757369	8.2571	-7.16246	4.22606e-12	8.07727e-11	16.9651
RHBDD3	-0.710641	8.83406	-7.16183	4.24316e-12	8.10278e-11	16.9612
PPEF1	-1.32124	7.26834	-7.16064	4.2758e-12	8.15793e-11	16.9538
ABCF2	0.583524	9.13648	7.15934	4.31146e-12	8.21872e-11	16.9457
MMP28	-1.0519	6.77536	-7.15704	4.37564e-12	8.33373e-11	16.9313
THUMPD3	0.633434	9.24674	7.15572	4.41286e-12	8.39724e-11	16.9231
LINC00656	-2.00252	6.09787	-7.15494	4.43491e-12	8.43179e-11	16.9182
XRCC2	0.79003	8.99781	7.15472	4.44115e-12	8.43624e-11	16.9169
OTOP2	-1.09579	7.11135	-7.15422	4.45557e-12	8.45621e-11	16.9137
LAMC1	1.07421	10.9861	7.15192	4.52162e-12	8.57405e-11	16.8994
DNAH7	-0.707323	8.54537	-7.15148	4.53437e-12	8.5907e-11	16.8967
EFHC2	-1.06831	7.34822	-7.14908	4.60483e-12	8.71595e-11	16.8817
PSMB8-AS1	1.00266	10.1041	7.14895	4.60852e-12	8.71595e-11	16.8809
TPPP2	-1.11749	6.98446	-7.14743	4.65364e-12	8.79359e-11	16.8714
LINC01348	-1.52852	7.43286	-7.14382	4.76249e-12	8.99143e-11	16.849
FCAR	-0.954576	6.71706	-7.14235	4.80765e-12	9.06871e-11	16.8398
LOC101928647	-1.51351	7.20791	-7.14222	4.8118e-12	9.06871e-11	16.8389
GPC1	-1.37371	7.44985	-7.14174	4.82638e-12	9.08827e-11	16.836
NT5C1A	-0.929758	8.22471	-7.13965	4.8914e-12	9.20271e-11	16.823
FGL2	-2.04375	8.48729	-7.13863	4.92366e-12	9.25527e-11	16.8166
IL1RL1	-0.735857	8.33711	-7.13849	4.92788e-12	9.25527e-11	16.8158
CCDC70	-2.26112	6.10731	-7.13605	5.00554e-12	9.39123e-11	16.8006
LOC101929926	-1.28233	4.16219	-7.13594	5.00894e-12	9.39123e-11	16.7999
PTPLB	0.67201	10.5166	7.1349	5.0427e-12	9.44635e-11	16.7934
DDX42	0.608336	9.91169	7.1342	5.06529e-12	9.48045e-11	16.789
TTLL5	-0.729358	7.57989	-7.13137	5.15774e-12	9.64516e-11	16.7714
RSL24D1	0.930489	12.7343	7.13119	5.16381e-12	9.64818e-11	16.7703
DNAJC13	0.724864	8.84267	7.13043	5.18881e-12	9.684e-11	16.7656
FBXO22	0.68708	9.17969	7.13034	5.19193e-12	9.684e-11	16.765
ATP5J	0.697271	13.2498	7.12994	5.20511e-12	9.70022e-11	16.7626
ASNSD1	0.66259	10.8744	7.12912	5.23247e-12	9.74284e-11	16.7575
NLRP2	-1.72479	6.94067	-7.12801	5.26988e-12	9.80406e-11	16.7505
ARRB1	-0.697131	7.67139	-7.12633	5.32664e-12	9.90115e-11	16.7401
SLC39A11	-0.74032	9.5328	-7.12366	5.4183e-12	1.00629e-10	16.7235
SAC3D1	2.19865	8.51926	7.12347	5.42487e-12	1.00665e-10	16.7224
PUS1	1.05158	9.15916	7.12208	5.47358e-12	1.01482e-10	16.7137
TM6SF2	-0.880112	8.27797	-7.1204	5.53234e-12	1.02483e-10	16.7033
TOMM70A	0.558333	11.3625	7.11746	5.63746e-12	1.04341e-10	16.685
FSCN3	-0.955226	8.92298	-7.11675	5.66319e-12	1.04728e-10	16.6806
SMARCA2	0.653452	10.0783	7.11643	5.67458e-12	1.04849e-10	16.6786
C12orf66	0.917162	8.8661	7.11375	5.77265e-12	1.0657e-10	16.662
RP11-248J18.3	-1.07562	8.42352	-7.11144	5.85823e-12	1.08058e-10	16.6476
ADAMTSL1	-0.994738	6.43711	-7.10899	5.95087e-12	1.09673e-10	16.6324
C11orf21	-0.925047	8.32015	-7.10884	5.9565e-12	1.09684e-10	16.6315
KARS	0.749587	12.4498	7.10847	5.97051e-12	1.09755e-10	16.6292
LOC101927287	-1.19788	8.16394	-7.10845	5.97112e-12	1.09755e-10	16.6291
R3HDM1	0.588788	10.3985	7.10834	5.97557e-12	1.09755e-10	16.6284
SEC22C	0.533851	8.66449	7.10604	6.06386e-12	1.11282e-10	16.6141
LPAR1	-0.785632	8.44941	-7.10535	6.09041e-12	1.11675e-10	16.6099
LOC101928107	-1.15541	4.893	-7.09939	6.32641e-12	1.15899e-10	16.5729
GPR137B	-2.60416	6.23309	-7.09927	6.33151e-12	1.15899e-10	16.5721
MAP4K1	1.31672	8.74713	7.09816	6.37645e-12	1.16528e-10	16.5653
UBASH3A	-1.64207	4.4758	-7.09815	6.37663e-12	1.16528e-10	16.5652
NDUFB11	0.835458	12.1754	7.09773	6.39386e-12	1.16744e-10	16.5626
THSD4	-0.807318	7.6344	-7.09732	6.41053e-12	1.16907e-10	16.5601
CTC-527H23.4	-1.33512	6.38466	-7.09725	6.41357e-12	1.16907e-10	16.5596
MFAP5	-0.910888	7.24108	-7.09609	6.46118e-12	1.17676e-10	16.5524
RNF185-AS1	-1.60268	6.15164	-7.09573	6.47605e-12	1.17848e-10	16.5502
NDUFB6	0.767701	11.3375	7.0943	6.53509e-12	1.18822e-10	16.5414
XYLB	-0.863087	7.0256	-7.09322	6.58045e-12	1.19547e-10	16.5346
PAIP1	0.537327	10.8565	7.08916	6.75281e-12	1.22526e-10	16.5095
EVA1B	-0.708349	9.15189	-7.08909	6.75574e-12	1.22526e-10	16.5091
C17orf75	1.77957	7.65705	7.08766	6.81747e-12	1.23542e-10	16.5002
PIPOX	-0.935083	8.86861	-7.08717	6.83877e-12	1.23824e-10	16.4972
C5AR1	-2.56371	6.36194	-7.08676	6.8569e-12	1.24049e-10	16.4946
GABRB3	-0.93441	7.23204	-7.0853	6.92108e-12	1.25105e-10	16.4856
IRX2	-1.12943	7.07234	-7.08441	6.96009e-12	1.25705e-10	16.4801
LOC728445	-1.03453	7.87482	-7.08225	7.05674e-12	1.27345e-10	16.4667
ANP32A	0.759529	11.2176	7.08046	7.13734e-12	1.28692e-10	16.4557
SLC25A3	0.650861	12.419	7.07715	7.28955e-12	1.31327e-10	16.4352
ABCE1	0.661181	11.0988	7.07645	7.32182e-12	1.31798e-10	16.4309
LRFN1	-1.13408	7.93076	-7.07632	7.32784e-12	1.31798e-10	16.4301
EEPD1	-0.842841	7.28276	-7.07433	7.42128e-12	1.33234e-10	16.4178
RPL15	0.791888	13.1203	7.07429	7.42329e-12	1.33234e-10	16.4175
ZNF213	-0.682176	9.82221	-7.07412	7.43111e-12	1.33234e-10	16.4165
PPP1R14B	1.48109	9.65211	7.0741	7.4323e-12	1.33234e-10	16.4163
NXNL1	-1.49107	5.97563	-7.07138	7.56193e-12	1.35446e-10	16.3995
NIPA2	0.623943	11.808	7.07114	7.57323e-12	1.35536e-10	16.3981
GADD45A	1.91442	11.8795	7.07098	7.58113e-12	1.35565e-10	16.3971
DPF2	1.79242	9.00215	7.07011	7.62329e-12	1.36207e-10	16.3917
BTBD1	0.700848	11.2666	7.06974	7.64105e-12	1.36411e-10	16.3894
LINC00899	-1.51273	7.22853	-7.06961	7.64748e-12	1.36414e-10	16.3886
CTB-102L5.7	-1.58614	6.13373	-7.06924	7.66549e-12	1.36557e-10	16.3863
C19orf53	0.75988	12.3153	7.06919	7.66814e-12	1.36557e-10	16.386
UHRF2	0.71832	11.3307	7.06905	7.67496e-12	1.36566e-10	16.3851
ACAN	-1.02159	7.43062	-7.06829	7.71182e-12	1.3711e-10	16.3804
KRT8	-1.13961	8.60596	-7.06479	7.8852e-12	1.40077e-10	16.3588
TIMD4	-2.4706	8.63539	-7.06424	7.91304e-12	1.40456e-10	16.3554
IFNA14	-1.1849	8.73108	-7.06314	7.96822e-12	1.4132e-10	16.3487
GAP43	-0.902286	8.18232	-7.0616	8.04701e-12	1.42601e-10	16.3391
COL27A1	-0.816581	7.54354	-7.06083	8.0861e-12	1.43176e-10	16.3344
MRO	-0.861283	7.98006	-7.06024	8.11686e-12	1.43603e-10	16.3307
RP11-498C9.17	-0.925467	8.58703	-7.06003	8.12756e-12	1.43675e-10	16.3294
KRIT1	0.534032	9.86002	7.05801	8.23264e-12	1.45414e-10	16.3169
ITGA9	-1.11435	6.4055	-7.05777	8.24499e-12	1.45514e-10	16.3155
VCAN	-1.24121	7.65994	-7.05643	8.31551e-12	1.46639e-10	16.3072
LILRA1	-1.13831	7.30776	-7.05597	8.3398e-12	1.46947e-10	16.3044
DANCR	1.12731	12.4065	7.05399	8.44514e-12	1.48682e-10	16.2922
LENG8	1.32228	9.73965	7.05225	8.53889e-12	1.50211e-10	16.2814
STRBP	0.740247	10.0713	7.05185	8.56042e-12	1.50467e-10	16.279
PTPN22	-2.15516	6.50577	-7.04965	8.68097e-12	1.52463e-10	16.2654
SPIDR	-0.910056	6.72504	-7.04854	8.74236e-12	1.53416e-10	16.2585
STX5	0.903562	9.61152	7.04807	8.76849e-12	1.53652e-10	16.2556
IGHV3-54	-2.78448	8.47891	-7.04804	8.76998e-12	1.53652e-10	16.2555
PRB3	-1.27089	9.1117	-7.04689	8.83455e-12	1.54626e-10	16.2484
PER3	-0.852788	7.76945	-7.04679	8.83985e-12	1.54626e-10	16.2478
PF4	-3.35704	7.49211	-7.0465	8.85591e-12	1.54782e-10	16.246
FAM98B	0.747328	9.75043	7.04632	8.86633e-12	1.54839e-10	16.2449
DSPP	-0.988472	9.17834	-7.04561	8.9064e-12	1.55414e-10	16.2405
PTGR1	-1.0554	8.16031	-7.04444	8.97241e-12	1.56439e-10	16.2333
CCL13	-1.27738	6.73235	-7.0441	8.99197e-12	1.56654e-10	16.2312
ZFHX2	-0.760142	8.88879	-7.04257	9.07937e-12	1.57995e-10	16.2218
RNF7	0.659557	10.6091	7.0425	9.08352e-12	1.57995e-10	16.2213
SLC16A5	-0.935075	6.77201	-7.04236	9.09153e-12	1.58007e-10	16.2205
ALDH1A3	-1.34874	6.15771	-7.04101	9.16991e-12	1.59196e-10	16.2122
LOC400620	-1.3249	6.18377	-7.04093	9.17462e-12	1.59196e-10	16.2117
MSN	0.760577	11.6821	7.04055	9.19671e-12	1.59451e-10	16.2093
GSPT1	0.618319	10.3689	7.04008	9.22436e-12	1.59803e-10	16.2064
SPHK2	0.8002	8.64915	7.03955	9.2549e-12	1.60204e-10	16.2032
RAB42	-1.05862	8.36161	-7.03895	9.29028e-12	1.60688e-10	16.1995
SCUBE3	-0.766331	8.1152	-7.03827	9.33071e-12	1.61258e-10	16.1953
SNCA	-0.97454	8.26426	-7.03752	9.37497e-12	1.61894e-10	16.1907
ADARB2-AS1	-0.739124	9.71194	-7.03459	9.5506e-12	1.64681e-10	16.1726
HNRNPU	0.498804	11.2643	7.03457	9.55157e-12	1.64681e-10	16.1725
NOD2	-2.24225	7.51201	-7.03439	9.56302e-12	1.64747e-10	16.1714
WDR78	-0.893208	6.89708	-7.03392	9.59115e-12	1.65031e-10	16.1685
FRRS1L	-0.994434	8.06407	-7.03386	9.59472e-12	1.65031e-10	16.1681
HTRA3	-0.829989	8.85881	-7.03349	9.61717e-12	1.65286e-10	16.1659
CDHR5	-0.928567	4.97968	-7.03211	9.70194e-12	1.6661e-10	16.1573
ECI1	0.867295	10.2335	7.03174	9.7247e-12	1.66869e-10	16.1551
CD14	-2.50608	5.31055	-7.03132	9.7504e-12	1.67177e-10	16.1525
PPP4R2	0.546292	10.0023	7.03031	9.8129e-12	1.68116e-10	16.1463
CTSB	-1.1619	10.5633	-7.0298	9.84491e-12	1.68531e-10	16.1431
EVX1	-1.07056	5.31069	-7.02944	9.86736e-12	1.68782e-10	16.1409
LOC101928651	-1.20593	6.39096	-7.02373	1.02301e-11	1.74848e-10	16.1058
RAB3C	-1.00072	6.51163	-7.02331	1.02573e-11	1.75175e-10	16.1033
LOC101927900	-1.39208	7.43025	-7.02194	1.03468e-11	1.76564e-10	16.0948
EML5	-1.11525	6.3924	-7.02163	1.03669e-11	1.76768e-10	16.0929
LOC100506258	-0.812995	8.32833	-7.01943	1.05122e-11	1.79105e-10	16.0794
MAATS1	-0.788042	7.2926	-7.01861	1.05668e-11	1.79893e-10	16.0744
CSNK1A1	0.523101	10.3071	7.01835	1.05847e-11	1.80057e-10	16.0727
PNMA2	-1.14393	7.4386	-7.01815	1.05976e-11	1.80135e-10	16.0715
LCN2	-1.50711	8.08749	-7.01605	1.07393e-11	1.824e-10	16.0586
CTTNBP2NL	-1.15092	6.08872	-7.01589	1.07507e-11	1.8245e-10	16.0576
ENGASE	-0.510375	10.3433	-7.01294	1.09527e-11	1.85733e-10	16.0395
FOXA2	-1.10701	6.30527	-7.01227	1.09993e-11	1.86378e-10	16.0354
MYO16	-1.13662	6.59691	-7.01146	1.10558e-11	1.87188e-10	16.0304
FXYD6	-1.84525	6.83613	-7.00966	1.11825e-11	1.89185e-10	16.0193
NAP1L1	0.739062	12.0471	7.00865	1.12539e-11	1.90244e-10	16.0132
FAM214B	-0.655986	9.92449	-7.00683	1.13835e-11	1.92285e-10	16.002
NCAPD3	1.19227	9.654	7.00647	1.14096e-11	1.92576e-10	15.9998
ZNF709	-0.801211	8.84843	-7.00303	1.16604e-11	1.96655e-10	15.9787
KCNJ4	-1.39712	5.06373	-7.00122	1.17943e-11	1.98759e-10	15.9676
RP11-845C23.3	-1.05037	7.55488	-7.00058	1.18417e-11	1.99404e-10	15.9637
DGKZ	1.24249	8.37006	6.99928	1.19398e-11	2.00898e-10	15.9557
RNF214	-0.712085	9.71216	-6.99858	1.19923e-11	2.01626e-10	15.9514
SMTNL1	-1.62664	6.96039	-6.99681	1.21271e-11	2.03733e-10	15.9406
FLJ21408	-0.945373	7.83589	-6.99648	1.21526e-11	2.04003e-10	15.9385
LOC100506286	-1.52293	4.61529	-6.99528	1.22446e-11	2.05388e-10	15.9312
LOC102723757	-1.91326	5.48049	-6.99233	1.24745e-11	2.09083e-10	15.9131
EBI3	-1.46755	5.30724	-6.99115	1.25679e-11	2.10486e-10	15.9059
GUCA2B	-1.8013	7.62814	-6.99008	1.26526e-11	2.11741e-10	15.8993
IRS4	-0.820069	8.84198	-6.98991	1.26664e-11	2.11807e-10	15.8983
RP11-480I12.10	-0.889831	8.46366	-6.98822	1.28019e-11	2.13908e-10	15.8879
F13A1	-1.73035	8.09466	-6.98771	1.28437e-11	2.14442e-10	15.8848
DNAH10	-0.931233	7.99236	-6.98701	1.29e-11	2.15215e-10	15.8805
TBCA	0.691637	13.1048	6.98635	1.29538e-11	2.15946e-10	15.8765
MAPKAPK3	1.27849	8.8427	6.98603	1.29806e-11	2.16226e-10	15.8745
DKFZp547J222	-1.3691	6.46096	-6.9842	1.31307e-11	2.1856e-10	15.8633
DNAJC5G	-1.15065	8.79164	-6.98315	1.32176e-11	2.19798e-10	15.8569
C15orf27	-1.12714	7.97671	-6.98306	1.32254e-11	2.19798e-10	15.8563
OR2M4	-1.30162	6.89217	-6.98133	1.33705e-11	2.22039e-10	15.8457
MRPL3	0.639826	12.8718	6.98008	1.34759e-11	2.23617e-10	15.8381
SLC38A1	1.0176	10.7253	6.97874	1.35907e-11	2.25349e-10	15.8299
SLC5A10	-1.53045	6.36989	-6.97805	1.36493e-11	2.26148e-10	15.8257
MGC27382	-2.1941	5.14541	-6.97728	1.37156e-11	2.27072e-10	15.821
DOCK9-AS2	-0.950076	8.24284	-6.97658	1.37759e-11	2.27898e-10	15.8167
TGFBR3	-1.19299	7.92648	-6.9726	1.41263e-11	2.33515e-10	15.7923
MRPL28	-0.877444	10.0611	-6.97143	1.42303e-11	2.35055e-10	15.7852
PIANP	-1.29121	7.35984	-6.9703	1.43319e-11	2.36388e-10	15.7783
GPAM	0.813407	7.90564	6.97029	1.43329e-11	2.36388e-10	15.7782
C1QB	-2.76402	7.61934	-6.96882	1.44662e-11	2.38406e-10	15.7692
TXNL4A	0.712543	10.7559	6.96742	1.45942e-11	2.40333e-10	15.7607
SLC34A1	-0.832431	7.88225	-6.96679	1.46516e-11	2.41095e-10	15.7568
ATOH8	-0.873655	8.44939	-6.9642	1.4892e-11	2.44865e-10	15.741
CNNM4	1.81196	7.42654	6.96324	1.49828e-11	2.46171e-10	15.7351
RGS8	-1.28222	6.75595	-6.96113	1.51823e-11	2.4926e-10	15.7223
FAM186A	-0.984799	6.74403	-6.96063	1.52308e-11	2.49722e-10	15.7192
HS1BP3	-0.650443	8.31526	-6.9606	1.52335e-11	2.49722e-10	15.719
TMEM44	-0.944728	7.57514	-6.96008	1.52833e-11	2.50347e-10	15.7158
VAV1	1.02721	9.99134	6.9598	1.53098e-11	2.50462e-10	15.7142
IARS2	0.779089	11.6287	6.95977	1.53134e-11	2.50462e-10	15.7139
ASUN	1.04501	11.0384	6.95903	1.53846e-11	2.51436e-10	15.7094
KRTAP3-1	-1.02453	6.03187	-6.9572	1.55626e-11	2.54019e-10	15.6983
VPRBP	0.566723	9.03093	6.95712	1.55703e-11	2.54019e-10	15.6978
IPO7	0.833717	11.8306	6.95704	1.55778e-11	2.54019e-10	15.6973
LINC00868	-0.778371	9.4554	-6.95561	1.57187e-11	2.56123e-10	15.6886
CSN2	-1.25117	8.87226	-6.95518	1.57607e-11	2.56578e-10	15.686
CHL1	-1.85112	5.4604	-6.95509	1.57703e-11	2.56578e-10	15.6854
PLA2G2D	-1.78117	5.88111	-6.95348	1.59307e-11	2.58993e-10	15.6755
LOC101927206	-1.43399	7.19394	-6.95265	1.60132e-11	2.6014e-10	15.6705
FGF18	-0.866569	6.5724	-6.95178	1.61012e-11	2.61373e-10	15.6652
MRPL24	0.821873	11.5378	6.95086	1.6194e-11	2.62683e-10	15.6596
HIPK2	0.841949	11.2551	6.94954	1.6329e-11	2.64648e-10	15.6516
LOC100129361	0.776996	8.94105	6.94944	1.63396e-11	2.64648e-10	15.6509
TGFBI	-2.69365	6.98074	-6.94738	1.65518e-11	2.67884e-10	15.6384
TRA2B	0.534207	11.5375	6.94714	1.65774e-11	2.68098e-10	15.6369
SFRP1	-0.735994	7.63482	-6.94423	1.68828e-11	2.72833e-10	15.6192
COL25A1	-0.97165	7.16873	-6.94376	1.69321e-11	2.73426e-10	15.6163
UBE2M	1.47431	10.1065	6.94335	1.69757e-11	2.73925e-10	15.6138
AC002059.10	-0.86713	9.87674	-6.94303	1.70106e-11	2.74285e-10	15.6118
REG3A	-0.990513	6.91536	-6.9422	1.70992e-11	2.75508e-10	15.6068
GPAA1	1.24059	10.7279	6.94016	1.73195e-11	2.7885e-10	15.5944
WNT2B	-0.838237	7.24478	-6.93888	1.74593e-11	2.80893e-10	15.5865
LCMT1	0.648565	9.68873	6.93782	1.75748e-11	2.82541e-10	15.5801
VDAC2	0.6806	12.6396	6.93754	1.7606e-11	2.82832e-10	15.5784
LINC00302	-1.74644	6.37453	-6.93716	1.76477e-11	2.83292e-10	15.5761
VIL1	-0.775718	8.00109	-6.93376	1.80283e-11	2.89188e-10	15.5554
COX6B1	0.929354	12.0641	6.93292	1.81231e-11	2.90493e-10	15.5503
C19orf70	0.913926	11.4629	6.93279	1.81386e-11	2.90525e-10	15.5495
TIMELESS	1.2926	7.82837	6.93188	1.82416e-11	2.91819e-10	15.544
TNPO1	0.591922	10.8508	6.93184	1.82463e-11	2.91819e-10	15.5437
PSTPIP2	-1.14298	7.45607	-6.93132	1.83061e-11	2.92392e-10	15.5405
LOC101929280	-0.797302	8.80348	-6.93129	1.83091e-11	2.92392e-10	15.5404
FPR1	-1.52747	6.78705	-6.93103	1.83393e-11	2.92658e-10	15.5388
LINC00330	-1.03455	9.03619	-6.93028	1.84254e-11	2.93816e-10	15.5342
LRRC16B	-1.27838	9.04727	-6.92848	1.86351e-11	2.96941e-10	15.5232
G6PC3	0.83784	10.505	6.92766	1.87305e-11	2.98242e-10	15.5183
SPG21	0.517099	11.2167	6.9267	1.88438e-11	2.99826e-10	15.5124
C18orf61	-1.1054	6.88964	-6.92529	1.90106e-11	3.02257e-10	15.5039
DSCAM	-1.09637	7.11156	-6.92501	1.9044e-11	3.02567e-10	15.5022
COL14A1	-1.05285	6.95246	-6.92464	1.90888e-11	3.02709e-10	15.4999
SLC7A2	-1.23013	6.14428	-6.92463	1.90897e-11	3.02709e-10	15.4998
AMN	-0.732167	7.92415	-6.92459	1.90949e-11	3.02709e-10	15.4996
MAPT-AS1	-0.932462	7.60587	-6.92426	1.91341e-11	3.03109e-10	15.4976
LOC388780	-1.09556	6.21191	-6.92353	1.92216e-11	3.04272e-10	15.4931
FXR1	0.658332	10.3664	6.92214	1.93894e-11	3.06703e-10	15.4847
BRINP1	-1.05641	7.29917	-6.92104	1.95235e-11	3.08599e-10	15.478
SLC29A2	-0.721133	7.8764	-6.9207	1.9565e-11	3.0903e-10	15.476
CEND1	-1.09514	8.3825	-6.92018	1.96284e-11	3.09649e-10	15.4728
LOC100128840	-1.46224	6.35575	-6.92015	1.96328e-11	3.09649e-10	15.4726
OXSM	0.643419	10.417	6.91977	1.96799e-11	3.10165e-10	15.4703
VSTM4	-0.927986	7.36422	-6.91928	1.97392e-11	3.10874e-10	15.4673
SLC8B1	-0.906748	8.97069	-6.91608	2.01394e-11	3.16947e-10	15.4478
FAM198B	-1.49002	6.0806	-6.9159	2.01614e-11	3.17062e-10	15.4468
TRO	-0.914756	7.24964	-6.91298	2.05334e-11	3.22455e-10	15.429
RAP1GAP	-1.01168	7.54035	-6.91297	2.05341e-11	3.22455e-10	15.429
CDK5R2	-1.72823	6.32164	-6.91201	2.06584e-11	3.24172e-10	15.4231
PPP2R1A	0.723217	10.2909	6.91067	2.08316e-11	3.26653e-10	15.415
GABBR1	-0.917598	8.49464	-6.90881	2.10757e-11	3.30242e-10	15.4037
HSP90AB1	0.838487	12.7077	6.90762	2.12334e-11	3.32473e-10	15.3965
HLTF	0.855837	11.2555	6.90743	2.12589e-11	3.32631e-10	15.3953
CA12	-0.632264	8.08862	-6.90514	2.1565e-11	3.37177e-10	15.3814
COL28A1	-1.13322	7.21138	-6.90299	2.18565e-11	3.41488e-10	15.3684
ARG1	-1.06193	6.71501	-6.90194	2.19999e-11	3.4348e-10	15.362
EIF3E	0.728349	12.8731	6.90116	2.21082e-11	3.44918e-10	15.3573
FBLL1	-1.01833	9.35532	-6.90104	2.21238e-11	3.44918e-10	15.3566
LINC00659	-1.09207	5.10538	-6.89979	2.22979e-11	3.47382e-10	15.349
RFTN1	-1.89633	6.82394	-6.89954	2.23324e-11	3.4767e-10	15.3475
ANP32B	0.774638	13.0735	6.89632	2.27856e-11	3.5447e-10	15.328
HTRA1	-1.92499	8.14679	-6.89554	2.28977e-11	3.55958e-10	15.3232
FBXW4	0.869213	9.68817	6.89424	2.30841e-11	3.58598e-10	15.3153
IGLV6-57	-3.56483	7.0236	-6.89394	2.3127e-11	3.59008e-10	15.3135
DKK3	-0.89302	6.73464	-6.8915	2.34818e-11	3.64255e-10	15.2987
PDE7B	-1.27312	6.79448	-6.88959	2.37631e-11	3.68354e-10	15.2872
RP11-50E11.3	-0.737773	8.76539	-6.88943	2.37865e-11	3.68453e-10	15.2862
IGHMBP2	-0.552748	9.44101	-6.88926	2.38117e-11	3.6858e-10	15.2852
ADO	0.560517	10.3592	6.8885	2.39257e-11	3.7008e-10	15.2806
MZF1	0.96215	8.86734	6.88739	2.40914e-11	3.72377e-10	15.2739
ITK	-0.95094	8.10656	-6.88665	2.42023e-11	3.73824e-10	15.2694
ZBTB11	0.554961	9.96826	6.88631	2.42549e-11	3.74369e-10	15.2673
TMC5	-0.918974	7.19629	-6.88441	2.45428e-11	3.78544e-10	15.2558
PPIE	-0.438243	9.39325	-6.88424	2.45692e-11	3.78681e-10	15.2548
NAA50	0.74702	11.2693	6.88274	2.48007e-11	3.81976e-10	15.2457
ACPT	-1.07627	8.40614	-6.88258	2.48245e-11	3.82071e-10	15.2447
STOML2	0.941261	10.8182	6.88109	2.50565e-11	3.85368e-10	15.2357
KITLG	-1.45813	6.18	-6.88085	2.50943e-11	3.85676e-10	15.2342
SNX20	-0.68557	8.79756	-6.88023	2.51916e-11	3.86897e-10	15.2305
FOXD3-AS1	-1.265	4.4167	-6.87981	2.5257e-11	3.87626e-10	15.228
NRP2	-0.748816	7.37908	-6.87828	2.55001e-11	3.9108e-10	15.2187
LOC101927824	-1.81714	5.57714	-6.87518	2.59966e-11	3.98413e-10	15.1999
ERVFRD-1	-1.30369	4.21711	-6.87476	2.6064e-11	3.99163e-10	15.1974
FBP2	-0.999656	4.50855	-6.87458	2.60944e-11	3.99346e-10	15.1963
HP	-1.72638	6.67441	-6.87442	2.61194e-11	3.99446e-10	15.1954
PPBP	-3.19302	9.66055	-6.87421	2.61541e-11	3.99694e-10	15.1941
TOX3	-1.1178	5.92637	-6.87404	2.6181e-11	3.99824e-10	15.1931
ZPLD1	-1.08289	6.89319	-6.87364	2.62473e-11	4.00553e-10	15.1906
IDH3A	0.832233	10.35	6.8735	2.62694e-11	4.00608e-10	15.1898
LOC100131303	-0.784406	9.35593	-6.87335	2.62952e-11	4.0072e-10	15.1889
CCDC150	-0.977892	6.7986	-6.87126	2.66391e-11	4.05642e-10	15.1762
MAP3K12	-1.09724	8.87981	-6.87116	2.66556e-11	4.05642e-10	15.1756
SLC44A4	-1.20956	7.32556	-6.87099	2.66836e-11	4.05781e-10	15.1746
TIMM10	0.872036	10.6148	6.8701	2.68329e-11	4.07766e-10	15.1692
CHST4	-0.961071	8.86773	-6.86988	2.6869e-11	4.08028e-10	15.1679
AIG1	0.960584	10.0814	6.86934	2.69589e-11	4.09107e-10	15.1647
ZAN	-1.04896	6.2234	-6.86743	2.72812e-11	4.13707e-10	15.1531
PILRA	-0.79326	8.68896	-6.86613	2.75028e-11	4.16777e-10	15.1453
TMEM132A	-0.846213	7.27686	-6.86183	2.82493e-11	4.27789e-10	15.1193
GRIK1	-1.06963	7.72998	-6.85979	2.861e-11	4.32949e-10	15.1069
C1orf43	0.7109	12.3627	6.85793	2.89418e-11	4.37663e-10	15.0958
KRT4	-1.01524	5.26843	-6.85471	2.95267e-11	4.46198e-10	15.0763
LOC338694	-1.21011	7.45866	-6.8532	2.98069e-11	4.50117e-10	15.0672
ASPHD1	-1.02488	7.83671	-6.85243	2.99491e-11	4.51949e-10	15.0625
TAL1	-1.20344	7.14702	-6.85181	3.00638e-11	4.53365e-10	15.0588
GRSF1	0.583232	10.1385	6.85158	3.01067e-11	4.53695e-10	15.0574
FGD5-AS1	0.555901	10.2189	6.85048	3.03132e-11	4.5649e-10	15.0508
P4HA3	-1.1513	6.73097	-6.84958	3.04842e-11	4.58746e-10	15.0453
CTPS1	1.09289	9.1443	6.84931	3.05344e-11	4.59182e-10	15.0437
TCL6	-0.776914	6.49523	-6.8491	3.05742e-11	4.59461e-10	15.0425
RP11-91I8.1	-1.13006	7.26595	-6.84871	3.06499e-11	4.60231e-10	15.0401
HES1	-1.18898	6.98832	-6.84861	3.06679e-11	4.60231e-10	15.0395
CDC42BPA	-1.04281	7.01454	-6.84774	3.0835e-11	4.62104e-10	15.0342
LLGL1	-0.963599	7.83936	-6.84773	3.08354e-11	4.62104e-10	15.0342
ARL3	-0.763993	9.01903	-6.84656	3.10604e-11	4.65154e-10	15.0272
C22orf24	-1.03434	8.4035	-6.84475	3.14115e-11	4.70087e-10	15.0163
TERF2	-0.424062	9.1591	-6.84449	3.14634e-11	4.70539e-10	15.0146
MRPS17	0.741241	10.3748	6.84322	3.17117e-11	4.73625e-10	15.007
DNALI1	-1.05784	5.00523	-6.84321	3.17135e-11	4.73625e-10	15.007
CRYBB2	-1.34626	5.74897	-6.84302	3.17507e-11	4.73854e-10	15.0058
PCYT1B	-1.19834	6.84051	-6.84165	3.20225e-11	4.77581e-10	14.9975
LCN10	-0.977753	8.8059	-6.84132	3.20885e-11	4.78236e-10	14.9956
RP11-420K14.2	-1.75574	7.19002	-6.84038	3.22768e-11	4.80711e-10	14.9899
CXCL16	-1.26238	8.44219	-6.83949	3.24544e-11	4.83023e-10	14.9845
ATP13A1	1.08665	11.2044	6.83938	3.2477e-11	4.83028e-10	14.9839
C7orf61	-0.981696	8.11946	-6.83792	3.27729e-11	4.87095e-10	14.9751
ADAMTS14	-1.26729	8.40599	-6.83411	3.35558e-11	4.98389e-10	14.9521
RHBDF1	-1.26686	6.77052	-6.83399	3.35817e-11	4.98432e-10	14.9514
CPSF4	0.862808	10.2376	6.83367	3.36485e-11	4.99081e-10	14.9495
CCDC30	-1.09876	7.16515	-6.83301	3.3786e-11	5.00777e-10	14.9455
CALN1	-0.899267	7.76087	-6.83233	3.39278e-11	5.02536e-10	14.9414
MSLN	-2.16596	6.58722	-6.83197	3.40034e-11	5.03311e-10	14.9393
KCNA7	-0.99612	4.47519	-6.8313	3.4145e-11	5.05061e-10	14.9352
DEDD2	0.707443	10.9894	6.82983	3.44574e-11	5.09335e-10	14.9264
LOC101927257	-1.45792	7.34259	-6.82929	3.45736e-11	5.10378e-10	14.9231
RARB	-0.790672	7.65087	-6.82928	3.45752e-11	5.10378e-10	14.9231
STEAP4	-1.11934	7.83221	-6.82892	3.46525e-11	5.11172e-10	14.9209
LINC00452	-0.815942	9.48011	-6.8281	3.48299e-11	5.13438e-10	14.916
AHCY	1.24672	10.6387	6.82777	3.49009e-11	5.14136e-10	14.914
DDX21	0.686874	11.9589	6.82526	3.54473e-11	5.21829e-10	14.8989
LINC01192	-0.915716	8.28786	-6.82384	3.57613e-11	5.26094e-10	14.8904
DACT2	-1.14965	8.18487	-6.82273	3.60072e-11	5.29352e-10	14.8837
RGL4	-1.72686	5.47927	-6.82225	3.61161e-11	5.30593e-10	14.8808
CCL5	-1.43725	7.72584	-6.82159	3.6264e-11	5.32405e-10	14.8768
LOC101929765	-1.32566	5.3142	-6.82042	3.65263e-11	5.35892e-10	14.8698
SPRYD7	-0.709565	8.17516	-6.81736	3.72255e-11	5.4578e-10	14.8514
GATC	0.743722	9.3428	6.81664	3.73922e-11	5.47854e-10	14.8471
RP11-567C2.1	-0.989761	7.5939	-6.81592	3.75586e-11	5.4992e-10	14.8428
MAFB	-2.03814	8.62061	-6.81481	3.78165e-11	5.53322e-10	14.8361
HSPBAP1	0.908813	8.60765	6.81437	3.79215e-11	5.54275e-10	14.8334
ARHGAP28	-1.15436	6.71392	-6.81432	3.79328e-11	5.54275e-10	14.8331
RAD1	0.602257	9.35105	6.81418	3.79651e-11	5.54372e-10	14.8323
CYGB	-0.603521	8.41847	-6.81287	3.8275e-11	5.58521e-10	14.8244
SPPL2C	-1.78819	6.67433	-6.81244	3.83758e-11	5.59615e-10	14.8219
MCEMP1	-1.45494	8.26544	-6.81177	3.85352e-11	5.61561e-10	14.8178
LOC100289094	-1.01192	8.36641	-6.80913	3.91702e-11	5.70432e-10	14.802
PAFAH1B3	1.23876	9.16295	6.80712	3.96602e-11	5.77179e-10	14.7899
MEP1B	-1.34476	8.40384	-6.80519	4.01351e-11	5.83698e-10	14.7784
KRT31	-1.0522	7.80303	-6.8047	4.02572e-11	5.84469e-10	14.7754
ANKRD37	-1.17035	9.77713	-6.80467	4.02659e-11	5.84469e-10	14.7752
CPNE6	-0.913755	5.56185	-6.80465	4.02691e-11	5.84469e-10	14.7751
HOXD12	-1.07484	3.73225	-6.80422	4.03767e-11	5.85638e-10	14.7725
ZACN	-1.90121	7.25023	-6.80401	4.04308e-11	5.8603e-10	14.7712
RARRES2	-1.69601	7.45017	-6.8037	4.05082e-11	5.86759e-10	14.7694
MRPS30	0.542028	9.86454	6.80279	4.07357e-11	5.89661e-10	14.7639
LINC00094	1.32925	8.37737	6.80173	4.10041e-11	5.93149e-10	14.7576
PRKACA	0.827127	10.3077	6.80026	4.13786e-11	5.98167e-10	14.7487
PNMAL2	-0.866363	5.21372	-6.79886	4.17362e-11	6.02934e-10	14.7404
GPS1	1.16548	8.81715	6.79752	4.20829e-11	6.07536e-10	14.7324
FAM135B	-0.875289	7.94593	-6.79681	4.22688e-11	6.09814e-10	14.7281
LOC101929459	-1.88306	5.9245	-6.79525	4.26783e-11	6.15311e-10	14.7187
C19orf60	0.799009	10.858	6.79318	4.32264e-11	6.22799e-10	14.7063
LOC101929181	-1.6662	7.22975	-6.79299	4.32766e-11	6.23108e-10	14.7052
LOC100133461	-1.62241	8.53668	-6.7921	4.35155e-11	6.26131e-10	14.6999
C1QTNF4	-1.68285	5.16203	-6.78935	4.42598e-11	6.36233e-10	14.6834
KCNJ2	-1.3981	8.28156	-6.78929	4.42763e-11	6.36233e-10	14.683
PDZRN3	-1.42117	6.63467	-6.78916	4.4312e-11	6.36324e-10	14.6823
TCF12	0.518627	10.2402	6.78883	4.4402e-11	6.37194e-10	14.6803
MYO6	1.34736	9.38278	6.78804	4.462e-11	6.39898e-10	14.6755
LYRM5	0.780778	10.9764	6.7879	4.46578e-11	6.40016e-10	14.6747
C4orf27	0.687011	9.65103	6.78767	4.47234e-11	6.40532e-10	14.6733
BCL7A	-1.16554	7.62756	-6.78698	4.49126e-11	6.42423e-10	14.6692
NEUROD6	-1.42101	6.2567	-6.78697	4.49148e-11	6.42423e-10	14.6692
PLA2G4C	-1.11501	7.71953	-6.78605	4.51719e-11	6.45675e-10	14.6636
LOC100652770	-0.819627	8.32626	-6.78555	4.53117e-11	6.47246e-10	14.6606
RRP1B	0.613387	11.136	6.7847	4.55485e-11	6.502e-10	14.6556
CIR1	-0.58215	9.59649	-6.78431	4.56601e-11	6.51363e-10	14.6532
SRCIN1	-1.14737	6.76701	-6.78273	4.61056e-11	6.57285e-10	14.6438
CXXC4	0.988576	8.63756	6.78222	4.62523e-11	6.58943e-10	14.6407
FENDRR	-0.779267	7.80147	-6.7819	4.6344e-11	6.59815e-10	14.6388
LOC101928323	-1.48442	5.28562	-6.78146	4.64691e-11	6.61161e-10	14.6361
RSL1D1	0.75812	10.6268	6.78114	4.65588e-11	6.62003e-10	14.6343
PPIB	0.693829	14.132	6.78017	4.68406e-11	6.65551e-10	14.6284
RP11-554D14.1	-1.1319	8.03394	-6.78007	4.68698e-11	6.65551e-10	14.6278
SERPINB3	-0.931701	7.40103	-6.77879	4.72383e-11	6.70344e-10	14.6202
GPRC5B	-1.19985	6.18472	-6.77816	4.74237e-11	6.72535e-10	14.6164
STX2	-0.847665	8.73034	-6.77728	4.76814e-11	6.75339e-10	14.6111
SLC22A16	-1.12152	6.73	-6.77727	4.76838e-11	6.75339e-10	14.6111
TMEM38B	0.755625	10.369	6.77619	4.80026e-11	6.7899e-10	14.6046
ADIRF	-1.81816	5.45884	-6.77618	4.80043e-11	6.7899e-10	14.6046
RPL35A	0.941225	13.2161	6.77605	4.80448e-11	6.79118e-10	14.6038
KRT81	-1.53419	7.68732	-6.77546	4.8219e-11	6.81137e-10	14.6003
ZNF618	-1.03976	7.48479	-6.77522	4.8289e-11	6.81681e-10	14.5989
DTX2P1-UPK3BP1-PMS2P11	0.513984	10.1671	6.77361	4.87706e-11	6.88031e-10	14.5892
TMEM139	-1.13173	7.1819	-6.77144	4.94291e-11	6.96866e-10	14.5762
BOD1L2	-1.01335	7.89795	-6.76963	4.99813e-11	7.04194e-10	14.5654
SYCN	-1.60149	5.83908	-6.76934	5.00702e-11	7.04987e-10	14.5637
POLR2H	0.735225	10.8759	6.76856	5.03134e-11	7.0795e-10	14.559
ABI3	-0.706555	9.06906	-6.76841	5.03596e-11	7.08141e-10	14.5581
SERPINF1	-1.50382	7.70232	-6.76717	5.07452e-11	7.131e-10	14.5507
MLLT3	1.39263	9.89393	6.76601	5.1108e-11	7.17732e-10	14.5438
POM121L9P	-1.20151	7.20205	-6.76391	5.17746e-11	7.26623e-10	14.5312
RFXANK	0.943533	9.71563	6.76256	5.22052e-11	7.32191e-10	14.5232
TPTEP1	-0.887063	8.95988	-6.76196	5.23973e-11	7.3441e-10	14.5196
FIBP	0.963613	10.7855	6.76132	5.26048e-11	7.36841e-10	14.5158
RP11-843B15.2	-1.50016	10.2772	-6.7605	5.28701e-11	7.40079e-10	14.5109
ULK2	-0.938138	7.02457	-6.75874	5.34473e-11	7.47676e-10	14.5004
ALDOA	0.914399	12.2705	6.75694	5.40418e-11	7.55503e-10	14.4896
MAP3K15	-1.00226	7.30628	-6.75654	5.41749e-11	7.56876e-10	14.4872
LOC283482	-1.22027	7.95764	-6.75621	5.42862e-11	7.57942e-10	14.4853
FAM162A	0.743216	11.2764	6.75571	5.44509e-11	7.59751e-10	14.4823
FUCA1	-1.00215	10.3346	-6.7546	5.48262e-11	7.6425e-10	14.4757
MYBPC3	-1.23625	8.62741	-6.75454	5.48439e-11	7.6425e-10	14.4753
PCNP	0.600026	11.3982	6.75423	5.49503e-11	7.6524e-10	14.4735
RP11-432M24.4	-0.747898	9.41362	-6.75359	5.51663e-11	7.67754e-10	14.4696
SYNE3	-0.751735	9.06388	-6.7531	5.53317e-11	7.69562e-10	14.4667
MAPRE3	-0.843287	7.5677	-6.75279	5.54386e-11	7.70554e-10	14.4649
CACNG5	-0.82368	8.03646	-6.75258	5.55087e-11	7.71034e-10	14.4636
SLU7	0.666138	10.2527	6.75182	5.57695e-11	7.74158e-10	14.4591
MTDH	0.898793	13.0933	6.75172	5.58052e-11	7.74158e-10	14.4585
MTERF3	0.614056	9.82565	6.75154	5.58658e-11	7.74503e-10	14.4574
MAT2A	0.679603	10.9674	6.75101	5.60492e-11	7.76068e-10	14.4542
CLEC4GP1	-1.3237	8.46274	-6.751	5.60504e-11	7.76068e-10	14.4542
LMO2	-1.24904	6.97653	-6.75008	5.63685e-11	7.79975e-10	14.4487
NEXN	-1.38807	6.34304	-6.74988	5.64376e-11	7.80432e-10	14.4475
RP11-252E2.1	-1.12703	7.83189	-6.7494	5.66068e-11	7.82272e-10	14.4446
PAX9	-0.823074	7.27934	-6.74853	5.69093e-11	7.85806e-10	14.4395
SNTB2	-0.690474	7.58891	-6.74845	5.69351e-11	7.85806e-10	14.439
LOC100289230	1.78742	7.04451	6.74738	5.73115e-11	7.90497e-10	14.4326
LOC101928002	-1.17818	4.37864	-6.74672	5.7543e-11	7.93186e-10	14.4287
PRSS3	-0.852407	8.25286	-6.74351	5.8689e-11	8.08467e-10	14.4096
FRMPD1	-1.279	7.58709	-6.74109	5.95676e-11	8.20049e-10	14.3952
PFKM	0.861202	10.8391	6.73933	6.02142e-11	8.28424e-10	14.3847
PSME3	0.63377	10.261	6.73873	6.04394e-11	8.30761e-10	14.3811
TPM2	-1.1519	5.67226	-6.73866	6.04643e-11	8.30761e-10	14.3807
CCL28	-1.11274	7.16785	-6.73857	6.04992e-11	8.30761e-10	14.3801
GABRD	-1.29973	5.06731	-6.73778	6.07921e-11	8.34088e-10	14.3754
LOC101928327	-0.924807	7.87491	-6.73771	6.08185e-11	8.34088e-10	14.375
MKRN7P	-1.49097	6.21608	-6.73677	6.11703e-11	8.38131e-10	14.3694
RP11-1008C21.2	-1.45675	7.11256	-6.73671	6.11907e-11	8.38131e-10	14.3691
ZNF286A	-0.766258	8.53298	-6.7352	6.17632e-11	8.45437e-10	14.3601
CNTNAP5	-1.01935	7.83679	-6.73444	6.20514e-11	8.48846e-10	14.3555
F2RL1	-1.3641	7.47979	-6.73352	6.24024e-11	8.53108e-10	14.3501
LOC101928419	-0.908061	8.92632	-6.73311	6.25599e-11	8.54722e-10	14.3476
TMEM114	-0.82223	3.66502	-6.73174	6.30865e-11	8.61373e-10	14.3395
MEP1A	-1.2051	5.96621	-6.73083	6.34384e-11	8.65204e-10	14.3341
RAB7B	-1.19537	7.09133	-6.73081	6.34469e-11	8.65204e-10	14.334
STAT5A	-0.987024	8.96949	-6.72914	6.40991e-11	8.73547e-10	14.324
BCAM	-1.198	7.76544	-6.72761	6.47028e-11	8.80804e-10	14.3149
POM121L2	-0.882073	8.61936	-6.72759	6.4713e-11	8.80804e-10	14.3148
MESDC1	0.675795	10.9668	6.72737	6.47971e-11	8.81395e-10	14.3135
NRGN	-1.97132	7.92903	-6.72694	6.4971e-11	8.83206e-10	14.3109
OTC	-1.35574	6.14323	-6.72667	6.50777e-11	8.84101e-10	14.3093
LOC285191	-1.52243	7.91874	-6.7264	6.51851e-11	8.85006e-10	14.3077
SFTPB	-0.597518	8.58517	-6.72625	6.52448e-11	8.85123e-10	14.3068
SELENBP1	-1.94427	6.55561	-6.72617	6.52755e-11	8.85123e-10	14.3064
NPHS1	-1.18083	4.97355	-6.72506	6.57228e-11	8.90631e-10	14.2998
PDCD1LG2	-1.3752	4.92982	-6.72448	6.5956e-11	8.93231e-10	14.2963
SLC28A1	-0.815749	7.76383	-6.72417	6.6081e-11	8.94365e-10	14.2945
HOXA10	-1.80845	6.74961	-6.72355	6.63351e-11	8.97243e-10	14.2908
ZFC3H1	0.573428	9.84557	6.72285	6.662e-11	9.00534e-10	14.2866
SLC25A5-AS1	-0.851318	8.35829	-6.72273	6.66681e-11	9.00622e-10	14.2859
ZNF704	-0.874916	6.91145	-6.72181	6.70456e-11	9.04432e-10	14.2804
APOO	0.913205	9.58715	6.72179	6.7052e-11	9.04432e-10	14.2803
KIAA1755	-1.59223	6.24999	-6.72173	6.70754e-11	9.04432e-10	14.28
ADAM5	-1.0627	8.14803	-6.7216	6.71313e-11	9.04622e-10	14.2792
LOC100505515	-0.920316	9.64522	-6.72042	6.76175e-11	9.10608e-10	14.2722
THBD	-0.974634	6.96553	-6.7201	6.7751e-11	9.11839e-10	14.2703
LOC101928937	-0.835741	9.00896	-6.71803	6.86142e-11	9.22882e-10	14.258
ABHD17A	0.918932	10.849	6.71718	6.89745e-11	9.27153e-10	14.2529
CD93	-0.904883	7.96443	-6.71648	6.92689e-11	9.30532e-10	14.2488
PLXNA4	-0.936027	6.40529	-6.71547	6.96986e-11	9.35724e-10	14.2428
LONRF2	-1.40761	6.60175	-6.71301	7.07553e-11	9.49322e-10	14.2282
LRRIQ1	-1.45245	6.71533	-6.71119	7.15498e-11	9.59387e-10	14.2174
OXCT1	1.11417	10.0939	6.71083	7.17038e-11	9.60858e-10	14.2153
ZNF185	-1.18332	9.50705	-6.70864	7.26744e-11	9.73262e-10	14.2022
PSMD14	0.813832	11.6372	6.70845	7.27568e-11	9.73763e-10	14.2011
ENTPD2	-1.0296	5.66907	-6.70767	7.31048e-11	9.77817e-10	14.1965
EDF1	0.733274	12.1064	6.70714	7.33444e-11	9.80415e-10	14.1933
RP11-108P20.4	-1.17662	8.6925	-6.70699	7.34122e-11	9.80717e-10	14.1924
PAK7	-1.37255	6.72744	-6.70565	7.40124e-11	9.88126e-10	14.1845
EGFLAM-AS2	-1.14215	6.1924	-6.70354	7.49756e-11	1.00018e-09	14.172
IL17RE	-1.51002	6.22763	-6.70347	7.5008e-11	1.00018e-09	14.1716
TAF6	0.839247	10.1893	6.7028	7.53137e-11	1.00364e-09	14.1676
C14orf180	-1.32821	6.99029	-6.70117	7.60692e-11	1.01309e-09	14.1579
WBP1L	1.37751	9.96457	6.70093	7.61812e-11	1.01395e-09	14.1565
IL17RB	-1.1032	8.2642	-6.69952	7.68407e-11	1.0221e-09	14.1481
SHISA7	-1.47963	7.7517	-6.69778	7.76599e-11	1.03237e-09	14.1379
RP11-143K11.1	-1.01395	7.52408	-6.69713	7.79687e-11	1.0356e-09	14.134
DHRS3	-1.72859	7.03145	-6.697	7.80338e-11	1.0356e-09	14.1332
TSPAN33	-1.52591	7.6222	-6.69697	7.80468e-11	1.0356e-09	14.133
CHRNA10	-0.891395	7.67482	-6.69585	7.85843e-11	1.0421e-09	14.1264
IBA57	-0.692012	8.04613	-6.69541	7.87945e-11	1.04407e-09	14.1238
TSPAN15	-1.65072	6.50407	-6.69534	7.88292e-11	1.04407e-09	14.1234
BCKDHA	0.884595	10.3497	6.69405	7.94507e-11	1.05165e-09	14.1157
THY1	-0.875807	7.66236	-6.69327	7.98291e-11	1.05602e-09	14.1111
MRPL22	0.580902	10.254	6.68988	8.15006e-11	1.07747e-09	14.091
SPG20OS	-1.00932	8.73236	-6.68889	8.1992e-11	1.08277e-09	14.0852
LOC101928537	-1.38778	7.7974	-6.68887	8.20013e-11	1.08277e-09	14.0851
CER1	-0.773761	9.17216	-6.68811	8.23866e-11	1.08719e-09	14.0805
WAC-AS1	0.725358	9.58173	6.6867	8.30956e-11	1.09588e-09	14.0722
EPHA10	-0.756076	8.07829	-6.68402	8.44674e-11	1.11329e-09	14.0564
COL1A1	-1.08796	8.2641	-6.68329	8.4844e-11	1.11703e-09	14.052
ESPN	-1.08044	6.70526	-6.68327	8.48539e-11	1.11703e-09	14.0519
ZNF775	-0.606655	7.89486	-6.68281	8.50907e-11	1.11946e-09	14.0492
NUP188	0.691838	8.00476	6.68243	8.52916e-11	1.12115e-09	14.0469
EEF1D	0.896309	13.1062	6.68237	8.5322e-11	1.12115e-09	14.0466
LINC00032	-0.862374	7.66374	-6.68144	8.58041e-11	1.1268e-09	14.0411
AC017104.6	-1.30045	7.97292	-6.68132	8.58683e-11	1.12696e-09	14.0404
LSR	1.21012	11.2569	6.68083	8.61246e-11	1.12964e-09	14.0375
NR0B1	-1.02442	7.42772	-6.67968	8.67302e-11	1.13689e-09	14.0307
TMEM151B	-0.92218	8.57051	-6.67914	8.70193e-11	1.13957e-09	14.0275
SPIC	-2.30098	5.73964	-6.6791	8.70398e-11	1.13957e-09	14.0273
LOC93432	-1.25051	8.26498	-6.67893	8.71266e-11	1.14002e-09	14.0263
NIPSNAP3A	1.04472	9.71799	6.67842	8.73993e-11	1.14289e-09	14.0233
DHH	-1.53033	6.57957	-6.67755	8.78665e-11	1.14831e-09	14.0181
S100G	-1.25132	5.88817	-6.67671	8.83147e-11	1.15347e-09	14.0132
ZNF843	-0.769426	9.63125	-6.67378	8.99082e-11	1.17358e-09	13.9958
AC005256.1	-1.50144	5.92222	-6.67245	9.06374e-11	1.18238e-09	13.988
ZNF766	0.707506	9.50419	6.67078	9.1567e-11	1.19379e-09	13.9781
SUGT1P3	-1.18168	6.33298	-6.67053	9.1704e-11	1.19486e-09	13.9766
CASP16	-1.08142	7.65352	-6.67026	9.18543e-11	1.19609e-09	13.975
ZFP28	-0.695384	7.83085	-6.66892	9.26063e-11	1.20516e-09	13.9671
FAM166A	-1.48065	7.30164	-6.66659	9.39338e-11	1.2217e-09	13.9533
TTC16	-1.13398	5.09009	-6.66483	9.49426e-11	1.23408e-09	13.943
ALK	-1.05221	7.3353	-6.66385	9.55127e-11	1.24075e-09	13.9372
MRGPRX4	-1.13457	8.41751	-6.66373	9.55814e-11	1.2409e-09	13.9365
RP11-10N23.4	-0.806265	8.19817	-6.66113	9.7107e-11	1.25995e-09	13.9211
TFAP2E	-0.615107	8.89544	-6.66051	9.74715e-11	1.26392e-09	13.9175
CCT5	0.952091	10.181	6.6583	9.879e-11	1.28e-09	13.9044
ZNF365	-1.17972	7.40007	-6.65815	9.88809e-11	1.28e-09	13.9035
ALOX12P2	-1.30567	6.31678	-6.65808	9.89241e-11	1.28e-09	13.9031
VTI1A	-0.453576	7.87537	-6.65804	9.89482e-11	1.28e-09	13.9029
AKAP3	-0.988445	6.07381	-6.65754	9.92505e-11	1.28315e-09	13.8999
SERPINA1	-0.961714	7.94151	-6.65713	9.94952e-11	1.28554e-09	13.8975
HNRNPDL	0.477236	11.3509	6.65627	1.00016e-10	1.29151e-09	13.8925
PARK7	0.555699	13.7108	6.65423	1.01264e-10	1.30642e-09	13.8805
ITIH1	-1.10867	4.8172	-6.65419	1.01292e-10	1.30642e-09	13.8802
SLC38A11	-1.39515	6.98354	-6.65355	1.01685e-10	1.3107e-09	13.8764
CDH22	-1.01334	9.62394	-6.65266	1.02235e-10	1.31701e-09	13.8712
LINC01213	-1.04673	7.79735	-6.65177	1.02791e-10	1.32339e-09	13.8659
DCT	-0.71667	7.71131	-6.65009	1.03845e-10	1.33616e-09	13.856
KRTAP4-5	-1.1131	8.21403	-6.64974	1.04066e-10	1.33821e-09	13.854
CBX3	0.589841	11.3211	6.64939	1.04291e-10	1.34031e-09	13.8519
EBF3	-0.847384	7.66258	-6.64892	1.04591e-10	1.34336e-09	13.8491
ST8SIA4	0.931656	10.5383	6.64798	1.05188e-10	1.35024e-09	13.8436
ENDOG	1.81634	7.35692	6.64628	1.06277e-10	1.3634e-09	13.8336
CLIP3	-1.19907	6.27112	-6.64529	1.06918e-10	1.37082e-09	13.8278
PSG6	-0.661204	8.28632	-6.64495	1.0714e-10	1.37285e-09	13.8258
SEC14L5	-0.802923	8.61727	-6.64255	1.08713e-10	1.39218e-09	13.8116
GATA4	-0.681716	7.22813	-6.64091	1.09798e-10	1.40525e-09	13.802
RCN3	-1.29382	8.54719	-6.63971	1.10602e-10	1.4147e-09	13.7949
IFT52	-0.530082	9.42449	-6.63825	1.11587e-10	1.42645e-09	13.7863
DPH2	1.21818	8.79599	6.63683	1.12557e-10	1.43801e-09	13.7779
C1orf50	1.35884	7.74772	6.63664	1.12687e-10	1.43881e-09	13.7768
LOC100506368	-1.36546	7.93626	-6.63626	1.12942e-10	1.44123e-09	13.7746
NATD1	-0.750878	8.73914	-6.63604	1.13095e-10	1.44233e-09	13.7733
BEST1	-0.79469	9.50616	-6.63527	1.13627e-10	1.44825e-09	13.7688
TPRKB	0.740295	10.9083	6.63469	1.14025e-10	1.45175e-09	13.7654
ADAM18	-0.965836	7.23033	-6.63468	1.14035e-10	1.45175e-09	13.7653
BTNL9	-0.856904	8.016	-6.63153	1.1623e-10	1.47883e-09	13.7468
PLA2G2E	-1.54273	6.89736	-6.63053	1.16937e-10	1.48694e-09	13.7409
PDGFRA	-0.9988	6.29297	-6.62945	1.17706e-10	1.49585e-09	13.7345
WDR61	0.595376	10.3691	6.62886	1.1813e-10	1.50035e-09	13.7311
SLC4A8	-0.746171	8.69153	-6.62816	1.18629e-10	1.50581e-09	13.727
VPS33B	0.742373	9.43384	6.62804	1.18714e-10	1.506e-09	13.7263
MS4A6E	-0.862833	7.97982	-6.62684	1.19583e-10	1.51614e-09	13.7192
COPS5	0.703102	11.1676	6.62476	1.211e-10	1.53448e-09	13.707
UXT	0.787034	12.4612	6.62288	1.22484e-10	1.5511e-09	13.696
LUM	-1.12597	6.43086	-6.62034	1.24383e-10	1.57423e-09	13.6811
FMN2	-1.13021	6.37821	-6.62018	1.24504e-10	1.57485e-09	13.6801
C1orf74	-0.616745	8.53066	-6.62001	1.24637e-10	1.57561e-09	13.6791
AS3MT	-1.05486	8.18689	-6.61924	1.25216e-10	1.582e-09	13.6746
C6orf136	0.58471	9.64431	6.61876	1.25584e-10	1.58573e-09	13.6717
RP11-395B7.7	0.707535	9.11958	6.61865	1.25666e-10	1.58583e-09	13.6711
ZNF663P	-1.10091	5.27802	-6.61814	1.26057e-10	1.58918e-09	13.6681
LOC101928278	-1.87272	6.40463	-6.61811	1.26077e-10	1.58918e-09	13.6679
NDUFA13	0.975728	12.172	6.61664	1.27203e-10	1.60243e-09	13.6593
NR1H3	-1.60168	6.93603	-6.61574	1.279e-10	1.61027e-09	13.654
STK32A	-0.784272	7.21342	-6.61551	1.2808e-10	1.6116e-09	13.6527
HECTD4	-0.492155	7.87187	-6.6154	1.28162e-10	1.6117e-09	13.652
FAM150B	-1.90434	5.85073	-6.61451	1.28851e-10	1.61943e-09	13.6468
MUC7	-1.26245	6.20508	-6.61416	1.29127e-10	1.62195e-09	13.6448
LINC00675	-0.884404	9.10018	-6.61361	1.29556e-10	1.6264e-09	13.6415
ITGA5	-1.35142	8.11967	-6.61339	1.29728e-10	1.62729e-09	13.6403
EPB41L2	-0.874589	8.72054	-6.61333	1.29777e-10	1.62729e-09	13.6399
CAB39L	-0.657524	8.46716	-6.61147	1.31248e-10	1.64478e-09	13.629
TRAPPC5	0.945213	10.0368	6.61058	1.31958e-10	1.65272e-09	13.6237
AIPL1	-0.888004	7.69483	-6.60917	1.3309e-10	1.66514e-09	13.6154
FAM127A	0.97261	10.4527	6.60915	1.33103e-10	1.66514e-09	13.6154
CUEDC1	-1.39668	6.12947	-6.60848	1.33642e-10	1.67091e-09	13.6114
ZNF276	-0.658004	8.54521	-6.60827	1.33811e-10	1.67206e-09	13.6102
PHLDA2	-0.900118	7.27597	-6.60779	1.34203e-10	1.67599e-09	13.6074
LOC101928725	-0.717155	8.73422	-6.60762	1.34339e-10	1.67673e-09	13.6064
KRT35	-1.90072	6.38899	-6.60563	1.35965e-10	1.69604e-09	13.5947
UST	-1.04535	7.11782	-6.60422	1.37127e-10	1.70955e-09	13.5865
TP73-AS1	-0.798488	8.39937	-6.60359	1.3765e-10	1.71486e-09	13.5828
PTPRE	-0.769864	7.82106	-6.60352	1.37711e-10	1.71486e-09	13.5824
CDKL1	-1.14288	5.66765	-6.60313	1.38033e-10	1.71788e-09	13.5801
AC018766.6	-1.86298	5.74732	-6.60298	1.38157e-10	1.71844e-09	13.5792
CPN2	-1.33243	7.51174	-6.59991	1.40745e-10	1.74962e-09	13.5612
CHP1	0.658666	11.4276	6.5997	1.40928e-10	1.75089e-09	13.56
ATP2A3	1.14305	10.5331	6.59843	1.42014e-10	1.76337e-09	13.5525
FGFBP2	-1.79785	5.3983	-6.59811	1.42291e-10	1.7658e-09	13.5506
MEIS3	-1.19951	7.02261	-6.59771	1.42629e-10	1.76898e-09	13.5483
LOC101928781	-1.50294	5.62052	-6.5976	1.42725e-10	1.76915e-09	13.5477
LRRC66	-0.87808	8.19702	-6.59742	1.42885e-10	1.77012e-09	13.5466
FAM189A2	-0.869827	8.94598	-6.59674	1.4347e-10	1.77635e-09	13.5426
PARVG	-1.51797	7.19695	-6.59662	1.43572e-10	1.7766e-09	13.5419
GLCCI1	1.02979	12.8874	6.59578	1.44303e-10	1.78372e-09	13.537
LINC00910	-1.41127	4.52139	-6.59577	1.44312e-10	1.78372e-09	13.537
MASP1	-0.768159	7.47481	-6.59494	1.45038e-10	1.79167e-09	13.5321
CLEC4E	-0.962914	7.38727	-6.59457	1.45363e-10	1.79466e-09	13.5299
SLC6A18	-1.27938	5.51847	-6.59401	1.45857e-10	1.79973e-09	13.5266
TPCN1	-0.581621	9.35776	-6.5937	1.46131e-10	1.80209e-09	13.5248
LZTS1	-0.702829	6.98654	-6.59209	1.47558e-10	1.81865e-09	13.5154
C3orf17	0.579933	10.6813	6.59111	1.48428e-10	1.82834e-09	13.5097
ABCC9	-0.867625	7.14218	-6.5909	1.48622e-10	1.82968e-09	13.5084
MMD	-0.860407	8.7976	-6.58959	1.49802e-10	1.84298e-09	13.5008
GALNT15	-0.865646	7.57443	-6.58951	1.49873e-10	1.84298e-09	13.5003
ADRB3	-0.9586	5.48493	-6.58932	1.50041e-10	1.84401e-09	13.4992
BEST3	-0.942444	6.95517	-6.58889	1.50434e-10	1.84779e-09	13.4967
IREB2	0.623036	9.21686	6.58865	1.5065e-10	1.84939e-09	13.4953
IGDCC3	-0.676634	8.20014	-6.58793	1.51306e-10	1.85639e-09	13.4911
XRN1	0.663597	10.6182	6.5871	1.52065e-10	1.86465e-09	13.4862
GSG1	-0.911773	7.44505	-6.58683	1.52314e-10	1.86664e-09	13.4847
ALG3	0.922562	10.8615	6.58623	1.52869e-10	1.87238e-09	13.4811
ABLIM3	-1.88058	7.0903	-6.58507	1.5394e-10	1.88443e-09	13.4744
HNRNPU-AS1	1.09529	9.92539	6.58321	1.55675e-10	1.90459e-09	13.4635
FOLR3	-1.6213	6.65116	-6.57936	1.59329e-10	1.9482e-09	13.441
IMP4	1.00721	10.489	6.57903	1.59649e-10	1.95102e-09	13.4391
NCL	0.538837	12.7436	6.57779	1.60845e-10	1.96453e-09	13.4318
ZNF333	-0.693176	7.74917	-6.57756	1.61074e-10	1.96621e-09	13.4304
RP3-508I15.21	1.83091	7.20673	6.57616	1.62439e-10	1.98176e-09	13.4223
PDCD7	0.696209	8.83139	6.57447	1.64101e-10	1.9999e-09	13.4124
UBP1	0.708618	11.4206	6.57446	1.64111e-10	1.9999e-09	13.4123
VPS13C	0.678345	9.97696	6.57336	1.65197e-10	2.01193e-09	13.4059
IL17RD	-0.950643	8.24926	-6.57327	1.65284e-10	2.01193e-09	13.4054
SLC24A4	-0.958047	7.31005	-6.57311	1.65449e-10	2.01281e-09	13.4045
SENP6	0.564467	9.6297	6.57206	1.66501e-10	2.02447e-09	13.3983
CNPY4	-0.699565	8.48495	-6.57168	1.66879e-10	2.02792e-09	13.3961
LINC01226	-1.41443	7.48678	-6.56852	1.70085e-10	2.06573e-09	13.3777
STAT5B	-0.970097	8.20978	-6.56817	1.7044e-10	2.06887e-09	13.3757
LOC100130502	-0.962035	7.23307	-6.56692	1.71736e-10	2.08344e-09	13.3683
KRT23	-1.64519	5.60319	-6.56677	1.7189e-10	2.08415e-09	13.3674
TP63	-0.758331	7.74432	-6.56663	1.72029e-10	2.08467e-09	13.3667
LOC728061	-1.73496	6.11878	-6.56628	1.72395e-10	2.08792e-09	13.3646
RP11-550I24.2	-1.45799	7.55856	-6.56614	1.72535e-10	2.08846e-09	13.3638
BIRC6	0.547008	11.2182	6.56591	1.72778e-10	2.09023e-09	13.3624
IGFN1	-1.24005	6.86945	-6.5658	1.72897e-10	2.0905e-09	13.3618
HLA-DRA	-2.63723	8.79117	-6.56548	1.73223e-10	2.09327e-09	13.36
PABPC3	0.731175	14.1688	6.56518	1.7354e-10	2.09594e-09	13.3582
NXPH2	-0.899501	7.2175	-6.56383	1.74953e-10	2.11183e-09	13.3503
ADARB1	-0.733726	7.46441	-6.56327	1.7555e-10	2.11717e-09	13.347
TCP10L	-0.798786	7.94296	-6.56323	1.75592e-10	2.11717e-09	13.3468
MEDAG	-0.842496	8.91341	-6.56039	1.78615e-10	2.15242e-09	13.3302
TOM1L2	-0.567759	9.08245	-6.55947	1.79608e-10	2.16318e-09	13.3249
SIGLEC11	-1.38721	6.69934	-6.55931	1.79773e-10	2.16397e-09	13.324
FAM83A	-0.779907	7.95516	-6.55899	1.80123e-10	2.16698e-09	13.3221
LOC101928583	-1.19877	6.97778	-6.5589	1.80225e-10	2.167e-09	13.3215
FAM124A	-0.835473	7.18545	-6.55862	1.80524e-10	2.1694e-09	13.3199
HSD17B12	0.6861	10.7765	6.55805	1.81148e-10	2.17569e-09	13.3166
PLXNB1	-1.05382	6.33726	-6.55618	1.8319e-10	2.19899e-09	13.3057
RGS9	-1.30486	7.74689	-6.5542	1.85387e-10	2.22413e-09	13.2942
ROS1	-1.06356	6.81461	-6.55268	1.87089e-10	2.24331e-09	13.2853
BCL6B	-0.728758	8.06111	-6.552	1.87851e-10	2.2512e-09	13.2814
SLC15A1	-0.859008	7.53563	-6.55	1.90128e-10	2.27722e-09	13.2697
SOAT2	-1.12908	6.26739	-6.54956	1.90631e-10	2.28199e-09	13.2671
SEMA4G	-0.993998	8.40988	-6.54943	1.90778e-10	2.28248e-09	13.2664
SNTG1	-0.905477	7.11981	-6.54926	1.90968e-10	2.2835e-09	13.2654
C14orf105	-0.931591	7.22548	-6.54794	1.92488e-10	2.30041e-09	13.2577
TM2D2	0.764319	10.8779	6.5476	1.92887e-10	2.30316e-09	13.2557
DCTPP1	1.74483	9.53583	6.54756	1.92931e-10	2.30316e-09	13.2555
NDUFS7	0.820642	9.9089	6.54733	1.93195e-10	2.30504e-09	13.2542
CLSPN	-0.803238	7.02614	-6.54709	1.93474e-10	2.30709e-09	13.2528
TBX3	-0.908757	6.66983	-6.54694	1.93656e-10	2.30799e-09	13.2519
MIOS	0.59096	10.0198	6.54616	1.94559e-10	2.31687e-09	13.2474
SH2D1A	-1.01693	6.22495	-6.54611	1.94615e-10	2.31687e-09	13.2471
DNAH1	-0.632944	7.43347	-6.54527	1.95609e-10	2.32742e-09	13.2422
RP11-231E19.1	-1.0066	7.558	-6.54504	1.95872e-10	2.32757e-09	13.2409
MAOB	-0.963026	7.56251	-6.54499	1.95935e-10	2.32757e-09	13.2405
MCHR2-AS1	-0.833785	7.72101	-6.54498	1.95943e-10	2.32757e-09	13.2405
FAM98C	0.566154	9.50153	6.54453	1.96479e-10	2.33265e-09	13.2379
RP11-893F2.14	-1.2846	6.03397	-6.54314	1.98126e-10	2.35092e-09	13.2298
PRELP	-0.784092	8.1042	-6.54276	1.9857e-10	2.35489e-09	13.2276
MAGEB4	-1.62388	5.98321	-6.54229	1.9914e-10	2.36036e-09	13.2248
C2orf69	0.565685	10.6315	6.54186	1.99655e-10	2.365e-09	13.2223
LOC101930421	-1.25625	6.25281	-6.54169	1.99857e-10	2.365e-09	13.2213
EIF3A	0.533641	11.7008	6.54168	1.9986e-10	2.365e-09	13.2213
CD81-AS1	-1.19686	7.52198	-6.54136	2.0025e-10	2.36834e-09	13.2194
SPATA32	-1.15425	9.77345	-6.54023	2.01612e-10	2.38314e-09	13.2129
GGPS1	0.693204	9.21376	6.53949	2.02507e-10	2.39242e-09	13.2086
ENG	-0.986015	6.85327	-6.53914	2.02935e-10	2.39616e-09	13.2065
KSR1	-0.781526	7.8564	-6.53772	2.04669e-10	2.41532e-09	13.1983
PASK	-1.40702	8.04648	-6.53669	2.05943e-10	2.42903e-09	13.1923
RHOF	-0.697906	7.93496	-6.53597	2.06826e-10	2.43812e-09	13.1881
CARD14	-0.810007	6.45955	-6.53585	2.06982e-10	2.43862e-09	13.1874
B3GNT7	-1.03362	7.65727	-6.53557	2.07325e-10	2.44134e-09	13.1858
GSTA1	-0.645887	8.57394	-6.53395	2.09354e-10	2.46389e-09	13.1763
ACTR6	0.603492	9.19206	6.53376	2.09594e-10	2.46537e-09	13.1752
TWIST2	-0.81307	7.9845	-6.53351	2.09909e-10	2.46774e-09	13.1738
CRYBB3	-0.798741	4.50353	-6.53326	2.10214e-10	2.46999e-09	13.1724
TMEM14B	0.750628	11.4885	6.53286	2.10724e-10	2.47463e-09	13.17
SMIM5	-1.51598	7.55436	-6.53024	2.14056e-10	2.5124e-09	13.1548
ITFG2	-1.4608	7.69817	-6.52973	2.14714e-10	2.51762e-09	13.1518
CNIH3	-0.982164	7.3798	-6.5297	2.14758e-10	2.51762e-09	13.1516
KLK4	-0.696394	8.62154	-6.52958	2.1491e-10	2.51762e-09	13.151
CYP1B1-AS1	-1.23883	5.37457	-6.52954	2.14966e-10	2.51762e-09	13.1507
HTR5A	-1.45794	6.1882	-6.52887	2.15831e-10	2.52639e-09	13.1468
LOC285692	-1.09983	6.99187	-6.5287	2.16039e-10	2.52746e-09	13.1459
IL3	-0.871126	3.79777	-6.52795	2.17025e-10	2.53762e-09	13.1415
CERS2	0.774634	12.1145	6.52745	2.17665e-10	2.54373e-09	13.1386
AHSA1	0.877715	10.2094	6.52324	2.23233e-10	2.6074e-09	13.1141
CISD1	1.04719	9.49898	6.52279	2.23827e-10	2.61187e-09	13.1116
HS6ST3	-0.753544	6.88457	-6.52277	2.23857e-10	2.61187e-09	13.1114
GABRP	-1.72869	6.77649	-6.52189	2.25038e-10	2.62357e-09	13.1063
KCNH6	-0.909031	6.76292	-6.52185	2.25102e-10	2.62357e-09	13.1061
RUFY2	-0.650416	6.84219	-6.52095	2.26318e-10	2.63632e-09	13.1008
LOC100506411	-0.985166	7.75248	-6.52074	2.26603e-10	2.63782e-09	13.0996
YWHAQ	0.497244	12.7563	6.52067	2.26691e-10	2.63782e-09	13.0992
CELF4	-0.913613	6.38905	-6.51996	2.27654e-10	2.64761e-09	13.0951
RP11-102C16.3	-1.14003	4.45529	-6.5166	2.32287e-10	2.70004e-09	13.0756
LOC101927150	-1.21169	7.95564	-6.51632	2.32674e-10	2.70199e-09	13.074
TAS2R9	-1.11177	7.35254	-6.5163	2.32705e-10	2.70199e-09	13.0739
ING3	0.548339	9.28449	6.51621	2.32832e-10	2.70202e-09	13.0733
HSPB9	-1.57438	7.717	-6.51584	2.33345e-10	2.70653e-09	13.0712
DCTD	0.617091	10.7775	6.51556	2.33729e-10	2.70953e-09	13.0696
RP11-222K16.1	-1.59735	6.68921	-6.51361	2.3648e-10	2.73995e-09	13.0583
ITGAM	-1.69148	7.50932	-6.51337	2.36811e-10	2.74232e-09	13.0569
NMD3	0.515066	11.4125	6.51253	2.38002e-10	2.75464e-09	13.0521
LOC100288893	-1.54257	6.31231	-6.51149	2.39494e-10	2.77043e-09	13.046
OR5J2	-0.969839	7.2935	-6.51116	2.39969e-10	2.77423e-09	13.0441
APRT	1.06296	10.2224	6.51106	2.40117e-10	2.77423e-09	13.0435
CD79B	-0.555024	9.58901	-6.51099	2.40207e-10	2.77423e-09	13.0431
EPRS	0.716586	11.341	6.50828	2.44134e-10	2.81809e-09	13.0274
FZR1	-0.473615	8.81878	-6.50775	2.44909e-10	2.82552e-09	13.0243
DCTN1	0.728933	10.208	6.50733	2.45527e-10	2.83115e-09	13.0219
CEACAM5	-1.02304	8.02522	-6.50713	2.45814e-10	2.83294e-09	13.0208
MKNK1	-0.515913	8.92846	-6.5057	2.47927e-10	2.85578e-09	13.0125
ZFAND1	0.808929	11.2577	6.50526	2.48582e-10	2.8618e-09	13.0099
RNASE7	-1.06753	6.19931	-6.50282	2.52233e-10	2.90229e-09	12.9958
NUDT4	-0.96965	6.94577	-6.50214	2.53261e-10	2.91257e-09	12.9919
LILRA3	-0.799486	4.94133	-6.50144	2.54318e-10	2.92317e-09	12.9878
GPR12	-0.819526	7.52062	-6.50112	2.54805e-10	2.92721e-09	12.986
ICE2	0.608437	9.36048	6.50079	2.55307e-10	2.93142e-09	12.9841
MEG3	-0.629266	7.12543	-6.49979	2.56844e-10	2.94751e-09	12.9782
GPRC6A	-1.73193	6.11706	-6.4988	2.5837e-10	2.96346e-09	12.9725
LOC101929153	-1.23124	7.3218	-6.49854	2.58759e-10	2.96635e-09	12.971
WDR82	0.621939	11.8197	6.49806	2.59515e-10	2.97344e-09	12.9682
PPP2CA	0.511495	10.8677	6.49795	2.59675e-10	2.97369e-09	12.9676
CSNK1G2-AS1	1.43345	8.14007	6.49738	2.60558e-10	2.98224e-09	12.9643
KHDRBS2	-1.15318	8.08398	-6.49707	2.61041e-10	2.98619e-09	12.9625
PRDM8	-1.30484	6.81597	-6.49668	2.61662e-10	2.9917e-09	12.9602
ZNF174	-0.486169	7.87763	-6.49647	2.61989e-10	2.99387e-09	12.959
GPX2	-0.777772	8.40667	-6.49625	2.6233e-10	2.99618e-09	12.9578
MPI	0.885448	8.93746	6.49304	2.67407e-10	3.05122e-09	12.9392
AP001171.1	-1.01924	8.77907	-6.49302	2.67431e-10	3.05122e-09	12.9391
FLYWCH2	-1.15942	8.83233	-6.49221	2.68727e-10	3.0644e-09	12.9344
CILP2	-1.00608	7.22165	-6.49125	2.70272e-10	3.08039e-09	12.9289
BIRC7	-0.840958	9.38468	-6.49108	2.70555e-10	3.08199e-09	12.9279
LOC728690	-1.71623	7.00353	-6.49063	2.71284e-10	3.08867e-09	12.9252
LOC100128644	-0.948007	8.67937	-6.49044	2.71588e-10	3.08984e-09	12.9242
HINT1	0.755625	13.2192	6.49039	2.71672e-10	3.08984e-09	12.9239
RAP1A	-0.724937	9.58435	-6.49	2.72303e-10	3.09539e-09	12.9216
IFI16	0.838443	11.8897	6.48951	2.73092e-10	3.10273e-09	12.9188
DNAJC28	-1.2307	7.00355	-6.48908	2.73805e-10	3.109e-09	12.9163
RP11-304C12.3	-1.54525	6.45793	-6.489	2.73931e-10	3.109e-09	12.9158
WDTC1	-0.497156	9.79053	-6.4889	2.74093e-10	3.10922e-09	12.9153
TMEM31	-1.07014	8.52473	-6.48815	2.75323e-10	3.12153e-09	12.9109
KSR2	-0.701016	8.01059	-6.4855	2.79705e-10	3.16955e-09	12.8956
ZNF808	-1.11053	8.84555	-6.48516	2.80282e-10	3.17443e-09	12.8936
HRH1	-1.32782	6.60298	-6.48421	2.81861e-10	3.19058e-09	12.8882
LOC285095	-1.24539	3.75915	-6.48413	2.82003e-10	3.19058e-09	12.8877
UPK1B	-0.896641	8.25036	-6.48369	2.82748e-10	3.19734e-09	12.8851
FGFR4	-0.712366	7.02972	-6.4835	2.83064e-10	3.19924e-09	12.8841
GLYAT	-1.06035	8.01628	-6.48292	2.84042e-10	3.20862e-09	12.8807
MCCC1	0.895792	9.89103	6.48266	2.84489e-10	3.21199e-09	12.8792
MAT1A	-1.19753	6.38958	-6.48257	2.84637e-10	3.21199e-09	12.8787
IGSF1	-0.757822	8.51204	-6.48035	2.88434e-10	3.25315e-09	12.8659
MIB1	0.788401	10.1624	6.47896	2.90826e-10	3.27842e-09	12.8579
UBALD2	1.02472	9.96551	6.47855	2.91531e-10	3.28465e-09	12.8555
BARX2	-1.14919	8.46059	-6.47823	2.92102e-10	3.28938e-09	12.8536
PYY2	-1.55508	8.30577	-6.4774	2.9355e-10	3.30396e-09	12.8488
LOC102723390	-0.982654	7.64269	-6.47706	2.94141e-10	3.30834e-09	12.8469
TCF21	-1.26875	5.99219	-6.477	2.94244e-10	3.30834e-09	12.8465
EMC9	1.85714	8.38102	6.47666	2.94841e-10	3.31304e-09	12.8446
TMCC2	-0.82468	8.72061	-6.47659	2.94969e-10	3.31304e-09	12.8442
LRRC6	-0.74778	8.11227	-6.47622	2.95616e-10	3.31679e-09	12.842
PEX1	0.606644	8.98088	6.4762	2.95642e-10	3.31679e-09	12.8419
CDCA7	-1.16625	7.71444	-6.47614	2.95762e-10	3.31679e-09	12.8416
A2M-AS1	-1.28285	7.21845	-6.47577	2.9641e-10	3.32234e-09	12.8394
PMS2P1	0.520588	10.768	6.47552	2.96841e-10	3.32544e-09	12.838
CENPV	-1.2619	7.13581	-6.47481	2.98099e-10	3.33781e-09	12.8339
YWHAE	0.683306	12.1027	6.47393	2.99665e-10	3.35362e-09	12.8288
IK	0.687538	10.7254	6.47346	3.00505e-10	3.36128e-09	12.8261
ABI2	0.547686	9.8115	6.47302	3.01298e-10	3.3684e-09	12.8236
SERPING1	-1.85622	7.56747	-6.4728	3.01694e-10	3.37109e-09	12.8223
RPRD1A	0.502542	9.78343	6.47263	3.01996e-10	3.37118e-09	12.8213
HRK	-1.02466	7.15099	-6.47262	3.02027e-10	3.37118e-09	12.8212
LOC285638	-0.720108	8.64542	-6.47254	3.02168e-10	3.37118e-09	12.8208
KLK3	-0.61156	9.16079	-6.47053	3.05791e-10	3.40984e-09	12.8092
TMSB4Y	-1.45434	7.73303	-6.46973	3.0726e-10	3.42445e-09	12.8046
RP11-61L19.2	-0.970607	7.92593	-6.46903	3.08547e-10	3.43703e-09	12.8006
GPR173	-1.03745	6.79803	-6.46752	3.11327e-10	3.46622e-09	12.7919
FOXK2	-0.353687	8.97652	-6.46642	3.13365e-10	3.48505e-09	12.7855
MIR4755	-1.38312	8.53346	-6.46637	3.13466e-10	3.48505e-09	12.7852
AC005162.4	-1.34752	8.2129	-6.46635	3.13502e-10	3.48505e-09	12.7851
RASD2	-1.44354	7.71385	-6.46451	3.16944e-10	3.52152e-09	12.7745
MAGEC1	2.38546	9.91811	6.46255	3.20663e-10	3.561e-09	12.7632
SLC9A1	-0.957792	7.60898	-6.46202	3.21676e-10	3.57042e-09	12.7602
TEK	-1.13872	9.24107	-6.46168	3.22327e-10	3.57582e-09	12.7582
TUB	-0.896352	6.5768	-6.4613	3.23055e-10	3.58205e-09	12.756
SEC61A2	-0.67327	8.35559	-6.46067	3.24265e-10	3.59364e-09	12.7524
CCZ1	-0.792535	9.31437	-6.45976	3.26027e-10	3.61132e-09	12.7472
RNF20	0.452382	11.5346	6.45906	3.27397e-10	3.62464e-09	12.7431
FUT5	-1.53385	8.16009	-6.45894	3.27636e-10	3.62542e-09	12.7424
ZRANB2-AS1	-1.64404	4.88086	-6.45673	3.31964e-10	3.67144e-09	12.7297
SHANK3	-0.969291	4.77055	-6.45654	3.32333e-10	3.6724e-09	12.7286
LOC101929109	-1.15964	7.66227	-6.45651	3.3239e-10	3.6724e-09	12.7285
LOC101927095	-1.48772	6.29729	-6.45619	3.33033e-10	3.67604e-09	12.7266
NPFFR1	-1.14039	7.02811	-6.45617	3.33058e-10	3.67604e-09	12.7265
PKNOX2	-0.867687	7.23837	-6.45604	3.33324e-10	3.67709e-09	12.7257
CA4	-0.933988	7.5513	-6.45592	3.33566e-10	3.67788e-09	12.725
SUCLG2	0.594657	11.6067	6.45548	3.34427e-10	3.6855e-09	12.7225
HYAL2	0.793285	9.23406	6.4553	3.34788e-10	3.6876e-09	12.7215
CEACAM6	-0.880674	7.32489	-6.4547	3.35995e-10	3.69902e-09	12.718
LOC100506813	-0.924124	8.44293	-6.45361	3.38168e-10	3.71984e-09	12.7118
CHSY3	2.47673	9.12992	6.45358	3.3823e-10	3.71984e-09	12.7116
CALR3	-1.34421	5.3133	-6.45311	3.39176e-10	3.72835e-09	12.7089
LOC101929372	-1.14293	6.80546	-6.45249	3.40426e-10	3.73952e-09	12.7053
PPP4R1L	-0.855761	6.42423	-6.45244	3.40538e-10	3.73952e-09	12.705
ARHGEF7	-0.416643	8.11375	-6.45188	3.41673e-10	3.7501e-09	12.7018
TYMSOS	-0.733782	8.41406	-6.45143	3.42572e-10	3.75805e-09	12.6992
CADM3	-0.825778	8.46389	-6.45074	3.43982e-10	3.77161e-09	12.6952
ZNF736	-0.931049	7.41326	-6.45053	3.44404e-10	3.77433e-09	12.6941
ZBTB20	0.998204	10.2322	6.45036	3.44758e-10	3.77629e-09	12.6931
LOC101060400	-1.14992	7.54378	-6.44909	3.47369e-10	3.80297e-09	12.6858
LRRC57	0.832222	8.49922	6.44796	3.49704e-10	3.8266e-09	12.6793
ZBTB8B	-1.38642	7.04368	-6.44765	3.50362e-10	3.83146e-09	12.6774
ECI2	0.723443	10.9757	6.44758	3.50502e-10	3.83146e-09	12.6771
DCSTAMP	-1.77385	7.79262	-6.44613	3.53531e-10	3.86262e-09	12.6687
RGS10	-1.39459	7.71012	-6.44588	3.54045e-10	3.86629e-09	12.6673
CHD3	-1.26067	6.69409	-6.44562	3.54592e-10	3.87031e-09	12.6658
LOC145837	-1.12445	6.64776	-6.44539	3.55082e-10	3.8737e-09	12.6645
L3MBTL1	-0.620564	7.22762	-6.44506	3.55773e-10	3.87855e-09	12.6626
C21orf91	1.04747	11.3914	6.44501	3.55884e-10	3.87855e-09	12.6623
CLDN14	-0.887889	8.47413	-6.44436	3.57258e-10	3.89156e-09	12.6586
ELAVL2	-1.15218	7.70936	-6.44289	3.60398e-10	3.92379e-09	12.6501
DMTN	-1.01173	8.18504	-6.44251	3.61199e-10	3.93053e-09	12.6479
FBF1	-0.598585	8.90819	-6.44087	3.64747e-10	3.96715e-09	12.6385
HPCAL4	-1.11955	6.90477	-6.44046	3.65617e-10	3.97461e-09	12.6362
C3P1	-1.33511	8.38399	-6.43868	3.69513e-10	4.01495e-09	12.6259
MVB12B	-0.938501	7.11492	-6.43855	3.69792e-10	4.01598e-09	12.6252
PCGF3	-0.519903	8.5275	-6.43794	3.71137e-10	4.02856e-09	12.6217
G6PC	-1.22896	7.99644	-6.4375	3.72107e-10	4.03707e-09	12.6191
ABR	-0.971732	8.49049	-6.43741	3.72302e-10	4.03715e-09	12.6186
LINC01015	-1.33435	5.32659	-6.43689	3.73445e-10	4.04752e-09	12.6156
TRMT1	1.00328	8.48557	6.43681	3.73633e-10	4.04753e-09	12.6152
[truncated: 19,656 more rows]
