# Supplementary material for: Simultaneous Presentation of Multiple Myeloma and Lung Cancer: Case Report and Gene Bioinformatics Analysis
Source: Front Oncol. 2022 Jun 13;12:859735. doi: 10.3389/fonc.2022.859735 (PMC9235397; doi:10.3389/fonc.2022.859735)
Supplement: Supplementary file 1 [file DataSheet_1.zip › The bioinformatic analysis of MM and lung cancer supplementary materials/Different expression genes analysis/GEO 7╕÷MM/limma░n/GSE39754.xlsx]

## Sheet: GSE39754
	logFC	AveExpr	t	P.Value	adj.P.Val	B
TXNDC5	3.05242	11.0306	18.7139	5.83055e-44	1.03807e-39	89.1067
BEND2	-1.6071	4.46411	-17.3279	4.22339e-40	3.75966e-36	80.3859
SEC61A1	2.814	10.9123	17.0377	2.78406e-39	1.65225e-35	78.5337
ENKUR	-1.87941	3.42608	-16.8965	6.99051e-39	2.60573e-35	77.6293
DAD1	3.74398	11.6581	16.8895	7.31783e-39	2.60573e-35	77.5844
PPIB	2.25863	11.388	16.5699	5.91442e-38	1.75501e-34	75.5311
BTBD11	-1.75074	4.25767	-16.2896	3.72629e-37	9.47756e-34	73.7219
SRPR	2.73567	10.765	15.5537	4.81295e-35	1.07112e-31	68.9418
SSR2	2.75669	11.4659	15.2449	3.74529e-34	7.40901e-31	66.9234
LRRC6	-1.53666	3.57825	-15.0528	1.34573e-33	2.39593e-30	65.6649
OLR1	-3.23148	5.01059	-15.0196	1.67878e-33	2.71717e-30	65.4473
SSR4	3.49136	12.0349	15.0024	1.88304e-33	2.79381e-30	65.3343
F5	-1.88943	4.38323	-14.9852	2.1114e-33	2.89164e-30	65.2216
NME2	2.79711	10.6892	14.5777	3.21002e-32	4.08222e-29	62.5431
SRPRB	3.07124	9.8539	14.4164	9.44286e-32	1.1208e-28	61.481
GPR18	-2.05196	4.09685	-14.3294	1.69064e-31	1.88125e-28	60.9076
PTPLA	-1.33872	4.30817	-13.9461	2.20881e-30	2.31327e-27	58.3773
CD244	-1.84272	4.89481	-13.424	7.35611e-29	7.27601e-26	54.9249
EDF1	2.34512	10.7587	13.3632	1.10711e-28	1.03742e-25	54.5223
RPL35A	2.15491	11.6553	13.3239	1.44143e-28	1.28316e-25	54.2624
SULT1B1	-1.87123	3.63264	-13.2439	2.46773e-28	2.09216e-25	53.7329
COPG	2.427	9.41162	13.2302	2.70528e-28	2.18931e-25	53.6423
SLC18A2	-1.32661	5.51253	-13.1897	3.55171e-28	2.74933e-25	53.3742
CHRFAM7A	-1.30119	5.67338	-13.0605	8.46051e-28	6.27628e-25	52.5193
RPS16	2.06695	11.8625	12.9967	1.29912e-27	9.25178e-25	52.0968
SURF4	2.27968	10.9137	12.9873	1.38384e-27	9.47613e-25	52.0346
TDRD9	-1.32641	3.80969	-12.9749	1.50396e-27	9.91722e-25	51.9526
RPLP0	2.58049	11.4579	12.9341	1.97724e-27	1.25724e-24	51.6831
AUP1	1.51147	9.69005	12.8893	2.67219e-27	1.64054e-24	51.3864
FBN2	-1.54879	5.04088	-12.8485	3.51461e-27	2.0858e-24	51.1165
UXT	2.40725	8.99725	12.7976	4.94578e-27	2.83852e-24	50.78
RPL30	2.92271	11.7549	12.793	5.10181e-27	2.83852e-24	50.7494
ERGIC3	2.63619	11.1535	12.7441	7.08436e-27	3.82212e-24	50.426
CCDC73	-1.11789	2.82863	-12.6948	9.86548e-27	5.16603e-24	50.0998
C1orf150	-1.53221	3.66077	-12.6875	1.03641e-26	5.27208e-24	50.0512
PPEF1	-1.17486	3.37026	-12.5651	2.35575e-26	1.16505e-23	49.2424
SPCS1	2.57812	10.0015	12.5049	3.53033e-26	1.69875e-23	48.8439
CCDC68	-1.15317	3.402	-12.4802	4.16536e-26	1.95158e-23	48.6809
ITGAM	-2.43827	6.04865	-12.4604	4.75564e-26	2.17101e-23	48.5504
GANAB	2.39969	10.1368	12.4051	6.89391e-26	3.06848e-23	48.1846
ZNF385A	-1.7361	6.94108	-12.3565	9.54524e-26	4.14496e-23	47.8641
RPL18	2.27377	12.7939	12.3495	1.00072e-25	4.24211e-23	47.8175
PRDM1	2.89812	10.9839	12.3334	1.11481e-25	4.61582e-23	47.7112
SND1	2.17387	10.5156	12.3026	1.37037e-25	5.54502e-23	47.5078
MATN3	-1.39118	2.78925	-12.2928	1.46314e-25	5.78884e-23	47.4433
RPL10	1.79967	10.8757	12.283	1.56293e-25	6.04921e-23	47.3783
RPS28	2.23742	12.3678	12.2768	1.62847e-25	6.16879e-23	47.3378
RPL11	2.3721	11.8282	12.2055	2.62571e-25	9.73919e-23	46.8673
MPP7	-2.20218	5.02123	-12.16	3.56241e-25	1.29439e-22	46.5667
RPS11	2.07203	11.3784	12.1447	3.94649e-25	1.40527e-22	46.4658
IGF2BP2	-1.58348	5.27405	-12.1171	4.74912e-25	1.65791e-22	46.2835
CLPTM1L	3.04987	10.926	12.1069	5.08456e-25	1.74088e-22	46.2162
C16orf73	-1.24285	2.97599	-12.0895	5.70979e-25	1.91806e-22	46.102
HHEX	-2.42191	6.50492	-11.9419	1.53299e-24	5.05432e-22	45.1291
C5orf58	-1.66285	4.57525	-11.9168	1.81239e-24	5.86686e-22	44.9642
SELT	2.25463	10.6294	11.9091	1.90817e-24	6.06661e-22	44.9134
IRF4	2.57987	10.1827	11.8868	2.2148e-24	6.91794e-22	44.7667
RPS3	2.29866	12.5489	11.8597	2.65464e-24	8.14882e-22	44.5882
HAL	-1.23657	4.87791	-11.8305	3.22754e-24	9.73951e-22	44.3957
FRMD3	-1.12425	5.22719	-11.8184	3.49902e-24	1.03828e-21	44.3162
LRRC67	-1.27096	2.74481	-11.8031	3.87505e-24	1.13101e-21	44.2156
GPR82	-1.42341	2.74909	-11.8007	3.93863e-24	1.13102e-21	44.1996
RIN3	-1.69178	6.83639	-11.7594	5.18682e-24	1.46581e-21	43.9284
RPS25	2.24824	10.7441	11.7533	5.40499e-24	1.5036e-21	43.8878
SSR3	3.02272	10.5812	11.715	6.97858e-24	1.88999e-21	43.6361
PDE6H	-1.32501	5.07862	-11.7144	7.00626e-24	1.88999e-21	43.6322
BMX	-1.1477	4.02703	-11.6478	1.09189e-23	2.90148e-21	43.1952
C13orf26	-1.42444	3.38617	-11.6443	1.11826e-23	2.92786e-21	43.1716
CUTA	2.21213	9.92612	11.6383	1.16352e-23	3.00222e-21	43.1326
TMEM85	2.19514	10.0373	11.6326	1.20844e-23	3.07358e-21	43.0953
NEXN	-1.446	3.75131	-11.6118	1.38882e-23	3.48261e-21	42.9582
DOCK5	-1.88784	4.90038	-11.6048	1.45452e-23	3.59669e-21	42.9127
PLN	-1.35163	3.22166	-11.5859	1.64983e-23	3.9858e-21	42.7886
OR5H1	-1.39462	3.27636	-11.5853	1.65665e-23	3.9858e-21	42.7845
RPL35	2.44677	11.5641	11.578	1.73963e-23	4.12966e-21	42.7364
STARD7	1.76824	9.91296	11.5743	1.7828e-23	4.15059e-21	42.7122
MGC29506	2.69732	10.5709	11.5732	1.79507e-23	4.15059e-21	42.7055
MS4A2	-1.195	3.71031	-11.5688	1.84913e-23	4.22077e-21	42.6762
FCGR1A	-1.68174	4.3752	-11.5553	2.02359e-23	4.56051e-21	42.5874
LMAN2	2.3848	10.8257	11.5314	2.37263e-23	5.28028e-21	42.4307
KLRD1	-1.99833	4.00147	-11.4751	3.45089e-23	7.58515e-21	42.0617
LIN7A	-2.10668	4.62161	-11.4606	3.8001e-23	8.25085e-21	41.9667
SEL1L	3.09353	10.3051	11.4399	4.36148e-23	9.35564e-21	41.831
RPL8	1.81686	12.6432	11.4227	4.88825e-23	1.03608e-20	41.7187
AFF3	-1.40156	5.37218	-11.4185	5.02624e-23	1.05279e-20	41.6913
SULT1E1	-1.1934	3.06536	-11.4032	5.56636e-23	1.15237e-20	41.5907
NRGN	-2.16815	7.91461	-11.378	6.58269e-23	1.34711e-20	41.4256
C3orf37	2.01645	9.19488	11.3734	6.78753e-23	1.37324e-20	41.3954
EFHC2	-1.11448	4.22911	-11.3497	7.94372e-23	1.5891e-20	41.2405
TRAM1	2.3752	11.0317	11.3305	9.02489e-23	1.78532e-20	41.1148
RPL9	2.25126	11.4571	11.3041	1.0753e-22	2.09605e-20	40.9422
P2RY12	-1.58077	4.45346	-11.303	1.08311e-22	2.09605e-20	40.9351
HM13	1.9196	10.2965	11.2781	1.27816e-22	2.44693e-20	40.772
PYHIN1	-1.07497	4.782	-11.2681	1.36532e-22	2.58597e-20	40.707
SEC61B	1.89216	9.68594	11.2656	1.38818e-22	2.60159e-20	40.6907
RTN1	-1.14283	5.10373	-11.2558	1.48205e-22	2.74859e-20	40.6262
MESDC2	1.67293	8.28923	11.2193	1.8881e-22	3.46553e-20	40.3877
TRMT112	2.14585	10.5009	11.2148	1.94452e-22	3.53268e-20	40.3587
COTL1	-2.1683	7.7016	-11.212	1.9814e-22	3.56333e-20	40.3402
MICALCL	-1.39362	5.15821	-11.2041	2.08839e-22	3.71106e-20	40.2884
VCP	2.08048	10.547	11.2028	2.10524e-22	3.71106e-20	40.2805
ZNF781	-1.10659	3.15232	-11.1573	2.84639e-22	4.96834e-20	39.9834
CATSPERB	-1.11042	3.2823	-11.1257	3.51062e-22	6.06826e-20	39.7769
NECAB1	-1.24081	4.62448	-11.1068	3.97742e-22	6.80904e-20	39.6539
DERL1	2.20562	9.82995	11.1048	4.03189e-22	6.83654e-20	39.6405
RNF152	-1.53916	4.93416	-11.0885	4.48979e-22	7.50901e-20	39.5346
ZNF492	-1.13576	4.99195	-11.0877	4.51283e-22	7.50901e-20	39.5295
RILPL2	-1.689	6.54836	-11.0675	5.16024e-22	8.50675e-20	39.3975
WASF1	-1.34713	3.99355	-11.0566	5.544e-22	9.05554e-20	39.3269
SEC61G	2.90691	9.17741	11.0489	5.83557e-22	9.44514e-20	39.2764
ERCC6L	-1.49325	3.53784	-11.0464	5.93434e-22	9.51847e-20	39.2599
AGPAT9	-2.29317	5.03786	-11.0131	7.3932e-22	1.17525e-19	39.0434
F13B	-1.14357	2.96083	-10.9729	9.64645e-22	1.51987e-19	38.7814
KLRC3	-1.61982	3.83026	-10.9665	1.00634e-21	1.57166e-19	38.7397
MEFV	-1.35943	6.23464	-10.9201	1.36739e-21	2.11696e-19	38.4378
C1orf43	1.93453	8.95469	10.9052	1.50822e-21	2.31486e-19	38.3413
SPCS2	2.61873	10.0003	10.8984	1.57737e-21	2.38739e-19	38.2971
SLC1A4	2.34002	9.52213	10.8979	1.58229e-21	2.38739e-19	38.2941
SLC26A8	-1.23384	4.64231	-10.8956	1.60682e-21	2.40402e-19	38.2789
DNAJC1	2.6208	10.1925	10.8916	1.64993e-21	2.44795e-19	38.2528
C19orf10	2.12774	10.4921	10.8735	1.85957e-21	2.73617e-19	38.1351
EEF1D	1.79903	9.64483	10.8493	2.181e-21	3.18282e-19	37.978
PF4V1	-1.5316	6.37092	-10.8443	2.25324e-21	3.26152e-19	37.946
B2M	2.25632	12.1977	10.8408	2.30634e-21	3.31146e-19	37.923
EEF1A1	1.53569	12.5936	10.829	2.49321e-21	3.55112e-19	37.8463
TXNDC3	-1.34407	3.5267	-10.8207	2.63353e-21	3.72121e-19	37.7924
SCEL	-1.12903	3.13154	-10.8056	2.90851e-21	4.07741e-19	37.6946
YIPF3	1.86594	9.44095	10.7918	3.1855e-21	4.43083e-19	37.605
NDUFV1	1.92308	9.83502	10.7861	3.30843e-21	4.55423e-19	37.5677
RPL3	2.16407	12.578	10.7853	3.32537e-21	4.55423e-19	37.5627
XBP1	2.28575	11.4622	10.7839	3.35593e-21	4.56099e-19	37.5537
STT3A	2.62015	10.7126	10.7641	3.82403e-21	5.1578e-19	37.4251
RPN2	2.48108	10.6692	10.7606	3.91334e-21	5.23857e-19	37.4024
ARHGAP24	-1.63658	4.70341	-10.7557	4.04155e-21	5.36984e-19	37.3706
FHL3	-1.45205	6.39023	-10.7507	4.17601e-21	5.50738e-19	37.3384
CLCA2	-1.07385	3.73762	-10.7213	5.06818e-21	6.63442e-19	37.1478
CEACAM4	-1.27816	6.34851	-10.7202	5.10512e-21	6.63442e-19	37.1406
SLAMF7	2.87326	10.0554	10.7186	5.15587e-21	6.65182e-19	37.1309
MRPL53	1.64932	8.98436	10.7107	5.43403e-21	6.96025e-19	37.0791
LOC441601	-0.908738	5.4157	-10.7023	5.74109e-21	7.30103e-19	37.025
C19orf6	1.37572	9.83581	10.6556	7.80269e-21	9.80832e-19	36.7229
RPL37A	1.81291	9.48167	10.6552	7.82285e-21	9.80832e-19	36.7204
PDIA6	2.42008	10.8873	10.6451	8.36249e-21	1.04116e-18	36.6547
TCF7L2	-1.38095	6.20032	-10.6428	8.48622e-21	1.04923e-18	36.6402
F9	-1.22894	3.38786	-10.6171	1.0046e-20	1.23009e-18	36.4741
EGF	-1.19902	4.41256	-10.6165	1.00873e-20	1.23009e-18	36.47
SERPIND1	-1.34483	4.49726	-10.605	1.08786e-20	1.31757e-18	36.3957
SLC35B1	2.44165	9.49816	10.5984	1.13634e-20	1.36699e-18	36.3528
ERG	-1.3696	5.37834	-10.5932	1.17595e-20	1.40514e-18	36.319
P4HB	1.98312	11.594	10.5911	1.19189e-20	1.41469e-18	36.3058
OR51A4	-1.42514	3.72132	-10.5807	1.27633e-20	1.50489e-18	36.2384
TMEM147	2.33571	9.45614	10.566	1.40541e-20	1.64617e-18	36.1435
KIR2DS4	-1.28276	5.60196	-10.5573	1.48766e-20	1.73113e-18	36.0875
GP1BA	-1.57512	5.85728	-10.5498	1.56241e-20	1.8063e-18	36.0393
HDLBP	2.36711	11.0388	10.5483	1.57818e-20	1.81277e-18	36.0294
TMED2	2.47016	11.5079	10.532	1.75663e-20	2.00481e-18	35.9239
CYP4F2	-1.39837	5.10035	-10.5228	1.8652e-20	2.11517e-18	35.8648
SPATA1	-1.04742	3.53267	-10.518	1.92505e-20	2.16922e-18	35.8338
CD300LF	-1.2308	5.96852	-10.5067	2.07347e-20	2.32176e-18	35.7606
PSMB4	1.99908	10.4333	10.4732	2.5818e-20	2.8729e-18	35.5448
PSG7	-1.47193	4.22182	-10.4506	2.99196e-20	3.30863e-18	35.3996
HYOU1	2.51813	10.4634	10.4441	3.1217e-20	3.42464e-18	35.3578
DPPA4	-1.19765	4.5165	-10.4435	3.13534e-20	3.42464e-18	35.3535
CLTCL1	-1.21406	5.40057	-10.437	3.27037e-20	3.55035e-18	35.312
MCL1	2.18459	12.1674	10.4298	3.42799e-20	3.68871e-18	35.2657
DSC2	-1.36088	4.63719	-10.4293	3.43926e-20	3.68871e-18	35.2624
ARF1	1.925	11.4798	10.4272	3.48709e-20	3.71761e-18	35.2489
OR8H1	-1.26279	3.0612	-10.4263	3.50838e-20	3.71804e-18	35.2429
STX5	1.69086	9.23319	10.4157	3.75933e-20	3.96042e-18	35.1748
RGS22	-0.962407	3.30014	-10.4121	3.84896e-20	4.031e-18	35.1517
DEPDC4	-1.08097	3.36095	-10.4104	3.89175e-20	4.05198e-18	35.1408
SIGLEC5	-1.23131	6.59821	-10.4065	3.99285e-20	4.13306e-18	35.1155
ATP6V0E1	2.84497	9.50685	10.3977	4.23048e-20	4.35373e-18	35.0586
PID1	-1.41937	5.15626	-10.3934	4.34987e-20	4.45087e-18	35.0312
PRAMEF1	-1.46463	3.46579	-10.3885	4.4913e-20	4.56932e-18	34.9997
RPS20	1.77072	11.347	10.3644	5.25717e-20	5.31811e-18	34.8447
TP53INP1	2.868	10.9181	10.3447	5.97858e-20	6.0137e-18	34.7181
PTGR1	-1.56568	4.30122	-10.3397	6.17634e-20	6.17773e-18	34.6861
RPL24	2.57726	10.3679	10.3387	6.21926e-20	6.18591e-18	34.6793
OR5K1	-1.18725	3.01589	-10.3298	6.58886e-20	6.51711e-18	34.6225
ANKRD22	-2.19404	3.88407	-10.3239	6.84625e-20	6.73429e-18	34.5847
UBA52	2.14655	12.4393	10.3132	7.34505e-20	7.17266e-18	34.5155
IQUB	-1.05996	2.93184	-10.3126	7.37248e-20	7.17266e-18	34.5118
TMED4	1.74891	9.12323	10.3044	7.77885e-20	7.52688e-18	34.459
TSPAN3	2.4666	10.3818	10.3024	7.87984e-20	7.58339e-18	34.4463
RPL14	2.40021	10.8381	10.292	8.43045e-20	8.06966e-18	34.3798
ESM1	-1.57817	4.49413	-10.2885	8.62543e-20	8.21215e-18	34.3573
HORMAD1	-1.13928	3.66137	-10.2728	9.55764e-20	9.05129e-18	34.2563
TRIB1	2.40842	11.7165	10.2709	9.67629e-20	9.08196e-18	34.2442
SLCO1B3	-1.1351	2.7345	-10.2706	9.69205e-20	9.08196e-18	34.2426
RAB32	-1.86631	6.31689	-10.2652	1.00383e-19	9.35721e-18	34.208
HERPUD1	2.52149	11.6584	10.2619	1.02616e-19	9.5155e-18	34.1864
GLT1D1	-2.00679	5.52988	-10.2567	1.06125e-19	9.78989e-18	34.1533
CRISP1	-1.22915	3.77644	-10.2551	1.07231e-19	9.80697e-18	34.1431
BMP6	2.8004	9.94116	10.2549	1.07412e-19	9.80697e-18	34.1414
GAS7	-1.73827	5.37053	-10.2487	1.1178e-19	1.01537e-17	34.1022
LRRC19	-1.17846	3.18667	-10.2334	1.23492e-19	1.11607e-17	34.0041
CLEC12A	-2.38295	4.17019	-10.2036	1.49954e-19	1.34837e-17	33.813
GLYATL2	-1.24825	3.87413	-10.1947	1.58894e-19	1.42158e-17	33.756
ENPP3	-1.02633	4.25329	-10.1877	1.66259e-19	1.48004e-17	33.7114
DYSF	-1.5242	6.00093	-10.1824	1.7218e-19	1.52512e-17	33.6769
PROM1	-1.10331	3.80283	-10.1714	1.84838e-19	1.62914e-17	33.6071
MBP	-1.57179	6.27169	-10.1627	1.95699e-19	1.71636e-17	33.5509
RASGRP4	-1.31154	6.07336	-10.1606	1.9838e-19	1.72304e-17	33.5375
PLB1	-1.22404	5.52527	-10.1606	1.98395e-19	1.72304e-17	33.5375
LILRB3	-1.23206	6.48905	-10.1577	2.02107e-19	1.74676e-17	33.5192
NPR3	-1.33211	5.12568	-10.153	2.08362e-19	1.79211e-17	33.4892
KIR2DS2	-1.39187	5.73848	-10.1455	2.18729e-19	1.87223e-17	33.4414
GAS2L3	-1.816	4.68586	-10.1441	2.20774e-19	1.8807e-17	33.4323
CPA3	-2.06972	4.2386	-10.1418	2.2417e-19	1.90054e-17	33.4172
PADI2	-1.33902	6.66067	-10.1371	2.31065e-19	1.9497e-17	33.3874
SSSCA1	1.67723	9.15357	10.1288	2.43845e-19	2.04784e-17	33.3344
DDOST	1.94145	10.1398	10.1242	2.51213e-19	2.09981e-17	33.3051
KIF13A	-1.80948	5.37036	-10.1202	2.57782e-19	2.14465e-17	33.2797
TNFRSF17	4.47231	9.09771	10.1158	2.65269e-19	2.19667e-17	33.2516
OPHN1	-1.05984	4.32947	-10.1142	2.68124e-19	2.21003e-17	33.241
NLRC4	-1.48412	4.43613	-10.1079	2.79273e-19	2.29133e-17	33.2009
LILRA5	-1.52033	5.3093	-10.102	2.90239e-19	2.36188e-17	33.163
KIAA1841	-1.07034	4.00355	-10.1018	2.90525e-19	2.36188e-17	33.162
IGF1	2.88603	9.44409	10.101	2.92095e-19	2.36385e-17	33.1567
ANKRD36BP1	-1.6197	3.30449	-10.0919	3.09945e-19	2.49695e-17	33.0984
SPATS2	2.60952	9.02866	10.0867	3.20591e-19	2.57109e-17	33.0651
UBA5	2.45924	8.80616	10.0758	3.43998e-19	2.74643e-17	32.9958
NRIP3	-1.63376	5.44527	-10.0617	3.76962e-19	2.99618e-17	32.9057
RPS10	2.02964	11.1617	10.0553	3.9283e-19	3.10842e-17	32.8651
NFAM1	-1.39386	6.60223	-10.0534	3.97809e-19	3.12304e-17	32.8527
MIA2	-1.19576	3.15475	-10.0532	3.98186e-19	3.12304e-17	32.8518
MEGF9	-1.41444	6.95908	-10.0499	4.06748e-19	3.1762e-17	32.8309
PRAM1	-1.40289	6.76194	-10.0445	4.21474e-19	3.27682e-17	32.7959
ABHD12B	-1.04929	4.00245	-10.0283	4.67964e-19	3.62245e-17	32.6929
ALS2CR12	-1.10107	4.27202	-10.0162	5.06017e-19	3.90006e-17	32.616
FAM136A	1.29387	8.26505	10.0068	5.38008e-19	4.12875e-17	32.5556
LILRA2	-1.75888	5.97667	-10.0007	5.59488e-19	4.27516e-17	32.5171
NDUFA1	2.22105	8.89585	9.97614	6.5596e-19	4.9909e-17	32.3606
DNAJB9	2.26139	9.38254	9.95842	7.35596e-19	5.56066e-17	32.2478
ZEB2	-2.40774	5.70391	-9.95811	7.37091e-19	5.56066e-17	32.2458
SERP1	1.61418	10.6358	9.93687	8.45552e-19	6.35198e-17	32.1107
C14orf39	-1.08655	2.66696	-9.93356	8.63797e-19	6.46178e-17	32.0897
PIM2	2.66381	11.0164	9.93215	8.71726e-19	6.49381e-17	32.0807
SPATA6	-1.38478	4.76614	-9.93013	8.83153e-19	6.55152e-17	32.0679
IFNA7	-1.06057	2.8509	-9.92254	9.27588e-19	6.8526e-17	32.0196
EIF3I	1.85358	9.71059	9.89881	1.08115e-18	7.95405e-17	31.8689
PKD2L2	-0.956434	3.79175	-9.89563	1.10356e-18	8.08553e-17	31.8487
EEF1A1P9	1.35023	12.9362	9.89045	1.14113e-18	8.32648e-17	31.8158
SLC2A9	-1.1275	5.75267	-9.88634	1.17179e-18	8.51535e-17	31.7897
OR4F17	-1.51842	3.31308	-9.86947	1.30653e-18	9.4559e-17	31.6826
RPL13AP5	1.36152	13.4914	9.85883	1.39928e-18	1.00521e-16	31.6151
RPL32	1.7353	12.0519	9.85862	1.40121e-18	1.00521e-16	31.6137
DEFT1P	-1.50954	6.03784	-9.85811	1.40585e-18	1.00521e-16	31.6105
HFM1	-0.847582	2.88283	-9.84484	1.53137e-18	1.08669e-16	31.5263
SRP68	1.9414	9.10065	9.84478	1.53201e-18	1.08669e-16	31.5259
ATP1B2	-1.43442	6.70147	-9.83741	1.60651e-18	1.13501e-16	31.4792
TECRL	-1.11076	2.98781	-9.83638	1.61718e-18	1.13803e-16	31.4727
GNA15	-1.91766	6.53831	-9.83488	1.63286e-18	1.14455e-16	31.4632
RPL37	2.0715	12.0219	9.83081	1.67625e-18	1.17035e-16	31.4374
ATP6V0D2	-1.00679	3.72581	-9.82611	1.72782e-18	1.20165e-16	31.4076
NME5	-1.14301	3.28608	-9.82393	1.75229e-18	1.21392e-16	31.3937
OGN	-1.17471	3.32726	-9.80699	1.95429e-18	1.34861e-16	31.2864
ARRB2	-1.89904	7.44282	-9.80613	1.96509e-18	1.35083e-16	31.281
ZBBX	-1.05066	3.05896	-9.8015	2.02462e-18	1.3864e-16	31.2516
IFNE	-1.41588	3.18182	-9.79377	2.1279e-18	1.45154e-16	31.2027
KLRC1	-1.09006	3.67764	-9.79047	2.1735e-18	1.47698e-16	31.1818
FGFBP2	-1.77231	4.27849	-9.78847	2.20162e-18	1.4904e-16	31.1692
CDA	-2.50253	6.21674	-9.77416	2.41402e-18	1.628e-16	31.0785
PPAPDC1B	2.18779	9.31802	9.76699	2.5279e-18	1.69837e-16	31.0332
UBE2J1	2.46124	10.5629	9.7502	2.81613e-18	1.87963e-16	30.927
COX6B1	1.5936	9.33027	9.75005	2.81881e-18	1.87963e-16	30.926
VSTM1	-2.54552	5.62344	-9.74236	2.96176e-18	1.96758e-16	30.8774
TMPRSS11B	-1.14585	3.09702	-9.74142	2.97961e-18	1.97208e-16	30.8715
HARS	1.82842	8.41146	9.74041	2.99897e-18	1.97755e-16	30.8651
CD2	-1.23415	4.80491	-9.73662	3.07303e-18	2.0189e-16	30.8411
LRRC9	-0.946477	3.02208	-9.7324	3.15747e-18	2.06675e-16	30.8144
CD101	-1.30821	5.1953	-9.72614	3.287e-18	2.14365e-16	30.7749
CLEC12B	-1.18237	3.9647	-9.72235	3.36795e-18	2.18434e-16	30.7509
RPS15A	2.11303	9.75692	9.72208	3.37392e-18	2.18434e-16	30.7492
ARRB1	-2.02926	5.9216	-9.71883	3.445e-18	2.22228e-16	30.7287
GNAZ	-1.18137	6.97512	-9.71511	3.52823e-18	2.26775e-16	30.7052
IL7	-1.45173	3.74663	-9.7137	3.56037e-18	2.28018e-16	30.6963
CYP4F3	-1.91716	6.13525	-9.70973	3.65239e-18	2.33073e-16	30.6712
TMSB10	1.93929	11.5446	9.70155	3.8491e-18	2.44748e-16	30.6196
AP3D1	1.25262	9.33196	9.69752	3.94996e-18	2.50267e-16	30.5941
CSN1S2AP	-1.22667	3.51001	-9.68667	4.23475e-18	2.6736e-16	30.5256
RPN1	2.20268	10.8033	9.67955	4.4329e-18	2.78881e-16	30.4806
ASB14	-1.22696	3.72964	-9.6743	4.58452e-18	2.87404e-16	30.4476
TPD52	2.00662	7.84924	9.66922	4.73639e-18	2.95883e-16	30.4155
FAM138A	-1.2892	4.23157	-9.65032	5.34643e-18	3.32824e-16	30.2963
PRPS1L1	-1.34547	3.25783	-9.64815	5.42156e-18	3.36326e-16	30.2826
BICC1	-1.18756	3.83827	-9.64758	5.44115e-18	3.36369e-16	30.279
GNAS	1.52158	10.0897	9.64032	5.70052e-18	3.5117e-16	30.2332
EPR1	-1.40763	4.63795	-9.63978	5.72002e-18	3.5117e-16	30.2299
SEMG1	-1.35322	3.23507	-9.63604	5.85874e-18	3.5845e-16	30.2063
SYCP1	-0.90948	3.0626	-9.63387	5.94082e-18	3.62227e-16	30.1926
LILRA1	-1.57395	6.48952	-9.63181	6.01987e-18	3.65241e-16	30.1796
SEC11C	2.66802	10.1833	9.63151	6.03127e-18	3.65241e-16	30.1778
CREB3	1.63935	8.35279	9.6125	6.81201e-18	4.11122e-16	30.058
STON1-GTF2A1L	-0.974936	4.0355	-9.6082	7.00206e-18	4.21165e-16	30.031
TCTEX1D1	-1.35836	4.61794	-9.59234	7.75004e-18	4.64585e-16	29.9311
RERGL	-1.09449	3.51694	-9.58244	8.25705e-18	4.93317e-16	29.8688
C5orf23	-1.4916	4.0072	-9.58018	8.37678e-18	4.98797e-16	29.8546
SLC38A4	-0.992635	3.55794	-9.57624	8.59077e-18	5.09833e-16	29.8298
RPS4X	1.74273	12.1423	9.56933	8.97874e-18	5.31088e-16	29.7864
CEACAM3	-1.10836	6.29796	-9.56514	9.22224e-18	5.43685e-16	29.7601
UGT2B7	-1.10016	3.45444	-9.56441	9.26539e-18	5.44426e-16	29.7555
RPLP0P2	1.63229	8.84402	9.55815	9.6441e-18	5.64814e-16	29.7161
CAGE1	-1.02049	3.36134	-9.55431	9.88329e-18	5.76925e-16	29.692
PSG6	-1.1734	4.96386	-9.54599	1.04231e-17	6.06447e-16	29.6397
ATP8B2	2.56417	9.28796	9.54189	1.06999e-17	6.20523e-16	29.6139
ITGAX	-1.97829	6.42136	-9.54083	1.07723e-17	6.22694e-16	29.6073
CCDC158	-1.00831	3.25012	-9.534	1.12527e-17	6.4836e-16	29.5643
GPR183	-2.87437	4.7602	-9.53293	1.13296e-17	6.50686e-16	29.5576
GPR141	-2.06611	4.11907	-9.53167	1.14215e-17	6.53853e-16	29.5497
UQCRQ	2.39221	8.80653	9.52825	1.16734e-17	6.66129e-16	29.5282
C11orf64	-1.14512	2.94176	-9.52731	1.17436e-17	6.67996e-16	29.5223
SH2D1B	-1.39388	4.27413	-9.52215	1.21372e-17	6.88187e-16	29.4899
TMEM39A	1.92263	8.52929	9.51039	1.3083e-17	7.39458e-16	29.4161
C7orf23	2.37515	9.21424	9.50546	1.35006e-17	7.60649e-16	29.3852
SEC24D	2.19905	9.15823	9.50059	1.3927e-17	7.82199e-16	29.3546
CNTNAP3	-1.07805	5.47758	-9.49998	1.39809e-17	7.82756e-16	29.3508
AMTN	-1.18881	4.07776	-9.49232	1.46815e-17	8.194e-16	29.3028
ABCA8	-1.04685	3.84209	-9.48969	1.49296e-17	8.30645e-16	29.2863
ABCA13	-2.30445	4.78862	-9.4887	1.50237e-17	8.33279e-16	29.2801
C15orf43	-1.16061	3.59732	-9.48646	1.52406e-17	8.42682e-16	29.266
HLA-B	1.8749	12.3807	9.4854	1.53432e-17	8.4573e-16	29.2594
JDP2	-1.16392	7.17571	-9.47771	1.61144e-17	8.85496e-16	29.2112
PTPRE	-1.78261	6.22111	-9.46716	1.72349e-17	9.44154e-16	29.1451
C6orf97	-0.918728	4.17955	-9.46406	1.75788e-17	9.60038e-16	29.1256
GRAP2	-1.71133	5.57125	-9.45986	1.80555e-17	9.83059e-16	29.0993
LGI1	-1.03006	3.67622	-9.45607	1.8497e-17	1.00403e-15	29.0756
CCDC62	-0.946842	4.19995	-9.45446	1.86875e-17	1.01129e-15	29.0655
CD300LB	-1.25951	5.55242	-9.45158	1.90338e-17	1.0269e-15	29.0474
ISCU	2.03997	9.71016	9.44811	1.94589e-17	1.04667e-15	29.0257
RPL41	1.91654	10.8799	9.44412	1.99599e-17	1.07038e-15	29.0007
ACRBP	-1.11458	6.36424	-9.44003	2.04857e-17	1.09528e-15	28.9751
NANOG	-1.27523	4.76253	-9.43927	2.05856e-17	1.09732e-15	28.9703
KIR2DS1	-1.32915	5.7117	-9.43298	2.14265e-17	1.13874e-15	28.931
CSF3R	-2.2186	6.97373	-9.42706	2.22497e-17	1.17897e-15	28.8939
VPS39	1.45937	8.41224	9.4144	2.41157e-17	1.27241e-15	28.8147
ZNF665	-1.01067	3.38123	-9.41413	2.41561e-17	1.27241e-15	28.8131
KBTBD10	-1.07678	3.84493	-9.40914	2.49356e-17	1.30697e-15	28.7818
OR5M1	-1.29726	2.77721	-9.40899	2.49589e-17	1.30697e-15	28.7809
C18orf2	-1.05054	3.32001	-9.40608	2.54254e-17	1.32749e-15	28.7627
ERP27	-1.0749	4.4878	-9.40455	2.56737e-17	1.33653e-15	28.7531
MSH4	-1.04866	3.41962	-9.39609	2.70925e-17	1.40628e-15	28.7002
C9orf11	-1.36919	3.42781	-9.38789	2.85432e-17	1.47728e-15	28.649
CES1	-1.42136	6.00909	-9.38443	2.91767e-17	1.50569e-15	28.6274
COPA	2.01029	9.60448	9.36707	3.25793e-17	1.67642e-15	28.5189
GC	-1.0098	3.45778	-9.36392	3.32373e-17	1.70535e-15	28.4992
RPS15	1.84811	11.0304	9.36172	3.37045e-17	1.72435e-15	28.4855
NME1	2.26689	8.84298	9.35594	3.49643e-17	1.78368e-15	28.4494
GLIPR1L1	-1.178	3.77404	-9.35486	3.52041e-17	1.79078e-15	28.4427
HIST1H2BO	-1.67579	6.1717	-9.35347	3.55178e-17	1.80159e-15	28.434
OR2M2	-1.15605	3.77025	-9.35188	3.58764e-17	1.81262e-15	28.4241
CDY1	-0.993056	3.76577	-9.35161	3.59389e-17	1.81262e-15	28.4224
CCT7	1.9794	9.54468	9.34313	3.79265e-17	1.90584e-15	28.3695
UFC1	2.11475	9.28397	9.34282	3.80012e-17	1.90584e-15	28.3675
FRAT1	-1.19604	6.01268	-9.33562	3.97771e-17	1.9893e-15	28.3226
C1orf168	-1.00081	3.34239	-9.32641	4.21696e-17	2.10305e-15	28.2652
DAZL	-1.14472	4.43979	-9.32256	4.32128e-17	2.14905e-15	28.2412
BHLHA15	2.40186	9.44117	9.31713	4.47262e-17	2.21351e-15	28.2073
KIR3DS1	-1.37226	5.62921	-9.31702	4.47576e-17	2.21351e-15	28.2066
PKHD1L1	-1.03586	3.87282	-9.31588	4.50803e-17	2.2233e-15	28.1996
TAP1	2.67443	9.9539	9.30779	4.74523e-17	2.33381e-15	28.1491
COPS6	1.69438	9.85302	9.30434	4.8503e-17	2.37322e-15	28.1276
CHMP2A	1.98213	10.1868	9.30428	4.852e-17	2.37322e-15	28.1273
GBA2	1.55973	8.29913	9.29686	5.08576e-17	2.47933e-15	28.081
LIPF	-0.890804	3.20215	-9.29651	5.09681e-17	2.47933e-15	28.0789
MARS	2.07167	9.42786	9.29196	5.24582e-17	2.54487e-15	28.0505
RPL18A	1.79607	12.0299	9.28703	5.41234e-17	2.61851e-15	28.0198
PSG4	-1.18443	4.35608	-9.27812	5.72661e-17	2.76139e-15	27.9643
B4GALT3	2.26701	9.29259	9.27778	5.73867e-17	2.76139e-15	27.9623
SPZ1	-1.05383	3.49083	-9.26871	6.07785e-17	2.91671e-15	27.9058
PILRA	-1.25977	6.64658	-9.26685	6.14996e-17	2.94338e-15	27.8942
IKZF3	2.48304	8.96342	9.26627	6.17245e-17	2.94623e-15	27.8906
WDR6	1.8904	8.98193	9.26449	6.24241e-17	2.97165e-15	27.8795
GNB2L1	1.95585	12.3879	9.26378	6.27045e-17	2.97704e-15	27.8751
OGT	2.38555	9.87678	9.25144	6.7796e-17	3.21021e-15	27.7984
OR5T3	-1.2106	2.63655	-9.24315	7.14441e-17	3.37398e-15	27.7468
OR5M10	-1.29613	3.39642	-9.24037	7.27117e-17	3.42476e-15	27.7296
OR5T1	-1.15818	3.2969	-9.23488	7.52812e-17	3.53643e-15	27.6954
BMI1	2.82755	9.31684	9.23227	7.65325e-17	3.58575e-15	27.6792
SPATA9	-1.07622	3.46753	-9.22591	7.96737e-17	3.72313e-15	27.6397
REG1P	-1.02167	4.08369	-9.22465	8.03066e-17	3.74288e-15	27.6319
CLEC1B	-1.47534	4.42717	-9.21378	8.60162e-17	3.99852e-15	27.5644
PDK1	2.82428	9.86688	9.21168	8.71635e-17	4.0413e-15	27.5513
RPL38	1.84515	10.0762	9.20746	8.95218e-17	4.13986e-15	27.5251
CSTA	-2.58991	4.88617	-9.20546	9.06578e-17	4.18153e-15	27.5127
SERPINB10	-2.62556	4.53222	-9.20064	9.34588e-17	4.29959e-15	27.4828
RXFP2	-0.850128	3.41967	-9.19856	9.46968e-17	4.34291e-15	27.4699
OR2B3	-1.46496	3.067	-9.19824	9.48882e-17	4.34291e-15	27.4679
MYCT1	-1.26557	4.54241	-9.1964	9.59967e-17	4.38237e-15	27.4564
OR2T5	-1.35314	3.23951	-9.19421	9.73287e-17	4.43182e-15	27.4429
C8orf45	-1.03779	3.32351	-9.19327	9.79102e-17	4.44692e-15	27.437
HK3	-1.1766	6.37293	-9.19222	9.85614e-17	4.46511e-15	27.4305
PROK2	-1.7082	6.87253	-9.19052	9.96227e-17	4.50173e-15	27.42
MRPL50	2.17452	7.91756	9.18534	1.02936e-16	4.63967e-15	27.3878
SMARCD3	-1.14531	6.25687	-9.18434	1.03589e-16	4.65732e-15	27.3816
GPR34	-1.45367	2.94906	-9.17959	1.0674e-16	4.78689e-15	27.3522
SIRPB1	-2.03696	5.5419	-9.17656	1.08796e-16	4.86682e-15	27.3334
RPS5	2.47445	11.1814	9.17	1.13394e-16	5.05982e-15	27.2927
SLC13A1	-0.961651	3.65396	-9.16033	1.20527e-16	5.36464e-15	27.2328
ABCC13	-0.996439	3.87771	-9.15663	1.23367e-16	5.47738e-15	27.2099
HAX1	2.33701	8.73967	9.15565	1.24129e-16	5.49748e-15	27.2038
DDB1	1.58032	9.64984	9.15501	1.24635e-16	5.50619e-15	27.1998
MAML3	-1.65966	5.79929	-9.15184	1.27149e-16	5.59559e-15	27.1802
SLC11A1	-1.42099	6.81656	-9.15167	1.27287e-16	5.59559e-15	27.1791
PSG1	-1.14619	3.9806	-9.15001	1.28626e-16	5.64052e-15	27.1688
SDHA	1.5768	9.51859	9.14707	1.3103e-16	5.73182e-15	27.1506
OR10R2	-0.989518	3.33476	-9.14429	1.33345e-16	5.8188e-15	27.1334
JTB	1.3494	9.10429	9.14152	1.35693e-16	5.9068e-15	27.1162
GAPT	-2.07506	4.23565	-9.13757	1.39112e-16	6.03311e-15	27.0918
OR8J3	-1.32186	3.13554	-9.13729	1.39357e-16	6.03311e-15	27.0901
ICOS	-1.67062	4.14917	-9.137	1.39611e-16	6.03311e-15	27.0883
KIR2DL2	-1.20462	5.392	-9.13205	1.44026e-16	6.20881e-15	27.0577
ECM2	-1.021	4.31148	-9.13033	1.45599e-16	6.26145e-15	27.047
TRAJ17	-0.921654	4.44875	-9.12962	1.46247e-16	6.27417e-15	27.0426
ATF4	1.53072	10.1606	9.12141	1.54011e-16	6.58064e-15	26.9918
BTF3	1.82512	11.7458	9.12129	1.5413e-16	6.58064e-15	26.991
NDUFB11	1.43599	9.962	9.11751	1.57835e-16	6.72047e-15	26.9677
EPB41L3	-1.32987	5.69667	-9.11719	1.5816e-16	6.72047e-15	26.9657
CDK5RAP3	1.73725	9.06885	9.10819	1.67366e-16	7.09474e-15	26.91
DYDC1	-0.944313	3.90272	-9.10723	1.6839e-16	7.12117e-15	26.9041
FAM3C	2.2474	9.02717	9.1027	1.73253e-16	7.30948e-15	26.8761
CD22	-1.18981	5.51549	-9.10206	1.73948e-16	7.32146e-15	26.8721
XG	-1.34609	5.77065	-9.10055	1.7561e-16	7.37155e-15	26.8628
SLCO1B1	-0.922888	3.24655	-9.10023	1.75967e-16	7.37155e-15	26.8608
LOC57399	-1.26681	3.18269	-9.09944	1.76842e-16	7.39084e-15	26.8559
EEF2	1.90843	12.1909	9.09781	1.78665e-16	7.44952e-15	26.8458
C9orf84	-0.872928	2.66426	-9.09322	1.83899e-16	7.64988e-15	26.8175
SAR1B	2.68453	9.19557	9.09154	1.85847e-16	7.71285e-15	26.8071
EIF2AK3	2.53933	10.2353	9.0895	1.88249e-16	7.79439e-15	26.7945
RPS8	1.83037	12.2593	9.08591	1.92551e-16	7.954e-15	26.7723
KIR2DL1	-1.4076	5.27817	-9.07751	2.02988e-16	8.36574e-15	26.7204
OR7A10	-1.22414	2.92545	-9.07549	2.05586e-16	8.45324e-15	26.7079
TMBIM6	2.1758	11.3799	9.05976	2.26927e-16	9.30925e-15	26.6108
CASC1	-1.03247	3.11982	-9.05685	2.31112e-16	9.44213e-15	26.5929
HSPA13	2.5372	9.42852	9.05677	2.31227e-16	9.44213e-15	26.5924
C1orf135	-1.29247	4.3782	-9.05252	2.37494e-16	9.67585e-15	26.5661
GIMAP7	-1.32969	4.57894	-9.04771	2.44766e-16	9.94933e-15	26.5364
CC2D2B	-0.863072	3.47217	-9.04468	2.49467e-16	1.01173e-14	26.5177
PRELID1	1.65171	10.4703	9.03354	2.67524e-16	1.0825e-14	26.4491
LAIR2	-1.19891	6.25956	-9.02753	2.77815e-16	1.12159e-14	26.412
POTEA	-0.985281	3.01306	-9.02396	2.84094e-16	1.14435e-14	26.39
TRHDE	-0.828135	3.41203	-9.01945	2.92248e-16	1.17453e-14	26.3622
BCAP31	1.92847	9.94071	9.0181	2.94744e-16	1.1819e-14	26.3538
EIF3K	2.08556	10.388	9.0162	2.98261e-16	1.19331e-14	26.3422
TRPM6	-0.965601	4.38585	-9.01353	3.03294e-16	1.20756e-14	26.3257
OR4C3	-1.33608	3.42879	-9.01343	3.03485e-16	1.20756e-14	26.3251
NTS	-1.20838	3.4183	-9.01324	3.03857e-16	1.20756e-14	26.3239
RPL19	1.77881	10.964	9.01282	3.04649e-16	1.20801e-14	26.3214
PRSSL1	-1.3947	7.32643	-9.00944	3.11189e-16	1.2312e-14	26.3005
ADAM18	-0.906984	3.24756	-9.0057	3.18554e-16	1.25755e-14	26.2775
OS9	1.93481	10.5839	9.00529	3.19377e-16	1.25801e-14	26.275
SPDYE8P	-1.05191	5.58485	-8.99759	3.3516e-16	1.31726e-14	26.2276
CNPY2	1.32641	8.63248	8.99311	3.447e-16	1.35177e-14	26.2
C1orf129	-0.972256	3.24139	-8.98572	3.61031e-16	1.41211e-14	26.1545
RASGRF2	-0.956089	4.67778	-8.98544	3.61673e-16	1.41211e-14	26.1527
SLC39A7	1.94466	8.93352	8.98391	3.65148e-16	1.42256e-14	26.1434
IFLTD1	-1.15787	3.45912	-8.97706	3.81156e-16	1.48168e-14	26.1012
ALG9	1.94489	9.04268	8.97636	3.8282e-16	1.48491e-14	26.0969
WBSCR22	1.6826	9.63675	8.972	3.93425e-16	1.52273e-14	26.0701
OR8D4	-1.32493	3.21101	-8.96107	4.21267e-16	1.62365e-14	26.0029
RHBDD1	1.61112	9.08682	8.96105	4.21325e-16	1.62365e-14	26.0027
IFNA4	-1.23379	3.5779	-8.95766	4.30351e-16	1.65485e-14	25.9819
AFP	-0.98139	3.73807	-8.95582	4.35336e-16	1.67041e-14	25.9706
ASAP2	-0.997911	5.77811	-8.95462	4.38599e-16	1.67932e-14	25.9632
TBC1D4	-0.947661	5.47632	-8.95179	4.46445e-16	1.70273e-14	25.9458
RGS6	-1.00282	4.89934	-8.95172	4.46627e-16	1.70273e-14	25.9454
OR6C2	-1.01872	3.25915	-8.94877	4.54949e-16	1.73075e-14	25.9273
ARFIP2	1.34522	8.45197	8.94391	4.68994e-16	1.78038e-14	25.8974
CYP3A43	-0.984679	4.30573	-8.94068	4.7855e-16	1.81279e-14	25.8776
OR4A5	-1.11938	4.19437	-8.93693	4.899e-16	1.85184e-14	25.8546
SEC13	1.2676	8.71195	8.93659	4.90958e-16	1.85191e-14	25.8524
HSP90B1	2.27437	11.963	8.93547	4.94385e-16	1.86089e-14	25.8456
EYS	-1.02511	3.043	-8.93271	5.03012e-16	1.88937e-14	25.8286
CHRNA7	-1.06065	5.85179	-8.92625	5.23722e-16	1.96302e-14	25.789
B3GALT2	-1.19247	3.751	-8.92448	5.29558e-16	1.98072e-14	25.7781
GPX8	-1.04891	4.03548	-8.92055	5.42716e-16	2.02569e-14	25.754
C4orf35	-1.28588	3.28929	-8.91352	5.67044e-16	2.11206e-14	25.7109
PIWIL4	-1.73871	4.63488	-8.9066	5.9208e-16	2.20071e-14	25.6684
NSF	1.92792	8.16199	8.90554	5.96019e-16	2.21073e-14	25.6619
MFAP5	-1.09199	4.14381	-8.88912	6.60318e-16	2.44414e-14	25.5612
IBSP	-1.08427	4.84176	-8.88771	6.66183e-16	2.46073e-14	25.5526
CD300LD	-1.18168	4.76341	-8.88625	6.72245e-16	2.47798e-14	25.5437
TNFSF13B	-1.59258	5.35475	-8.88286	6.8661e-16	2.5257e-14	25.5229
IL4R	-1.56484	6.25379	-8.87361	7.27386e-16	2.67018e-14	25.4662
ANPEP	-2.28698	6.6366	-8.87232	7.33282e-16	2.68629e-14	25.4583
FNDC3B	2.05422	9.60046	8.85048	8.40142e-16	3.07144e-14	25.3246
DDX5	1.97831	11.1705	8.84634	8.62116e-16	3.14531e-14	25.2992
CNTLN	-1.37806	3.70314	-8.8404	8.94585e-16	3.2571e-14	25.2629
CLEC4D	-2.18868	4.79626	-8.83849	9.05274e-16	3.28928e-14	25.2513
YIPF7	-0.90243	3.63299	-8.83595	9.1974e-16	3.33504e-14	25.2357
CCDC67	-0.9374	3.36916	-8.83035	9.52304e-16	3.4461e-14	25.2015
GAFA2	-1.47995	5.01616	-8.8266	9.7482e-16	3.52043e-14	25.1785
CEBPD	-1.2886	7.58652	-8.82251	9.9992e-16	3.60376e-14	25.1536
FBLN5	-1.26951	5.33672	-8.81785	1.02937e-15	3.70241e-14	25.1251
HLA-E	1.72356	11.5086	8.81715	1.03387e-15	3.71108e-14	25.1208
SELK	1.7598	8.70801	8.81304	1.06057e-15	3.79928e-14	25.0957
POU1F1	-1.20782	3.5713	-8.80989	1.08158e-15	3.86676e-14	25.0765
CORO2A	-1.23379	5.74076	-8.80633	1.10577e-15	3.94531e-14	25.0547
CXorf58	-1.06939	3.32766	-8.79881	1.15871e-15	4.12594e-14	25.0088
CD40LG	-0.956749	3.63238	-8.7983	1.16239e-15	4.13077e-14	25.0057
TARP	-1.46581	4.74255	-8.78875	1.23345e-15	4.37456e-14	24.9474
KDM2A	1.47778	9.51024	8.78748	1.24323e-15	4.40049e-14	24.9396
SYT11	-1.3996	4.75707	-8.78302	1.27812e-15	4.515e-14	24.9124
RPL18AP3	1.58373	12.4127	8.77875	1.31246e-15	4.62712e-14	24.8864
B4GALT6	-1.2841	4.52132	-8.77663	1.32988e-15	4.67927e-14	24.8734
VDAC2	1.61047	8.96713	8.77607	1.33447e-15	4.68616e-14	24.8701
CASS4	-1.17183	5.26158	-8.76453	1.43363e-15	5.02447e-14	24.7997
HRH2	-1.26238	6.09475	-8.76401	1.43824e-15	5.03074e-14	24.7965
PFKFB4	-0.93554	6.07638	-8.76275	1.4495e-15	5.06017e-14	24.7888
ELL2	2.43555	10.6074	8.76035	1.47125e-15	5.12604e-14	24.7742
KRTAP4-1	-1.18213	5.93785	-8.75859	1.48741e-15	5.17223e-14	24.7635
VNN3	-1.43949	4.45967	-8.7565	1.50682e-15	5.2273e-14	24.7507
KIR3DL3	-1.20188	5.99918	-8.75626	1.50912e-15	5.2273e-14	24.7492
SPA17	-0.938333	4.72052	-8.75591	1.51235e-15	5.22832e-14	24.7471
LOC284861	-1.37286	4.76525	-8.74534	1.6148e-15	5.5717e-14	24.6828
UGT2B10	-1.0994	3.801	-8.74325	1.63584e-15	5.63338e-14	24.67
OR6M1	-1.22635	3.23334	-8.73868	1.68285e-15	5.78407e-14	24.6422
ZNF607	-0.877969	4.1288	-8.73764	1.69381e-15	5.81052e-14	24.6358
FBXO10	1.77889	9.23342	8.73321	1.7409e-15	5.96058e-14	24.6089
ABCF3	1.37978	8.34127	8.7306	1.76931e-15	6.04498e-14	24.593
MYL1	-1.0381	4.4101	-8.73032	1.77234e-15	6.04498e-14	24.5913
YIPF5	1.9304	8.74702	8.72691	1.81018e-15	6.16224e-14	24.5706
GLIPR2	-1.91985	6.52875	-8.72565	1.82438e-15	6.19873e-14	24.5629
REXO1L1	-1.76815	5.81158	-8.72381	1.84537e-15	6.25807e-14	24.5517
AKR1C4	-0.91788	3.84189	-8.71831	1.90929e-15	6.46254e-14	24.5182
PRKCSH	1.3763	10.1724	8.70737	2.04306e-15	6.90222e-14	24.4517
RPLP2	1.65045	12.2509	8.70469	2.07721e-15	7.00428e-14	24.4354
CDV3	2.19815	10.9241	8.69557	2.19788e-15	7.39717e-14	24.38
PKLR	-1.06665	6.4009	-8.69211	2.24542e-15	7.54293e-14	24.359
LRRC25	-1.023	7.10424	-8.68803	2.30277e-15	7.72099e-14	24.3342
FBXW10	-1.19209	4.37994	-8.6874	2.31182e-15	7.73679e-14	24.3303
UBE2U	-0.98159	3.13362	-8.68364	2.36616e-15	7.90265e-14	24.3075
HSFY2	-0.99726	3.30943	-8.68336	2.37026e-15	7.90265e-14	24.3058
C10orf107	-1.00587	3.13828	-8.67251	2.53476e-15	8.43531e-14	24.2399
ITGA5	-1.56079	6.65922	-8.67108	2.55728e-15	8.49438e-14	24.2312
HSPA5	2.19034	10.9781	8.6704	2.56807e-15	8.51431e-14	24.2271
NLRP3	-1.85101	5.65745	-8.66722	2.61899e-15	8.667e-14	24.2078
TUFM	1.33702	9.64048	8.66095	2.72241e-15	8.99253e-14	24.1698
LRRC4	-1.03201	5.62202	-8.6586	2.76219e-15	9.10705e-14	24.1555
MRPS24	1.87559	9.30666	8.65702	2.78937e-15	9.17964e-14	24.1459
TCF7	-1.03828	6.91636	-8.6534	2.85248e-15	9.37003e-14	24.1239
ATP8B4	-1.72234	4.29748	-8.65177	2.88135e-15	9.44742e-14	24.1141
FGR	-1.75301	7.28891	-8.65109	2.89341e-15	9.46953e-14	24.11
RPS23	2.01093	10.9044	8.64762	2.95602e-15	9.65669e-14	24.0889
HHLA1	-1.15205	4.60033	-8.64653	2.97609e-15	9.69079e-14	24.0823
C9orf93	-0.838206	3.79327	-8.64646	2.97734e-15	9.69079e-14	24.0819
SPINK14	-1.37281	3.38778	-8.63799	3.13714e-15	1.0185e-13	24.0305
GNL3	2.00993	8.64013	8.63781	3.14063e-15	1.0185e-13	24.0294
RPS17	1.8495	10.9469	8.62969	3.302e-15	1.06889e-13	23.9802
ELOF1	1.67519	9.38923	8.62919	3.31221e-15	1.07025e-13	23.9772
ZRANB3	-0.914045	4.5397	-8.62662	3.36498e-15	1.08533e-13	23.9617
GZMA	-1.31409	4.69247	-8.6257	3.38412e-15	1.08953e-13	23.9561
OR5D14	-1.22826	3.34679	-8.62416	3.41658e-15	1.09799e-13	23.9467
NARS	2.2644	9.09633	8.62231	3.4558e-15	1.10675e-13	23.9355
PMM2	1.75563	7.99499	8.62228	3.45626e-15	1.10675e-13	23.9354
ASB17	-1.03891	3.11982	-8.62153	3.47245e-15	1.10994e-13	23.9308
ULK2	-1.02875	4.90648	-8.61862	3.53522e-15	1.12798e-13	23.9132
FMN2	-0.931419	3.28364	-8.6174	3.56185e-15	1.13444e-13	23.9058
LGR5	-1.03866	3.92265	-8.61493	3.61659e-15	1.14982e-13	23.8909
AAA1	-1.04712	3.95885	-8.61428	3.63108e-15	1.15237e-13	23.8869
MEI1	2.41432	9.00932	8.61386	3.64055e-15	1.15319e-13	23.8844
SLC25A21	-1.34494	4.01822	-8.61359	3.64663e-15	1.15319e-13	23.8828
PRDX4	2.52936	8.7857	8.61282	3.66392e-15	1.1566e-13	23.8781
CLEC5A	-2.58842	4.81518	-8.6121	3.68026e-15	1.15971e-13	23.8737
OR1S2	-1.42044	3.83116	-8.60591	3.82342e-15	1.20269e-13	23.8363
CDCA7	-1.35891	4.97056	-8.60017	3.96095e-15	1.24375e-13	23.8016
HSPA8	2.0772	11.9924	8.59928	3.98287e-15	1.24843e-13	23.7961
TTC39C	-1.96932	4.42869	-8.58471	4.35661e-15	1.36318e-13	23.7081
ARMC3	-0.840279	3.58497	-8.5828	4.40821e-15	1.37691e-13	23.6965
CYP4F8	-0.996282	5.34912	-8.58221	4.42433e-15	1.37952e-13	23.6929
OR4M2	-1.40361	3.5512	-8.57823	4.53388e-15	1.41121e-13	23.6689
RFX8	-0.933614	4.28407	-8.57676	4.57534e-15	1.42163e-13	23.66
WDR45	1.30779	8.86634	8.5693	4.79027e-15	1.48413e-13	23.6149
CALU	2.32625	8.4785	8.5692	4.79315e-15	1.48413e-13	23.6143
CCDC79	-0.9442	3.30149	-8.56817	4.82363e-15	1.49097e-13	23.6081
PARP6	1.38213	8.80889	8.5646	4.93059e-15	1.52139e-13	23.5866
TBC1D2	-0.993081	6.48513	-8.56163	5.02167e-15	1.54681e-13	23.5686
ICA1L	-1.133	4.09493	-8.56123	5.03398e-15	1.54793e-13	23.5662
IARS	2.41199	9.43309	8.55919	5.09735e-15	1.56215e-13	23.5539
ZFP112	-0.956586	3.82277	-8.55902	5.10277e-15	1.56215e-13	23.5529
RPL34	1.99044	12.1901	8.5589	5.10657e-15	1.56215e-13	23.5521
CDK4	1.34733	8.65704	8.55505	5.22881e-15	1.59681e-13	23.5289
PTH2R	-1.24783	4.54851	-8.55264	5.30687e-15	1.61787e-13	23.5143
KCNE3	-1.18123	4.40964	-8.54821	5.45344e-15	1.65971e-13	23.4876
TTYH3	-1.02558	7.46979	-8.54662	5.50697e-15	1.67314e-13	23.478
TAAR1	-1.15578	3.43636	-8.54415	5.5911e-15	1.69581e-13	23.4631
HPR	-1.6895	4.81679	-8.54336	5.61826e-15	1.70115e-13	23.4584
SPO11	-0.884892	3.16882	-8.53834	5.79451e-15	1.75154e-13	23.428
CLDN8	-1.00239	3.86291	-8.53707	5.83988e-15	1.76226e-13	23.4204
PELI1	3.07744	11.5328	8.53154	6.04145e-15	1.82e-13	23.3871
CLEC4A	-1.35515	4.75989	-8.52939	6.12193e-15	1.84113e-13	23.3741
ZNF738	-1.3559	4.83944	-8.52564	6.2643e-15	1.88077e-13	23.3515
KYNU	-1.99258	3.99343	-8.52136	6.4314e-15	1.92769e-13	23.3257
DZIP1	-0.931407	4.50838	-8.51513	6.68198e-15	1.99943e-13	23.2881
GKN2	-1.06036	3.02119	-8.51144	6.83506e-15	2.0418e-13	23.2659
AADAT	-0.933775	3.88075	-8.51113	6.84793e-15	2.04222e-13	23.264
PSMC4	1.41033	8.7691	8.51006	6.89332e-15	2.05232e-13	23.2576
KDELC1	-0.981762	4.16329	-8.50324	7.18759e-15	2.13636e-13	23.2165
RPS13	2.49569	10.1844	8.50251	7.21971e-15	2.14233e-13	23.2121
C2orf28	1.70591	9.18331	8.50203	7.24114e-15	2.14511e-13	23.2092
EMR1	-1.26832	5.17789	-8.49847	7.40088e-15	2.18879e-13	23.1878
C12orf50	-1.05283	3.63429	-8.49773	7.43449e-15	2.19509e-13	23.1834
EPYC	-0.994991	4.06726	-8.49558	7.5332e-15	2.22055e-13	23.1704
ZNF844	1.69571	8.9726	8.49138	7.72965e-15	2.27469e-13	23.1451
TMEM205	1.81761	9.17338	8.48922	7.83296e-15	2.30129e-13	23.1321
C19orf56	1.53049	9.05074	8.48659	7.96011e-15	2.33479e-13	23.1163
ZNF385D	-0.974213	5.11474	-8.48584	7.99703e-15	2.34176e-13	23.1118
CYLC2	-1.08001	3.6636	-8.47588	8.49974e-15	2.4814e-13	23.0519
ST8SIA2	-1.27744	5.01437	-8.47585	8.50178e-15	2.4814e-13	23.0517
MGAT1	1.40971	9.8535	8.47489	8.5519e-15	2.49195e-13	23.0459
ASPN	-0.948689	3.4968	-8.47379	8.6096e-15	2.50466e-13	23.0393
PRAMEF2	-0.973288	4.02115	-8.47305	8.64856e-15	2.51189e-13	23.0349
SUCNR1	-1.90083	3.23639	-8.47067	8.77582e-15	2.5447e-13	23.0205
DUSP21	-1.13936	4.39134	-8.467	8.97487e-15	2.59819e-13	22.9985
XIRP2	-0.975783	3.64983	-8.46523	9.073e-15	2.62233e-13	22.9878
CPXCR1	-1.20978	3.2842	-8.46475	9.09933e-15	2.62568e-13	22.985
NXF3	-1.00586	4.88799	-8.46117	9.30137e-15	2.67964e-13	22.9634
IL2	-1.03471	2.99017	-8.45728	9.52513e-15	2.73967e-13	22.9401
ODC1	2.08113	11.0191	8.4538	9.73032e-15	2.79417e-13	22.9192
FBXW7	2.27624	9.08666	8.44956	9.98637e-15	2.86308e-13	22.8937
GNLY	-1.30395	5.6194	-8.44449	1.03008e-14	2.94848e-13	22.8633
PFDN5	1.96568	8.93382	8.44232	1.04384e-14	2.98306e-13	22.8502
NDUFS5	1.78446	8.77326	8.44088	1.05309e-14	3.00468e-13	22.8416
GLCCI1	2.56196	10.3468	8.43981	1.05998e-14	3.01951e-13	22.8352
OR4A16	-0.832573	4.08965	-8.43929	1.06337e-14	3.02432e-13	22.832
SIGLEC6	-0.956986	5.72246	-8.43688	1.07915e-14	3.06431e-13	22.8176
ABCA12	-0.967639	3.83285	-8.43577	1.08652e-14	3.08031e-13	22.8109
CNGB3	-0.966208	3.8395	-8.43545	1.08859e-14	3.08128e-13	22.809
GBF1	1.56029	9.18779	8.43396	1.09861e-14	3.1047e-13	22.8
BST1	-2.17467	6.48054	-8.43287	1.10593e-14	3.12044e-13	22.7935
OR8D1	-1.0912	3.02112	-8.42927	1.13051e-14	3.18475e-13	22.7719
FCAR	-2.21769	5.97607	-8.42893	1.13285e-14	3.1863e-13	22.7699
HSP90AB1	1.81545	11.1333	8.42636	1.15084e-14	3.23179e-13	22.7544
PCYT1B	-0.962176	5.40769	-8.42376	1.16926e-14	3.27835e-13	22.7389
OR5V1	-1.04778	3.28405	-8.42139	1.18628e-14	3.32085e-13	22.7247
IMP4	1.18457	9.00539	8.41655	1.22186e-14	3.41508e-13	22.6957
RFX6	-0.969067	3.90569	-8.4136	1.24414e-14	3.47189e-13	22.6779
OR2J2	-1.684	2.57894	-8.41283	1.24996e-14	3.48267e-13	22.6734
C11orf10	2.06401	10.3577	8.41218	1.25491e-14	3.4898e-13	22.6695
C12orf40	-0.886875	3.49605	-8.41199	1.25644e-14	3.4898e-13	22.6683
MPL	-0.981757	6.07984	-8.40982	1.27314e-14	3.53067e-13	22.6553
IFNA10	-1.02626	4.16827	-8.4087	1.28188e-14	3.54939e-13	22.6486
BIVM	-1.45097	4.45975	-8.40808	1.28674e-14	3.55733e-13	22.6449
TFF3	-1.12125	6.03487	-8.40472	1.31341e-14	3.62542e-13	22.6248
RABAC1	1.6015	10.5351	8.40394	1.31969e-14	3.63712e-13	22.6201
SPATA16	-1.0763	3.85339	-8.40356	1.32273e-14	3.63747e-13	22.6178
CD38	2.48305	10.2358	8.40342	1.32391e-14	3.63747e-13	22.6169
SERTAD4	-1.10086	4.29485	-8.39783	1.36986e-14	3.75793e-13	22.5835
RPLP1	1.66755	11.7059	8.39753	1.37233e-14	3.75893e-13	22.5817
HINT1	2.31958	9.81233	8.39373	1.40456e-14	3.84129e-13	22.5589
TMPRSS11F	-1.02122	3.29827	-8.39283	1.41226e-14	3.85641e-13	22.5535
MYH10	-1.27521	4.99866	-8.38878	1.44761e-14	3.94689e-13	22.5293
PSTPIP2	-2.35133	5.52805	-8.38683	1.46495e-14	3.98807e-13	22.5176
ARCN1	1.72052	8.5451	8.38595	1.4728e-14	4.00331e-13	22.5123
SERPINB12	-1.02796	3.77073	-8.38565	1.47551e-14	4.00457e-13	22.5105
B3GNT7	-1.09105	6.52139	-8.38505	1.48093e-14	4.00783e-13	22.5069
SIGLEC10	-1.00436	6.24746	-8.38502	1.48121e-14	4.00783e-13	22.5067
FLJ32955	-1.08427	4.21527	-8.38175	1.51104e-14	4.08234e-13	22.4872
AGR3	-0.893845	2.94433	-8.3769	1.55641e-14	4.19853e-13	22.4581
ST6GAL1	2.88239	10.1742	8.37278	1.59594e-14	4.29217e-13	22.4335
TLR8	-1.3257	4.57932	-8.37278	1.59594e-14	4.29217e-13	22.4335
FERMT1	-1.10171	4.14766	-8.3685	1.63812e-14	4.39897e-13	22.4079
APOA1BP	1.94241	9.65102	8.36726	1.65058e-14	4.42574e-13	22.4005
GALNT2	1.46859	9.29514	8.36616	1.66164e-14	4.44869e-13	22.3939
SLC22A16	-1.11932	4.75027	-8.36309	1.69302e-14	4.5259e-13	22.3756
GFI1B	-1.32296	7.14491	-8.36023	1.72281e-14	4.59863e-13	22.3585
ACCN5	-1.09111	3.61006	-8.35648	1.76265e-14	4.69793e-13	22.336
MYO1F	-1.84551	6.69481	-8.3517	1.81462e-14	4.82922e-13	22.3075
C4BPA	-0.943346	3.81956	-8.34685	1.86909e-14	4.96675e-13	22.2785
RGS18	-2.80066	4.50549	-8.34642	1.87397e-14	4.97232e-13	22.2759
EPGN	-0.961139	3.27319	-8.34025	1.94562e-14	5.15473e-13	22.2391
ADAR	1.90633	9.84369	8.33902	1.9603e-14	5.18592e-13	22.2317
NFIX	-1.18129	6.65747	-8.33792	1.9734e-14	5.21283e-13	22.2252
SRPX2	-0.95658	4.90323	-8.3373	1.98095e-14	5.225e-13	22.2214
ADAM3A	-0.828651	3.368	-8.3368	1.98698e-14	5.23318e-13	22.2185
OR2T34	-1.19158	5.26763	-8.33583	1.99871e-14	5.25046e-13	22.2127
HTR2B	-1.03853	4.32139	-8.33577	1.99944e-14	5.25046e-13	22.2123
RAG1	-1.03158	3.87372	-8.3342	2.01863e-14	5.29303e-13	22.203
GUCY1B3	-1.41489	5.05606	-8.33315	2.03161e-14	5.31923e-13	22.1967
TRPC4AP	1.36587	9.10059	8.33198	2.04607e-14	5.34924e-13	22.1897
WFDC13	-1.30898	4.79233	-8.33082	2.06054e-14	5.37916e-13	22.1828
LRRIQ1	-0.911904	3.07632	-8.32992	2.07193e-14	5.40097e-13	22.1774
ZNF573	-1.00967	5.30412	-8.3296	2.07589e-14	5.40339e-13	22.1755
C20orf197	-0.952432	5.01801	-8.32851	2.0897e-14	5.4314e-13	22.169
ZNF610	-0.926791	4.62742	-8.32806	2.09549e-14	5.4385e-13	22.1663
TMED10	1.97064	10.7331	8.3261	2.12063e-14	5.49573e-13	22.1546
JAGN1	1.5511	8.64303	8.32052	2.19379e-14	5.6742e-13	22.1213
RNF217	-1.54466	4.51469	-8.32036	2.19587e-14	5.6742e-13	22.1204
NCRNA00158	-1.09246	3.65998	-8.31599	2.25502e-14	5.8186e-13	22.0943
ANGPTL3	-0.975742	3.03378	-8.31575	2.25835e-14	5.81876e-13	22.0928
SIRPA	-1.52789	7.20657	-8.31427	2.2787e-14	5.86272e-13	22.084
EIF1	1.52267	12.0201	8.31281	2.29897e-14	5.90633e-13	22.0753
SPATA4	-0.892127	4.04236	-8.31134	2.31958e-14	5.95068e-13	22.0666
CDC42EP4	-0.990649	6.71318	-8.30548	2.40374e-14	6.15772e-13	22.0316
ITM2C	2.44722	11.3712	8.30318	2.43747e-14	6.22811e-13	22.0179
YWHAE	1.73224	9.77325	8.30313	2.43821e-14	6.22811e-13	22.0176
ART4	-1.45894	4.51187	-8.29995	2.48581e-14	6.34059e-13	21.9987
NLRP12	-1.02074	5.53701	-8.29949	2.49281e-14	6.34935e-13	21.9959
GRAMD1B	-1.20033	4.9539	-8.2964	2.54e-14	6.46031e-13	21.9775
ZNF479	-1.00721	3.55588	-8.29333	2.58781e-14	6.57253e-13	21.9592
OR2T29	-1.29181	3.41926	-8.29114	2.62247e-14	6.65106e-13	21.9462
CDKL1	-0.791106	4.63329	-8.29	2.6407e-14	6.68776e-13	21.9394
LMAN1	2.32399	9.52361	8.28927	2.65231e-14	6.70472e-13	21.9351
CYP19A1	-0.976574	3.943	-8.28911	2.65494e-14	6.70472e-13	21.9341
CCDC36	-0.91913	4.73711	-8.28888	2.65869e-14	6.70472e-13	21.9327
USP26	-1.30498	2.98652	-8.28687	2.6913e-14	6.77736e-13	21.9207
CYP4Z1	-1.06146	4.41771	-8.28377	2.7424e-14	6.89627e-13	21.9023
ZSCAN4	-0.893926	3.40651	-8.27544	2.88459e-14	7.24363e-13	21.8527
ZNF471	-0.816635	4.02084	-8.27366	2.91583e-14	7.31176e-13	21.8421
FAM19A2	-0.944389	4.45999	-8.27177	2.9495e-14	7.38579e-13	21.8308
C10orf129	-0.962353	4.49229	-8.26788	3.01996e-14	7.5516e-13	21.8077
UST	-1.08301	4.75363	-8.26673	3.04099e-14	7.59351e-13	21.8009
C2orf40	-1.08975	5.33356	-8.26315	3.10779e-14	7.74945e-13	21.7796
RPL13A	1.33913	12.2568	8.25954	3.1765e-14	7.90971e-13	21.7581
CTBP2	-0.863949	6.08828	-8.2522	3.321e-14	8.25798e-13	21.7145
SLC28A3	-1.05049	4.84333	-8.25133	3.33845e-14	8.28979e-13	21.7093
TIAM2	-1.3667	4.78628	-8.24804	3.40572e-14	8.44422e-13	21.6897
OSTalpha	-0.907109	5.68932	-8.24783	3.41013e-14	8.44422e-13	21.6885
PAQR9	-1.19759	5.98878	-8.24706	3.42606e-14	8.47188e-13	21.6839
NPY	-1.18721	5.60278	-8.24254	3.52108e-14	8.69476e-13	21.6571
SLC3A2	1.9622	9.81714	8.24181	3.53679e-14	8.72148e-13	21.6527
C2orf46	-1.05193	4.93794	-8.24123	3.54922e-14	8.74003e-13	21.6492
ACPP	-1.87812	4.68272	-8.24064	3.56179e-14	8.75886e-13	21.6458
psiTPTE22	-1.32674	6.94652	-8.23972	3.58165e-14	8.79555e-13	21.6403
CD53	2.25916	11.116	8.2385	3.60832e-14	8.84883e-13	21.633
BPY2	-1.06321	3.99619	-8.23608	3.66163e-14	8.96441e-13	21.6187
APOB	-0.995777	4.61373	-8.2359	3.66552e-14	8.96441e-13	21.6176
KRT23	-1.04425	4.47578	-8.23441	3.69872e-14	9.0332e-13	21.6088
UGT2B11	-0.973837	3.19404	-8.22621	3.88695e-14	9.47285e-13	21.5601
NEU1	1.67999	9.48455	8.22611	3.88938e-14	9.47285e-13	21.5595
RPS6KB2	1.17894	8.92834	8.2247	3.92263e-14	9.54077e-13	21.5511
C11orf44	-1.13653	5.77559	-8.22406	3.93787e-14	9.56478e-13	21.5473
ZNF695	-0.850648	4.53642	-8.22331	3.95567e-14	9.59492e-13	21.5429
OR10W1	-1.09082	4.44673	-8.22224	3.9814e-14	9.6442e-13	21.5365
FAM129B	-0.926973	6.851	-8.22112	4.00851e-14	9.69666e-13	21.5299
CLEC4E	-2.04224	4.05067	-8.22031	4.02816e-14	9.73099e-13	21.5251
RPS6	1.6654	11.7311	8.21985	4.03933e-14	9.7391e-13	21.5223
GUSB	1.59348	9.48243	8.21973	4.04246e-14	9.7391e-13	21.5216
QTRT1	1.29903	8.54839	8.2185	4.07259e-14	9.79844e-13	21.5143
PHF1	1.39387	9.0608	8.21803	4.08406e-14	9.81277e-13	21.5115
CD1C	-1.18774	4.90448	-8.21527	4.15276e-14	9.96438e-13	21.4952
SPAG17	-0.984568	3.50337	-8.2127	4.21802e-14	1.01074e-12	21.4799
DPAGT1	1.72306	8.58154	8.20454	4.43126e-14	1.06041e-12	21.4315
DYDC2	-0.983201	4.52838	-8.20399	4.44586e-14	1.06247e-12	21.4283
ATP5B	1.59212	10.6491	8.20229	4.49179e-14	1.07201e-12	21.4182
TC2N	-1.94459	4.34301	-8.20178	4.50575e-14	1.0739e-12	21.4151
PRKCQ	-1.24333	5.20373	-8.20098	4.52766e-14	1.07768e-12	21.4104
OR1L1	-1.23886	3.34214	-8.20031	4.54582e-14	1.08056e-12	21.4065
STATH	-1.19454	3.13484	-8.19669	4.64632e-14	1.10298e-12	21.385
LRRC18	-1.10537	4.20329	-8.19643	4.65377e-14	1.10327e-12	21.3834
VASH1	-0.968615	6.16987	-8.19583	4.67077e-14	1.10583e-12	21.3799
CSN1S1	-1.07816	3.56349	-8.19466	4.70393e-14	1.1122e-12	21.3729
C10orf96	-0.851875	3.39718	-8.19269	4.76013e-14	1.124e-12	21.3613
DPH1	0.749653	7.82047	8.19189	4.78305e-14	1.12791e-12	21.3566
MS4A14	-1.47605	4.43804	-8.18843	4.88426e-14	1.15026e-12	21.336
XKR3	-0.945306	3.55781	-8.18359	5.02901e-14	1.18278e-12	21.3074
HSD3B1	-1.03682	4.91718	-8.18293	5.04899e-14	1.18591e-12	21.3035
NCS1	-1.00285	5.42941	-8.1814	5.09584e-14	1.19534e-12	21.2944
TXNDC11	1.33018	9.20989	8.17993	5.14129e-14	1.20442e-12	21.2857
KNG1	-1.01933	3.8106	-8.17669	5.24294e-14	1.22661e-12	21.2665
MAN2A1	2.25088	9.33967	8.17578	5.27185e-14	1.23176e-12	21.2611
DGKG	-1.0416	5.76715	-8.17342	5.34733e-14	1.24776e-12	21.2472
TAF7	1.90426	9.08299	8.17192	5.39591e-14	1.25745e-12	21.2383
DYNLRB2	-1.12475	3.93865	-8.16782	5.53105e-14	1.28725e-12	21.214
WIPI1	2.10122	9.37291	8.16677	5.56625e-14	1.2936e-12	21.2078
ANGPT1	-1.00652	4.16752	-8.16657	5.57285e-14	1.2936e-12	21.2066
HLX	-1.06253	6.8569	-8.1659	5.59558e-14	1.29718e-12	21.2027
FYB	-2.70195	4.90247	-8.16441	5.64611e-14	1.30719e-12	21.1938
ZFHX4	-0.948392	4.52829	-8.16304	5.69278e-14	1.31629e-12	21.1858
FAM92A3	-1.14913	4.17611	-8.15968	5.80936e-14	1.3415e-12	21.1659
TMEM109	1.73965	10.0564	8.15655	5.92023e-14	1.36533e-12	21.1473
MYH8	-0.905682	3.74597	-8.15599	5.94012e-14	1.36815e-12	21.144
ORM1	-1.47112	5.13844	-8.15539	5.96156e-14	1.37131e-12	21.1405
WDFY4	-1.05474	6.03608	-8.14909	6.19238e-14	1.42257e-12	21.1032
SPAM1	-0.895947	3.50232	-8.1468	6.27856e-14	1.44051e-12	21.0897
PIK3C2G	-0.904565	3.50312	-8.14593	6.31125e-14	1.44614e-12	21.0846
OR4N4	-1.41407	3.67831	-8.14523	6.33795e-14	1.4504e-12	21.0805
KCNJ6	-1.09901	3.82876	-8.14019	6.53367e-14	1.49327e-12	21.0506
OK/SW-CL.36	-1.35934	3.70504	-8.13882	6.58764e-14	1.50367e-12	21.0426
CPB2	-0.900384	3.65567	-8.13855	6.59846e-14	1.50421e-12	21.0409
ATP6V1G3	-0.990435	3.51087	-8.138	6.62034e-14	1.50727e-12	21.0377
LILRB2	-1.26911	6.96182	-8.13741	6.64388e-14	1.5107e-12	21.0342
SLC22A24	-0.940343	3.93105	-8.1352	6.7329e-14	1.52899e-12	21.0212
ZFHX3	-0.928013	6.16194	-8.12974	6.95772e-14	1.57803e-12	20.989
DCTD	1.50887	8.62393	8.12896	6.99051e-14	1.58345e-12	20.9843
ARF4	1.97165	9.50838	8.12862	7.00478e-14	1.58466e-12	20.9823
OR7A5	-0.954235	3.72129	-8.12778	7.04033e-14	1.59069e-12	20.9774
GPX5	-1.16333	3.71783	-8.12502	7.1585e-14	1.61533e-12	20.961
SCHIP1	-0.837109	5.42307	-8.12396	7.20432e-14	1.62362e-12	20.9548
TMED9	1.16423	10.4189	8.1185	7.44472e-14	1.67567e-12	20.9226
COX6C	1.99287	8.02791	8.11762	7.48435e-14	1.68247e-12	20.9174
PIK3CD	-0.994891	6.64205	-8.1153	7.58945e-14	1.70394e-12	20.9037
SLC3A1	-0.926521	4.55774	-8.11486	7.6096e-14	1.70573e-12	20.9011
ACE2	-0.921962	3.80838	-8.11471	7.61659e-14	1.70573e-12	20.9002
F2RL2	-1.12868	4.00056	-8.11295	7.69748e-14	1.72168e-12	20.8899
OR52B6	-1.28299	4.29593	-8.11206	7.73912e-14	1.72882e-12	20.8846
RNF175	-1.04856	5.07763	-8.11002	7.8345e-14	1.74794e-12	20.8725
FLJ42393	-1.05982	5.02184	-8.10933	7.86684e-14	1.75296e-12	20.8685
CLNK	-1.00397	4.23621	-8.10765	7.94703e-14	1.76861e-12	20.8586
SETMAR	-0.916398	5.8268	-8.10608	8.02212e-14	1.78309e-12	20.8493
NANOGP1	-1.09312	4.2031	-8.10219	8.21232e-14	1.8231e-12	20.8264
C18orf34	-0.889325	3.37903	-8.09567	8.54023e-14	1.89353e-12	20.788
ANKRD26P1	-0.824229	3.60818	-8.09543	8.55267e-14	1.89393e-12	20.7865
DYX1C1	-0.933176	4.23916	-8.08505	9.10279e-14	2.01324e-12	20.7254
DNTT	-1.19934	4.64484	-8.08452	9.13193e-14	2.01718e-12	20.7223
SEC14L4	-1.02957	6.0467	-8.08409	9.15576e-14	2.01994e-12	20.7197
EEF1G	1.64866	11.7579	8.08165	9.29085e-14	2.04721e-12	20.7053
CCDC83	-0.944197	3.4809	-8.08057	9.35118e-14	2.05795e-12	20.699
DAOA	-0.885143	4.15076	-8.07852	9.46695e-14	2.08086e-12	20.6869
NDST4	-1.03348	3.36199	-8.07719	9.54294e-14	2.09497e-12	20.6791
ADRBK2	-1.61872	5.1393	-8.07678	9.56647e-14	2.09755e-12	20.6767
C3orf67	-1.03732	4.16652	-8.07418	9.71701e-14	2.12794e-12	20.6614
KDELR2	2.07155	9.91679	8.07375	9.74184e-14	2.12903e-12	20.6589
NEDD8	1.32787	7.78286	8.07368	9.74591e-14	2.12903e-12	20.6585
MGAM	-2.10304	5.16811	-8.071	9.90395e-14	2.16091e-12	20.6427
DUSP5	2.33789	10.8917	8.06893	1.00278e-13	2.18265e-12	20.6305
FAM55B	-1.02957	3.65993	-8.06893	1.00281e-13	2.18265e-12	20.6305
CLEC10A	-0.884455	4.97765	-8.06809	1.00787e-13	2.19098e-12	20.6255
CCDC15	-1.02302	3.95534	-8.06782	1.00947e-13	2.19178e-12	20.624
EIF4A2	2.11742	10.2827	8.06685	1.01541e-13	2.20198e-12	20.6182
UBE2M	0.998249	9.41796	8.06246	1.0425e-13	2.258e-12	20.5924
TYR	-0.991699	4.34858	-8.06205	1.04504e-13	2.26073e-12	20.59
RNASE11	-0.997606	3.33101	-8.06122	1.05027e-13	2.26929e-12	20.5851
FREM1	-0.959194	4.31131	-8.05605	1.08336e-13	2.33796e-12	20.5547
C1orf101	-0.838754	4.17896	-8.05139	1.11403e-13	2.40124e-12	20.5273
OR5AS1	-1.09743	3.06373	-8.05012	1.12254e-13	2.41665e-12	20.5199
MUC7	-1.16547	4.46021	-8.04878	1.13162e-13	2.43326e-12	20.512
PRKCH	-1.75779	5.47373	-8.04798	1.137e-13	2.44188e-12	20.5073
SCG3	-0.969856	3.28609	-8.04671	1.1457e-13	2.45759e-12	20.4998
GPRC6A	-1.00898	3.63659	-8.04553	1.15387e-13	2.47214e-12	20.4929
ITGB2	-2.21783	7.53264	-8.04374	1.16632e-13	2.49582e-12	20.4823
KRT73	-1.02292	5.33416	-8.04333	1.16914e-13	2.49883e-12	20.48
ALG8	2.13216	7.9273	8.04274	1.17334e-13	2.50481e-12	20.4765
PTGES	-1.0067	6.63612	-8.03958	1.19571e-13	2.54951e-12	20.4579
IL1RAP	-1.83224	5.3533	-8.03877	1.20157e-13	2.55894e-12	20.4531
CIAO1	0.836076	8.35124	8.03842	1.20405e-13	2.56116e-12	20.4511
RNF24	-1.22053	6.63318	-8.03789	1.20787e-13	2.56622e-12	20.448
ERGIC1	1.5163	8.7668	8.03354	1.23976e-13	2.63084e-12	20.4225
C11orf88	-0.867445	4.89313	-8.0332	1.24235e-13	2.63318e-12	20.4204
IFNAR1	2.19006	8.42233	8.03131	1.25648e-13	2.65998e-12	20.4093
AUTS2	-1.01941	5.36682	-8.02835	1.27895e-13	2.70382e-12	20.392
SPRYD3	1.30849	8.47033	8.02818	1.28023e-13	2.70382e-12	20.391
BET1L	1.55265	8.4425	8.02506	1.30433e-13	2.75145e-12	20.3727
TSPAN31	1.62377	8.6672	8.02369	1.31507e-13	2.77083e-12	20.3646
TACSTD2	-1.1053	5.79863	-8.01932	1.34999e-13	2.84104e-12	20.3389
C1orf162	-2.23389	6.81812	-8.01809	1.35989e-13	2.8585e-12	20.3318
SUMF2	1.97008	9.83187	8.01722	1.36704e-13	2.87013e-12	20.3266
POLR2H	1.87109	8.30013	8.01647	1.37321e-13	2.87796e-12	20.3222
GORASP2	1.42698	9.16562	8.01624	1.37508e-13	2.87796e-12	20.3209
ILF2	1.70268	9.91793	8.01617	1.37562e-13	2.87796e-12	20.3205
SLC16A4	-0.876461	4.00894	-8.01399	1.39368e-13	2.91233e-12	20.3077
ASB15	-1.07553	3.94922	-8.01293	1.40258e-13	2.9275e-12	20.3015
SIK1	2.23485	11.0766	8.01188	1.41141e-13	2.94248e-12	20.2953
SIRPD	-1.28841	4.97878	-8.00881	1.43759e-13	2.99356e-12	20.2773
LST1	-1.55178	7.18299	-8.00539	1.46729e-13	3.05183e-12	20.2573
AMELX	-1.01591	4.15589	-8.00493	1.47129e-13	3.05657e-12	20.2546
MYO1H	-0.974173	4.05448	-8.00445	1.47557e-13	3.06189e-12	20.2517
KLHL23	-1.11448	4.04018	-8.00397	1.47977e-13	3.06704e-12	20.2489
LCN2	-2.80939	7.8304	-8.00108	1.50559e-13	3.11693e-12	20.232
RPSAP58	1.7984	8.67887	7.99769	1.53639e-13	3.177e-12	20.2121
TM9SF1	1.62244	8.55837	7.99514	1.55997e-13	3.22201e-12	20.1972
NUP210L	-0.905335	3.97265	-7.99183	1.59117e-13	3.28265e-12	20.1778
OR4F16	-1.56938	3.52169	-7.988	1.62797e-13	3.35467e-12	20.1554
IFNA17	-1.12472	4.1492	-7.98309	1.67643e-13	3.45054e-12	20.1266
GSTK1	1.41039	9.26212	7.97799	1.72827e-13	3.55314e-12	20.0968
MYOZ2	-0.978626	3.72429	-7.97747	1.73367e-13	3.56012e-12	20.0937
HRG	-1.06485	3.85857	-7.97445	1.76518e-13	3.62064e-12	20.076
CFTR	-0.861339	3.83461	-7.9713	1.79867e-13	3.6851e-12	20.0576
CEBPZ	-0.992258	4.14889	-7.97006	1.812e-13	3.7037e-12	20.0504
TMEM49	1.6971	9.44011	7.96994	1.8133e-13	3.7037e-12	20.0497
OR4F6	-1.19983	3.94498	-7.96988	1.81399e-13	3.7037e-12	20.0493
PQBP1	0.852887	8.79577	7.96909	1.82257e-13	3.71695e-12	20.0447
IFNK	-1.30055	4.44514	-7.96746	1.84041e-13	3.74905e-12	20.0351
TM7SF4	-1.28372	4.23417	-7.96715	1.84379e-13	3.75164e-12	20.0333
USF1	1.50469	8.72572	7.96563	1.86063e-13	3.78157e-12	20.0244
IGHV7-81	-1.20027	4.84738	-7.96516	1.86576e-13	3.78769e-12	20.0217
ABCB5	-0.830188	3.62424	-7.96428	1.87569e-13	3.80351e-12	20.0165
NANOGNB	-1.13053	4.04972	-7.96355	1.88384e-13	3.81568e-12	20.0123
PSME3	1.20631	8.71085	7.96328	1.88681e-13	3.81735e-12	20.0107
FRMPD1	-0.936684	4.75954	-7.96266	1.89385e-13	3.82725e-12	20.0071
TCEAL7	-1.21972	5.36236	-7.96243	1.89641e-13	3.82808e-12	20.0057
PSMB7	1.67265	9.70647	7.9614	1.90819e-13	3.84751e-12	19.9997
DEPDC7	-0.882954	4.33501	-7.96006	1.9235e-13	3.87397e-12	19.9918
C6orf165	-0.951003	3.69927	-7.95825	1.94438e-13	3.90983e-12	19.9812
TMEM59	1.98233	9.9139	7.95813	1.94569e-13	3.90983e-12	19.9806
ZNF460	2.10695	10.2321	7.95722	1.95637e-13	3.92685e-12	19.9752
PKD1L3	-0.815639	4.18922	-7.9551	1.98126e-13	3.97234e-12	19.9628
PZP	-0.872047	4.45352	-7.95327	2.00299e-13	4.0114e-12	19.9521
TRIM49L2	-1.10088	4.20655	-7.94784	2.0688e-13	4.13799e-12	19.9204
SCGB1D2	-0.972283	3.98848	-7.94768	2.07086e-13	4.13799e-12	19.9195
SI	-0.832002	3.38302	-7.94447	2.11081e-13	4.2131e-12	19.9007
LOC100505593	-0.903601	3.9241	-7.94418	2.1145e-13	4.21575e-12	19.899
SLC19A3	-0.921433	4.53109	-7.94248	2.13605e-13	4.25393e-12	19.8891
DPP10	-0.954841	3.78278	-7.94068	2.15904e-13	4.29491e-12	19.8786
GGTA1	-1.94413	4.39687	-7.93513	2.2316e-13	4.43431e-12	19.8462
ADCY10	-0.855251	3.89473	-7.92828	2.32455e-13	4.61387e-12	19.8062
TCTN3	2.09611	7.98254	7.9255	2.36328e-13	4.6855e-12	19.79
UPP2	-0.964119	5.29496	-7.92512	2.36862e-13	4.69087e-12	19.7878
CD5	-1.11414	6.27168	-7.9232	2.3959e-13	4.73963e-12	19.7766
IDH3A	2.12472	8.94773	7.92213	2.41116e-13	4.76452e-12	19.7703
SPINK1	-1.02798	4.04923	-7.9195	2.44927e-13	4.83446e-12	19.755
CD300E	-1.16085	7.21678	-7.91901	2.4564e-13	4.84316e-12	19.7521
OR52K1	-1.10523	3.49346	-7.91846	2.46444e-13	4.85363e-12	19.7489
FLRT2	-1.05457	4.34843	-7.91815	2.46895e-13	4.85714e-12	19.7471
FAU	1.32552	10.5397	7.91675	2.48962e-13	4.8924e-12	19.7389
OR13C8	-1.31876	3.81675	-7.91585	2.50294e-13	4.91317e-12	19.7337
LILRA4	-1.1128	5.54501	-7.91326	2.54184e-13	4.98011e-12	19.7186
KDM6B	-1.48668	6.7064	-7.91321	2.54264e-13	4.98011e-12	19.7183
CEACAM8	-3.09942	6.55222	-7.90798	2.62292e-13	5.13169e-12	19.6878
RPL28	1.41215	10.9487	7.90601	2.65383e-13	5.18647e-12	19.6763
ZNF663	-0.859441	3.75641	-7.90568	2.65912e-13	5.19111e-12	19.6744
RBMY1F	-1.07317	3.8128	-7.90438	2.67979e-13	5.22573e-12	19.6668
OR4K14	-1.26396	4.32356	-7.90318	2.69898e-13	5.25741e-12	19.6598
SYVN1	1.34223	9.52746	7.90036	2.74447e-13	5.33437e-12	19.6434
SSNA1	1.45013	8.70673	7.90036	2.74449e-13	5.33437e-12	19.6434
UTS2	-1.10665	3.59181	-7.89852	2.77473e-13	5.38728e-12	19.6327
MS4A5	-1.03917	3.78927	-7.89095	2.90238e-13	5.62897e-12	19.5886
FAM138B	-1.28929	3.71938	-7.88746	2.96323e-13	5.74074e-12	19.5682
WDR63	-0.957343	3.46899	-7.88664	2.97766e-13	5.76242e-12	19.5635
ZNF706	1.63212	7.54645	7.88401	3.02458e-13	5.84686e-12	19.5482
PSMD2	1.47549	8.78735	7.87905	3.11491e-13	6.01495e-12	19.5193
RNF111	1.35027	7.418	7.87363	3.21673e-13	6.20485e-12	19.4878
VIT	-0.872986	4.6716	-7.86971	3.29244e-13	6.34401e-12	19.465
COL6A5	-1.17707	3.99791	-7.86204	3.4457e-13	6.63214e-12	19.4204
DNAJB11	1.84315	9.31152	7.86156	3.4557e-13	6.6442e-12	19.4176
IFT88	-0.992381	3.90449	-7.86126	3.46187e-13	6.64888e-12	19.4158
TRPV5	-0.931279	5.26961	-7.86046	3.47826e-13	6.67316e-12	19.4112
TCTEX1D2	-0.865905	5.457	-7.85975	3.49287e-13	6.69397e-12	19.4071
2021-09-15	1.79171	8.28395	7.8578	3.53365e-13	6.76485e-12	19.3957
HTR7	-1.03278	4.66674	-7.85756	3.5385e-13	6.76687e-12	19.3944
MRPL20	1.36671	8.49004	7.85683	3.554e-13	6.7892e-12	19.3901
SUSD1	-1.3829	6.15629	-7.85181	3.66121e-13	6.98652e-12	19.361
BRDT	-0.891195	3.65635	-7.85113	3.67598e-13	7.00719e-12	19.357
KIAA0748	-1.04527	4.69746	-7.848	3.74495e-13	7.13102e-12	19.3388
ALDH18A1	2.05583	9.09074	7.84746	3.7569e-13	7.14614e-12	19.3357
SPI1	-1.18103	7.80135	-7.84628	3.78325e-13	7.18859e-12	19.3288
C4orf17	-0.921937	3.45177	-7.84474	3.81797e-13	7.24681e-12	19.3199
MLC1	-1.19651	6.63689	-7.84081	3.90792e-13	7.40965e-12	19.297
GMPPB	1.06581	8.44315	7.83914	3.94666e-13	7.47514e-12	19.2874
CYP7B1	-0.866365	5.18162	-7.83873	3.95639e-13	7.48561e-12	19.285
PROKR2	-1.16844	4.73421	-7.83712	3.99431e-13	7.54932e-12	19.2756
LGALS12	-0.97563	6.01695	-7.8335	4.08092e-13	7.70485e-12	19.2546
SUMO1P1	-0.991254	4.56355	-7.83169	4.12481e-13	7.77946e-12	19.2441
AMELY	-0.938791	4.26771	-7.83112	4.1388e-13	7.79758e-12	19.2408
GPRC5D	4.11275	10.6896	7.8302	4.16134e-13	7.83177e-12	19.2355
RAB9BP1	-0.838831	3.39153	-7.82501	4.29114e-13	8.06752e-12	19.2054
DNAJC10	2.60054	8.82809	7.82438	4.30713e-13	8.08905e-12	19.2017
SARS	2.09597	9.87532	7.82322	4.33676e-13	8.1361e-12	19.195
GFRA1	-1.00878	5.35865	-7.82111	4.39129e-13	8.22975e-12	19.1828
OR11H1	-1.15019	4.21369	-7.82089	4.39713e-13	8.23202e-12	19.1815
ARPP21	-0.88903	4.25891	-7.81563	4.536e-13	8.48308e-12	19.151
CXCL1	-1.70671	7.30314	-7.813	4.60706e-13	8.60694e-12	19.1358
FAM178B	-1.03052	6.48578	-7.80928	4.70977e-13	8.7896e-12	19.1142
GAB1	2.12192	9.50053	7.80811	4.74247e-13	8.84136e-12	19.1074
SPINK7	-1.04448	3.02421	-7.80771	4.75353e-13	8.85271e-12	19.1051
GALNTL5	-0.928872	3.76936	-7.80606	4.80028e-13	8.93043e-12	19.0955
FLJ42280	-1.02649	4.00369	-7.80478	4.83655e-13	8.98852e-12	19.0881
ARIH2	1.43941	8.51753	7.80135	4.93579e-13	9.16337e-12	19.0682
FUT9	-1.11606	3.25631	-7.80058	4.95818e-13	9.19535e-12	19.0638
LDHA	2.19591	10.9494	7.79936	4.99408e-13	9.24635e-12	19.0567
AGTR1	-0.949054	4.98966	-7.79915	5.00027e-13	9.24635e-12	19.0555
PAQR4	-1.0213	7.41362	-7.79912	5.00125e-13	9.24635e-12	19.0553
C21orf94	-1.16458	2.90904	-7.79465	5.13489e-13	9.48357e-12	19.0295
FAM46D	-0.877447	3.11796	-7.79328	5.17686e-13	9.55118e-12	19.0215
TM9SF4	1.18938	8.56398	7.79305	5.18377e-13	9.55402e-12	19.0202
KRTAP6-1	-1.20413	7.30954	-7.79235	5.20532e-13	9.58382e-12	19.0161
RPS21	1.45832	8.81968	7.7913	5.23762e-13	9.62596e-12	19.0101
CST1	-1.16974	5.6506	-7.79114	5.24266e-13	9.62596e-12	19.0091
MGC44328	-1.08859	4.23612	-7.79108	5.24443e-13	9.62596e-12	19.0088
ZNF713	-1.02542	4.57237	-7.78851	5.32464e-13	9.76312e-12	18.9939
TROAP	-1.04345	6.86127	-7.78749	5.35674e-13	9.81187e-12	18.988
HTN1	-1.06666	3.03055	-7.78661	5.38478e-13	9.8531e-12	18.9829
HLA-DOA	-1.07342	5.82128	-7.78387	5.47253e-13	1.00034e-11	18.9671
CLPTM1	1.04873	9.60997	7.77979	5.60614e-13	1.02371e-11	18.9435
DDX24	1.60253	9.65988	7.77695	5.70075e-13	1.03992e-11	18.9271
ROS1	-0.848995	3.73107	-7.77537	5.75417e-13	1.04859e-11	18.9179
PRRC1	1.48081	9.12301	7.77096	5.90594e-13	1.07515e-11	18.8924
TXNDC15	1.78997	8.90536	7.76883	5.98065e-13	1.08764e-11	18.8801
OR5M8	-1.01083	4.28436	-7.76835	5.99769e-13	1.08962e-11	18.8773
OR4C46	-0.940349	3.72764	-7.75797	6.37598e-13	1.15717e-11	18.8174
C3orf48	-0.856657	3.58305	-7.7558	6.45829e-13	1.17078e-11	18.8048
SYTL4	-0.923715	5.28805	-7.75564	6.46413e-13	1.17078e-11	18.8039
TRIM49	-1.07429	3.95378	-7.75422	6.51868e-13	1.17946e-11	18.7957
PSTPIP1	-1.08924	6.55279	-7.75285	6.57146e-13	1.1878e-11	18.7878
SUB1	1.89209	10.268	7.75154	6.62254e-13	1.19582e-11	18.7802
SERPINB3	-1.02076	3.21885	-7.74403	6.92202e-13	1.24863e-11	18.7369
CD48	2.74112	10.3668	7.74299	6.96467e-13	1.25505e-11	18.7309
TNFSF18	-1.04125	4.10901	-7.74179	7.01383e-13	1.26263e-11	18.724
DNAH17	-0.909951	4.5544	-7.7415	7.02594e-13	1.26353e-11	18.7223
OR11H4	-0.981286	3.86545	-7.74054	7.06556e-13	1.26938e-11	18.7168
OR8H2	-1.0679	3.52558	-7.74004	7.08651e-13	1.27186e-11	18.7139
H3F3C	1.89276	11.0009	7.73924	7.11989e-13	1.27656e-11	18.7093
CNKSR3	-0.970292	4.7801	-7.7385	7.15114e-13	1.28087e-11	18.705
GOLPH3	1.14962	9.5938	7.73664	7.23004e-13	1.2937e-11	18.6942
C10orf79	-0.83683	3.77088	-7.73357	7.36171e-13	1.31594e-11	18.6766
NCRNA00238	-0.907524	3.14155	-7.73284	7.39324e-13	1.32025e-11	18.6724
CMTM3	-1.03985	7.04765	-7.73265	7.4017e-13	1.32044e-11	18.6712
USP17L6P	-2.00074	5.56962	-7.72757	7.62648e-13	1.35918e-11	18.6419
EEF1B2	1.77333	9.44204	7.72723	7.6418e-13	1.36055e-11	18.64
DEFA6	-1.08176	5.02341	-7.72656	7.67193e-13	1.36344e-11	18.6361
UGT2B28	-0.940411	3.62295	-7.72652	7.67334e-13	1.36344e-11	18.6359
BTG2	1.77256	10.3182	7.7255	7.71995e-13	1.37035e-11	18.63
CD3G	-1.60822	5.15019	-7.72515	7.73557e-13	1.37175e-11	18.628
PREX2	-0.796393	3.98037	-7.72365	7.8043e-13	1.38256e-11	18.6194
CLDND1	1.81353	8.91708	7.72317	7.82626e-13	1.38508e-11	18.6166
FKBP1A	-1.25626	7.13866	-7.72081	7.93548e-13	1.40301e-11	18.603
CYP3A7	-0.86131	3.80893	-7.72047	7.95172e-13	1.40449e-11	18.601
FGFR2	-0.835471	4.52404	-7.71991	7.97772e-13	1.40768e-11	18.5978
REG1B	-1.06007	4.26371	-7.71646	8.14144e-13	1.43411e-11	18.5779
DCTN5	1.47709	8.53274	7.71618	8.15491e-13	1.43411e-11	18.5763
AOX1	-0.88193	4.64373	-7.71617	8.15531e-13	1.43411e-11	18.5763
CD300C	-1.18555	6.80308	-7.71608	8.15972e-13	1.43411e-11	18.5757
HCN1	-0.96243	4.72614	-7.71562	8.18164e-13	1.43655e-11	18.5731
FHL5	-0.872906	3.68505	-7.7124	8.33823e-13	1.46217e-11	18.5545
IDO2	-0.924104	4.43019	-7.71228	8.34401e-13	1.46217e-11	18.5539
C18orf26	-1.01101	3.32357	-7.71107	8.40335e-13	1.47112e-11	18.5469
LYSMD3	2.26038	8.73618	7.71043	8.43517e-13	1.47524e-11	18.5432
LARP1	1.32881	9.37076	7.70819	8.54718e-13	1.49337e-11	18.5303
OR11L1	-0.984569	4.82474	-7.70776	8.56835e-13	1.4956e-11	18.5279
PLEKHH2	-0.852276	4.13751	-7.70649	8.63293e-13	1.50539e-11	18.5205
COX7C	2.04265	8.4386	7.69743	9.10488e-13	1.58614e-11	18.4684
STT3B	2.08362	10.1899	7.69675	9.14095e-13	1.59087e-11	18.4645
CYP3A4	-0.949317	3.68287	-7.69496	9.23798e-13	1.60521e-11	18.4542
KRT222	-0.982263	3.61582	-7.69489	9.24142e-13	1.60521e-11	18.4538
EMR3	-1.02684	4.94554	-7.69467	9.25351e-13	1.60574e-11	18.4525
RPE65	-0.961536	4.01034	-7.69141	9.43231e-13	1.63518e-11	18.4338
CANX	1.7293	10.9656	7.68693	9.68344e-13	1.67708e-11	18.408
OSCAR	-1.0878	6.18085	-7.68659	9.70332e-13	1.67889e-11	18.406
CREB3L2	2.07954	10.05	7.68442	9.82715e-13	1.69867e-11	18.3936
TYK2	0.924401	8.88062	7.68348	9.88171e-13	1.70644e-11	18.3882
ATP5J2	1.99348	8.55445	7.68105	1.00238e-12	1.72929e-11	18.3742
PIGY	1.18952	8.64636	7.68013	1.00779e-12	1.73695e-11	18.3689
ORC1	-1.35311	5.67423	-7.67982	1.00962e-12	1.73842e-11	18.3671
AQPEP	-0.849782	4.0991	-7.67948	1.01167e-12	1.74027e-11	18.3652
SEC23B	1.9354	8.9223	7.67923	1.01314e-12	1.74111e-11	18.3637
CLRN1	-1.00425	4.28319	-7.67805	1.02018e-12	1.75153e-11	18.357
ACO2	1.34497	9.10832	7.67521	1.03729e-12	1.77917e-11	18.3407
ATP5A1	1.72247	10.3292	7.67496	1.03881e-12	1.78007e-11	18.3392
C11orf24	1.79895	8.34322	7.67272	1.05257e-12	1.80193e-11	18.3263
EFHB	-0.924836	3.65054	-7.67219	1.05586e-12	1.80582e-11	18.3233
APOH	-0.958346	3.54514	-7.67101	1.06319e-12	1.81661e-11	18.3165
C11orf70	-0.788131	3.62553	-7.67071	1.06504e-12	1.81743e-11	18.3148
SCGB1D1	-0.958598	4.10602	-7.6706	1.06571e-12	1.81743e-11	18.3142
VOPP1	1.65471	9.7349	7.67013	1.06869e-12	1.82075e-11	18.3115
HYAL4	-0.892511	3.46524	-7.66521	1.09993e-12	1.87219e-11	18.2832
TOR3A	2.1093	9.4756	7.66247	1.11778e-12	1.90076e-11	18.2675
TLR2	-1.92475	5.28433	-7.66208	1.12031e-12	1.90324e-11	18.2653
CCIN	-1.37677	4.3713	-7.6619	1.1215e-12	1.90345e-11	18.2642
C2orf63	-0.822598	3.40942	-7.65931	1.13863e-12	1.93069e-11	18.2494
NRG4	-1.17936	4.28408	-7.65721	1.15275e-12	1.95276e-11	18.2373
IGBP1	1.87686	9.09361	7.65616	1.15986e-12	1.96293e-11	18.2313
DSC1	-0.956352	4.03324	-7.65356	1.17768e-12	1.99121e-11	18.2163
AK7	-0.765556	3.88303	-7.65015	1.20142e-12	2.02942e-11	18.1968
KLRG1	-0.948672	4.3881	-7.64698	1.22396e-12	2.06553e-11	18.1786
NOMO3	2.07941	10.3102	7.64472	1.24021e-12	2.09097e-11	18.1657
KIAA0040	2.01566	8.11427	7.64305	1.2524e-12	2.10953e-11	18.1561
SH2B3	-0.901285	7.34289	-7.64279	1.25431e-12	2.11075e-11	18.1546
SKIV2L	0.981558	7.86497	7.64083	1.26883e-12	2.13317e-11	18.1433
GTSCR1	-1.0246	3.52128	-7.63999	1.27503e-12	2.14157e-11	18.1386
CCL20	-1.7481	4.55806	-7.63771	1.29215e-12	2.16828e-11	18.1255
BSCL2	1.93341	8.84658	7.63683	1.29884e-12	2.17746e-11	18.1204
SLC7A13	-0.97934	3.34054	-7.63527	1.31073e-12	2.19532e-11	18.1115
ASZ1	-0.76011	3.61464	-7.63494	1.31328e-12	2.19752e-11	18.1096
MMP20	-0.980219	4.38284	-7.63395	1.32091e-12	2.20822e-11	18.1039
UBE2G1	1.79112	9.33249	7.63334	1.32562e-12	2.21401e-11	18.1005
ICAM3	2.20028	10.7532	7.63291	1.32902e-12	2.2176e-11	18.098
OR13C3	-1.08654	2.98104	-7.63217	1.33476e-12	2.22511e-11	18.0937
OR9A2	-1.1916	3.40305	-7.63077	1.34571e-12	2.24126e-11	18.0857
SEC24C	1.15407	8.26043	7.62983	1.35317e-12	2.25157e-11	18.0803
CNBP	1.64911	10.2574	7.62804	1.36743e-12	2.27317e-11	18.0701
PGM3	2.54785	8.04389	7.62682	1.37722e-12	2.28731e-11	18.0631
CRISPLD2	-1.08062	5.64198	-7.62606	1.38328e-12	2.29524e-11	18.0588
CD177	-1.54611	6.78142	-7.62523	1.39007e-12	2.30436e-11	18.054
GJB6	-1.76384	5.21233	-7.6232	1.40662e-12	2.32963e-11	18.0424
ADAM7	-0.90381	3.67553	-7.62073	1.42707e-12	2.3613e-11	18.0282
FAM134C	1.33392	8.73989	7.61954	1.43707e-12	2.37446e-11	18.0214
STOML2	1.48171	9.26949	7.61946	1.43769e-12	2.37446e-11	18.021
ROGDI	-0.972424	7.99417	-7.61821	1.4483e-12	2.38977e-11	18.0138
COPZ1	1.67791	8.95131	7.61697	1.45885e-12	2.40494e-11	18.0067
FAM124B	-0.92953	5.44276	-7.61648	1.46299e-12	2.40954e-11	18.0039
RPL15	1.70969	10.2608	7.61333	1.49013e-12	2.45197e-11	17.9859
TXLNA	1.00842	8.60754	7.60958	1.52319e-12	2.50405e-11	17.9644
SCGB2A2	-1.02714	4.18735	-7.60892	1.52906e-12	2.51138e-11	17.9607
LY6G6C	-1.18202	5.5533	-7.6063	1.55262e-12	2.54772e-11	17.9457
PDE3B	-1.77028	4.8336	-7.60439	1.57008e-12	2.57401e-11	17.9347
BEX1	-2.40636	5.4512	-7.60304	1.5825e-12	2.59004e-11	17.927
FKBP2	1.45843	9.28213	7.60301	1.58277e-12	2.59004e-11	17.9268
CLDN17	-1.10564	3.84734	-7.60098	1.60164e-12	2.61851e-11	17.9152
SULT1C4	-0.940678	3.4432	-7.59679	1.64129e-12	2.68088e-11	17.8913
OR2B2	-1.11904	3.23677	-7.59564	1.6523e-12	2.69639e-11	17.8847
KCNH8	-1.08047	4.37953	-7.59229	1.68497e-12	2.74718e-11	17.8656
TINAG	-0.822297	3.80983	-7.58883	1.7193e-12	2.80059e-11	17.8458
EIF5A2	-1.37092	4.90946	-7.58548	1.7533e-12	2.85335e-11	17.8267
OR13C2	-1.07036	3.42139	-7.58385	1.76997e-12	2.87787e-11	17.8174
METTL5	1.71116	8.58156	7.58198	1.78945e-12	2.90687e-11	17.8067
HDGFRP3	-1.68565	5.26822	-7.58128	1.79669e-12	2.91164e-11	17.8027
HLA-F	1.81549	10.6022	7.58124	1.79711e-12	2.91164e-11	17.8025
RGL4	-0.876621	5.99501	-7.58123	1.79729e-12	2.91164e-11	17.8024
OR4X1	-0.918713	4.29803	-7.57947	1.81574e-12	2.93886e-11	17.7924
CEACAM5	-0.879889	4.90917	-7.57927	1.81788e-12	2.93964e-11	17.7912
MYO3A	-0.84186	3.921	-7.57812	1.83015e-12	2.9568e-11	17.7847
PRDX5	1.88203	10.288	7.57647	1.84786e-12	2.9827e-11	17.7752
CA14	-0.940206	4.53524	-7.57627	1.85e-12	2.98346e-11	17.7741
HTR1F	-1.17376	3.81026	-7.57318	1.88365e-12	3.03497e-11	17.7564
NAT2	-1.08341	3.33053	-7.57196	1.89701e-12	3.05374e-11	17.7495
OR4A15	-0.937257	3.39557	-7.57118	1.90565e-12	3.06488e-11	17.7451
SMAD5	1.54705	7.62359	7.5684	1.93686e-12	3.11226e-11	17.7292
PHC3	1.59159	9.12079	7.56766	1.94515e-12	3.12276e-11	17.725
IL21	-1.14837	4.18169	-7.56721	1.95032e-12	3.12825e-11	17.7224
RPL17	1.87673	10.4373	7.56592	1.96505e-12	3.14904e-11	17.715
PXN	-0.946103	7.00661	-7.5652	1.97324e-12	3.15809e-11	17.7109
ATP2A2	1.78178	9.08162	7.56511	1.97425e-12	3.15809e-11	17.7104
APOA2	-1.14812	5.21443	-7.5636	1.9917e-12	3.18314e-11	17.7018
PLD1	-1.28481	4.57047	-7.5558	2.08433e-12	3.32819e-11	17.6573
MRO	-0.971489	4.64423	-7.55499	2.09413e-12	3.34085e-11	17.6527
UNQ6975	-0.955468	4.22646	-7.55431	2.10246e-12	3.35113e-11	17.6488
CNTN6	-0.948493	4.05057	-7.55232	2.12689e-12	3.38704e-11	17.6375
ERCC3	1.0132	7.45892	7.55113	2.14167e-12	3.40337e-11	17.6308
KRTAP11-1	-1.03655	5.24421	-7.55107	2.14249e-12	3.40337e-11	17.6304
SSH1	-0.717816	6.21603	-7.55104	2.14287e-12	3.40337e-11	17.6302
IKZF2	-0.888149	4.36202	-7.54911	2.16705e-12	3.43827e-11	17.6192
GPR171	-0.899764	3.77054	-7.54898	2.16871e-12	3.43827e-11	17.6185
ST6GALNAC2	-0.821349	5.17612	-7.54785	2.18304e-12	3.45791e-11	17.612
CLCA1	-0.932448	3.80229	-7.54682	2.19615e-12	3.47558e-11	17.6062
LCE1B	-1.01433	4.73475	-7.54625	2.20342e-12	3.48399e-11	17.6029
UBD	-1.14878	4.37463	-7.54497	2.21994e-12	3.50534e-11	17.5956
RAB20	-1.07066	6.14299	-7.54489	2.22087e-12	3.50534e-11	17.5952
RASGRP2	-1.12651	6.88379	-7.54252	2.25175e-12	3.55094e-11	17.5817
CPXM1	-0.934903	6.1308	-7.54146	2.26565e-12	3.56971e-11	17.5757
ART3	-0.919612	3.52516	-7.54006	2.28422e-12	3.59578e-11	17.5677
MAGED2	1.86554	8.54379	7.53875	2.30165e-12	3.61962e-11	17.5602
COX5A	1.84256	9.64792	7.53862	2.30343e-12	3.61962e-11	17.5595
SCRG1	-0.787444	3.75012	-7.53823	2.30861e-12	3.62456e-11	17.5573
COPB2	2.02385	8.41843	7.53453	2.35887e-12	3.7002e-11	17.5362
IL7R	-1.74289	4.33732	-7.53258	2.38568e-12	3.73715e-11	17.5251
HTR3D	-1.04066	5.4981	-7.53246	2.38734e-12	3.73715e-11	17.5244
CST9	-1.35798	3.96584	-7.53236	2.38872e-12	3.73715e-11	17.5239
EIF3C	1.50566	10.5822	7.53011	2.42017e-12	3.78303e-11	17.5111
PPP1CC	1.98205	10.7119	7.52498	2.4934e-12	3.89408e-11	17.4819
ITGA9	-0.9004	6.00753	-7.5241	2.50621e-12	3.91066e-11	17.4769
YIF1A	1.83051	9.02613	7.52374	2.51148e-12	3.91545e-11	17.4748
TRAM2	1.87416	9.00868	7.52041	2.56055e-12	3.98845e-11	17.4559
RPL4	1.6083	11.5584	7.51893	2.58258e-12	4.01925e-11	17.4475
OR2T12	-1.3966	6.49405	-7.51831	2.59193e-12	4.03029e-11	17.4439
ZNF702P	-0.784343	3.64632	-7.51136	2.69867e-12	4.19182e-11	17.4044
C11orf58	1.70555	9.45869	7.51124	2.70053e-12	4.19182e-11	17.4038
C18orf12	-1.70078	4.36903	-7.51027	2.71589e-12	4.21199e-11	17.3982
OR10J1	-1.23942	3.71827	-7.5094	2.72952e-12	4.22634e-11	17.3933
SLC16A5	-0.757996	6.20394	-7.50938	2.72989e-12	4.22634e-11	17.3932
CIITA	-0.935841	6.07089	-7.50878	2.73935e-12	4.23731e-11	17.3898
KRTCAP2	1.96183	9.76026	7.50799	2.752e-12	4.2472e-11	17.3853
FKBP11	1.58838	9.00737	7.50798	2.75216e-12	4.2472e-11	17.3852
PLA2G10	-0.981305	6.32409	-7.50793	2.7529e-12	4.2472e-11	17.385
IPCEF1	-0.909968	6.04032	-7.50422	2.81295e-12	4.33609e-11	17.3638
IL6ST	2.46058	9.44312	7.5034	2.82638e-12	4.35301e-11	17.3592
ATP7B	-0.899524	5.55007	-7.50285	2.8353e-12	4.36298e-11	17.3561
C1orf125	-0.82677	3.6587	-7.50228	2.84478e-12	4.37378e-11	17.3528
FILIP1L	-1.03511	3.88457	-7.50034	2.87692e-12	4.41938e-11	17.3418
PPP6C	1.8246	10.0642	7.49926	2.89505e-12	4.44341e-11	17.3357
CAMTA1	-1.10434	4.82704	-7.49524	2.9633e-12	4.54424e-11	17.3129
CASC4	1.49531	9.10342	7.49171	3.02465e-12	4.63433e-11	17.2928
TMEM169	-1.02368	5.23809	-7.48583	3.12936e-12	4.79054e-11	17.2595
WDR49	-0.89958	4.04232	-7.4856	3.13356e-12	4.79054e-11	17.2582
C12orf33	-0.848383	4.44942	-7.48554	3.13468e-12	4.79054e-11	17.2579
SELS	1.69958	8.82761	7.48479	3.14832e-12	4.80438e-11	17.2536
NFX1	1.47619	8.36506	7.48475	3.14913e-12	4.80438e-11	17.2533
GRIK2	-0.821246	4.04914	-7.48384	3.16579e-12	4.82324e-11	17.2482
DSG3	-0.839175	4.60942	-7.48378	3.16691e-12	4.82324e-11	17.2478
ZNF560	-0.831951	3.9085	-7.48277	3.1854e-12	4.84399e-11	17.2421
AKR1B15	-0.98089	3.81823	-7.48274	3.18598e-12	4.84399e-11	17.242
NEGR1	-1.14989	4.85926	-7.4795	3.24629e-12	4.93148e-11	17.2236
INPP4A	1.7208	8.86279	7.47741	3.28595e-12	4.98747e-11	17.2117
IRS2	-1.23192	7.52675	-7.47585	3.31563e-12	5.02823e-11	17.2029
VCL	-1.49704	5.95223	-7.47055	3.41913e-12	5.18077e-11	17.1728
PGLYRP1	-1.39647	7.02005	-7.4644	3.54287e-12	5.36034e-11	17.138
TAS2R42	-1.3385	3.80697	-7.46425	3.5461e-12	5.36034e-11	17.1372
ATP5I	1.27294	9.24608	7.46422	3.54667e-12	5.36034e-11	17.137
FUBP3	0.952498	7.52462	7.46326	3.5663e-12	5.38544e-11	17.1316
NHEDC1	-0.833209	3.89279	-7.46105	3.6124e-12	5.45043e-11	17.119
RGSL1	-0.880509	3.85235	-7.45807	3.67515e-12	5.54042e-11	17.1022
ZNF137P	-0.937204	3.54959	-7.45522	3.73613e-12	5.62759e-11	17.0861
WDR66	-0.850131	4.62475	-7.45387	3.76541e-12	5.66689e-11	17.0784
FOXO3B	2.08051	11.2656	7.45363	3.77076e-12	5.67015e-11	17.077
KRT20	-0.951464	4.8902	-7.45223	3.80146e-12	5.71149e-11	17.0691
C8orf59	1.39935	7.85927	7.45085	3.83174e-12	5.75213e-11	17.0613
GPR65	-1.65442	4.39722	-7.4505	3.83957e-12	5.75903e-11	17.0593
TTC29	-0.843663	3.40577	-7.44931	3.86604e-12	5.79386e-11	17.0526
EPRS	2.1436	8.68069	7.44789	3.89803e-12	5.83688e-11	17.0445
PIWIL3	-0.800191	4.06122	-7.44769	3.90243e-12	5.83856e-11	17.0434
C20orf114	-0.933636	5.23811	-7.44739	3.90919e-12	5.84376e-11	17.0417
ANGPTL5	-0.82565	3.25257	-7.44657	3.92778e-12	5.86663e-11	17.0371
KIAA1432	1.91513	8.32825	7.44583	3.94475e-12	5.88704e-11	17.0329
LOC100131131	-1.24128	4.49995	-7.44371	3.9933e-12	5.95449e-11	17.0209
LRRN3	-0.867563	4.22196	-7.44316	4.00601e-12	5.96845e-11	17.0178
CHI3L1	-1.89307	6.53127	-7.44198	4.03338e-12	6.0042e-11	17.0111
MNDA	-2.66422	4.76889	-7.44084	4.06008e-12	6.0389e-11	17.0047
FOLH1	-0.793622	3.77285	-7.44064	4.06482e-12	6.04091e-11	17.0035
PLXDC2	-2.16576	5.34202	-7.43956	4.09026e-12	6.07364e-11	16.9974
AKNAD1	-0.967398	3.56881	-7.43889	4.10614e-12	6.09215e-11	16.9936
BPIL2	-0.896183	3.87684	-7.43819	4.12281e-12	6.11178e-11	16.9897
CFP	-1.23648	6.80513	-7.43702	4.15066e-12	6.14795e-11	16.9831
FBXL13	-0.855383	3.6161	-7.43312	4.2452e-12	6.28275e-11	16.9611
DEFB106A	-1.00751	3.40818	-7.43078	4.30296e-12	6.36295e-11	16.9478
TMEM100	-1.0639	3.49667	-7.43022	4.31703e-12	6.37846e-11	16.9446
MCOLN3	-0.883824	4.25225	-7.42993	4.32411e-12	6.38363e-11	16.943
FAM110A	-0.777975	7.05403	-7.42879	4.35272e-12	6.42053e-11	16.9366
SURF1	1.09918	8.40177	7.42798	4.37319e-12	6.44539e-11	16.932
KLRK1	-1.681	3.91009	-7.4271	4.39543e-12	6.47281e-11	16.927
LOC158696	-1.23084	3.3768	-7.41996	4.58021e-12	6.73934e-11	16.8867
PAH	-0.952269	4.3624	-7.41725	4.6524e-12	6.8367e-11	16.8714
FES	-0.798179	6.29225	-7.41719	4.65405e-12	6.8367e-11	16.8711
C18orf16	-0.959847	4.94112	-7.41702	4.65868e-12	6.83785e-11	16.8701
NT5C1B	-0.921388	5.07774	-7.41681	4.66427e-12	6.8383e-11	16.8689
PLIN5	-0.846246	6.8383	-7.41672	4.66667e-12	6.8383e-11	16.8684
KIR3DL1	-1.00492	5.75962	-7.41555	4.69845e-12	6.87921e-11	16.8618
NEK5	-0.841196	3.9976	-7.41532	4.70457e-12	6.88251e-11	16.8605
TMEM71	-2.48304	4.8373	-7.41484	4.71762e-12	6.89594e-11	16.8578
RPL5	1.36396	9.23169	7.41257	4.7798e-12	6.9811e-11	16.845
DDX4	-0.804979	3.59725	-7.41184	4.79993e-12	7.00475e-11	16.8409
CFHR2	-0.976167	3.54513	-7.40916	4.87476e-12	7.10812e-11	16.8257
C5AR1	-1.97432	6.95912	-7.40883	4.88403e-12	7.11581e-11	16.8239
CTDSPL	-1.06546	6.27609	-7.40837	4.89687e-12	7.12869e-11	16.8213
SSR1	1.97221	10.4453	7.40797	4.90837e-12	7.13959e-11	16.819
RBMX	1.2761	9.08955	7.40638	4.95345e-12	7.19724e-11	16.8101
2021-09-02	1.46626	9.17032	7.40629	4.95609e-12	7.19724e-11	16.8095
HACL1	1.50004	7.69395	7.40519	4.98763e-12	7.23715e-11	16.8033
FETUB	-0.979559	4.51716	-7.40176	5.08707e-12	7.37542e-11	16.784
AFTPH	1.52526	9.02722	7.40048	5.1247e-12	7.42393e-11	16.7768
VDAC1	1.67833	8.60913	7.39796	5.19985e-12	7.52668e-11	16.7626
PF4	-1.84988	6.93672	-7.39747	5.21449e-12	7.54173e-11	16.7598
DDX42	1.47654	8.58126	7.39624	5.25156e-12	7.58918e-11	16.7529
LRRC59	1.1554	9.98109	7.39604	5.25759e-12	7.59174e-11	16.7518
MSX2	-1.14591	4.66454	-7.39188	5.38503e-12	7.76946e-11	16.7283
POLDIP2	1.20181	8.75112	7.39129	5.40349e-12	7.78978e-11	16.725
GOLT1A	-1.11381	5.52313	-7.39079	5.41895e-12	7.80574e-11	16.7222
CLRN3	-1.15669	4.09676	-7.38911	5.47164e-12	7.87527e-11	16.7127
TNFRSF1B	-1.29767	7.17586	-7.38785	5.51156e-12	7.92632e-11	16.7056
PTPN12	-1.66809	5.75466	-7.38759	5.51977e-12	7.93171e-11	16.7042
DDX11L2	-1.05165	5.9972	-7.38646	5.55597e-12	7.9773e-11	16.6978
TTLL2	-0.967779	5.02384	-7.38519	5.59647e-12	8.02898e-11	16.6906
NCOA3	2.23307	9.8214	7.37743	5.85226e-12	8.38918e-11	16.6469
KDM5C	0.936549	8.43012	7.37659	5.88069e-12	8.42217e-11	16.6422
C12orf62	1.64739	7.77249	7.37647	5.88474e-12	8.42217e-11	16.6415
CFHR5	-0.918668	3.76666	-7.37212	6.03386e-12	8.62866e-11	16.617
YKT6	1.7174	9.59829	7.3719	6.04135e-12	8.63244e-11	16.6158
KRTAP10-7	-1.94943	6.73694	-7.3678	6.18558e-12	8.83144e-11	16.5927
RAB11B	1.29243	9.56613	7.36353	6.33922e-12	9.04355e-11	16.5687
AMICA1	-1.73465	5.55664	-7.36233	6.3831e-12	9.09886e-11	16.562
PDC	-0.867968	3.24501	-7.3613	6.42086e-12	9.14536e-11	16.5562
SCN1A	-0.955654	3.54907	-7.35909	6.50305e-12	9.25503e-11	16.5438
GLT8D1	1.99628	7.74249	7.35867	6.51873e-12	9.26343e-11	16.5414
FAM46C	1.84816	10.6561	7.35866	6.51937e-12	9.26343e-11	16.5413
CCDC18	-1.19474	3.82396	-7.35784	6.54982e-12	9.29928e-11	16.5368
NKG7	-2.02168	7.87097	-7.35679	6.58977e-12	9.34855e-11	16.5308
ARRDC3	2.4991	9.77787	7.3517	6.78515e-12	9.61805e-11	16.5022
IRAK3	-2.50479	4.62406	-7.3502	6.84383e-12	9.69351e-11	16.4938
DACH2	-0.848597	4.28728	-7.34928	6.87999e-12	9.737e-11	16.4886
C15orf21	-0.758185	5.20492	-7.34903	6.89017e-12	9.74366e-11	16.4872
GDPD4	-0.910723	4.33407	-7.34612	7.0059e-12	9.89944e-11	16.4709
TCEB1	1.75367	7.96278	7.34521	7.04266e-12	9.9435e-11	16.4658
HLA-DOB	3.21222	9.87124	7.3447	7.0634e-12	9.96488e-11	16.4629
LIPC	-1.08445	4.30263	-7.34164	7.18869e-12	1.01336e-10	16.4457
MIB1	1.78043	8.1546	7.34092	7.21843e-12	1.01615e-10	16.4417
SPATA22	-0.787523	3.75043	-7.34075	7.2253e-12	1.01615e-10	16.4407
IL1RL2	-0.94681	4.62451	-7.34074	7.22562e-12	1.01615e-10	16.4407
SCML2	-1.19778	4.11725	-7.34047	7.23722e-12	1.01698e-10	16.4391
PRUNE2	-0.867095	4.02917	-7.34003	7.25552e-12	1.01875e-10	16.4367
PPP1R3A	-0.920155	4.00312	-7.33695	7.38479e-12	1.03608e-10	16.4194
FASLG	-1.14987	5.37755	-7.33539	7.45115e-12	1.04457e-10	16.4106
LENEP	-1.04521	6.15606	-7.33297	7.55521e-12	1.05832e-10	16.3971
C9orf38	-1.08931	3.50448	-7.3316	7.61507e-12	1.06587e-10	16.3893
LDHAL6A	-0.999921	4.81371	-7.33097	7.64255e-12	1.06888e-10	16.3858
CCPG1	2.43861	9.16625	7.33058	7.65949e-12	1.07041e-10	16.3836
HINT2	1.45023	8.4002	7.32922	7.71969e-12	1.07797e-10	16.376
YARS	1.80126	8.48908	7.32906	7.72661e-12	1.07809e-10	16.3751
IL31RA	-0.803333	4.50102	-7.3279	7.77822e-12	1.08444e-10	16.3686
ZNF578	-0.805503	5.6412	-7.32751	7.79545e-12	1.08599e-10	16.3664
C7orf42	1.13086	9.28611	7.32679	7.8279e-12	1.08966e-10	16.3624
CSHL1	-0.982844	6.2285	-7.32482	7.91669e-12	1.10116e-10	16.3513
CLSPN	-1.2656	4.6331	-7.32463	7.9253e-12	1.10127e-10	16.3503
NPLOC4	1.24766	8.83063	7.32453	7.92986e-12	1.10127e-10	16.3497
KLRB1	-1.32356	4.22565	-7.32416	7.94671e-12	1.10275e-10	16.3476
PABPC4	1.71869	10.5293	7.32337	7.98271e-12	1.10689e-10	16.3432
ANKRD18A	-1.01008	5.17778	-7.32191	8.04983e-12	1.11532e-10	16.335
ROPN1L	-0.997208	5.29222	-7.32094	8.09459e-12	1.12065e-10	16.3296
GAD2	-0.83667	4.41851	-7.32068	8.10674e-12	1.12146e-10	16.3281
TAS2R60	-1.18629	4.8657	-7.31462	8.39342e-12	1.16022e-10	16.2941
NDUFB4	1.56835	8.23663	7.3133	8.45705e-12	1.16811e-10	16.2868
SOX6	-1.17516	5.40564	-7.3125	8.49569e-12	1.17254e-10	16.2823
PRR20A	-1.30184	4.70312	-7.3084	8.69795e-12	1.19889e-10	16.2593
ANKS1B	-0.885563	4.4321	-7.30823	8.70601e-12	1.19889e-10	16.2584
RETN	-1.09928	7.3561	-7.30822	8.70683e-12	1.19889e-10	16.2583
CRYGC	-0.888839	5.84082	-7.30716	8.75994e-12	1.20527e-10	16.2523
HNMT	-1.14302	4.19999	-7.30679	8.77822e-12	1.20679e-10	16.2503
PLXND1	-0.955466	6.76028	-7.30667	8.78454e-12	1.20679e-10	16.2496
PART1	-0.91519	3.90645	-7.3052	8.85847e-12	1.21527e-10	16.2414
2021-03-06	1.71127	9.55346	7.30517	8.85993e-12	1.21527e-10	16.2412
DUS1L	0.863431	8.93944	7.30122	9.06299e-12	1.24217e-10	16.2191
C2orf65	-0.952563	5.55474	-7.30025	9.11346e-12	1.24812e-10	16.2136
RFX2	-0.871414	6.62043	-7.29864	9.1975e-12	1.25866e-10	16.2047
PRLR	-1.10266	4.1624	-7.29682	9.2941e-12	1.27091e-10	16.1944
GLYATL1	-0.898015	4.31272	-7.29523	9.379e-12	1.28153e-10	16.1856
NPY6R	-0.876183	4.66468	-7.29411	9.43935e-12	1.28879e-10	16.1793
SERPINI2	-0.810449	3.37315	-7.29346	9.47408e-12	1.29254e-10	16.1757
CD2BP2	0.710245	8.2606	7.29275	9.513e-12	1.29686e-10	16.1717
MS4A6E	-1.02127	3.51404	-7.29212	9.54728e-12	1.30053e-10	16.1682
SCML4	-1.00513	5.24507	-7.28683	9.84022e-12	1.33941e-10	16.1386
UBQLN1	1.37297	9.37002	7.28595	9.89015e-12	1.34518e-10	16.1337
CD96	-1.62354	4.80404	-7.28326	1.00432e-11	1.36496e-10	16.1186
RTKN2	-0.841254	4.19984	-7.28286	1.00663e-11	1.36705e-10	16.1164
RFPL1	-0.94386	4.56716	-7.27956	1.0258e-11	1.39202e-10	16.0979
CFL2	2.29979	9.34704	7.27843	1.03244e-11	1.39997e-10	16.0916
EEPD1	-0.95128	6.10578	-7.2763	1.04508e-11	1.41602e-10	16.0797
ALG2	1.24293	9.03357	7.27469	1.05477e-11	1.42807e-10	16.0707
OSTC	1.65621	9.12478	7.27368	1.06086e-11	1.43522e-10	16.0651
C15orf54	-1.06847	3.67807	-7.27332	1.06301e-11	1.43704e-10	16.0631
OR8U1	-0.974321	3.45565	-7.27278	1.06631e-11	1.44041e-10	16.0601
RPS19	1.55922	9.07168	7.27189	1.07174e-11	1.44664e-10	16.0551
BACE1	-0.852941	5.94039	-7.26842	1.09322e-11	1.47452e-10	16.0357
SPATA18	-0.98153	4.88153	-7.26379	1.12249e-11	1.51285e-10	16.0098
PSMD8	1.23545	8.72698	7.26046	1.14405e-11	1.54074e-10	15.9912
KRTAP5-6	-1.18627	6.3091	-7.25966	1.14926e-11	1.5466e-10	15.9868
C6orf58	-0.787223	4.15182	-7.25932	1.15147e-11	1.54839e-10	15.9849
CYP27A1	-0.995328	5.46037	-7.25875	1.15523e-11	1.55228e-10	15.9817
LGI3	-0.935899	5.53416	-7.25809	1.1596e-11	1.55697e-10	15.978
CASP10	1.6515	7.84077	7.25702	1.16669e-11	1.56532e-10	15.9721
TNFAIP8L2	-1.12579	5.04758	-7.25317	1.19263e-11	1.59892e-10	15.9506
TTTY9A	-0.822761	3.96863	-7.25292	1.19433e-11	1.59999e-10	15.9492
MMP7	-0.808601	3.67836	-7.25237	1.19809e-11	1.60382e-10	15.9461
CHIT1	-1.51638	6.18377	-7.25129	1.2055e-11	1.61253e-10	15.9401
E2F8	-1.57348	5.03863	-7.25068	1.20971e-11	1.61694e-10	15.9367
AHDC1	-1.2592	6.30967	-7.25049	1.21102e-11	1.61748e-10	15.9356
AIG1	2.2933	9.25695	7.249	1.2213e-11	1.62998e-10	15.9273
DSC3	-0.795355	3.69589	-7.2484	1.22549e-11	1.63435e-10	15.924
MRPS7	1.20878	9.0677	7.24739	1.23257e-11	1.64257e-10	15.9184
KCNC3	-0.982	7.22348	-7.24527	1.24755e-11	1.66118e-10	15.9065
COX5B	1.0522	8.44696	7.24515	1.24841e-11	1.66118e-10	15.9059
APOBEC3A	-1.225	6.57361	-7.24373	1.25858e-11	1.67347e-10	15.8979
SPRYD5	-0.888321	4.7742	-7.24296	1.2641e-11	1.67956e-10	15.8937
NPL	-1.23382	5.2078	-7.24156	1.27423e-11	1.69175e-10	15.8859
ANAPC13	2.03882	8.50799	7.24005	1.28528e-11	1.70515e-10	15.8774
RGS7	-0.872225	4.62744	-7.23888	1.2939e-11	1.71465e-10	15.8709
TRPA1	-0.790675	3.66302	-7.23881	1.29436e-11	1.71465e-10	15.8705
NTNG2	-0.898315	6.57844	-7.23806	1.29993e-11	1.72074e-10	15.8663
TRIM43	-1.06023	4.04944	-7.2378	1.30183e-11	1.72198e-10	15.8649
EPM2AIP1	1.66187	8.29161	7.23535	1.32016e-11	1.74492e-10	15.8512
SUPT5H	0.972204	8.61387	7.2338	1.33188e-11	1.7591e-10	15.8426
GPR97	-1.76635	6.71099	-7.23326	1.33594e-11	1.76316e-10	15.8396
ALS2CR11	-0.756826	4.00494	-7.23167	1.34815e-11	1.77771e-10	15.8307
MGC5590	-1.06407	4.62981	-7.23156	1.34896e-11	1.77771e-10	15.8301
CEACAM7	-0.895221	4.45575	-7.23142	1.35002e-11	1.7778e-10	15.8294
DERL3	2.02847	9.77025	7.23019	1.35953e-11	1.789e-10	15.8225
DNAJB7	-0.921194	4.20393	-7.23005	1.36059e-11	1.78906e-10	15.8217
OR8K1	-1.2079	3.22755	-7.22679	1.38608e-11	1.82124e-10	15.8036
MMP12	-1.08322	3.65079	-7.22575	1.39438e-11	1.83079e-10	15.7977
NCKAP5L	-0.832081	6.58658	-7.22472	1.40257e-11	1.84019e-10	15.792
EIF4H	1.32452	9.87046	7.22402	1.40818e-11	1.84619e-10	15.7881
TMEM40	-0.87923	5.95129	-7.22342	1.41299e-11	1.85114e-10	15.7848
KRTAP5-4	-1.1184	6.25577	-7.22225	1.42241e-11	1.8621e-10	15.7783
YAP1	-0.987799	6.29013	-7.2199	1.44158e-11	1.88582e-10	15.7652
DEK	-2.48754	6.44266	-7.21932	1.44635e-11	1.89066e-10	15.762
TBPL2	-0.898018	4.0654	-7.21689	1.4665e-11	1.91559e-10	15.7484
NCKAP5	-0.831865	4.44274	-7.21513	1.4812e-11	1.93338e-10	15.7387
ARAP3	-0.863824	6.02088	-7.20913	1.53262e-11	1.99903e-10	15.7053
SLC38A11	-0.850097	4.29765	-7.20843	1.53876e-11	2.00466e-10	15.7014
GLRA2	-0.841402	3.74069	-7.20838	1.53919e-11	2.00466e-10	15.7011
T1560	-0.929925	5.48628	-7.20824	1.54045e-11	2.00484e-10	15.7003
CSN3	-1.06913	3.75532	-7.20722	1.54938e-11	2.01499e-10	15.6947
FAM194B	-0.824581	3.91868	-7.2063	1.5575e-11	2.02407e-10	15.6896
SPNS3	-1.01894	6.76116	-7.20288	1.58807e-11	2.06229e-10	15.6706
OR5I1	-1.09009	4.16762	-7.20211	1.59507e-11	2.06987e-10	15.6663
RUNDC3B	-0.818145	4.49651	-7.20188	1.59712e-11	2.07102e-10	15.665
OR11A1	-1.02057	3.9701	-7.20095	1.60558e-11	2.08047e-10	15.6599
GPSM3	-0.945848	7.11751	-7.20014	1.61299e-11	2.08856e-10	15.6553
SPATA13	-1.19036	5.78382	-7.19985	1.61565e-11	2.09049e-10	15.6537
FAF2	1.45931	8.55324	7.19849	1.62822e-11	2.10522e-10	15.6462
CLEC17A	-0.850455	5.64801	-7.19786	1.63409e-11	2.11127e-10	15.6426
PIH1D2	-0.815469	2.98416	-7.19708	1.64132e-11	2.11908e-10	15.6383
RAB27B	-2.24997	5.17083	-7.19636	1.64804e-11	2.12621e-10	15.6343
DHPS	1.61889	8.32049	7.19621	1.64947e-11	2.12651e-10	15.6335
CLCA3P	-0.816656	3.53418	-7.1928	1.68172e-11	2.16653e-10	15.6146
FAM150A	-1.101	5.06258	-7.19044	1.70438e-11	2.19413e-10	15.6015
C19orf62	1.14357	8.95547	7.1903	1.70577e-11	2.19433e-10	15.6007
ZNF99	-1.08388	3.78163	-7.18983	1.71027e-11	2.19852e-10	15.5981
C21orf91	2.60945	7.99056	7.18928	1.71562e-11	2.20382e-10	15.595
VGLL3	-0.88433	3.01061	-7.18848	1.72345e-11	2.21228e-10	15.5906
NIPA2	1.42812	8.30212	7.1861	1.74697e-11	2.24085e-10	15.5773
RBM44	-0.935943	3.28246	-7.18555	1.75241e-11	2.24621e-10	15.5743
ZNF818P	-1.44911	2.39214	-7.18505	1.75739e-11	2.25098e-10	15.5715
CLEC4C	-0.909598	4.93123	-7.18259	1.78212e-11	2.28101e-10	15.5579
HMGN5	-0.872818	4.32723	-7.18096	1.79865e-11	2.30051e-10	15.5488
PTPRR	-0.894921	3.96424	-7.18037	1.80471e-11	2.3066e-10	15.5456
ACADVL	1.7221	10.1193	7.1801	1.80747e-11	2.30848e-10	15.5441
EPHX4	-0.889765	4.91774	-7.177	1.8395e-11	2.3477e-10	15.5269
ZNF438	-0.972467	4.62141	-7.17662	1.84349e-11	2.35111e-10	15.5248
LRCH4	-0.683898	7.62723	-7.1751	1.85948e-11	2.36981e-10	15.5163
PABPC1	1.36179	11.5728	7.17228	1.88948e-11	2.40523e-10	15.5007
C8orf54	-0.881626	3.73151	-7.17223	1.88998e-11	2.40523e-10	15.5004
OR51F2	-1.02013	3.92747	-7.17194	1.89308e-11	2.40746e-10	15.4988
ELL3	-0.768322	5.33553	-7.17009	1.91307e-11	2.43115e-10	15.4885
WFDC9	-1.02127	3.63774	-7.1695	1.91948e-11	2.43755e-10	15.4853
MRPL3	1.68667	8.95663	7.1687	1.92815e-11	2.44681e-10	15.4809
SLPI	-2.57308	6.20032	-7.16475	1.9719e-11	2.50055e-10	15.4589
C12orf28	-0.967527	3.76497	-7.16343	1.9867e-11	2.51752e-10	15.4516
AFM	-0.791003	3.76805	-7.16185	2.00453e-11	2.53831e-10	15.4429
OTC	-0.789701	3.60276	-7.1613	2.01081e-11	2.54445e-10	15.4398
OMD	-1.03913	3.25013	-7.1597	2.02906e-11	2.56572e-10	15.431
WAS	-0.870492	7.49582	-7.15445	2.0904e-11	2.64142e-10	15.4019
C16orf75	-0.704654	7.51278	-7.15306	2.10686e-11	2.66033e-10	15.3942
OR5T2	-1.04379	3.76797	-7.15281	2.10982e-11	2.66152e-10	15.3929
GATA1	-1.02773	6.61847	-7.15273	2.1108e-11	2.66152e-10	15.3924
ANAPC16	1.69443	8.83348	7.15083	2.13362e-11	2.68673e-10	15.3819
NDUFA2	1.52944	8.34342	7.15082	2.13381e-11	2.68673e-10	15.3818
ORMDL2	1.32043	7.89586	7.15002	2.1435e-11	2.69702e-10	15.3774
CYP2C9	-0.848003	4.20802	-7.14929	2.15237e-11	2.70627e-10	15.3733
PTGDS	-0.868634	7.29618	-7.14821	2.1655e-11	2.72085e-10	15.3674
RAB42	-0.973819	5.53967	-7.14778	2.17087e-11	2.72569e-10	15.365
PSME2	1.98772	8.94183	7.14668	2.18436e-11	2.74068e-10	15.3589
DCLRE1B	-1.10643	5.29507	-7.1445	2.21157e-11	2.77288e-10	15.3468
MCOLN2	-1.00146	3.79633	-7.14311	2.22893e-11	2.79267e-10	15.3392
STAC	-0.703894	4.70419	-7.13707	2.30648e-11	2.88781e-10	15.3058
TNFRSF10C	-0.904281	5.80235	-7.13684	2.30948e-11	2.88953e-10	15.3045
SPDYA	-0.786951	3.45903	-7.13649	2.31405e-11	2.89321e-10	15.3026
CLU	-1.36489	6.40115	-7.13578	2.32332e-11	2.90276e-10	15.2986
NPVF	-0.887266	3.44661	-7.13443	2.3412e-11	2.92305e-10	15.2911
OXGR1	-0.907685	3.81895	-7.13398	2.34717e-11	2.92845e-10	15.2887
CEACAM1	-1.52539	6.2414	-7.13304	2.35967e-11	2.94198e-10	15.2835
ATP13A1	1.45834	9.15591	7.1316	2.379e-11	2.96401e-10	15.2755
DOCK1	-0.853536	4.56902	-7.12976	2.40379e-11	2.9928e-10	15.2654
CCDC65	-0.91739	4.53954	-7.12897	2.41463e-11	3.0042e-10	15.261
OR1L6	-0.965226	3.63686	-7.12637	2.45037e-11	3.04653e-10	15.2466
DERL2	1.62392	9.04294	7.12609	2.45418e-11	3.04915e-10	15.2451
KRT1	-0.880641	5.45645	-7.12504	2.46882e-11	3.0652e-10	15.2393
OR4D5	-1.31328	5.61321	-7.1234	2.49181e-11	3.09137e-10	15.2302
IL1RAPL1	-0.809883	3.94677	-7.12329	2.49338e-11	3.09137e-10	15.2296
OR2T3	-1.09423	5.19789	-7.12107	2.5248e-11	3.12815e-10	15.2174
SDPR	-1.1311	6.40526	-7.1195	2.54735e-11	3.1539e-10	15.2087
IQCF2	-0.907887	3.89763	-7.11925	2.55094e-11	3.15615e-10	15.2073
C12orf36	-1.24717	4.03239	-7.1186	2.56032e-11	3.16555e-10	15.2037
RLN3	-1.55888	4.86999	-7.11797	2.5695e-11	3.1747e-10	15.2002
OR5AR1	-1.07218	3.82481	-7.11417	2.62516e-11	3.24122e-10	15.1793
TRIM48	-0.97645	3.83299	-7.1132	2.63962e-11	3.25681e-10	15.1739
RPS27	1.44127	11.3889	7.11186	2.65974e-11	3.27936e-10	15.1665
FRY	-1.5968	4.80061	-7.11154	2.66453e-11	3.283e-10	15.1647
EIF2AK4	1.53872	8.54325	7.11038	2.68195e-11	3.30218e-10	15.1583
BRD7P3	-1.21753	4.07995	-7.11003	2.68739e-11	3.30659e-10	15.1564
EIF3G	1.40394	10.1747	7.10783	2.72089e-11	3.34549e-10	15.1443
KRTAP9-8	-1.14286	6.37719	-7.10631	2.74429e-11	3.37194e-10	15.1359
ASB3	1.38198	7.51535	7.1052	2.7616e-11	3.39087e-10	15.1297
COPE	1.17396	9.57937	7.10276	2.79995e-11	3.43558e-10	15.1163
KCNJ13	-0.928067	3.89391	-7.10125	2.82385e-11	3.46252e-10	15.108
TSLP	-0.954205	3.95574	-7.10097	2.82834e-11	3.46564e-10	15.1064
ECH1	1.49378	10.1062	7.10078	2.83133e-11	3.46692e-10	15.1054
KCNE2	-1.02507	3.68738	-7.09982	2.84676e-11	3.48342e-10	15.1001
IMPAD1	1.41515	8.69055	7.09913	2.85779e-11	3.49452e-10	15.0963
AAMP	0.899873	8.10387	7.09815	2.87361e-11	3.51144e-10	15.0909
C19orf43	1.22503	10.5259	7.09796	2.87672e-11	3.51283e-10	15.0898
GDI1	1.39189	9.65943	7.09751	2.88414e-11	3.51763e-10	15.0873
CLEC6A	-1.33345	4.03572	-7.09748	2.8846e-11	3.51763e-10	15.0872
RAD54B	-0.836139	4.05	-7.09677	2.89622e-11	3.52938e-10	15.0832
IL18	-1.83117	3.63475	-7.09549	2.91717e-11	3.55045e-10	15.0762
ZNF354C	-0.706556	5.47983	-7.09547	2.91749e-11	3.55045e-10	15.0761
IL4	-1.00612	4.13941	-7.0939	2.94336e-11	3.57948e-10	15.0675
OR5B12	-1.22464	3.39838	-7.09324	2.95431e-11	3.59034e-10	15.0638
ASGR2	-0.92224	6.09478	-7.09122	2.98824e-11	3.62911e-10	15.0527
NOSTRIN	-0.845883	3.78072	-7.08862	3.03231e-11	3.68011e-10	15.0384
GYS2	-0.816657	4.03833	-7.08829	3.038e-11	3.68451e-10	15.0365
HRH1	-1.02995	5.14092	-7.08436	3.1061e-11	3.76453e-10	15.0149
OR2T10	-0.848736	4.31621	-7.08141	3.15802e-11	3.82466e-10	14.9987
RARRES1	-0.791789	5.10247	-7.0812	3.16177e-11	3.82466e-10	14.9975
TSC22D3	1.80856	10.0557	7.08118	3.16215e-11	3.82466e-10	14.9974
CMTM1	-0.88217	5.7632	-7.08076	3.16969e-11	3.83118e-10	14.9951
ANKRD34B	-0.992069	3.37359	-7.07775	3.2239e-11	3.89406e-10	14.9785
FMO9P	-0.856215	3.8556	-7.07496	3.27489e-11	3.95296e-10	14.9632
CMYA5	-0.760671	3.76848	-7.07407	3.29145e-11	3.97026e-10	14.9582
ACADL	-0.890692	3.92412	-7.07387	3.29508e-11	3.97194e-10	14.9572
KIAA1324	-0.781899	5.29129	-7.07336	3.30462e-11	3.98075e-10	14.9543
BCKDK	1.10992	8.25129	7.07229	3.32454e-11	4.00204e-10	14.9485
C21orf74	-0.940299	3.50238	-7.06938	3.37953e-11	4.06548e-10	14.9324
THBS4	-0.714804	5.53303	-7.06748	3.4158e-11	4.10634e-10	14.922
CSN2	-0.92253	4.29372	-7.06692	3.4266e-11	4.11654e-10	14.9189
NAT8B	-0.903809	5.84516	-7.06495	3.46472e-11	4.15953e-10	14.9081
EDDM3B	-1.02736	2.81001	-7.06144	3.53388e-11	4.23971e-10	14.8888
TIMM23	1.29079	8.81226	7.05882	3.58627e-11	4.29966e-10	14.8744
PARVG	-1.54677	6.56495	-7.05855	3.59183e-11	4.30343e-10	14.8729
C11orf40	-1.00149	4.30884	-7.05795	3.60388e-11	4.31497e-10	14.8696
CLDN10	-0.860651	4.91486	-7.0552	3.66018e-11	4.37943e-10	14.8545
HDC	-0.807054	5.36786	-7.05359	3.69344e-11	4.41625e-10	14.8456
RCOR1	-1.30811	6.89625	-7.0534	3.69741e-11	4.41803e-10	14.8446
SP7	-1.01898	6.06956	-7.05275	3.71096e-11	4.43125e-10	14.841
ATG4A	1.58308	7.88947	7.05043	3.75955e-11	4.48626e-10	14.8283
PNLIP	-0.846325	3.88405	-7.04989	3.77106e-11	4.49699e-10	14.8253
LHB	-1.19807	6.84638	-7.04911	3.78759e-11	4.51367e-10	14.821
AZU1	-1.97108	8.25895	-7.04812	3.80868e-11	4.53577e-10	14.8156
ACTN1	-1.82594	7.11377	-7.04607	3.85296e-11	4.58544e-10	14.8043
C4orf40	-0.919644	5.0876	-7.045	3.87615e-11	4.60995e-10	14.7985
LUZP2	-0.828085	3.79715	-7.04438	3.88974e-11	4.62302e-10	14.795
C1orf158	-1.03387	4.73355	-7.04317	3.91621e-11	4.65138e-10	14.7884
MTL5	-0.859895	5.47141	-7.04231	3.93503e-11	4.67062e-10	14.7837
NDUFS3	1.35229	9.42222	7.04214	3.93899e-11	4.67221e-10	14.7828
DCTN2	1.48812	8.31395	7.04184	3.94556e-11	4.67688e-10	14.7811
PLBD1	-2.77109	5.89125	-7.04045	3.97657e-11	4.71051e-10	14.7735
DNAH11	-0.744735	4.13994	-7.03927	4.003e-11	4.73865e-10	14.767
HBEGF	-1.6453	6.92865	-7.03893	4.01065e-11	4.74456e-10	14.7651
SRPX	-0.957448	5.23699	-7.03835	4.02363e-11	4.75676e-10	14.762
TNFAIP6	-1.55245	4.9244	-7.03742	4.04467e-11	4.77846e-10	14.7569
FRMD4A	-0.790345	5.42366	-7.03503	4.09927e-11	4.83974e-10	14.7438
IQCH	-0.822117	4.21508	-7.03399	4.12327e-11	4.86486e-10	14.7381
CHD3	-1.23829	6.53398	-7.02889	4.24305e-11	5.00029e-10	14.7101
CCT8	1.71109	8.34651	7.02887	4.24367e-11	5.00029e-10	14.71
UBC	1.5084	11.8488	7.02779	4.26943e-11	5.02731e-10	14.7041
RGS4	-0.915907	4.94677	-7.0274	4.27865e-11	5.03483e-10	14.7019
LHCGR	-0.878316	4.37465	-7.02595	4.31373e-11	5.07276e-10	14.694
SMC1B	-0.882521	3.63387	-7.02491	4.33896e-11	5.09907e-10	14.6883
C7orf49	1.16216	7.8949	7.02127	4.42856e-11	5.20093e-10	14.6683
SLCO1C1	-0.779916	3.58192	-7.01915	4.48139e-11	5.2595e-10	14.6567
SIRPB2	-1.0902	5.93091	-7.0161	4.55877e-11	5.34679e-10	14.64
PDCL2	-0.870695	3.69714	-7.01594	4.56279e-11	5.34799e-10	14.6391
HIST1H2BH	-1.66556	8.13893	-7.01412	4.60951e-11	5.39919e-10	14.6292
GEMIN7	1.15195	7.06932	7.01298	4.63912e-11	5.4303e-10	14.6229
LOXL1	-0.793383	7.56756	-7.01244	4.65316e-11	5.44248e-10	14.62
FLJ46361	-0.878692	5.67037	-7.01235	4.65564e-11	5.44248e-10	14.6195
CCDC38	-0.845184	3.61269	-7.00967	4.72607e-11	5.52119e-10	14.6048
FBXW11	1.13963	7.9027	7.00925	4.73713e-11	5.53049e-10	14.6025
PLOD3	1.36802	8.78511	7.00873	4.75096e-11	5.54299e-10	14.5997
CNTD1	-0.829979	4.65883	-7.00861	4.75431e-11	5.54328e-10	14.599
PTGER3	-1.2777	3.35017	-7.0083	4.76255e-11	5.54925e-10	14.5973
MYOM1	-0.72465	4.87218	-7.00732	4.78875e-11	5.57612e-10	14.5919
PRSS48	-0.870183	4.37068	-7.00629	4.81647e-11	5.60172e-10	14.5863
CHST15	1.33122	8.90179	7.00627	4.81702e-11	5.60172e-10	14.5862
ASB12	-1.22575	4.07799	-7.00613	4.82058e-11	5.60219e-10	14.5854
PRDM9	-1.12123	4.48837	-7.00376	4.88512e-11	5.67349e-10	14.5725
C17orf46	-1.00514	4.48141	-7.00336	4.89599e-11	5.68241e-10	14.5703
WASF3	-0.769662	5.60843	-7.00258	4.91742e-11	5.70356e-10	14.566
OR4C16	-1.13508	3.5894	-7.00226	4.92641e-11	5.71027e-10	14.5642
OR7E91P	-0.83792	5.1846	-7.00133	4.95205e-11	5.73515e-10	14.5592
NUDT10	-1.0392	6.30311	-7.00125	4.95431e-11	5.73515e-10	14.5587
RPL6	1.41305	11.0716	7.00099	4.96151e-11	5.73974e-10	14.5573
MAN2C1	1.14799	8.75769	6.99943	5.00509e-11	5.7864e-10	14.5488
KRTAP10-9	-1.11717	6.861	-6.99758	5.05709e-11	5.84086e-10	14.5387
PTH	-1.03575	3.09802	-6.99752	5.05875e-11	5.84086e-10	14.5383
FLVCR2	-0.992547	5.55379	-6.99518	5.12552e-11	5.91137e-10	14.5255
DPPA2	-0.904949	4.19709	-6.99515	5.12647e-11	5.91137e-10	14.5254
DUSP1	2.29366	12.4873	6.99396	5.16057e-11	5.94684e-10	14.5189
RBPMS2	-0.913935	6.772	-6.99293	5.19041e-11	5.97737e-10	14.5132
RAF1	1.38424	8.93746	6.99254	5.20177e-11	5.98657e-10	14.5111
PIGM	1.66955	7.46974	6.99141	5.23479e-11	6.02069e-10	14.5049
IL18R1	-1.14823	3.81573	-6.99005	5.2748e-11	6.06278e-10	14.4975
HNRNPH1	1.63204	11.122	6.98988	5.27998e-11	6.06482e-10	14.4965
C4orf45	-0.987529	3.28537	-6.98859	5.3181e-11	6.10467e-10	14.4895
DCDC5	-0.778238	3.8362	-6.98602	5.39515e-11	6.18912e-10	14.4755
GKN1	-0.842746	3.55445	-6.98385	5.46097e-11	6.26039e-10	14.4636
PPIA	1.50788	9.62433	6.98374	5.4643e-11	6.26039e-10	14.463
RXFP1	-0.91777	3.18666	-6.9836	5.4686e-11	6.26128e-10	14.4622
TRAPPC3	1.18079	7.8437	6.97946	5.59678e-11	6.40393e-10	14.4396
GP9	-0.907797	7.65848	-6.978	5.64271e-11	6.45233e-10	14.4316
SULT1C2	-0.866532	4.20758	-6.97643	5.69221e-11	6.50124e-10	14.4231
HMCN1	-0.750544	4.16982	-6.97642	5.69278e-11	6.50124e-10	14.423
KLF17	-1.06679	5.10275	-6.97469	5.74803e-11	6.56012e-10	14.4136
MEF2C	2.31803	9.79937	6.97393	5.77236e-11	6.58367e-10	14.4094
CRYGA	-1.04897	4.96153	-6.97272	5.81151e-11	6.62408e-10	14.4028
LPCAT2	-2.52591	5.27909	-6.97019	5.89435e-11	6.7142e-10	14.389
C6orf146	-0.89081	4.09869	-6.97005	5.89899e-11	6.71519e-10	14.3883
HTR3B	-0.770549	4.41785	-6.96854	5.94901e-11	6.76781e-10	14.38
FAM13C	-0.759079	4.84036	-6.96651	6.01674e-11	6.84049e-10	14.369
HSD17B13	-0.842219	4.04549	-6.96624	6.02585e-11	6.84647e-10	14.3675
CD160	-0.958041	4.4846	-6.96567	6.04512e-11	6.86399e-10	14.3644
DENND5B	1.68828	7.7802	6.9655	6.05081e-11	6.86606e-10	14.3634
GSTA1	-0.86502	3.89294	-6.96257	6.15081e-11	6.97509e-10	14.3474
TM4SF20	-0.830548	3.79224	-6.9607	6.21523e-11	7.04366e-10	14.3373
RPL27	1.53037	10.3972	6.96044	6.22428e-11	7.04714e-10	14.3358
HOXA2	-1.10544	4.50374	-6.96038	6.22622e-11	7.04714e-10	14.3355
OR8A1	-1.1636	4.48769	-6.95877	6.28266e-11	7.10652e-10	14.3267
RPL36AL	1.55087	10.5441	6.9586	6.28857e-11	7.10867e-10	14.3258
A2ML1	-0.939291	4.17726	-6.958	6.30965e-11	7.12799e-10	14.3225
IL13RA2	-0.773306	3.3387	-6.95776	6.31793e-11	7.13281e-10	14.3212
MIPOL1	-0.73736	3.69294	-6.95657	6.3601e-11	7.17587e-10	14.3147
SLC22A2	-0.798627	4.67021	-6.95322	6.48002e-11	7.30654e-10	14.2965
TRPC6	-0.79727	4.57886	-6.951	6.56095e-11	7.39311e-10	14.2844
CTTNBP2NL	-0.942024	5.14479	-6.94688	6.71334e-11	7.56004e-10	14.262
ANKRD29	-0.802212	4.94607	-6.94576	6.75566e-11	7.60289e-10	14.2558
IL1RAPL2	-0.823249	3.76906	-6.94383	6.82871e-11	7.68025e-10	14.2453
FGL1	-0.87253	3.47922	-6.94141	6.92128e-11	7.77945e-10	14.2322
GABRA6	-0.945434	4.68752	-6.9405	6.95675e-11	7.81439e-10	14.2272
RPL12	1.40114	10.7037	6.93839	7.0388e-11	7.90156e-10	14.2157
CDT1	-0.867257	7.11527	-6.93786	7.05965e-11	7.91998e-10	14.2128
APAF1	-1.59024	5.27779	-6.93657	7.11077e-11	7.9723e-10	14.2058
STAT5A	-1.39617	6.7724	-6.93617	7.12637e-11	7.98342e-10	14.2037
DACT1	-0.775277	5.94112	-6.93609	7.12966e-11	7.98342e-10	14.2032
RPS7	1.52513	10.2445	6.93543	7.15603e-11	8.00722e-10	14.1996
NR1I3	-0.971055	5.17124	-6.93533	7.15991e-11	8.00722e-10	14.1991
CASC2	-0.783378	4.23298	-6.93363	7.22797e-11	8.07827e-10	14.1898
CSNK2A1	1.27598	8.69795	6.93192	7.29734e-11	8.15068e-10	14.1805
OR5P2	-0.87478	3.85945	-6.93084	7.34136e-11	8.1947e-10	14.1746
NSAP11	-0.993299	4.27244	-6.92917	7.41008e-11	8.26623e-10	14.1655
FGG	-0.735237	3.32817	-6.92734	7.48595e-11	8.34563e-10	14.1556
LSM14B	-0.703975	5.89038	-6.92479	7.59276e-11	8.45941e-10	14.1418
KIAA0368	1.48159	9.12654	6.92002	7.79707e-11	8.68161e-10	14.1158
CD226	-2.12852	4.9386	-6.91726	7.91804e-11	8.8108e-10	14.1008
OR10X1	-1.05635	3.22347	-6.91625	7.96257e-11	8.85481e-10	14.0953
OR1S1	-1.24117	3.53184	-6.91563	7.99009e-11	8.87987e-10	14.092
SOSTDC1	-1.02557	4.46	-6.91416	8.05562e-11	8.94712e-10	14.084
SLC17A1	-0.933224	3.91675	-6.91255	8.12806e-11	9.02194e-10	14.0752
IL26	-0.901941	3.28773	-6.9122	8.14391e-11	9.03391e-10	14.0733
AGBL2	-0.769023	4.02535	-6.90897	8.29164e-11	9.19206e-10	14.0558
C20orf71	-0.954092	4.87985	-6.90876	8.30141e-11	9.19716e-10	14.0546
NCRNA00208	-0.976932	4.11646	-6.90801	8.33598e-11	9.22494e-10	14.0506
EFCAB5	-0.809866	3.50852	-6.90799	8.33685e-11	9.22494e-10	14.0505
C19orf42	1.74748	8.59503	6.90729	8.36913e-11	9.25491e-10	14.0467
MOSPD3	-0.926541	7.43106	-6.90691	8.38698e-11	9.26889e-10	14.0446
LAPTM4A	1.84586	10.213	6.90464	8.49333e-11	9.3806e-10	14.0323
ANXA8L2	-0.898119	5.69215	-6.9044	8.50463e-11	9.38726e-10	14.031
KRTAP4-5	-0.922748	6.39645	-6.90411	8.51879e-11	9.39706e-10	14.0294
C10orf93	-0.884857	4.20177	-6.90377	8.53476e-11	9.40885e-10	14.0276
ENTPD6	1.21482	8.38305	6.9034	8.55207e-11	9.4221e-10	14.0256
TAP2	1.39963	8.24717	6.90299	8.57162e-11	9.43779e-10	14.0234
TRIM40	-0.728416	5.49143	-6.90124	8.65544e-11	9.5202e-10	14.0139
SLA2	-1.09444	6.03552	-6.90121	8.65715e-11	9.5202e-10	14.0137
LYST	-1.73135	5.27034	-6.90039	8.69669e-11	9.55777e-10	14.0092
CCL28	-1.15519	4.57672	-6.89907	8.76036e-11	9.62181e-10	14.0021
C20orf186	-0.808342	5.26071	-6.89822	8.80178e-11	9.66134e-10	13.9975
ZSWIM2	-0.80556	3.02071	-6.89757	8.83393e-11	9.69065e-10	13.9939
KRTAP3-2	-0.945771	4.95076	-6.89542	8.94024e-11	9.80123e-10	13.9822
PSG9	-0.858718	4.77348	-6.89307	9.05752e-11	9.92369e-10	13.9695
RPL29	1.79144	10.6659	6.89089	9.16763e-11	1.00382e-09	13.9577
SLC24A2	-0.885954	4.7519	-6.88929	9.24982e-11	1.01219e-09	13.949
OR2S2	-1.17791	6.05874	-6.88802	9.315e-11	1.0187e-09	13.9422
NEIL3	-1.25808	5.04578	-6.88684	9.37603e-11	1.02474e-09	13.9358
SPCS3	1.80093	10.7805	6.8864	9.39923e-11	1.02658e-09	13.9334
PADI4	-1.83641	6.56954	-6.8863	9.40433e-11	1.02658e-09	13.9328
SBDSP1	1.79642	8.57143	6.88534	9.45467e-11	1.03144e-09	13.9276
SLC10A1	-0.863934	4.98636	-6.88494	9.47586e-11	1.03312e-09	13.9254
PDZK1	-0.627857	4.92711	-6.88413	9.51827e-11	1.03711e-09	13.9211
DGKB	-0.763915	4.15127	-6.88363	9.54498e-11	1.03938e-09	13.9183
PTBP1	1.03064	9.75883	6.88214	9.62405e-11	1.04735e-09	13.9103
PTAFR	-1.40455	6.18707	-6.88155	9.65572e-11	1.05016e-09	13.9071
RPL10A	1.26072	10.5809	6.88072	9.70027e-11	1.05436e-09	13.9026
POU2AF1	1.39222	9.13654	6.88058	9.70766e-11	1.05452e-09	13.9018
ATP5O	1.47454	9.44741	6.8804	9.71761e-11	1.05495e-09	13.9008
OR2W1	-0.930986	3.84267	-6.87996	9.74129e-11	1.05688e-09	13.8985
OR8S1	-1.09815	4.46028	-6.8779	9.85319e-11	1.06837e-09	13.8873
HSPA9	1.43791	9.18336	6.87756	9.87197e-11	1.06975e-09	13.8855
HEJ1	-1.01726	3.75945	-6.87268	1.01428e-10	1.09843e-09	13.859
C4orf19	-0.867219	4.88646	-6.87077	1.02503e-10	1.1094e-09	13.8488
TDRD1	-0.923501	3.69074	-6.87051	1.02653e-10	1.11035e-09	13.8473
SERPINB4	-1.00927	2.86989	-6.86874	1.03662e-10	1.12059e-09	13.8378
SAGE1	-0.723325	3.69665	-6.86856	1.03768e-10	1.12105e-09	13.8368
KCNH5	-0.813945	3.90116	-6.86753	1.04365e-10	1.12682e-09	13.8312
COMMD3	2.23183	8.18708	6.86687	1.04747e-10	1.13025e-09	13.8276
OTUB1	0.836153	8.76138	6.86322	1.06887e-10	1.15265e-09	13.8079
GUCY2C	-0.757977	3.84477	-6.86207	1.0757e-10	1.15931e-09	13.8016
PPIAL4A	-1.43624	4.8731	-6.86179	1.07733e-10	1.16036e-09	13.8002
MDS2	-0.751542	7.12891	-6.85963	1.09031e-10	1.17363e-09	13.7885
SSU72	1.04534	8.83776	6.85891	1.0947e-10	1.17765e-09	13.7846
GSTO1	-0.98158	6.62061	-6.85734	1.10426e-10	1.18656e-09	13.7761
ITGB6	-0.779039	4.02858	-6.85726	1.1047e-10	1.18656e-09	13.7757
TRIM10	-1.12839	5.80727	-6.85722	1.10499e-10	1.18656e-09	13.7754
C17orf87	-1.80706	5.1687	-6.8569	1.10692e-10	1.18792e-09	13.7737
FAM100B	1.62705	10.7674	6.85553	1.11537e-10	1.19627e-09	13.7663
ST6GAL2	-0.888804	5.33134	-6.8535	1.12797e-10	1.20905e-09	13.7553
TOM1	-0.851608	7.38342	-6.85092	1.1442e-10	1.22571e-09	13.7414
TARDBP	1.14776	8.15954	6.84843	1.1601e-10	1.24126e-09	13.7279
CLDN6	-1.00486	4.72652	-6.84843	1.1601e-10	1.24126e-09	13.7279
OSM	-1.45175	6.18381	-6.84596	1.17606e-10	1.25757e-09	13.7146
SLC22A10	-0.832773	4.01606	-6.84285	1.19647e-10	1.27863e-09	13.6978
PMCHL2	-0.863054	3.46809	-6.84131	1.20667e-10	1.28876e-09	13.6895
FLJ44874	-1.21472	4.0372	-6.84072	1.21066e-10	1.29224e-09	13.6863
XCL2	-1.23341	4.55391	-6.83963	1.21793e-10	1.29922e-09	13.6804
SUCLG2	1.63712	7.99217	6.83866	1.22453e-10	1.30548e-09	13.6752
MYOT	-0.90818	3.95873	-6.83683	1.23692e-10	1.3179e-09	13.6653
OR9I1	-0.918807	4.18515	-6.83612	1.2418e-10	1.32156e-09	13.6615
PRPS1	1.78091	9.11571	6.83604	1.24235e-10	1.32156e-09	13.6611
DNAH12	-0.70751	3.75403	-6.836	1.24266e-10	1.32156e-09	13.6608
NOLC1	1.36848	8.26666	6.8359	1.24332e-10	1.32156e-09	13.6603
AKAP8L	0.979042	9.22535	6.83458	1.25244e-10	1.33045e-09	13.6532
OR2T11	-0.967352	4.43714	-6.83353	1.25972e-10	1.33739e-09	13.6475
CCR6	-0.845058	4.76832	-6.83234	1.26801e-10	1.34539e-09	13.6411
PTGER2	-2.65798	6.06009	-6.83052	1.28087e-10	1.35823e-09	13.6313
GPR108	1.20051	9.53214	6.82895	1.29203e-10	1.36924e-09	13.6228
CYTH3	-0.768483	6.29143	-6.82777	1.3005e-10	1.3774e-09	13.6164
CRTAM	-0.894854	3.97807	-6.8275	1.30238e-10	1.37857e-09	13.615
OR10A2	-1.10656	3.90456	-6.82708	1.30546e-10	1.38101e-09	13.6127
UBL5	1.37588	8.14165	6.82646	1.30991e-10	1.3849e-09	13.6094
MTRR	1.64642	8.27446	6.82467	1.32292e-10	1.3971e-09	13.5997
CDK2AP1	-1.29287	7.88029	-6.82466	1.32303e-10	1.3971e-09	13.5997
PDIA4	2.0802	9.64435	6.82266	1.33772e-10	1.41178e-09	13.5889
FLJ43826	-0.906446	4.60563	-6.82251	1.33883e-10	1.41211e-09	13.5881
F11	-0.855015	4.50496	-6.82212	1.3417e-10	1.41401e-09	13.586
RFPL2	-0.821785	4.86431	-6.82205	1.34222e-10	1.41401e-09	13.5856
CR1	-1.81906	5.80583	-6.82183	1.34385e-10	1.4149e-09	13.5844
WDR69	-0.806377	3.94042	-6.82105	1.34966e-10	1.42018e-09	13.5802
OR56A3	-1.15852	5.32833	-6.81964	1.36022e-10	1.43044e-09	13.5726
CEBPG	1.26181	8.19401	6.81916	1.36383e-10	1.43339e-09	13.57
OR4D6	-1.11108	4.33969	-6.81875	1.36688e-10	1.43498e-09	13.5678
OR4E2	-0.981863	3.7882	-6.81866	1.36755e-10	1.43498e-09	13.5674
TAS2R7	-0.924507	3.32191	-6.81864	1.36776e-10	1.43498e-09	13.5672
NONO	1.16835	8.93555	6.81823	1.37082e-10	1.43734e-09	13.565
C11orf2	1.71417	9.41061	6.81484	1.39671e-10	1.46363e-09	13.5468
NPY1R	-0.892451	3.29163	-6.81399	1.40332e-10	1.46969e-09	13.5422
RPL23	1.38671	10.0914	6.81371	1.40546e-10	1.47106e-09	13.5407
TNNI3K	-0.758699	4.09276	-6.81347	1.40733e-10	1.47216e-09	13.5394
GP6	-1.0094	6.1705	-6.81088	1.42754e-10	1.49242e-09	13.5255
NOG	-1.1667	5.07213	-6.81022	1.43279e-10	1.49703e-09	13.5219
GPR137B	-1.68191	5.68869	-6.8091	1.44171e-10	1.50546e-09	13.5158
CLEC2A	-0.857855	3.50862	-6.80735	1.45563e-10	1.51911e-09	13.5064
STK31	-0.809592	3.55888	-6.80641	1.46325e-10	1.52617e-09	13.5013
PRPF8	1.30778	9.41975	6.80221	1.4975e-10	1.56098e-09	13.4788
FLJ40852	-0.874901	5.0811	-6.7991	1.52339e-10	1.58703e-09	13.462
NR1H2	1.09162	8.78875	6.798	1.5327e-10	1.59581e-09	13.4561
SLC25A46	1.5408	8.72848	6.79715	1.53986e-10	1.60231e-09	13.4515
GOSR1	1.33512	7.4196	6.7958	1.55135e-10	1.61333e-09	13.4443
XAB2	0.945301	8.231	6.7937	1.56946e-10	1.63121e-09	13.433
EMD	1.17995	8.78254	6.79357	1.5705e-10	1.63134e-09	13.4323
ABCB11	-0.768532	3.9841	-6.79275	1.57765e-10	1.63781e-09	13.4279
IDO1	-0.797747	4.04587	-6.79138	1.5896e-10	1.64926e-09	13.4205
ALKBH5	1.0039	9.22768	6.7904	1.59821e-10	1.65677e-09	13.4153
LYZL6	-0.992116	3.83639	-6.79034	1.5987e-10	1.65677e-09	13.4149
HBM	-2.00311	8.48009	-6.78926	1.60828e-10	1.66572e-09	13.4091
SLC16A12	-0.862086	4.4432	-6.78774	1.6218e-10	1.67876e-09	13.401
OR4N2	-1.37998	2.47256	-6.78667	1.63141e-10	1.68772e-09	13.3952
NYNRIN	-0.855937	5.28391	-6.78591	1.6382e-10	1.69376e-09	13.3911
AQP11	-0.980785	5.46186	-6.78462	1.64991e-10	1.70487e-09	13.3842
MED30	-0.788457	5.07239	-6.78427	1.65313e-10	1.70721e-09	13.3823
CAMP	-1.16037	8.2261	-6.78338	1.66118e-10	1.71453e-09	13.3775
PRO2012	-1.20766	4.19722	-6.78282	1.66633e-10	1.71885e-09	13.3745
MDGA2	-0.776644	4.08228	-6.78264	1.66795e-10	1.71952e-09	13.3736
GLS	1.48332	8.73601	6.78078	1.68516e-10	1.73626e-09	13.3636
GRIK1	-0.812123	4.1334	-6.77879	1.70368e-10	1.75433e-09	13.3529
IL1F8	-0.919953	3.98991	-6.77865	1.70499e-10	1.75466e-09	13.3521
NNAT	-1.04897	5.77156	-6.77652	1.7251e-10	1.77433e-09	13.3407
PTGS1	-1.40681	6.20654	-6.77584	1.73162e-10	1.77947e-09	13.337
PRG4	-1.08876	4.34566	-6.77579	1.7321e-10	1.77947e-09	13.3368
FRG2	-1.05491	5.47228	-6.77563	1.73362e-10	1.78001e-09	13.3359
SH3GLB1	-1.0317	8.89062	-6.77005	1.78762e-10	1.83439e-09	13.306
SS18	1.42528	8.1442	6.76972	1.79084e-10	1.83664e-09	13.3042
MYO1D	1.67192	8.18024	6.76945	1.79356e-10	1.83838e-09	13.3027
CAPRIN1	1.36831	9.64967	6.76653	1.82253e-10	1.86699e-09	13.2871
CD6	-0.909621	6.45887	-6.76603	1.82761e-10	1.87112e-09	13.2844
RBPMS	-0.90213	5.02651	-6.76535	1.83438e-10	1.87697e-09	13.2808
SUN1	1.25508	7.89237	6.76522	1.83572e-10	1.87726e-09	13.2801
RPS29	1.51849	10.543	6.7646	1.84204e-10	1.88265e-09	13.2767
PDE6C	-0.696337	3.53983	-6.76365	1.85161e-10	1.89134e-09	13.2717
TREML1	-1.02997	6.59952	-6.76033	1.88569e-10	1.92505e-09	13.2539
UBAC2	-0.733532	6.84417	-6.75963	1.89304e-10	1.93088e-09	13.2501
DCTN3	1.29778	8.94563	6.75958	1.89357e-10	1.93088e-09	13.2498
ENTPD4	1.54067	8.85668	6.75943	1.89505e-10	1.93128e-09	13.249
RPSA	1.71355	9.40966	6.75716	1.91886e-10	1.95443e-09	13.2368
CSF1	-1.1505	6.97539	-6.75703	1.92019e-10	1.95466e-09	13.2362
TYROBP	-1.79535	8.03393	-6.75623	1.92866e-10	1.96217e-09	13.2319
CCDC26	-0.832251	4.11832	-6.75362	1.95658e-10	1.98944e-09	13.2179
SERPINB7	-0.815548	3.86456	-6.75343	1.95861e-10	1.99036e-09	13.2168
GNG7	1.58265	9.12549	6.75308	1.96231e-10	1.99298e-09	13.215
GOSR2	0.974836	7.43281	6.7515	1.9795e-10	2.0093e-09	13.2065
LENG8	1.52605	9.86079	6.75102	1.98472e-10	2.01345e-09	13.2039
GMCL1L	-0.686165	4.79507	-6.75078	1.98733e-10	2.01495e-09	13.2026
NID1	-1.09646	5.88303	-6.75003	1.9955e-10	2.02207e-09	13.1986
TMEM62	1.65433	7.8822	6.74965	1.99965e-10	2.02419e-09	13.1966
MTDH	1.82396	10.279	6.74963	1.99986e-10	2.02419e-09	13.1965
ASB18	-0.877821	5.98155	-6.74914	2.0053e-10	2.02854e-09	13.1939
SCN7A	-0.877164	3.38311	-6.74903	2.00651e-10	2.02862e-09	13.1933
ZNF569	-0.903082	4.56836	-6.7478	2.0201e-10	2.0412e-09	13.1867
SEC14L1	1.21394	9.17362	6.74572	2.04329e-10	2.06315e-09	13.1755
TFAP2D	-0.956822	4.14592	-6.74564	2.04414e-10	2.06315e-09	13.1751
MYPN	-0.80241	4.40239	-6.74517	2.0494e-10	2.06728e-09	13.1726
INTU	-0.821532	3.96313	-6.74503	2.05107e-10	2.0678e-09	13.1718
PPARG	-1.21653	4.85008	-6.74378	2.06515e-10	2.08081e-09	13.1652
GRIA4	-0.787212	4.21507	-6.74335	2.06998e-10	2.0845e-09	13.1629
OR10K2	-1.12084	3.49282	-6.74284	2.07577e-10	2.08915e-09	13.1602
DPP7	1.55034	10.2419	6.74209	2.08441e-10	2.09666e-09	13.1561
PRKD2	1.79931	9.34436	6.74176	2.08814e-10	2.09923e-09	13.1544
RPS27L	2.15604	8.47346	6.74057	2.10188e-10	2.11184e-09	13.148
CYP4X1	-0.905931	4.62679	-6.7386	2.12466e-10	2.13353e-09	13.1375
PTGES3	1.79974	9.25733	6.73822	2.12905e-10	2.13673e-09	13.1354
PLUNC	-0.926656	5.18717	-6.7364	2.15049e-10	2.15703e-09	13.1257
EFCAB3	-0.762708	3.735	-6.73573	2.15842e-10	2.16377e-09	13.1221
FLJ30430	-0.955969	5.12392	-6.73537	2.16266e-10	2.1668e-09	13.1202
NDUFB8	0.853468	8.99098	6.73494	2.16777e-10	2.1707e-09	13.1179
RCN1	1.9509	8.65445	6.73395	2.17954e-10	2.18126e-09	13.1126
PSMB9	2.05558	8.89259	6.73331	2.18719e-10	2.18768e-09	13.1092
RPS18	1.61853	11.2402	6.73317	2.18887e-10	2.18813e-09	13.1084
PRTN3	-1.53009	8.88665	-6.73185	2.20474e-10	2.20276e-09	13.1014
P2RY13	-2.05462	4.6131	-6.73145	2.20959e-10	2.20636e-09	13.0992
MDH1B	-0.769547	3.54589	-6.72824	2.24889e-10	2.24376e-09	13.082
KIAA1257	-0.775309	4.66723	-6.72818	2.24956e-10	2.24376e-09	13.0817
CENPQ	-0.873789	3.73783	-6.72548	2.28312e-10	2.27596e-09	13.0673
CHPF2	1.17121	8.34269	6.72476	2.29219e-10	2.28372e-09	13.0634
KRTAP10-12	-1.01347	7.49676	-6.72417	2.29961e-10	2.28983e-09	13.0603
HEATR4	-0.792518	4.44798	-6.7197	2.35655e-10	2.34523e-09	13.0364
ARFGAP2	0.918156	8.26261	6.71916	2.36355e-10	2.35087e-09	13.0335
NCRNA00269	-0.935835	4.85925	-6.71529	2.41421e-10	2.39992e-09	13.0128
BCL9L	-0.88008	6.82369	-6.71472	2.42176e-10	2.40609e-09	13.0098
CMA1	-1.04678	4.27294	-6.71382	2.43367e-10	2.41657e-09	13.005
FAM198B	-1.9152	3.86852	-6.71287	2.4464e-10	2.42785e-09	12.9999
OR10A6	-0.973961	3.1384	-6.71255	2.45063e-10	2.43069e-09	12.9982
TP53TG3	-1.11043	5.64822	-6.7116	2.46343e-10	2.44203e-09	12.9931
C13orf30	-0.967223	3.68252	-6.71127	2.46782e-10	2.44422e-09	12.9914
TMEM45B	-0.789971	5.13365	-6.71123	2.46839e-10	2.44422e-09	12.9912
VHLL	-0.901594	4.41745	-6.70952	2.49156e-10	2.4658e-09	12.9821
PAQR5	-0.742337	4.99558	-6.70892	2.4998e-10	2.47258e-09	12.9788
SLC39A9	1.5886	8.38181	6.70772	2.51625e-10	2.48747e-09	12.9724
RAB30	2.5736	9.37398	6.70447	2.56139e-10	2.53068e-09	12.9551
C1orf14	-0.729018	4.78407	-6.70368	2.57251e-10	2.53933e-09	12.9509
ORMDL3	1.16936	8.96372	6.70365	2.57299e-10	2.53933e-09	12.9507
SLC35E1	0.929086	9.14095	6.70194	2.59715e-10	2.56176e-09	12.9416
SERPINA6	-1.01123	4.65024	-6.69931	2.63474e-10	2.5974e-09	12.9276
PLCE1	-0.737504	4.34852	-6.6967	2.67261e-10	2.63327e-09	12.9136
MMP27	-0.771156	3.93493	-6.69416	2.71001e-10	2.66864e-09	12.9001
SIGLEC11	-0.846063	6.68914	-6.69291	2.72845e-10	2.68531e-09	12.8935
PSG8	-0.916458	4.95781	-6.69258	2.73346e-10	2.68876e-09	12.8917
PSME1	1.0938	8.79287	6.6909	2.75859e-10	2.71198e-09	12.8828
TPH1	-0.783716	3.65557	-6.69015	2.76999e-10	2.72025e-09	12.8787
SLC22A15	-1.56546	6.0152	-6.69014	2.77006e-10	2.72025e-09	12.8787
CTDNEP1	0.854234	9.21764	6.68964	2.77766e-10	2.72621e-09	12.876
NCRNA00183	-1.3569	3.1817	-6.68945	2.78064e-10	2.72763e-09	12.875
ZMPSTE24	1.89393	8.18257	6.68889	2.78916e-10	2.73449e-09	12.872
TRAV8-3	-0.826169	4.11616	-6.6874	2.81194e-10	2.7553e-09	12.8641
CACNA1D	-0.808318	4.96843	-6.68651	2.82567e-10	2.76723e-09	12.8593
RPL36A	1.62167	9.99243	6.68273	2.88459e-10	2.82338e-09	12.8392
EFCAB1	-0.696153	3.63383	-6.68239	2.88996e-10	2.82708e-09	12.8374
TIGD4	-0.857407	4.34612	-6.68159	2.9026e-10	2.83788e-09	12.8331
SEMA6A	-0.856596	4.69611	-6.68126	2.90771e-10	2.84132e-09	12.8314
SLC39A2	-0.89444	4.2983	-6.67863	2.94989e-10	2.88095e-09	12.8174
KRTAP13-2	-1.01804	3.3064	-6.67843	2.95304e-10	2.88232e-09	12.8163
PDE11A	-0.809555	3.94576	-6.67833	2.95463e-10	2.88232e-09	12.8158
MAN1A2	1.7968	8.79905	6.67824	2.95614e-10	2.88232e-09	12.8153
PRMT1	1.38359	8.9223	6.67765	2.96571e-10	2.89006e-09	12.8122
SIGLEC7	-0.891865	6.3143	-6.67722	2.97267e-10	2.89527e-09	12.8099
RAB3C	-0.843315	4.0208	-6.67572	2.99708e-10	2.91744e-09	12.8019
TRIM60	-0.846516	4.92207	-6.67489	3.01066e-10	2.92906e-09	12.7975
KERA	-1.11923	3.47533	-6.67381	3.02838e-10	2.94469e-09	12.7918
C4orf7	-1.08979	3.70334	-6.67335	3.03611e-10	2.94966e-09	12.7893
KIAA0226	1.12944	9.20538	6.6733	3.03681e-10	2.94966e-09	12.7891
ABCC3	-0.847491	6.16391	-6.67236	3.05256e-10	2.96335e-09	12.784
LEKR1	-0.741873	3.71128	-6.67077	3.07908e-10	2.98734e-09	12.7756
OR13C9	-1.05481	3.50714	-6.67068	3.08064e-10	2.98734e-09	12.7751
ANO2	-0.793197	4.96819	-6.66896	3.10954e-10	3.01373e-09	12.766
RP1	-0.745093	3.81361	-6.66876	3.113e-10	3.01544e-09	12.7649
SPDYE1	-0.85919	6.11174	-6.66683	3.14587e-10	3.04562e-09	12.7546
DEFB108B	-1.30857	5.31008	-6.66664	3.14913e-10	3.04712e-09	12.7536
TEX11	-0.730772	3.4669	-6.66384	3.19773e-10	3.09247e-09	12.7387
CYP11A1	-0.822247	4.72034	-6.66347	3.20401e-10	3.09615e-09	12.7368
C6orf25	-0.95483	6.89298	-6.66342	3.20502e-10	3.09615e-09	12.7365
SLC33A1	1.67477	8.44478	6.66098	3.24779e-10	3.13577e-09	12.7236
GLRA3	-0.865531	3.63064	-6.65896	3.28385e-10	3.16887e-09	12.7128
SORL1	-2.11907	5.87107	-6.6578	3.30466e-10	3.18723e-09	12.7066
LHFPL2	-1.47286	6.46381	-6.65761	3.30812e-10	3.18883e-09	12.7056
LGR6	-0.748627	5.46713	-6.65743	3.31138e-10	3.18889e-09	12.7046
NDP	-0.953682	4.65749	-6.65741	3.31176e-10	3.18889e-09	12.7045
HOXC9	-0.904183	4.80121	-6.65663	3.32583e-10	3.20071e-09	12.7004
ZFP28	-0.929405	5.11701	-6.6562	3.33365e-10	3.2065e-09	12.6981
HERV-V1	-0.970941	4.43499	-6.65548	3.34676e-10	3.21737e-09	12.6943
FBXO18	1.54492	8.73112	6.655	3.35539e-10	3.22393e-09	12.6918
HOXB8	-0.963815	6.50051	-6.65241	3.40318e-10	3.26809e-09	12.678
LSM10	1.62697	7.43945	6.65147	3.42053e-10	3.28297e-09	12.673
APOBEC1	-0.862518	4.51087	-6.65115	3.42659e-10	3.28701e-09	12.6713
CERKL	-0.753267	4.42593	-6.64866	3.47322e-10	3.32995e-09	12.6581
RNASE7	-0.935958	5.13813	-6.64829	3.48036e-10	3.335e-09	12.6561
DOC2B	-0.868125	5.99035	-6.64574	3.52901e-10	3.3798e-09	12.6426
RER1	1.32948	8.4448	6.64505	3.54232e-10	3.39073e-09	12.6389
NOP58	1.80671	9.0973	6.64461	3.55069e-10	3.39648e-09	12.6366
FAM151B	-1.23947	4.7045	-6.64454	3.55215e-10	3.39648e-09	12.6362
C10orf72	-0.812724	5.52215	-6.64441	3.55451e-10	3.39692e-09	12.6356
LOC642864	-0.98823	3.517	-6.64405	3.56152e-10	3.40178e-09	12.6336
MT1IP	-1.06186	5.60635	-6.64373	3.56771e-10	3.40587e-09	12.6319
NOX4	-0.86364	4.0985	-6.64307	3.58057e-10	3.41631e-09	12.6284
RAB6B	-0.604456	5.85047	-6.64157	3.61002e-10	3.44258e-09	12.6205
IL22	-0.74882	4.03637	-6.63986	3.64367e-10	3.4728e-09	12.6114
FAM134B	-0.929994	4.45211	-6.63821	3.67658e-10	3.50229e-09	12.6026
TAF1L	-0.654685	5.44734	-6.63692	3.70235e-10	3.52496e-09	12.5958
RPGRIP1	-0.781678	4.21167	-6.6367	3.70683e-10	3.52734e-09	12.5947
RIC8A	1.0166	8.75614	6.63656	3.70977e-10	3.52825e-09	12.5939
FAM81B	-0.777158	3.99627	-6.63563	3.72841e-10	3.54408e-09	12.589
CRISP2	-0.787086	4.46106	-6.63433	3.75491e-10	3.56737e-09	12.5821
ADAP1	-0.921868	6.5529	-6.63371	3.76759e-10	3.57661e-09	12.5788
SLC22A25	-0.81849	4.29407	-6.63366	3.76866e-10	3.57661e-09	12.5785
MBL2	-0.890028	4.97725	-6.63339	3.77416e-10	3.57992e-09	12.5771
RPS14	1.41788	9.20879	6.63311	3.77998e-10	3.58354e-09	12.5756
SYT14	-0.919458	3.83996	-6.63285	3.78532e-10	3.58669e-09	12.5742
DUSP5P	-1.12182	5.11277	-6.63161	3.81099e-10	3.60908e-09	12.5676
PMP2	-0.924246	3.82003	-6.63125	3.81846e-10	3.614e-09	12.5657
GPBP1	1.80729	8.65634	6.63116	3.82024e-10	3.614e-09	12.5653
EXD1	-0.940572	3.52081	-6.63093	3.82499e-10	3.61657e-09	12.5641
ITIH2	-0.789208	4.20364	-6.62779	3.8908e-10	3.67684e-09	12.5474
EFHA2	-0.938276	4.14879	-6.6267	3.91392e-10	3.69673e-09	12.5417
TRIM52	0.971984	7.25134	6.62599	3.92909e-10	3.7091e-09	12.5379
GPR84	-1.84433	5.89513	-6.62361	3.98026e-10	3.75541e-09	12.5253
FAM98A	1.53013	7.92124	6.62299	3.99356e-10	3.76596e-09	12.522
MLANA	-0.87236	4.05838	-6.62283	3.99721e-10	3.76741e-09	12.5211
RPL23A	1.59615	10.1091	6.62252	4.0038e-10	3.77162e-09	12.5195
ENOX1	-0.899772	4.36739	-6.62182	4.01904e-10	3.78397e-09	12.5158
DCD	-0.862561	5.10792	-6.62156	4.0248e-10	3.78739e-09	12.5144
IMPG1	-0.752435	4.07623	-6.62066	4.0446e-10	3.80402e-09	12.5096
FTSJD2	1.31782	8.14297	6.62004	4.05816e-10	3.81475e-09	12.5064
ATP2C2	-0.839033	5.79636	-6.61936	4.07323e-10	3.82691e-09	12.5028
RTP3	-0.908092	4.62215	-6.61803	4.10279e-10	3.85265e-09	12.4957
PTK2	-1.25576	5.03327	-6.61377	4.19861e-10	3.94054e-09	12.4732
IRF9	1.52156	8.2985	6.60955	4.29596e-10	4.02979e-09	12.4509
CCNC	2.18742	8.54731	6.60921	4.30378e-10	4.03385e-09	12.4491
CPM	-1.66631	4.59378	-6.60917	4.30482e-10	4.03385e-09	12.4488
FLJ45974	-1.05146	3.9601	-6.60773	4.33865e-10	4.0634e-09	12.4412
NPFFR2	-0.771379	4.0768	-6.60757	4.34225e-10	4.06464e-09	12.4404
DARC	-0.784575	5.48773	-6.60677	4.36132e-10	4.08034e-09	12.4361
HRH4	-0.689498	3.45999	-6.60607	4.37788e-10	4.09369e-09	12.4324
PSMB3	1.61969	9.78642	6.60424	4.42143e-10	4.13049e-09	12.4228
UGT2A3	-0.860374	3.84036	-6.60422	4.42188e-10	4.13049e-09	12.4227
FEZ2	-0.80707	6.24789	-6.60213	4.47226e-10	4.17536e-09	12.4116
NCRNA00243	-1.08187	4.66648	-6.60045	4.51327e-10	4.21144e-09	12.4027
ACTC1	-0.767141	4.91397	-6.6001	4.52194e-10	4.21732e-09	12.4009
TMC5	-0.818991	4.7077	-6.59953	4.53593e-10	4.22815e-09	12.3979
SLC26A3	-0.814638	3.84691	-6.59876	4.55488e-10	4.2436e-09	12.3938
C1orf173	-0.969724	4.12361	-6.59769	4.58143e-10	4.26609e-09	12.3881
C19orf75	-0.84376	4.35278	-6.59345	4.68773e-10	4.3628e-09	12.3658
PARL	1.27225	8.58701	6.59234	4.71613e-10	4.38694e-09	12.3599
TMC2	-0.744373	4.73079	-6.591	4.75035e-10	4.41646e-09	12.3528
OPN4	-1.54755	7.98714	-6.59041	4.76578e-10	4.4285e-09	12.3497
C2orf83	-0.964422	5.06733	-6.59001	4.7759e-10	4.43559e-09	12.3476
PDZD9	-0.857233	4.62268	-6.58945	4.79057e-10	4.44689e-09	12.3446
2021-03-01	-1.27684	4.6736	-6.58891	4.80452e-10	4.45752e-09	12.3418
DNAH6	-0.767674	3.74427	-6.5882	4.823e-10	4.47232e-09	12.3381
ODF1	-0.768437	5.19106	-6.58746	4.84249e-10	4.48806e-09	12.3341
ZNF454	-0.856806	5.10121	-6.58683	4.85895e-10	4.50098e-09	12.3308
USO1	2.11906	8.37611	6.58606	4.8793e-10	4.51748e-09	12.3267
FGA	-0.874537	4.28094	-6.58583	4.88536e-10	4.52073e-09	12.3255
UAP1	1.62735	8.39101	6.58569	4.88905e-10	4.5216e-09	12.3248
NDUFA13	0.999628	8.53508	6.5856	4.89138e-10	4.5216e-09	12.3243
DEFB129	-0.913197	4.72471	-6.58477	4.91361e-10	4.53979e-09	12.3199
METTL7A	2.0606	9.24286	6.58369	4.94226e-10	4.56319e-09	12.3142
CDK9	0.935493	9.68808	6.58362	4.94405e-10	4.56319e-09	12.3139
IGSF10	-0.804669	4.15568	-6.58205	4.98635e-10	4.59984e-09	12.3056
ADAM29	-1.04122	4.20396	-6.5812	5.00943e-10	4.61874e-09	12.3011
SGIP1	-0.774542	4.45471	-6.58097	5.01573e-10	4.62216e-09	12.2999
C1orf111	-0.848364	5.77287	-6.57993	5.0439e-10	4.64571e-09	12.2944
VGLL1	-0.920242	4.95094	-6.57953	5.05492e-10	4.65345e-09	12.2923
GABRA1	-0.769148	4.4711	-6.57762	5.10748e-10	4.69941e-09	12.2822
ERP44	1.48903	9.21611	6.5745	5.19438e-10	4.7769e-09	12.2657
TREML4	-0.928208	5.56785	-6.57354	5.22128e-10	4.79916e-09	12.2607
IL18RAP	-1.91337	4.88488	-6.57187	5.26875e-10	4.84029e-09	12.2519
MTTP	-0.882304	4.11326	-6.57121	5.28758e-10	4.85508e-09	12.2484
ABLIM3	-0.840328	5.83982	-6.56951	5.33627e-10	4.89726e-09	12.2395
ATP8B1	-0.688674	4.15784	-6.56917	5.34615e-10	4.90381e-09	12.2377
OR56B4	-0.998957	4.53271	-6.56881	5.35664e-10	4.9109e-09	12.2358
PKIB	-0.666955	4.392	-6.56738	5.39814e-10	4.94471e-09	12.2282
CD247	-0.94289	6.0724	-6.56735	5.39907e-10	4.94471e-09	12.2281
NFKBIA	1.92022	12.3143	6.56572	5.44675e-10	4.98581e-09	12.2195
CRK	1.05227	9.16788	6.56513	5.46416e-10	4.99918e-09	12.2164
ORM2	-0.798632	5.61478	-6.56338	5.51616e-10	5.04416e-09	12.2072
ZNF382	-0.978637	3.36664	-6.5631	5.52453e-10	5.04922e-09	12.2057
ATP5L	1.68538	10.6607	6.56249	5.5427e-10	5.06322e-09	12.2025
ITK	-1.10254	4.95434	-6.561	5.58761e-10	5.10163e-09	12.1946
OR52D1	-1.06882	4.21976	-6.55858	5.66111e-10	5.16609e-09	12.1819
SERPINB13	-0.803827	4.35347	-6.55841	5.66644e-10	5.16831e-09	12.181
MMADHC	1.8169	8.75072	6.55793	5.68116e-10	5.17908e-09	12.1784
SPIB	-1.02032	6.07315	-6.55778	5.68568e-10	5.18054e-09	12.1777
ELOVL2	-0.845024	4.54421	-6.55766	5.68924e-10	5.18114e-09	12.1771
TSPAN16	-0.770447	4.52364	-6.55556	5.75434e-10	5.23775e-09	12.166
LGALS2	-0.819424	5.08316	-6.55362	5.81487e-10	5.29013e-09	12.1558
MGC3771	-1.13783	6.62426	-6.55292	5.83688e-10	5.30745e-09	12.1521
NAT9	0.972554	8.09515	6.55262	5.84637e-10	5.31336e-09	12.1505
ESYT1	1.40478	8.59676	6.55133	5.88728e-10	5.34781e-09	12.1437
SERPINB5	-0.82093	3.77133	-6.55121	5.89086e-10	5.34833e-09	12.1431
SEMG2	-0.880848	3.6227	-6.54743	6.01238e-10	5.45588e-09	12.1232
TRBV27	-0.779119	6.24371	-6.54701	6.02624e-10	5.46567e-09	12.121
KBTBD12	-0.901274	4.43888	-6.54552	6.0748e-10	5.50692e-09	12.1132
ITGAE	-0.619445	5.89878	-6.54511	6.08819e-10	5.51624e-09	12.111
ADAMTS6	-0.769145	4.34222	-6.54456	6.10639e-10	5.52992e-09	12.1081
OLFML1	-0.857936	4.02222	-6.54322	6.15051e-10	5.56704e-09	12.1011
OR4K17	-0.818821	4.47707	-6.54299	6.15819e-10	5.57116e-09	12.0999
PRF1	-1.33313	6.28034	-6.54188	6.19514e-10	5.60174e-09	12.094
KRTAP12-2	-0.768935	6.95302	-6.54145	6.20969e-10	5.61205e-09	12.0918
PTPMT1	0.985433	8.40255	6.54115	6.21959e-10	5.61814e-09	12.0902
OR8G5	-0.824107	4.17238	-6.53795	6.32793e-10	5.71311e-09	12.0734
LDHB	1.95748	10.1318	6.53735	6.34858e-10	5.72884e-09	12.0702
TAL1	-1.00688	6.70946	-6.53321	6.49189e-10	5.8545e-09	12.0484
OR2T27	-0.872672	4.31292	-6.53313	6.4944e-10	5.8545e-09	12.0481
MSRB3	-1.12775	5.99188	-6.53265	6.51149e-10	5.86693e-09	12.0455
MAPK7	-0.67072	6.77686	-6.53233	6.52249e-10	5.87387e-09	12.0439
ELAVL4	-0.84453	4.16177	-6.5301	6.60154e-10	5.94205e-09	12.0321
SUGT1P3	-0.88008	5.44032	-6.52988	6.60918e-10	5.94593e-09	12.031
CYC1	1.28042	9.11547	6.52854	6.65713e-10	5.98603e-09	12.024
FPR3	-1.58119	4.5528	-6.52841	6.66188e-10	5.98729e-09	12.0233
MTHFD2	2.3203	9.01654	6.52798	6.67718e-10	5.998e-09	12.021
C12orf57	1.62854	9.29812	6.52739	6.69853e-10	6.01298e-09	12.0179
STAC3	-0.701177	5.59464	-6.52733	6.7006e-10	6.01298e-09	12.0176
VENTX	-1.12471	6.42019	-6.5262	6.74181e-10	6.04691e-09	12.0116
NDST3	-0.762937	4.09622	-6.52566	6.76113e-10	6.06119e-09	12.0089
SLC25A31	-0.826304	3.90949	-6.52454	6.80211e-10	6.09485e-09	12.003
HAO1	-0.830373	4.12211	-6.52296	6.86044e-10	6.14403e-09	11.9946
KRTAP9-3	-1.17523	4.49481	-6.52244	6.87964e-10	6.15812e-09	11.9919
RXRA	-0.813762	7.33911	-6.51933	6.99566e-10	6.25883e-09	11.9756
H1FX	1.68084	10.4871	6.51857	7.02433e-10	6.28132e-09	11.9716
KCMF1	1.43005	9.23977	6.51836	7.03221e-10	6.28521e-09	11.9705
KCNMB1	-0.854031	5.927	-6.51762	7.06049e-10	6.30733e-09	11.9666
NCR3	-0.873779	6.10373	-6.51659	7.09969e-10	6.33916e-09	11.9612
BSND	-0.944767	5.57609	-6.51641	7.1065e-10	6.34206e-09	11.9603
PAPOLB	-0.834129	4.24919	-6.51547	7.14247e-10	6.37097e-09	11.9554
GSDMA	-1.06689	6.09926	-6.51521	7.15279e-10	6.37414e-09	11.954
LRP11	-0.693992	6.07518	-6.51517	7.15422e-10	6.37414e-09	11.9538
GOLGA8IP	-1.48233	5.62486	-6.5151	7.15677e-10	6.37414e-09	11.9534
[truncated: 15,805 more rows]
