# Supplementary material for: Simultaneous Presentation of Multiple Myeloma and Lung Cancer: Case Report and Gene Bioinformatics Analysis
Source: Front Oncol. 2022 Jun 13;12:859735. doi: 10.3389/fonc.2022.859735 (PMC9235397; doi:10.3389/fonc.2022.859735)
Supplement: Supplementary file 1 [file DataSheet_1.zip › The bioinformatic analysis of MM and lung cancer supplementary materials/Different expression genes analysis/GEO 7╕÷MM/limma░n/GSE47552.xlsx]

## Sheet: GSE47552
	logFC	AveExpr	t	P.Value	adj.P.Val	B
IGHV3OR15-7	-4.42215	3.81065	-15.805	1.84391e-20	4.29742e-16	35.2674
IGLV9-49	-3.27138	7.47409	-13.4374	9.86831e-18	1.14995e-13	29.5419
GTF2A1	-2.18836	7.26302	-12.3989	1.9245e-16	1.49508e-12	26.7869
IGKV1D-8	-3.89594	5.94335	-11.3975	3.84608e-15	1.83899e-11	23.9834
IGLV7-46	-4.98914	5.99663	-11.3892	3.94532e-15	1.83899e-11	23.9594
LIMD1-AS1	-2.73193	4.06738	-11.2621	5.82417e-15	2.2623e-11	23.5931
RPS28	1.85236	11.818	10.9243	1.65697e-14	4.88101e-11	22.6078
KCNA2	-1.61938	4.65356	-10.9207	1.67545e-14	4.88101e-11	22.5974
IGKV5-2	-4.48234	6.62141	-10.5151	5.99517e-14	1.55248e-10	21.3926
ASXL2	-2.38664	5.73527	-10.4023	8.5771e-14	1.99898e-10	21.0535
ZNF585B	-1.58392	4.21336	-10.3371	1.05584e-13	2.23704e-10	20.8566
MIR8071-1	-3.97434	7.85553	-10.2036	1.61842e-13	3.14325e-10	20.4517
IGKV2OR22-4	-3.34484	4.0781	-9.87932	4.60952e-13	8.2638e-10	19.458
CABLES1	-1.93715	5.12373	-9.61975	1.07518e-12	1.78988e-09	18.6523
TMA7	1.40912	8.61614	9.2363	3.81171e-12	5.68249e-09	17.4462
TGDS	-1.55822	4.49598	-9.22932	3.90114e-12	5.68249e-09	17.424
STAMBPL1	-1.13135	4.16682	-9.06733	6.69268e-12	9.17527e-09	16.9088
SYNRG	-2.04864	6.89929	-8.88654	1.22652e-11	1.58808e-08	16.3301
RPL38	1.19127	10.6689	8.85143	1.38017e-11	1.69296e-08	16.2173
RPS17	1.31824	11.696	8.80824	1.59614e-11	1.83436e-08	16.0783
WDR59	-0.82534	5.67049	-8.79787	1.65286e-11	1.83436e-08	16.0449
IGKV2D-18	-3.42501	3.77257	-8.65118	2.71241e-11	2.8443e-08	15.5711
DCP1B	-1.20591	4.30121	-8.64105	2.80696e-11	2.8443e-08	15.5384
ZNF260	-1.57834	4.72915	-8.62162	2.99783e-11	2.91114e-08	15.4754
IGKV6-21	-5.28476	6.07439	-8.59198	3.31462e-11	3.09002e-08	15.3793
BBS10	-1.27989	4.35604	-8.55588	3.74628e-11	3.3581e-08	15.2621
LOC101930405	-2.97017	3.9858	-8.49615	4.58872e-11	3.96092e-08	15.0679
YIPF4	-0.994529	7.82108	-8.45353	5.3044e-11	4.41516e-08	14.9291
ZC3HAV1L	-0.908466	4.9507	-8.43328	5.68301e-11	4.42128e-08	14.8631
ZNF429	-1.69324	3.74979	-8.43286	5.69118e-11	4.42128e-08	14.8617
RPL30	1.13277	11.2414	8.37889	6.84e-11	5.14236e-08	14.6856
RPS10	1.46092	8.65071	8.30121	8.91687e-11	6.49427e-08	14.4316
CLUAP1	-1.01085	4.92365	-8.2767	9.69592e-11	6.84767e-08	14.3513
IGHE	-2.35271	6.117	-8.21393	1.20186e-10	8.23837e-08	14.1455
ORC3	-2.01917	6.43964	-8.17494	1.37362e-10	9.14672e-08	14.0174
ZNF486	-1.43517	4.44522	-8.16129	1.43944e-10	9.16336e-08	13.9725
PER3	-0.843654	4.83497	-8.1582	1.45475e-10	9.16336e-08	13.9624
SEC61B	1.15642	9.58942	8.08807	1.8506e-10	1.135e-07	13.7316
DENND2D	-1.36782	6.4273	-8.05719	2.05776e-10	1.2297e-07	13.6299
IGKV2D-40	-5.44795	4.54764	-8.0264	2.28757e-10	1.33285e-07	13.5283
ZMYM1	-1.14604	3.9956	-8.00221	2.4861e-10	1.4132e-07	13.4485
UBA52	1.13009	11.0736	7.97598	2.72101e-10	1.5099e-07	13.3619
BORA	-1.2311	3.97442	-7.95086	2.96691e-10	1.60806e-07	13.2789
DDIAS	-1.27966	4.13229	-7.9262	3.23011e-10	1.71093e-07	13.1973
ORC2	-1.6251	5.68454	-7.90093	3.52421e-10	1.82523e-07	13.1137
ZNF566	-1.3854	4.01479	-7.86129	4.04075e-10	2.04726e-07	12.9825
WDR89	-1.58145	4.70304	-7.84475	4.27813e-10	2.10754e-07	12.9277
ZFP82	-1.31933	3.79091	-7.84055	4.3406e-10	2.10754e-07	12.9138
IRF2	-1.81384	7.23365	-7.78184	5.31705e-10	2.52896e-07	12.719
IGKV2D-24	-4.9677	7.48914	-7.7476	5.98549e-10	2.78037e-07	12.6053
ZNF860	-2.00396	4.56872	-7.74287	6.08421e-10	2.78037e-07	12.5896
EEF1D	0.724848	8.15277	7.73185	6.32067e-10	2.83288e-07	12.553
NLRP2	-0.982302	3.81262	-7.72239	6.53111e-10	2.87197e-07	12.5216
GPR15	-4.35207	4.77686	-7.70664	6.89713e-10	2.97675e-07	12.4692
ZNF382	-0.787538	3.02041	-7.67944	7.57838e-10	3.2113e-07	12.3788
RPS19	1.53335	10.4032	7.62152	9.26322e-10	3.85515e-07	12.186
TRIP11	-2.45674	5.41834	-7.60837	9.69547e-10	3.96426e-07	12.1422
MAPRE3	-0.790293	4.73425	-7.60252	9.89454e-10	3.9759e-07	12.1227
GPD2	-1.93609	5.41057	-7.5762	1.08407e-09	4.28226e-07	12.035
RPS11	0.678622	12.2993	7.56808	1.11504e-09	4.33117e-07	12.0079
ZNF140	-1.22239	4.07377	-7.55932	1.14949e-09	4.39179e-07	11.9787
ROCK2	-1.96526	6.05136	-7.52985	1.27334e-09	4.78654e-07	11.8804
C10orf88	-1.28593	4.32724	-7.48982	1.46335e-09	5.41347e-07	11.7468
EXOC1	-1.61668	6.29869	-7.4802	1.5131e-09	5.51004e-07	11.7147
FBXW8	-1.05439	6.25875	-7.47283	1.55239e-09	5.56614e-07	11.6901
SRA1	1.02324	7.10113	7.46514	1.59443e-09	5.63027e-07	11.6644
TAF5	-0.671561	5.65336	-7.45841	1.6322e-09	5.67762e-07	11.6419
RPS16	0.940235	11.5112	7.45394	1.65776e-09	5.68172e-07	11.627
TXLNB	-2.3647	5.06872	-7.44424	1.71465e-09	5.79156e-07	11.5946
MOSPD2	-2.27733	4.18544	-7.39468	2.03731e-09	6.78308e-07	11.4289
RPL37A	0.797926	6.67589	7.38324	2.12008e-09	6.95925e-07	11.3907
TCEANC	-1.55615	4.78156	-7.37209	2.20404e-09	7.13435e-07	11.3534
ZNF70	-0.90635	5.58563	-7.36023	2.29698e-09	7.33333e-07	11.3137
IGKV1OR2-3	-5.29417	7.662	-7.35141	2.36859e-09	7.36554e-07	11.2842
KCNA3	-2.42625	8.04321	-7.35121	2.37027e-09	7.36554e-07	11.2835
USP40	-1.20029	4.94656	-7.34447	2.42651e-09	7.44109e-07	11.261
BTRC	-1.12911	5.35164	-7.33495	2.50835e-09	7.59215e-07	11.2291
ATXN2	-1.24654	6.70137	-7.30937	2.74217e-09	8.16568e-07	11.1435
C2orf42	-1.38685	5.78699	-7.30669	2.76791e-09	8.16568e-07	11.1345
ZNF253	-1.6978	4.75868	-7.29892	2.8439e-09	8.28499e-07	11.1085
SNORD115-23	-2.80227	3.41467	-7.28681	2.96646e-09	8.50444e-07	11.0679
SEC23IP	-1.76046	6.83409	-7.28174	3.01937e-09	8.50444e-07	11.0509
WDR11	-1.4926	6.65254	-7.28086	3.0287e-09	8.50444e-07	11.048
RNASEL	-1.34107	4.30145	-7.27682	3.07162e-09	8.52227e-07	11.0344
MGC70870	-1.76387	4.97494	-7.25636	3.29877e-09	9.04485e-07	10.9659
CTC1	-1.05675	6.54915	-7.24537	3.42759e-09	9.28878e-07	10.9291
MSH2	-1.52418	4.20905	-7.22579	3.66994e-09	9.83121e-07	10.8634
SDAD1	-1.32025	5.00351	-7.20656	3.92456e-09	1.03288e-06	10.7989
GADD45A	3.01418	9.91369	7.20267	3.97815e-09	1.03288e-06	10.7859
ZFP3	-1.22803	5.50993	-7.20192	3.98865e-09	1.03288e-06	10.7834
ZNF154	-1.09473	5.46066	-7.19298	4.11499e-09	1.05389e-06	10.7534
ZNF681	-1.2348	3.22421	-7.14367	4.88788e-09	1.23823e-06	10.588
COX4I1	1.02951	8.1525	7.13393	5.05701e-09	1.2673e-06	10.5553
PRIMPOL	-1.63479	4.69349	-7.10175	5.65857e-09	1.40124e-06	10.4472
NOC3L	-1.64203	4.36475	-7.09907	5.71176e-09	1.40124e-06	10.4382
SLC41A2	-2.10749	6.9865	-7.08346	6.03199e-09	1.46196e-06	10.3858
HINT1	1.47383	9.0213	7.08096	6.08472e-09	1.46196e-06	10.3774
NLRP7	-1.09334	4.16227	-7.07187	6.28109e-09	1.48963e-06	10.3469
RPL35	1.41273	10.7463	7.06758	6.37606e-09	1.48963e-06	10.3325
SMC6	-1.56934	5.1086	-7.06688	6.39161e-09	1.48963e-06	10.3301
SETDB2	-1.8303	5.28619	-7.05668	6.62347e-09	1.52838e-06	10.2959
RN7SKP63	-0.786456	3.61257	-7.04865	6.81209e-09	1.55649e-06	10.2689
SRBD1	-1.7293	5.93241	-7.04531	6.89199e-09	1.55946e-06	10.2577
SNORD115-17	-1.70004	2.86091	-7.03271	7.20221e-09	1.61399e-06	10.2154
UBE2O	-0.864006	6.14385	-7.02082	7.50809e-09	1.66651e-06	10.1754
IGKV1OR2-108	-2.31748	6.36868	-7.01144	7.75825e-09	1.70579e-06	10.1439
ULK2	-0.566377	4.33453	-7.00706	7.87793e-09	1.71592e-06	10.1292
IGKV2D-26	-5.36132	6.82863	-6.98666	8.4604e-09	1.82572e-06	10.0606
ZNF397	-0.646646	4.65981	-6.97765	8.73126e-09	1.86689e-06	10.0303
EEF1B2P3	1.56261	10.1825	6.96912	8.99543e-09	1.90589e-06	10.0017
AKAP3	-0.766784	4.33516	-6.96304	9.18883e-09	1.92809e-06	9.9812
ZNF616	-1.04354	3.65421	-6.96066	9.26569e-09	1.92809e-06	9.9732
TULP3	-0.796077	5.05234	-6.95478	9.4581e-09	1.95071e-06	9.95344
C2CD5	-1.4778	5.9852	-6.94544	9.7722e-09	1.99781e-06	9.92203
ATP6V1F	1.07446	8.10995	6.93427	1.01617e-08	2.05938e-06	9.88446
IGF2BP3	-0.711306	3.60949	-6.91289	1.09508e-08	2.18634e-06	9.81256
HMBOX1	-1.24097	5.61986	-6.91223	1.09758e-08	2.18634e-06	9.81037
ZNF546	-0.944063	3.58727	-6.89687	1.15818e-08	2.2875e-06	9.75871
NHLRC2	-1.66804	5.54052	-6.89057	1.18399e-08	2.30189e-06	9.73751
GOLGA3	-1.03479	6.91601	-6.88815	1.19406e-08	2.30189e-06	9.72938
IGHV1OR15-1	-4.93784	5.74986	-6.88791	1.1951e-08	2.30189e-06	9.72854
UNK	-0.826043	5.98522	-6.87654	1.24359e-08	2.37566e-06	9.6903
ZNF568	-0.805913	3.46804	-6.8595	1.31999e-08	2.50112e-06	9.63298
C11orf54	-1.70908	6.01337	-6.83907	1.4178e-08	2.66478e-06	9.56426
ZC3H13	-1.46677	6.13969	-6.82923	1.46749e-08	2.7361e-06	9.53115
CHM	-1.10223	4.35094	-6.81266	1.55513e-08	2.87649e-06	9.47538
ZNF680	-1.0685	3.46929	-6.79795	1.63732e-08	2.98642e-06	9.42587
ZMYM4	-1.36321	6.3685	-6.79323	1.66455e-08	2.98642e-06	9.41001
IGKV1D-27	-5.20077	6.45824	-6.79304	1.6657e-08	2.98642e-06	9.40935
RPL35A	1.04857	11.7297	6.79256	1.66851e-08	2.98642e-06	9.40772
EEA1	-1.65393	5.28813	-6.79083	1.67863e-08	2.98642e-06	9.40191
UBTF	-0.956648	7.27213	-6.75905	1.87618e-08	3.29583e-06	9.29494
MGA	-1.33726	5.20045	-6.75834	1.88083e-08	3.29583e-06	9.29257
INADL	-1.57489	5.21222	-6.74671	1.95903e-08	3.40724e-06	9.2534
WDR83OS	0.931611	7.46942	6.73098	2.06993e-08	3.57347e-06	9.20046
SMARCC2	-0.91489	7.52364	-6.71645	2.17794e-08	3.72185e-06	9.15156
ZNF652P1	-0.922844	4.07823	-6.71516	2.18782e-08	3.72185e-06	9.14721
APOBEC3F	-1.14339	5.84188	-6.70817	2.24203e-08	3.76939e-06	9.12368
ZNF252P	-2.10611	4.78114	-6.70677	2.25306e-08	3.76939e-06	9.11896
SNORD115-41	-1.40237	2.60274	-6.70535	2.26429e-08	3.76939e-06	9.11418
IWS1	-1.09467	5.89302	-6.70136	2.29611e-08	3.77545e-06	9.10076
TMEM106A	-0.907297	5.72095	-6.69928	2.31291e-08	3.77545e-06	9.09376
MROH8	-0.595508	4.35768	-6.69883	2.31652e-08	3.77545e-06	9.09225
SSPN	-1.64237	6.94681	-6.6935	2.36018e-08	3.81988e-06	9.07431
ATF2	-1.43886	7.99446	-6.67624	2.50721e-08	4.02986e-06	9.0162
EHHADH	-1.08834	4.49355	-6.66842	2.57681e-08	4.11337e-06	8.98988
RPLP2	1.37158	11.3501	6.66535	2.60467e-08	4.12956e-06	8.97954
ZNF322	-1.46844	4.68402	-6.65971	2.65665e-08	4.16257e-06	8.96055
ZNF658	-0.782342	4.44644	-6.65922	2.66122e-08	4.16257e-06	8.95889
ZNF286A	-1.01037	4.14206	-6.63887	2.85781e-08	4.44027e-06	8.89037
ZNF790	-0.831568	4.64281	-6.63203	2.92705e-08	4.51774e-06	8.86736
RPL37	0.999211	7.00016	6.61839	3.07029e-08	4.70764e-06	8.82143
ESM1	-1.20201	3.52554	-6.59695	3.30961e-08	5.04143e-06	8.74926
CAPRIN2	-0.907306	4.05155	-6.58087	3.50136e-08	5.29888e-06	8.69512
PTER	-1.23575	6.34162	-6.56545	3.69569e-08	5.55689e-06	8.64319
RPL14	0.871369	9.58257	6.55468	3.83769e-08	5.73342e-06	8.60694
RPLP1	0.934387	11.8418	6.5317	4.1593e-08	6.17431e-06	8.52958
HSH2D	-1.36934	6.8078	-6.52301	4.28788e-08	6.3249e-06	8.50031
RNF7	1.02533	7.15578	6.52008	4.33204e-08	6.34985e-06	8.49046
PPARA	-0.820023	5.60174	-6.51696	4.37971e-08	6.37959e-06	8.47994
NDUFB8	1.01665	8.73528	6.5112	4.46891e-08	6.46909e-06	8.46056
IGHV1OR15-9	-1.22409	5.42956	-6.50853	4.51084e-08	6.48948e-06	8.45158
RPL35P1	1.53048	9.14913	6.50169	4.62012e-08	6.60592e-06	8.42857
DENND5B	-1.62392	7.5416	-6.49014	4.81089e-08	6.79795e-06	8.38967
MTO1	-1.48698	5.85101	-6.49003	4.81276e-08	6.79795e-06	8.3893
TRAPPC11	-1.56877	5.94904	-6.4832	4.92917e-08	6.92044e-06	8.36632
ATF7	-0.849574	5.81373	-6.47878	5.00605e-08	6.98629e-06	8.35145
RPS27	0.800253	11.7791	6.46572	5.24038e-08	7.26978e-06	8.30747
SNORD115-7	-1.29487	3.05349	-6.46325	5.28588e-08	7.28951e-06	8.29916
ZNF470	-0.856603	3.94527	-6.45827	5.37876e-08	7.37397e-06	8.28242
HEATR5A	-1.09092	4.92005	-6.45359	5.46779e-08	7.45218e-06	8.26664
MRPL53	1.27958	9.02971	6.44613	5.61234e-08	7.56977e-06	8.24155
BBS2	-0.932578	5.12734	-6.44579	5.61903e-08	7.56977e-06	8.24041
FAIM3	-1.33256	5.45744	-6.43186	5.89994e-08	7.90253e-06	8.19351
CEP104	-0.951664	6.51493	-6.42582	6.0261e-08	8.00887e-06	8.17318
RPL17	1.04896	10.5303	6.42435	6.05712e-08	8.00887e-06	8.16824
GVINP1	-1.38614	4.76046	-6.42178	6.11187e-08	8.00887e-06	8.15959
RTTN	-1.45091	4.90277	-6.42036	6.14228e-08	8.00887e-06	8.15482
ZFP62	-1.53542	5.06323	-6.41995	6.15116e-08	8.00887e-06	8.15343
SEC24A	-1.51853	8.41346	-6.41583	6.24045e-08	8.08e-06	8.13958
KRIT1	-1.26385	6.34904	-6.39099	6.80745e-08	8.76544e-06	8.05598
LRIF1	-1.79669	5.15948	-6.38264	7.00925e-08	8.91415e-06	8.0279
EPB41L4A-AS1	1.8019	8.45175	6.38258	7.01081e-08	8.91415e-06	8.02769
DOCK10	-2.18863	6.08522	-6.38149	7.03769e-08	8.91415e-06	8.02401
PDE7A	-1.49157	5.37439	-6.37447	7.21269e-08	9.02664e-06	8.0004
CTPS2	-0.994191	5.37021	-6.37409	7.22221e-08	9.02664e-06	7.99914
RPL24	1.39322	11.0399	6.37328	7.24269e-08	9.02664e-06	7.99641
ATF7IP2	-1.92476	4.99484	-6.36682	7.40839e-08	9.14285e-06	7.97467
ZNF675	-2.45884	4.38053	-6.36659	7.4144e-08	9.14285e-06	7.97389
DPY19L4	-1.24076	5.04012	-6.35663	7.67739e-08	9.3782e-06	7.94039
CXorf21	-2.13252	5.79702	-6.35632	7.68573e-08	9.3782e-06	7.93935
C9orf64	-1.24259	6.04649	-6.35046	7.84505e-08	9.52275e-06	7.91962
UBALD2	1.55842	9.77682	6.34588	7.97171e-08	9.59785e-06	7.90423
PBRM1	-1.51312	7.11841	-6.34525	7.98928e-08	9.59785e-06	7.90211
EIF3K	1.3948	9.85647	6.34359	8.03587e-08	9.60431e-06	7.89653
COG6	-2.18538	6.67248	-6.33998	8.1379e-08	9.67663e-06	7.8844
ZDHHC13	-1.60693	5.72617	-6.3306	8.40958e-08	9.87104e-06	7.85284
KIAA0319L	-1.40826	6.80103	-6.33023	8.42055e-08	9.87104e-06	7.85158
ATP7A	-1.15977	5.39595	-6.32996	8.42846e-08	9.87104e-06	7.85068
COX8A	1.01669	8.01407	6.32515	8.57142e-08	9.98828e-06	7.83452
HSD17B7P2	-0.949072	4.39225	-6.31035	9.02691e-08	1.04667e-05	7.78475
TRMT1L	-1.80583	5.26014	-6.27736	1.01315e-07	1.1639e-05	7.67381
TP73-AS1	-1.02636	5.02389	-6.27718	1.01378e-07	1.1639e-05	7.67321
TTLL4	-0.853958	5.29971	-6.2728	1.02944e-07	1.17609e-05	7.65847
ZZZ3	-1.27207	6.42704	-6.26839	1.04545e-07	1.18855e-05	7.64364
CHST15	-1.20409	7.57103	-6.26526	1.05695e-07	1.19579e-05	7.63313
RPL9	0.820071	11.9356	6.25689	1.08833e-07	1.22534e-05	7.60501
NUP107	-1.60181	5.9037	-6.25154	1.10891e-07	1.24252e-05	7.58701
ZNF41	-0.689986	5.32353	-6.24872	1.11988e-07	1.2488e-05	7.57755
EEF1DP1	1.21124	8.23628	6.23918	1.1579e-07	1.28505e-05	7.54547
FEM1C	1.44667	8.64285	6.23717	1.16607e-07	1.28798e-05	7.53871
SUPT4H1	1.14599	8.45028	6.23056	1.19331e-07	1.3079e-05	7.51652
MPHOSPH8	-1.77985	6.07836	-6.23008	1.19533e-07	1.3079e-05	7.51489
C5orf42	-1.1666	4.4758	-6.22618	1.21175e-07	1.31967e-05	7.50178
BRD7	-1.197	6.20568	-6.21492	1.26038e-07	1.36625e-05	7.46397
ZNF606	-0.773137	5.64555	-6.20011	1.32738e-07	1.43222e-05	7.4142
KRCC1	-1.79915	4.67315	-6.19073	1.37164e-07	1.47315e-05	7.38268
KIAA0586	-1.27444	5.32985	-6.18666	1.39129e-07	1.4874e-05	7.36901
CEP162	-0.661512	3.44157	-6.18262	1.41106e-07	1.49098e-05	7.35545
NCAPD2	-1.57319	6.13917	-6.18231	1.41257e-07	1.49098e-05	7.35442
GEMIN5	-1.03207	5.18851	-6.18206	1.41383e-07	1.49098e-05	7.35357
SUCLA2	-1.43952	6.04086	-6.17948	1.42665e-07	1.49202e-05	7.3449
DBI	1.34328	7.8775	6.17928	1.42762e-07	1.49202e-05	7.34424
AKAP12	-1.51683	5.61996	-6.17587	1.44473e-07	1.50317e-05	7.33279
GBF1	-1.45179	7.444	-6.16948	1.47739e-07	1.53031e-05	7.31131
BMP2K	-1.40286	5.77452	-6.15823	1.53662e-07	1.57997e-05	7.27354
LOC100996517	-1.52695	8.3729	-6.15781	1.53889e-07	1.57997e-05	7.27213
IGLV6-57	-3.21794	7.18814	-6.1551	1.55351e-07	1.58799e-05	7.26304
BET1	-1.12518	6.11084	-6.15126	1.57451e-07	1.60243e-05	7.25014
ZNF836	-1.16538	5.51804	-6.14666	1.6e-07	1.62129e-05	7.23471
ARPC5L	1.45548	7.60603	6.14169	1.62803e-07	1.64255e-05	7.21802
TUBD1	-1.07479	4.6508	-6.14007	1.6373e-07	1.64478e-05	7.21257
SEC24C	-1.13167	6.89491	-6.13264	1.68034e-07	1.67873e-05	7.18764
DCAF7	-1.15776	6.62876	-6.13176	1.6855e-07	1.67873e-05	7.18469
MINPP1	-2.24818	6.26401	-6.12274	1.73946e-07	1.7251e-05	7.15441
RN7SL566P	0.712442	6.07436	6.11291	1.80022e-07	1.77779e-05	7.12143
KCNMA1	-1.4045	4.45475	-6.10788	1.83214e-07	1.80168e-05	7.10454
ZNF347	-0.853001	3.33813	-6.09879	1.89123e-07	1.85198e-05	7.07404
ZNF383	-1.45097	5.3988	-6.09368	1.92529e-07	1.87744e-05	7.0569
DTWD2	-1.1033	5.57746	-6.08669	1.97283e-07	1.91579e-05	7.03346
ZNF570	-1.19032	4.07959	-6.06996	2.09151e-07	2.0226e-05	6.97734
NUP35	-0.768348	5.01014	-6.0666	2.11619e-07	2.03802e-05	6.96607
SDK2	-0.882081	5.12563	-6.05809	2.17998e-07	2.0908e-05	6.93755
ZC3H14	-0.994646	5.83846	-6.05451	2.2074e-07	2.10842e-05	6.92554
CETN3	-1.44711	3.46041	-6.05216	2.22555e-07	2.11708e-05	6.91767
USP21	-0.985583	5.80148	-6.04961	2.24548e-07	2.12737e-05	6.90911
RPL41	0.714269	11.1496	6.03554	2.3585e-07	2.22539e-05	6.86194
RABEP1	-1.22056	6.76227	-6.01365	2.54564e-07	2.39229e-05	6.78859
RPL12P1	0.897068	11.4687	6.00918	2.58567e-07	2.41264e-05	6.77361
LARP1B	-1.40392	6.28474	-6.00892	2.588e-07	2.41264e-05	6.77274
PIBF1	-1.22553	4.00304	-6.00603	2.61421e-07	2.42736e-05	6.76306
RALGAPB	-1.21677	7.12667	-6.00263	2.64538e-07	2.44001e-05	6.75168
LRRC75A-AS1	1.29377	9.4679	6.00194	2.65179e-07	2.44001e-05	6.74936
DISP1	-0.633274	3.51856	-6.00114	2.65924e-07	2.44001e-05	6.74666
ANAPC7	-1.19841	5.97487	-5.9988	2.68097e-07	2.44384e-05	6.73884
GID4	-0.781905	5.65527	-5.99844	2.68439e-07	2.44384e-05	6.73762
ZCCHC11	-1.43823	6.57143	-5.99605	2.70687e-07	2.45472e-05	6.72961
C19orf52	0.685503	6.7287	5.99005	2.76404e-07	2.48901e-05	6.70953
RPS20	0.772506	11.1986	5.98984	2.76604e-07	2.48901e-05	6.70884
APOBEC3D	-0.877738	7.00687	-5.98102	2.85244e-07	2.55688e-05	6.6793
FADS1	-1.08949	4.92592	-5.97694	2.89331e-07	2.58358e-05	6.66564
UTP6	-1.45158	6.2157	-5.95436	3.13028e-07	2.78452e-05	6.59003
GOPC	-1.31127	5.96713	-5.94851	3.19479e-07	2.8311e-05	6.57044
ZNF732	-0.44363	3.07177	-5.94689	3.21284e-07	2.83631e-05	6.56503
CCDC77	-0.628581	5.08028	-5.93988	3.29236e-07	2.89553e-05	6.54155
EFCAB7	-0.92336	3.67267	-5.93546	3.34337e-07	2.92438e-05	6.52679
VPS36	-1.72382	6.43698	-5.93396	3.36095e-07	2.92438e-05	6.52175
IRGQ	0.621589	5.55117	5.9338	3.3628e-07	2.92438e-05	6.52122
EFCAB14	-1.24847	7.7394	-5.93114	3.39417e-07	2.94069e-05	6.51231
SNRPE	1.42434	5.9696	5.90167	3.76104e-07	3.24648e-05	6.41375
SLC15A2	-1.68771	5.01622	-5.8952	3.84666e-07	3.30812e-05	6.39214
SEC14L1	-1.18901	8.18352	-5.88993	3.91799e-07	3.3549e-05	6.3745
GOLPH3L	-2.18558	7.03763	-5.88832	3.93996e-07	3.3549e-05	6.36913
MIRLET7I	0.637972	6.32094	5.88801	3.94423e-07	3.3549e-05	6.36809
LARP4B	-1.6697	6.19048	-5.87884	4.07214e-07	3.4511e-05	6.33745
CNKSR1	-0.778501	5.10085	-5.86932	4.20939e-07	3.5545e-05	6.30562
ELP3	-1.20732	6.51078	-5.85861	4.36914e-07	3.67607e-05	6.26986
RPS2P32	0.502306	7.82021	5.85292	4.4566e-07	3.73617e-05	6.25083
FUT11	-0.833663	6.82738	-5.8496	4.50831e-07	3.76598e-05	6.23976
EHD4	1.79955	8.1078	5.84736	4.54363e-07	3.78192e-05	6.23226
ARL13B	-0.612349	5.33849	-5.8446	4.5874e-07	3.80477e-05	6.22306
ZFAT	-0.928272	5.43207	-5.83881	4.68073e-07	3.8684e-05	6.20373
PSMB8	1.27156	7.79351	5.8343	4.75483e-07	3.91576e-05	6.18865
THAP6	-0.881804	4.19299	-5.8296	4.83309e-07	3.96589e-05	6.17298
POLH	-1.05163	5.81449	-5.82855	4.85092e-07	3.96589e-05	6.16944
RPS11P5	0.738782	11.6229	5.82761	4.86675e-07	3.96589e-05	6.16631
RPL35P5	1.52998	9.17114	5.82429	4.92322e-07	3.99793e-05	6.15524
SRP54	-1.74461	7.90669	-5.81816	5.02933e-07	4.06991e-05	6.13477
HNRNPC	1.14808	9.70329	5.81222	5.13433e-07	4.14051e-05	6.11493
BRCC3	-1.02433	5.44657	-5.80892	5.19346e-07	4.17375e-05	6.10394
KIF16B	-0.897095	4.45808	-5.79584	5.43498e-07	4.35284e-05	6.06031
TBCC	0.652526	6.95207	5.79337	5.48198e-07	4.37545e-05	6.05205
WDTC1	-0.910162	6.17456	-5.78578	5.62844e-07	4.47701e-05	6.02674
SNORA46	-1.27864	4.56904	-5.78049	5.73282e-07	4.54452e-05	6.00911
TMEM156	-3.64108	6.72862	-5.77609	5.82115e-07	4.59891e-05	5.99443
ZMYND8	-1.10253	6.3513	-5.77147	5.91541e-07	4.65758e-05	5.97901
CDC16	-1.46137	6.40838	-5.75896	6.17792e-07	4.8479e-05	5.93734
AP4B1	-0.904712	5.73473	-5.75281	6.31126e-07	4.93592e-05	5.91685
COX6B1	1.01273	8.52953	5.75097	6.35176e-07	4.95097e-05	5.91071
BPTF	-1.21234	6.66232	-5.74934	6.38789e-07	4.95468e-05	5.90527
PTPMT1	0.612783	7.53411	5.74853	6.40583e-07	4.95468e-05	5.90258
RFC1	-1.4889	7.2438	-5.74788	6.42029e-07	4.95468e-05	5.90041
ZNF28	-1.04247	5.01923	-5.7386	6.6305e-07	5.10001e-05	5.86949
FMO2	-1.28787	4.22642	-5.73422	6.73223e-07	5.16123e-05	5.85488
ASH2L	-1.37117	7.09868	-5.73208	6.78229e-07	5.18256e-05	5.84777
ZNF652	-1.29466	6.70222	-5.72855	6.86585e-07	5.22926e-05	5.83602
NDUFA6	0.995368	8.08419	5.7203	7.06527e-07	5.36362e-05	5.80855
RSBN1L	-1.48885	6.16261	-5.71682	7.15112e-07	5.39776e-05	5.79696
NME2P1	1.06501	9.18889	5.7166	7.15655e-07	5.39776e-05	5.79623
IGHV3OR16-7	-3.41814	9.61871	-5.70276	7.50846e-07	5.64491e-05	5.75017
ANKRD37	-1.07503	6.73905	-5.70128	7.54723e-07	5.65581e-05	5.74523
UTS2B	-0.640123	2.70934	-5.69805	7.6322e-07	5.70116e-05	5.73449
SGK1	1.93759	7.26646	5.69349	7.754e-07	5.77364e-05	5.7193
SEC23B	-1.59019	8.4016	-5.69174	7.80103e-07	5.77889e-05	5.7135
EMC3	0.997997	9.08526	5.69139	7.81065e-07	5.77889e-05	5.71232
IGKV7-3	-0.627991	6.43363	-5.68782	7.90782e-07	5.83227e-05	5.70045
COX7C	1.48327	8.48282	5.67797	8.18264e-07	5.99903e-05	5.66768
HEATR5B	-1.33112	6.05149	-5.67787	8.18541e-07	5.99903e-05	5.66735
EMC7	1.2517	9.19022	5.67553	8.2521e-07	6.02895e-05	5.65957
ENOX2	-0.99525	5.56788	-5.67242	8.34137e-07	6.07513e-05	5.64925
TSPAN33	-0.562288	5.02921	-5.66983	8.41684e-07	6.111e-05	5.64061
CDKN1A	1.6064	8.40235	5.66857	8.45353e-07	6.11857e-05	5.63643
ZW10	-0.906838	5.42992	-5.66718	8.49437e-07	6.1291e-05	5.63181
TRANK1	-2.13593	6.19344	-5.66162	8.65968e-07	6.22909e-05	5.61332
UBE4B	-1.26072	6.98481	-5.64667	9.11988e-07	6.53994e-05	5.56365
SEL1L3	-2.2198	9.14009	-5.64021	9.32644e-07	6.62957e-05	5.54217
UFL1	-1.62534	7.10049	-5.6401	9.33002e-07	6.62957e-05	5.5418
FAM188A	-1.47035	6.06661	-5.64009	9.33022e-07	6.62957e-05	5.54178
ZNF141	-1.61415	5.42843	-5.63735	9.41904e-07	6.67234e-05	5.53269
RPS25	0.938943	10.6069	5.63621	9.4565e-07	6.67858e-05	5.52888
TMSB10	1.14853	10.5243	5.63241	9.58159e-07	6.74648e-05	5.51628
CDKL5	-1.25001	5.30946	-5.63089	9.6323e-07	6.75609e-05	5.51121
EDEM1	-1.3662	8.05532	-5.62792	9.73187e-07	6.75609e-05	5.50135
ZNF678	-0.646861	4.03506	-5.6275	9.74586e-07	6.75609e-05	5.49997
SMARCAD1	-1.37821	5.57406	-5.62661	9.77606e-07	6.75609e-05	5.497
KDM4A	-1.05421	6.32381	-5.6266	9.77643e-07	6.75609e-05	5.49697
KLHDC1	-1.14623	4.79774	-5.62655	9.77814e-07	6.75609e-05	5.4968
APLF	-0.940229	5.0238	-5.62495	9.83235e-07	6.75609e-05	5.4915
CTBP1-AS2	-1.19568	5.96808	-5.62445	9.84925e-07	6.75609e-05	5.48985
RPS27A	0.850342	9.85592	5.62425	9.85613e-07	6.75609e-05	5.48918
FBXL4	-1.35257	5.61739	-5.61616	1.0136e-06	6.91067e-05	5.46232
TADA2A	-0.894487	4.8731	-5.61498	1.01775e-06	6.91067e-05	5.4584
CEP290	-0.79607	3.9179	-5.61389	1.02162e-06	6.91067e-05	5.45477
IER5	1.04347	8.75096	5.6133	1.0237e-06	6.91067e-05	5.45282
RPS13	1.24852	11.0424	5.61307	1.02451e-06	6.91067e-05	5.45206
VIPAS39	-1.06146	5.06015	-5.61266	1.02596e-06	6.91067e-05	5.4507
RPL11	0.83755	10.926	5.61055	1.03347e-06	6.92665e-05	5.4437
SCRN3	-0.994038	4.09203	-5.61033	1.03427e-06	6.92665e-05	5.44296
TBP	-1.09364	6.3339	-5.59529	1.08953e-06	7.27581e-05	5.39304
ACTR10	-1.46534	6.44547	-5.58501	1.12896e-06	7.51762e-05	5.35895
PELI1	2.00485	10.9958	5.58177	1.14168e-06	7.55299e-05	5.34821
ERCC5	-1.34112	6.57518	-5.58076	1.14567e-06	7.55299e-05	5.34486
EPN2	-0.666057	6.07592	-5.58059	1.14633e-06	7.55299e-05	5.34431
HUS1B	0.553852	5.77579	5.58036	1.14724e-06	7.55299e-05	5.34355
C17orf80	-0.883635	5.04089	-5.57495	1.16892e-06	7.64887e-05	5.32559
ZNF880	-0.707949	4.55338	-5.57429	1.17158e-06	7.64887e-05	5.32342
EP400	-0.596281	6.3039	-5.57427	1.17165e-06	7.64887e-05	5.32336
RPS18P9	1.05148	8.52478	5.56901	1.19316e-06	7.75109e-05	5.30591
CIAO1	-0.791535	7.07986	-5.56882	1.19396e-06	7.75109e-05	5.30527
COX5B	1.16831	7.48648	5.56282	1.219e-06	7.89165e-05	5.28537
ATP5E	0.864445	7.72282	5.55972	1.23212e-06	7.95452e-05	5.2751
AAAS	-1.07609	6.74054	-5.55863	1.23674e-06	7.96227e-05	5.27152
RNA5SP155	0.747933	7.032	5.55777	1.24045e-06	7.96418e-05	5.26864
AP3M1	-1.07541	7.03395	-5.55606	1.24778e-06	7.97793e-05	5.263
SNX25	-1.6658	6.4169	-5.55568	1.24944e-06	7.97793e-05	5.26172
ZNF718	-1.03755	3.87889	-5.55267	1.26248e-06	8.03917e-05	5.25177
COX6C	1.22156	8.71809	5.55023	1.27316e-06	8.08509e-05	5.24369
RNA5SP85	-2.51191	5.7631	-5.54939	1.27687e-06	8.08658e-05	5.2409
SNRPB	1.07434	7.625	5.54172	1.31114e-06	8.27064e-05	5.2155
ZNF248	-0.972162	3.96456	-5.54131	1.31302e-06	8.27064e-05	5.21413
FAM178A	-0.790454	5.24596	-5.54042	1.31705e-06	8.27349e-05	5.21119
PARN	-1.16164	7.25669	-5.53965	1.32058e-06	8.27349e-05	5.20863
ZBTB40	-1.04527	5.60845	-5.53589	1.33784e-06	8.35916e-05	5.19618
RPS12	1.17332	8.72309	5.53016	1.36456e-06	8.50331e-05	5.17722
EHBP1	-1.07132	5.44842	-5.52493	1.38946e-06	8.63539e-05	5.15988
RAD51C	-0.876786	5.01659	-5.52413	1.3933e-06	8.63624e-05	5.15724
POLR3A	-0.78837	5.53324	-5.52224	1.40238e-06	8.66947e-05	5.15101
FBXO48	-0.727593	4.5575	-5.5206	1.41037e-06	8.69581e-05	5.14556
IGHV3-73	-3.70362	10.1969	-5.51584	1.43374e-06	8.81655e-05	5.12981
CMAS	-0.870557	6.35334	-5.51397	1.443e-06	8.85016e-05	5.12364
DDT	1.53596	7.28317	5.51316	1.44708e-06	8.85186e-05	5.12093
SNAPC1	-0.995293	5.10053	-5.5103	1.46139e-06	8.91598e-05	5.1115
COX7A2L	0.859883	8.59738	5.5049	1.48889e-06	9.06004e-05	5.09363
RPL32	1.2392	6.7123	5.5025	1.50128e-06	9.1117e-05	5.08568
ARMCX3	-1.33063	6.74703	-5.50105	1.5088e-06	9.1335e-05	5.0809
MIS12	-1.37322	6.30997	-5.49877	1.5207e-06	9.18173e-05	5.07336
PPME1	-0.860164	6.21286	-5.49558	1.53753e-06	9.25932e-05	5.06282
SF3B3	-1.26236	7.37901	-5.48248	1.60861e-06	9.66242e-05	5.0195
RPS17P2	1.0184	5.65897	5.47968	1.62421e-06	9.73107e-05	5.01024
EPB41	-1.22752	7.3546	-5.47696	1.63952e-06	9.79763e-05	5.00125
LRRC8A	0.587942	7.42186	5.46813	1.69021e-06	0.000100328	4.97207
IGKV3OR2-268	-3.62885	8.28381	-5.4681	1.69038e-06	0.000100328	4.97198
CCDC117	-1.34374	8.00141	-5.46786	1.69179e-06	0.000100328	4.97118
MED27	0.975964	6.14129	5.46696	1.69702e-06	0.000100383	4.96822
NOL11	-1.03604	4.86212	-5.4612	1.73105e-06	0.000102136	4.94919
CEP78	-0.881326	4.34319	-5.45944	1.74156e-06	0.000102497	4.94339
C4orf29	-1.02596	5.48538	-5.44681	1.81903e-06	0.000106787	4.90168
RPL22P11	0.671716	8.29252	5.44032	1.86014e-06	0.000108926	4.88026
GAPDH	1.01871	12.1607	5.43717	1.88041e-06	0.000109837	4.86988
SMARCAL1	-0.858116	6.10684	-5.4359	1.88868e-06	0.000110044	4.86568
PARP4	-1.54539	6.92868	-5.43449	1.8979e-06	0.000110269	4.86101
INTS3	-0.900352	5.73962	-5.43386	1.902e-06	0.000110269	4.85894
EXOC6	-1.27957	5.94767	-5.42821	1.93936e-06	0.000112155	4.84031
BICD1	-1.03346	6.55374	-5.42466	1.96321e-06	0.000113254	4.82859
CHN1	-0.72513	3.84446	-5.41837	2.00613e-06	0.000115444	4.80787
MAFF	0.870589	6.46717	5.4167	2.01772e-06	0.000115748	4.80235
SNORD115-40	-0.634849	2.51986	-5.4156	2.02539e-06	0.000115748	4.79872
FMO4	-0.832283	4.52505	-5.41547	2.02631e-06	0.000115748	4.79828
RPS14	0.85269	8.02948	5.40231	2.1201e-06	0.00012081	4.75493
DGKA	-1.05285	6.213	-5.39962	2.13987e-06	0.000121638	4.74604
DHX57	-0.76778	5.14506	-5.39888	2.14532e-06	0.000121652	4.7436
RCBTB2	-1.76417	5.94304	-5.39753	2.15529e-06	0.00012192	4.73916
EMC2	-1.64101	6.32449	-5.39087	2.20517e-06	0.00012444	4.71725
RPL34P6	0.731879	8.95468	5.38689	2.23561e-06	0.000125853	4.70411
CNNM2	-0.650487	6.27608	-5.379	2.29707e-06	0.000129002	4.67813
FAM200A	-0.579142	3.16595	-5.37734	2.31015e-06	0.000129424	4.67269
LRCH3	-0.821948	6.42425	-5.37586	2.32194e-06	0.000129773	4.66782
ESF1	-1.24171	5.08145	-5.37435	2.33402e-06	0.000130136	4.66285
GPATCH1	-0.790091	4.93664	-5.37361	2.33997e-06	0.000130156	4.66041
MTIF3	-1.32156	6.36519	-5.37071	2.36345e-06	0.000131054	4.65085
IPP	-1.1783	5.21369	-5.37023	2.36736e-06	0.000131054	4.64926
SMC1A	-1.23966	6.2752	-5.36826	2.38339e-06	0.000131629	4.6428
PIK3R4	-1.16187	5.94362	-5.36205	2.43475e-06	0.000134147	4.62238
CLIC1	1.0269	9.2983	5.36026	2.44981e-06	0.000134659	4.61647
MTERF3	-0.730055	4.28917	-5.35849	2.46471e-06	0.000135159	4.61066
ZMIZ2	-0.627226	6.59862	-5.35718	2.47582e-06	0.000135449	4.60636
RNMTL1	0.792672	6.54392	5.35229	2.51778e-06	0.000137422	4.59026
RBM3	0.897724	8.31898	5.34563	2.576e-06	0.000140272	4.56837
LOC100128816	-1.04311	4.8839	-5.34303	2.5991e-06	0.000140657	4.55982
FAU	0.745589	9.30493	5.34283	2.6009e-06	0.000140657	4.55915
CNOT1	-1.45199	7.67216	-5.3428	2.60119e-06	0.000140657	4.55905
PGP	0.70649	7.47185	5.33785	2.64576e-06	0.000142462	4.54278
SP140	-1.57964	6.86494	-5.33773	2.64678e-06	0.000142462	4.54241
FZD7	-0.78259	5.63677	-5.33247	2.69503e-06	0.000144725	4.52511
TRIAP1	0.593089	7.3774	5.32927	2.72476e-06	0.000145984	4.51461
CD81	-2.02878	7.3458	-5.3111	2.89998e-06	0.000155016	4.45493
RNU6-705P	0.816249	5.34163	5.30948	2.91612e-06	0.000155405	4.44961
ZNF787	0.418103	7.78856	5.30904	2.9206e-06	0.000155405	4.44814
USP28	-1.42731	5.73141	-5.30718	2.93923e-06	0.000156041	4.44205
SLFN11	-1.57523	7.13445	-5.30512	2.96003e-06	0.00015665	4.4353
SKP2	-0.949115	6.03231	-5.30472	2.96416e-06	0.00015665	4.43397
PKI55	-0.75677	5.16433	-5.29266	3.08923e-06	0.00016289	4.3944
HECTD4	-0.796081	5.54571	-5.28661	3.15395e-06	0.000165927	4.37455
CHL1	-1.46592	4.1779	-5.28482	3.17328e-06	0.000166569	4.3687
SMYD4	-0.442988	5.88785	-5.28261	3.19741e-06	0.000167204	4.36145
RPS5	1.43538	9.99915	5.2824	3.19973e-06	0.000167204	4.36076
IGLL3P	-1.07319	7.63577	-5.27547	3.27662e-06	0.000170839	4.33803
ALDH5A1	-0.911387	5.29793	-5.27481	3.28404e-06	0.000170843	4.33586
STARD7-AS1	-0.759649	4.40246	-5.27389	3.29433e-06	0.00017092	4.33287
SDHD	0.811988	8.09097	5.27337	3.30018e-06	0.00017092	4.33117
MLXIP	-0.825381	6.51411	-5.27193	3.3165e-06	0.000171384	4.32645
OSBPL3	-1.83777	5.89514	-5.26928	3.34673e-06	0.000172564	4.31776
MDC1	-0.802948	6.17552	-5.26737	3.36867e-06	0.000173312	4.31151
GCC2	-1.34909	7.1017	-5.26289	3.42075e-06	0.000175603	4.29682
APBB1IP	-1.6738	5.78335	-5.26111	3.4417e-06	0.00017629	4.29098
MON2	-0.947775	7.0828	-5.25985	3.45657e-06	0.000176459	4.28685
NEMF	-1.217	6.19925	-5.25925	3.46366e-06	0.000176459	4.28489
TERF2	-0.665508	7.06263	-5.25891	3.4677e-06	0.000176459	4.28377
GOLGA5	-1.3988	6.65122	-5.25713	3.48888e-06	0.00017715	4.27794
KIAA0930	-0.689288	6.80423	-5.25621	3.49986e-06	0.000177321	4.27494
SUPT20H	-1.46842	5.83477	-5.25064	3.56724e-06	0.000180343	4.25669
PEX3	-1.23245	4.83042	-5.24932	3.58334e-06	0.000180723	4.25238
TTC3	-1.42838	7.16921	-5.24876	3.59028e-06	0.000180723	4.25053
CKAP5	-1.26792	6.19326	-5.24774	3.6028e-06	0.000180963	4.24719
LOC101927180	0.471895	6.08219	5.2466	3.61681e-06	0.000181276	4.24348
RIMBP3C	-0.396064	4.62373	-5.23568	3.75444e-06	0.00018777	4.20774
SNORD115-25	-2.57998	3.84947	-5.23452	3.76937e-06	0.000188113	4.20394
ABCG2	-2.33623	5.39629	-5.22489	3.89548e-06	0.000193992	4.17245
AEBP1	-0.716148	6.21349	-5.22266	3.92527e-06	0.000195059	4.16516
C16orf58	-0.778931	6.84577	-5.21787	3.99008e-06	0.000197857	4.14949
PDK1	-1.80674	9.47956	-5.21568	4.0201e-06	0.000198922	4.14232
RFXAP	-0.561932	4.63224	-5.21408	4.04217e-06	0.000199591	4.13708
SNORD115-32	-2.71516	4.35277	-5.21156	4.07702e-06	0.000200886	4.12886
ZNF251	-0.701472	6.13487	-5.2095	4.10591e-06	0.000201883	4.12211
SNORD115-38	-1.13082	2.70058	-5.2057	4.15944e-06	0.000204084	4.10971
EML5	-1.32262	4.99726	-5.20062	4.2323e-06	0.000206954	4.0931
ZFYVE21	-0.513139	6.38235	-5.20038	4.2357e-06	0.000206954	4.09233
KLHL14	-1.98354	5.33577	-5.19518	4.31154e-06	0.000209807	4.07535
KPNB1	-1.02525	7.75525	-5.19497	4.31466e-06	0.000209807	4.07466
TAF1A	-0.710419	3.45652	-5.19454	4.32108e-06	0.000209807	4.07324
S100PBP	-1.13097	6.43405	-5.19306	4.34288e-06	0.000210426	4.06842
CHCHD2P6	0.882773	6.89531	5.19076	4.37715e-06	0.000211493	4.0609
RAB5B	-1.17007	7.16	-5.19037	4.38304e-06	0.000211493	4.05962
SVEP1	-0.840541	3.87174	-5.18716	4.43127e-06	0.000213378	4.04915
ZNF420	-1.1976	4.33678	-5.18582	4.45155e-06	0.000213913	4.04478
RPL12	0.644349	10.306	5.1821	4.50849e-06	0.000216203	4.03262
RPS15	0.542008	8.52025	5.18128	4.52111e-06	0.000216363	4.02995
NFS1	-0.687297	6.02268	-5.17946	4.54916e-06	0.00021726	4.02403
BCL2L1	-1.44555	7.95196	-5.17545	4.6118e-06	0.000219801	4.01095
BAZ1B	-0.954585	7.24769	-5.17003	4.69795e-06	0.00022345	3.99325
CHAMP1	-1.31952	5.61174	-5.16907	4.71334e-06	0.000223725	3.99012
ZNF493	-1.1831	4.59169	-5.16775	4.73451e-06	0.000224273	3.98583
CREB1	-1.12257	7.74431	-5.16196	4.82895e-06	0.000228283	3.96694
ATP10D	-1.5917	6.49586	-5.16058	4.8518e-06	0.000228899	3.96242
TTC27	-1.04749	5.47661	-5.15711	4.90947e-06	0.000231107	3.95112
AGL	-1.40161	5.02049	-5.15657	4.91844e-06	0.000231107	3.94938
EPS15	-1.15891	8.56704	-5.15554	4.93577e-06	0.000231455	3.94601
BTBD7	-0.742022	5.42228	-5.15219	4.99248e-06	0.000233644	3.93509
APPBP2	-1.56437	6.44878	-5.14761	5.07095e-06	0.000236189	3.92017
FAM35DP	-0.885262	5.85016	-5.14761	5.07107e-06	0.000236189	3.92015
C6orf211	-1.30661	5.29405	-5.14725	5.07726e-06	0.000236189	3.91898
ADAP2	-0.945581	6.33955	-5.14556	5.10645e-06	0.000237073	3.9135
KIZ	-0.849703	5.78497	-5.14209	5.16723e-06	0.000239418	3.90218
UTP20	-1.00302	5.27483	-5.1359	5.27735e-06	0.000244036	3.88202
SLC35F5	-1.6425	6.93646	-5.13339	5.32258e-06	0.00024564	3.87386
SPRYD7	-0.613773	6.37648	-5.12909	5.40119e-06	0.000248775	3.85984
ZNF816	-0.89352	4.30943	-5.12413	5.49313e-06	0.00025251	3.8437
TAOK1	-1.17948	7.08785	-5.12318	5.51077e-06	0.000252823	3.84063
ZNF441	-0.734241	4.06631	-5.12136	5.54504e-06	0.000253895	3.8347
WDR36	-1.09924	6.57145	-5.11669	5.63396e-06	0.000257461	3.81949
ACSS1	-1.00034	6.79793	-5.11562	5.65441e-06	0.00025789	3.81603
IGKV3D-11	-4.59828	8.88373	-5.11436	5.67874e-06	0.000258494	3.81192
SLC46A3	-1.83722	5.45138	-5.11294	5.70632e-06	0.000259243	3.80729
FRRS1	-0.761531	4.72167	-5.11182	5.72804e-06	0.000259723	3.80366
AHCYL1	-1.19667	6.49649	-5.10412	5.87996e-06	0.000265404	3.77863
KIAA1279	-1.30152	6.40799	-5.10402	5.88198e-06	0.000265404	3.7783
RNU6-1054P	0.63728	4.35182	5.10375	5.88748e-06	0.000265404	3.77741
ABCC4	-0.910455	4.87345	-5.10129	5.93697e-06	0.000267118	3.76941
GFPT1	-1.39509	8.76042	-5.09808	6.00195e-06	0.000269521	3.759
BIVM	-0.550599	4.63837	-5.09697	6.02476e-06	0.000269791	3.75538
ANKRD16	-0.697112	4.16605	-5.09666	6.03112e-06	0.000269791	3.75437
CASP8AP2	-1.00979	5.32196	-5.09433	6.07909e-06	0.000271416	3.74679
DDX17	-1.49699	8.87214	-5.09341	6.09812e-06	0.000271745	3.74381
CD97	1.57061	8.69071	5.08748	6.22213e-06	0.000276552	3.72456
EXOSC8	-1.46551	5.59161	-5.08712	6.22973e-06	0.000276552	3.7234
IDE	-1.21636	7.37679	-5.08555	6.26312e-06	0.000277395	3.71829
MRPL54	0.780647	6.63875	5.08511	6.2725e-06	0.000277395	3.71685
C16orf62	-1.05786	6.51939	-5.08152	6.34938e-06	0.000280263	3.70521
ZNF445	-0.433456	5.25544	-5.0796	6.39105e-06	0.000281569	3.69896
TRMT13	-0.991852	4.68717	-5.07691	6.44968e-06	0.000283615	3.69023
ATP5EP2	0.995824	7.59263	5.07295	6.53691e-06	0.000286579	3.67739
IPO8	-1.35031	6.43346	-5.07274	6.54167e-06	0.000286579	3.67669
SNX4	-1.14397	6.78879	-5.06507	6.71418e-06	0.000293293	3.65181
IBTK	-1.37335	6.68983	-5.06481	6.72009e-06	0.000293293	3.65097
RPL8	0.630478	11.6276	5.0605	6.81915e-06	0.00029706	3.63699
CSGALNACT1	-1.79579	6.54599	-5.05591	6.9263e-06	0.000301165	3.62209
TIMM13	0.972253	6.60959	5.05465	6.95606e-06	0.000301895	3.61799
ZNF623	-0.857068	5.70167	-5.05305	6.99373e-06	0.000302883	3.61283
PITPNA	-0.90686	7.96846	-5.05259	7.00481e-06	0.000302883	3.61132
NMT1	-0.865456	6.95534	-5.05045	7.0558e-06	0.000304523	3.60439
LOC102724453	-3.60217	10.0866	-5.04945	7.07972e-06	0.000304991	3.60115
RB1	-2.3606	7.53795	-5.04825	7.10852e-06	0.000305302	3.59727
FAM114A1	-1.41813	5.82743	-5.04791	7.11687e-06	0.000305302	3.59615
GADD45B	2.04848	9.48896	5.04752	7.12625e-06	0.000305302	3.59489
IGHV3-74	-3.30261	10.6319	-5.04674	7.14509e-06	0.000305548	3.59237
C1orf189	0.490441	4.61538	5.0419	7.26336e-06	0.000310036	3.57668
ETFDH	-1.27494	5.6365	-5.03668	7.39295e-06	0.000314194	3.55978
PRELID1	0.8402	10.1072	5.03647	7.39828e-06	0.000314194	3.5591
SLC26A2	-1.11717	5.07997	-5.03636	7.40121e-06	0.000314194	3.55872
SGK3	-1.51403	6.15961	-5.02974	7.56908e-06	0.000320736	3.53729
BCL3	0.714748	7.41204	5.02833	7.60533e-06	0.000320843	3.53272
SLC35E2B	-0.599584	6.34442	-5.02772	7.6209e-06	0.000320843	3.53077
LOC101060747	-0.974686	7.8014	-5.02736	7.6304e-06	0.000320843	3.52958
ATRX	-1.56968	5.89631	-5.02726	7.63293e-06	0.000320843	3.52926
TMEM68	-0.703948	4.03834	-5.02697	7.64043e-06	0.000320843	3.52832
MYEOV2	0.725709	6.61408	5.02564	7.67489e-06	0.00032171	3.52402
PSMB7	0.958151	9.39224	5.02462	7.70152e-06	0.000322247	3.52071
RNU6-874P	0.748127	7.55422	5.02135	7.78731e-06	0.000325253	3.51013
RANBP6	1.26475	7.78059	5.02031	7.8147e-06	0.000325813	3.50678
PAPOLG	-1.17546	6.34836	-5.01834	7.86709e-06	0.000327411	3.50039
HCG27	0.501807	6.42179	5.0171	7.90018e-06	0.00032782	3.49638
C11orf31	0.57511	6.70052	5.01664	7.91248e-06	0.00032782	3.4949
RPS6KA4	0.551113	6.42478	5.0164	7.9191e-06	0.00032782	3.4941
FNDC3A	-1.74872	8.25624	-5.01281	8.01593e-06	0.00033124	3.48249
KITLG	-1.01692	3.05989	-5.01198	8.03841e-06	0.000331581	3.47981
STAM2	-1.05258	5.99942	-5.01123	8.05869e-06	0.00033183	3.47741
SEC31A	-1.36818	9.05513	-5.00383	8.26331e-06	0.000339656	3.45345
ANO6	-1.50372	5.8477	-5.0013	8.33425e-06	0.000341968	3.44529
ARFIP1	-1.23546	6.18553	-4.99653	8.46989e-06	0.000346583	3.42987
ENO2	-1.12224	6.2194	-4.9963	8.47647e-06	0.000346583	3.42913
AMN1	-0.944263	5.08233	-4.99246	8.58751e-06	0.000350509	3.41669
C6orf203	-0.753926	3.8412	-4.99192	8.60302e-06	0.000350528	3.41497
VPS52	-0.831117	6.61488	-4.98588	8.7806e-06	0.000357139	3.39546
OMA1	-1.46785	6.74259	-4.98487	8.81078e-06	0.00035756	3.39218
APOBEC3C	-1.0189	7.34391	-4.9845	8.82164e-06	0.00035756	3.391
HINT2	0.944885	7.8035	4.98355	8.85005e-06	0.000358089	3.38793
RPS18	1.01889	10.7787	4.98131	8.91742e-06	0.000360189	3.38069
TMEM131	-1.40608	7.14561	-4.98061	8.93846e-06	0.000360415	3.37844
CHCHD2P8	0.665927	7.54296	4.97577	9.08599e-06	0.000365731	3.3628
MINOS1	0.719362	9.02699	4.97256	9.18501e-06	0.000369079	3.35245
CDC23	-1.07288	6.24739	-4.97013	9.26098e-06	0.000371491	3.34459
IGKV3D-20	-4.28571	8.73816	-4.9679	9.331e-06	0.000373657	3.3374
SOS1	-1.58143	7.12306	-4.96318	9.48091e-06	0.000379009	3.32218
TPP2	-1.44695	6.95197	-4.961	9.55095e-06	0.000381155	3.31515
TTLL5	-0.658843	5.49171	-4.96011	9.57966e-06	0.000381647	3.31228
ZKSCAN1	-1.00368	6.17447	-4.95774	9.65661e-06	0.000383642	3.30464
POLE4	0.767955	7.09124	4.95736	9.66899e-06	0.000383642	3.30342
SNORD115-44	-2.79875	4.77839	-4.95663	9.69292e-06	0.000383642	3.30106
IL16	-1.09926	6.69275	-4.95627	9.70465e-06	0.000383642	3.2999
IGHV3OR16-8	-2.43793	7.66105	-4.95605	9.71203e-06	0.000383642	3.29918
COX20	0.848194	7.48194	4.95521	9.73956e-06	0.000384078	3.29648
EIF5B	-1.25828	7.40591	-4.9539	9.78271e-06	0.000384969	3.29225
NDUFA7	0.798875	8.1068	4.95349	9.79621e-06	0.000384969	3.29094
STOX1	-0.619291	3.30752	-4.95302	9.81172e-06	0.000384969	3.28943
TCEANC2	-0.469025	5.12406	-4.95168	9.85648e-06	0.000386076	3.28508
PREPL	-1.88804	6.55105	-4.95114	9.87432e-06	0.000386126	3.28335
CNOT3	-0.511629	6.65648	-4.94599	1.00475e-05	0.000392239	3.26676
C16orf74	-0.522243	6.35952	-4.94464	1.00934e-05	0.000392403	3.2624
RN7SL444P	0.623504	4.07917	4.94424	1.01068e-05	0.000392403	3.26113
NSUN6	-1.06432	4.68138	-4.94406	1.0113e-05	0.000392403	3.26055
ZDHHC6	-1.05357	6.677	-4.94389	1.0119e-05	0.000392403	3.25998
TFCP2	-1.00611	6.09641	-4.93982	1.0259e-05	0.00039717	3.24687
FLNB	-1.1673	5.975	-4.93928	1.02776e-05	0.000397229	3.24514
SURF1	0.827661	7.68145	4.93857	1.03021e-05	0.000397517	3.24287
BLZF1	-1.34104	6.45159	-4.9379	1.03254e-05	0.000397759	3.24071
RNA5SP425	-0.730215	4.07518	-4.92966	1.06166e-05	0.000408303	3.21415
PREB	-1.27748	7.79361	-4.92332	1.08458e-05	0.000416428	3.19377
RNA5SP474	0.567979	6.31882	4.92248	1.08767e-05	0.000416927	3.19106
BMPR1A	-1.61538	5.33865	-4.92163	1.09079e-05	0.000417436	3.18832
C2CD2	-0.560359	5.61272	-4.91724	1.10706e-05	0.00042297	3.17419
TERF1P3	-0.882311	6.28385	-4.91646	1.10996e-05	0.000423382	3.17169
MED1	-0.981755	6.87243	-4.90977	1.13526e-05	0.000432327	3.15018
UQCR11	0.826464	7.06924	4.90898	1.13829e-05	0.000432775	3.14763
MAVS	-0.51419	5.92344	-4.90649	1.14787e-05	0.000435007	3.13963
ZNF302	-1.21883	5.86535	-4.90649	1.1479e-05	0.000435007	3.13961
LAX1	-1.71944	7.60914	-4.90068	1.17056e-05	0.00044267	3.12096
ZFAS1	1.12483	7.80313	4.9003	1.17205e-05	0.00044267	3.11974
CCR2	-3.12217	6.71331	-4.89986	1.17382e-05	0.00044267	3.11831
YAE1D1	-0.652668	4.4858	-4.89807	1.18089e-05	0.000444109	3.11257
SNRPF	0.978309	5.70901	4.89793	1.18144e-05	0.000444109	3.11212
SMEK2	-1.18641	7.08299	-4.89725	1.18415e-05	0.000444411	3.10994
GOSR2	-0.788549	6.59664	-4.89562	1.19066e-05	0.000446135	3.10471
OPN3	-1.01174	6.33328	-4.89467	1.19451e-05	0.000446857	3.10163
HIBCH	-1.44708	4.76988	-4.8936	1.19882e-05	0.000447752	3.09819
RPL7	0.816115	10.6634	4.89141	1.20766e-05	0.000450332	3.09118
C6orf48	1.34469	8.01528	4.88883	1.2182e-05	0.000453535	3.08289
AHSA1	-0.722669	6.81284	-4.88814	1.22104e-05	0.000453868	3.08067
CHD9	-1.33405	6.44313	-4.88746	1.22384e-05	0.000454184	3.07848
ADM	2.32521	8.82481	4.88605	1.22966e-05	0.000455106	3.07396
PIKFYVE	-1.05266	6.32307	-4.88547	1.23204e-05	0.000455106	3.07211
RBM4B	-0.619386	6.5124	-4.88544	1.23218e-05	0.000455106	3.072
EIF4E2	0.698484	6.99407	4.88434	1.23676e-05	0.000456074	3.06846
MTR	-0.835262	5.20202	-4.8838	1.23899e-05	0.000456174	3.06674
SNORD115-27	-0.494484	2.45186	-4.87806	1.26313e-05	0.000464331	3.04833
RAB42	-0.625681	3.87554	-4.87195	1.28937e-05	0.000473228	3.02872
ZFYVE26	-0.592946	5.35757	-4.86823	1.30561e-05	0.000478436	3.01677
CR2	-1.23972	3.48316	-4.86542	1.31799e-05	0.00048194	3.00777
NEK7	-1.60989	6.62898	-4.86478	1.32083e-05	0.00048194	3.00572
XPO7	-1.31652	6.517	-4.86426	1.32315e-05	0.00048194	3.00404
NFX1	-1.23315	7.58644	-4.864	1.32432e-05	0.00048194	3.0032
ZNF175	-0.562397	4.2957	-4.86373	1.32551e-05	0.00048194	3.00234
STRN3	-0.929156	6.78254	-4.86166	1.33474e-05	0.000484541	2.99572
KDELR1	-1.00242	9.84632	-4.85825	1.35014e-05	0.000489369	2.98478
ZNF37BP	-0.64759	5.4877	-4.8565	1.35811e-05	0.000491491	2.97917
HERC4	-1.08051	5.56814	-4.85203	1.37863e-05	0.000498146	2.96486
ATPAF1	-0.824094	6.0422	-4.8511	1.38297e-05	0.000498938	2.96186
HECTD1	-1.23943	6.95292	-4.8502	1.38714e-05	0.000499672	2.95899
COG3	-1.17223	6.49254	-4.84915	1.39202e-05	0.000500486	2.95564
YWHAQP8	0.652458	6.97373	4.8488	1.3937e-05	0.000500486	2.95449
TATDN1	0.867685	7.25139	4.84788	1.39797e-05	0.000501247	2.95157
ZC3H18	-0.454496	7.08663	-4.84695	1.40235e-05	0.000502047	2.94858
SCAI	-0.779319	5.45166	-4.84446	1.41416e-05	0.000505495	2.94059
SLC30A7	-1.16352	8.10544	-4.84338	1.41929e-05	0.000506553	2.93714
CDC6	-1.543	5.11889	-4.83886	1.44096e-05	0.000513503	2.92268
WRN	-1.04461	5.15105	-4.83559	1.45685e-05	0.000517841	2.91222
SLC3A2	1.13132	9.58925	4.83544	1.45758e-05	0.000517841	2.91175
HDAC2	-1.3316	6.67382	-4.83431	1.46314e-05	0.000519025	2.90811
SDE2	1.23563	8.24755	4.83235	1.47279e-05	0.000521653	2.90185
HPS5	-0.906348	5.44871	-4.82928	1.48804e-05	0.000525257	2.89202
TOMM22	0.863567	7.77974	4.82926	1.48813e-05	0.000525257	2.89197
TIAF1	-0.548485	6.26788	-4.82894	1.48972e-05	0.000525257	2.89094
C22orf46	-0.763917	5.44439	-4.8268	1.50049e-05	0.000528009	2.88408
PTPN22	-1.98741	5.16069	-4.82648	1.50206e-05	0.000528009	2.88308
MED12	-0.867476	5.99748	-4.82279	1.52077e-05	0.000533781	2.87127
ZNF117	-1.09816	5.14675	-4.82126	1.52859e-05	0.00053572	2.86638
MYL6B	0.523565	7.12115	4.8204	1.53299e-05	0.000536455	2.86364
PRR14L	-0.889152	6.17278	-4.81531	1.55941e-05	0.000544653	2.84735
ZNF518A	-1.07302	5.29436	-4.81499	1.56109e-05	0.000544653	2.84632
ZNF780A	-0.85091	4.56023	-4.81418	1.56529e-05	0.000545301	2.84376
FAM220A	-0.726189	6.07888	-4.81121	1.58095e-05	0.000549933	2.83427
MED14	-0.965194	6.71781	-4.81071	1.58362e-05	0.000550043	2.83266
CTDSP1	-0.552037	6.70068	-4.80888	1.59334e-05	0.00055207	2.82682
DNAJC3	-1.35479	8.95975	-4.80872	1.59419e-05	0.00055207	2.82631
ZNF181	-0.796366	5.06558	-4.80719	1.60243e-05	0.000554098	2.8214
TMEM87B	-1.34804	7.12518	-4.80617	1.60792e-05	0.000555172	2.81814
IFT172	-0.587088	5.00692	-4.80286	1.6258e-05	0.000560517	2.80759
ZNF506	-1.32535	6.03525	-4.80199	1.63055e-05	0.000561322	2.80482
CIDEB	-0.76884	5.38631	-4.79903	1.64679e-05	0.000566078	2.79537
KDM1A	-0.988137	6.7148	-4.79789	1.65309e-05	0.000567406	2.79173
ZNF23	-0.504397	5.16226	-4.79696	1.65826e-05	0.000567969	2.78875
RPL36	0.786052	8.15253	4.79617	1.66267e-05	0.000567969	2.78621
RPL31	0.837594	6.22107	4.79616	1.66273e-05	0.000567969	2.78618
CAMTA2	-0.449682	6.55566	-4.79546	1.66662e-05	0.000567969	2.78396
WDR35	-0.799731	4.49847	-4.79541	1.66691e-05	0.000567969	2.78379
AGO3	-0.827279	5.74134	-4.79453	1.67181e-05	0.000568182	2.78099
RTCA	-1.25578	7.3439	-4.79442	1.67241e-05	0.000568182	2.78065
SYVN1	-1.11311	8.51501	-4.79389	1.67542e-05	0.000568374	2.77894
UBAP1	0.843132	8.20713	4.79287	1.68114e-05	0.000569485	2.77569
NINJ1	1.0407	8.44382	4.78916	1.70215e-05	0.000575767	2.76385
LIMD1	-1.33111	6.97546	-4.78545	1.72339e-05	0.000582106	2.75202
RPL34P34	0.762565	11.8557	4.78441	1.72943e-05	0.0005833	2.74869
ABCC1	-1.02165	6.81262	-4.78246	1.7407e-05	0.000586255	2.7425
ATG2B	-1.23777	5.76739	-4.78106	1.74888e-05	0.000588159	2.73803
EXOC5P1	-1.26057	4.11615	-4.77823	1.76553e-05	0.000592224	2.729
SPIN3	0.59044	4.22804	4.77814	1.76605e-05	0.000592224	2.72872
DDTL	0.672242	7.36342	4.77759	1.7693e-05	0.000592461	2.72697
STPG1	-0.64409	3.90505	-4.77663	1.775e-05	0.000593517	2.7239
WDSUB1	-0.570912	4.42774	-4.77512	1.78399e-05	0.00059567	2.71908
IGKC	-3.3629	9.5617	-4.77304	1.79644e-05	0.000597546	2.71246
PDCD6IP	-0.823115	7.64827	-4.77302	1.79654e-05	0.000597546	2.7124
RSC1A1	-0.908707	6.22474	-4.7729	1.7973e-05	0.000597546	2.712
MRPS31	-1.14054	5.96983	-4.77187	1.8035e-05	0.000597935	2.70872
FBXO18	-1.58236	7.36951	-4.77185	1.8036e-05	0.000597935	2.70866
ANKRD44	-1.30159	5.75707	-4.77071	1.81047e-05	0.000599358	2.70504
RPL23	0.607996	6.29614	4.77015	1.8139e-05	0.000599643	2.70324
HIF1AN	-0.786067	5.40245	-4.76941	1.81836e-05	0.000600266	2.7009
USO1	-1.71725	8.57763	-4.76726	1.83149e-05	0.000603055	2.69404
CPSF2	-1.27546	7.39036	-4.76676	1.83458e-05	0.000603055	2.69243
GTF2H1	-1.0379	5.61022	-4.76647	1.83636e-05	0.000603055	2.69151
CEPT1	-1.35699	6.69094	-4.76633	1.83716e-05	0.000603055	2.69109
RPL23A	0.68407	11.5494	4.76584	1.84018e-05	0.000603196	2.68953
MANEA	-2.01664	8.21877	-4.76341	1.85518e-05	0.000607259	2.68179
CTCF	-0.946458	7.53186	-4.76189	1.86468e-05	0.000609512	2.67693
BRD7P2	-0.755038	4.88948	-4.76033	1.87443e-05	0.000611842	2.67195
URGCP-MRPS24	1.09315	8.83292	4.75923	1.88132e-05	0.000613231	2.66846
UXT	0.814726	7.91511	4.75601	1.90163e-05	0.000618987	2.65823
RPGRIP1L	-0.44767	2.98712	-4.75494	1.90845e-05	0.000620338	2.65482
JAGN1	0.646159	8.01575	4.75395	1.91481e-05	0.000621539	2.65165
HEATR3	-0.600628	4.87477	-4.74666	1.96197e-05	0.000635167	2.62846
ARL17B	-0.749363	6.13466	-4.74662	1.96224e-05	0.000635167	2.62833
SLC16A13	-0.748482	4.97338	-4.74091	1.99995e-05	0.000646475	2.61019
SNORD116-6	-1.76234	4.30416	-4.73909	2.01218e-05	0.000649173	2.60439
CDH11	-1.01224	4.40965	-4.73884	2.01387e-05	0.000649173	2.60359
TERF1P5	-0.790318	4.39645	-4.733	2.05345e-05	0.000660356	2.58504
ZNF83	-1.33239	4.39203	-4.73289	2.05423e-05	0.000660356	2.58468
STAMBP	-0.689047	6.51852	-4.73029	2.07212e-05	0.000665192	2.57642
INTS2	-1.04175	5.79285	-4.72963	2.0767e-05	0.000665743	2.57432
SHPRH	-0.937798	5.31306	-4.72621	2.10047e-05	0.000672438	2.56348
NEK1	-0.979921	5.54917	-4.72513	2.10807e-05	0.000673945	2.56004
SCMH1	-0.77965	6.37158	-4.72287	2.124e-05	0.000678109	2.55286
RPL7P23	0.62682	5.61973	4.72219	2.12885e-05	0.000678728	2.55069
RSPRY1	-1.28308	6.7143	-4.72	2.14447e-05	0.000682773	2.54373
CCNB1IP1	1.43985	6.60656	4.71875	2.15339e-05	0.000684679	2.53977
DCTN3	0.841291	8.31535	4.71185	2.20349e-05	0.000699652	2.51787
ATXN7L1	-0.795099	5.37249	-4.71076	2.21147e-05	0.000701063	2.51442
RPLP0	0.959187	10.8968	4.71043	2.21395e-05	0.000701063	2.51336
CUL4A	-1.00464	6.1412	-4.70591	2.24749e-05	0.000709867	2.49904
IGHV5-78	-1.18208	5.7193	-4.70587	2.24784e-05	0.000709867	2.49889
SNORD43	0.983171	7.74103	4.70189	2.27778e-05	0.000718349	2.48629
RPL18A	0.771996	10.8982	4.69966	2.29474e-05	0.000722718	2.47922
ANKRD46	-1.28413	5.5729	-4.69903	2.29958e-05	0.000723267	2.47722
METTL4	-1.14808	5.71852	-4.69823	2.30574e-05	0.000724226	2.47467
RPS16P9	0.665788	6.37201	4.69615	2.3217e-05	0.000728258	2.4681
ZNF721	-1.61608	6.08554	-4.69541	2.32749e-05	0.000729094	2.46573
RAD50	-1.28894	6.41979	-4.69477	2.33246e-05	0.000729668	2.4637
MGC57346	-0.919221	5.50956	-4.69256	2.34963e-05	0.000733164	2.45671
ZBTB43	1.54475	7.53669	4.69252	2.34992e-05	0.000733164	2.45659
AMPD1	-2.27144	8.18413	-4.68887	2.37868e-05	0.000741144	2.44501
IGKV1D-43	-3.75348	9.02241	-4.68816	2.3843e-05	0.000741287	2.44277
SMIM4	0.865908	6.00003	4.68801	2.3855e-05	0.000741287	2.44228
ZMYND11	-1.06347	6.96571	-4.68616	2.40018e-05	0.000744854	2.43644
PEX16	0.572057	7.19212	4.68526	2.4074e-05	0.000746102	2.43358
C1orf53	0.495392	6.13277	4.6838	2.4191e-05	0.000748732	2.42897
TMEM214	-0.927248	8.28605	-4.6813	2.43931e-05	0.000753489	2.42105
TP53	-1.06352	6.42356	-4.6811	2.44093e-05	0.000753489	2.42041
PLCXD2	0.878501	5.47878	4.67966	2.45262e-05	0.000756095	2.41587
ELAVL1	-0.643919	6.71632	-4.67852	2.46194e-05	0.000757964	2.41226
IGKV2D-28	-3.41545	10.1582	-4.67541	2.48753e-05	0.000764834	2.40241
RN7SKP21	0.671787	5.58098	4.66872	2.54349e-05	0.00078101	2.38123
FXR2	-0.583445	6.88936	-4.66679	2.55982e-05	0.000783975	2.37514
TFB1M	-0.84003	4.54577	-4.66664	2.56113e-05	0.000783975	2.37465
NUP37	-1.13068	5.63274	-4.66639	2.56324e-05	0.000783975	2.37387
RPS2P4	0.606663	7.68632	4.66352	2.5878e-05	0.00079045	2.36479
EBF1	-0.796435	4.94229	-4.66186	2.6021e-05	0.000793778	2.35954
CEP97	-1.41953	6.7296	-4.65997	2.6185e-05	0.000797399	2.35356
ENTPD4	-1.06827	7.93626	-4.6597	2.62082e-05	0.000797399	2.35272
SLC33A1	-1.30532	8.01723	-4.65908	2.6262e-05	0.000797577	2.35077
UBR2	-1.31477	7.21105	-4.65885	2.62825e-05	0.000797577	2.35003
IGHV4-59	-3.98013	9.15256	-4.65719	2.64282e-05	0.000800955	2.34477
USP37	-0.859175	5.34229	-4.65671	2.64698e-05	0.000801175	2.34327
PINK1	-0.753938	6.2967	-4.65429	2.66837e-05	0.000806604	2.3356
RPSA	1.02705	10.5828	4.65317	2.67824e-05	0.000808538	2.33209
INPP4A	-1.3813	7.78892	-4.64688	2.73479e-05	0.000824542	2.3122
HID1	-0.971048	7.77518	-4.63983	2.79953e-05	0.000842121	2.28994
PANK4	-0.389687	6.06384	-4.63953	2.8023e-05	0.000842121	2.289
ZNF763	-0.594938	3.71262	-4.63935	2.80394e-05	0.000842121	2.28844
NECAP2	-0.84336	7.36763	-4.63753	2.82091e-05	0.000845709	2.2827
YOD1	0.965384	7.27336	4.63729	2.82314e-05	0.000845709	2.28195
FRYL	-1.0713	5.53611	-4.63405	2.85371e-05	0.000853769	2.2717
DSN1	-0.84405	6.26024	-4.63348	2.85904e-05	0.000854267	2.26992
TIAM2	-0.513672	4.24566	-4.63269	2.8666e-05	0.00085543	2.26741
ATXN10	-0.88457	7.19771	-4.63051	2.88739e-05	0.00086053	2.26053
ABR	-0.727439	5.63331	-4.62679	2.92319e-05	0.000870087	2.24881
GSTCD	-0.664166	4.8296	-4.62597	2.93116e-05	0.000871347	2.24622
APOBEC3G	-1.11591	5.50098	-4.62516	2.93898e-05	0.000872558	2.24368
PDXDC1	-0.733131	7.51151	-4.62401	2.95024e-05	0.000874787	2.24004
SNORD115-31	-0.899902	2.53837	-4.62024	2.98728e-05	0.000883701	2.22817
FAM86DP	-0.481261	5.34813	-4.62	2.98964e-05	0.000883701	2.22742
SCAND1	0.523058	6.58011	4.6198	2.99168e-05	0.000883701	2.22677
RPL18	0.683418	12.5461	4.61685	3.02104e-05	0.000891245	2.21748
TRRAP	-0.894232	6.56688	-4.61551	3.03445e-05	0.00089407	2.21327
LDB1	-0.795853	6.8374	-4.61348	3.05487e-05	0.000898951	2.20689
N4BP2L1	-0.452825	4.5303	-4.61181	3.07188e-05	0.000902814	2.20161
ZNF66	-0.681311	4.92909	-4.60929	3.09759e-05	0.000908919	2.19368
FNDC3B	-1.17067	9.18238	-4.60886	3.102e-05	0.000908919	2.19232
BTN3A1	-1.36968	7.80929	-4.60857	3.10497e-05	0.000908919	2.19141
DNAJC24	-0.819237	5.31557	-4.60825	3.10825e-05	0.000908919	2.19041
ZC3H6	-1.31001	6.21064	-4.60773	3.11363e-05	0.000909353	2.18876
KLF2	-0.895852	9.72656	-4.60585	3.13305e-05	0.000913877	2.18285
SNORA27	-1.32421	4.61475	-4.60157	3.17773e-05	0.000923774	2.16938
ADD3	-1.46586	6.71227	-4.60156	3.17783e-05	0.000923774	2.16935
TBC1D14	-0.839999	7.2593	-4.60146	3.17887e-05	0.000923774	2.16904
COPB2	-1.49554	7.92127	-4.59868	3.20822e-05	0.000931144	2.1603
SNORD68	1.13955	7.73195	4.59766	3.21911e-05	0.000933142	2.15707
MYO1C	-0.742857	7.16075	-4.59561	3.24105e-05	0.000938333	2.15061
AP5M1	-1.18424	6.54123	-4.59502	3.24733e-05	0.000938987	2.14877
ZNF846	-0.622836	2.68757	-4.59103	3.29046e-05	0.000950278	2.13622
OAZ1	0.87106	10.395	4.58641	3.34112e-05	0.000963714	2.12169
SOST	0.4993	6.32169	4.58512	3.35537e-05	0.000966066	2.11764
HELQ	-0.729799	4.91124	-4.58492	3.35756e-05	0.000966066	2.11702
SLC30A5	-1.27597	6.54805	-4.58268	3.38252e-05	0.000972047	2.10998
RPS21	1.01362	7.7909	4.58098	3.40163e-05	0.000976335	2.10462
EGR1	-2.05422	9.04469	-4.57941	3.41923e-05	0.000980179	2.09972
NEK4	-0.758016	6.39248	-4.57902	3.42365e-05	0.00098024	2.09849
SNX18	0.584655	7.26138	4.57532	3.46572e-05	0.00099107	2.08687
RPL13AP5	0.517703	12.2153	4.57425	3.47803e-05	0.000993371	2.0835
RHOQ	0.457256	8.82296	4.57312	3.49107e-05	0.000995182	2.07994
ZNF33A	-1.16579	5.73786	-4.57296	3.49292e-05	0.000995182	2.07944
RPF2	-1.13208	6.25639	-4.57239	3.49953e-05	0.00099585	2.07764
RBBP4	-1.0638	9.12848	-4.57123	3.51294e-05	0.000998447	2.074
CYB5D2	0.63296	7.15243	4.57064	3.51978e-05	0.000999172	2.07216
ACAT1	-1.21621	6.97956	-4.56751	3.55628e-05	0.0010083	2.06235
RPL26	0.783863	9.64574	4.56655	3.5676e-05	0.0010102	2.05932
RAN	0.59961	8.42917	4.56621	3.57164e-05	0.0010102	2.05825
PUS10	-0.607032	3.58132	-4.56469	3.58951e-05	0.00101403	2.0535
TMA16	-1.01084	5.82593	-4.56395	3.59838e-05	0.0010153	2.05116
TJP2	-0.616229	5.60559	-4.56256	3.61485e-05	0.00101872	2.04682
MLEC	-1.21563	7.82931	-4.56193	3.62238e-05	0.00101897	2.04484
NAA40	-0.587779	5.22565	-4.56167	3.62546e-05	0.00101897	2.04403
NME1	0.963702	8.14564	4.56139	3.62886e-05	0.00101897	2.04314
MRFAP1	0.661622	9.2735	4.5604	3.64075e-05	0.00102107	2.04003
GCLM	-0.785127	4.0303	-4.55938	3.65303e-05	0.00102329	2.03683
TERC	1.43544	7.4061	4.55901	3.65746e-05	0.0010233	2.03567
ZFP90	-0.525123	4.45119	-4.55807	3.66889e-05	0.00102526	2.03271
WTH3DI	-0.63635	7.45265	-4.55684	3.6837e-05	0.00102817	2.02888
HERC2P2	-1.11479	6.77686	-4.55643	3.68871e-05	0.00102834	2.02759
SLX4IP	-0.808073	5.06935	-4.55432	3.71453e-05	0.0010343	2.02096
C1orf122	0.52889	6.77665	4.55395	3.71899e-05	0.0010343	2.01982
CRYZ	-1.76473	6.10207	-4.55311	3.72929e-05	0.00103593	2.01719
HIST2H2BE	1.64241	8.51838	4.55197	3.74342e-05	0.00103862	2.01359
ABCA6	-0.645392	3.43362	-4.55133	3.75124e-05	0.00103955	2.01161
RPL31P7	0.64054	5.4916	4.55074	3.75861e-05	0.00104036	2.00974
EMC6	0.615833	7.02635	4.54978	3.77052e-05	0.00104242	2.00673
TXN	1.23738	9.67609	4.54729	3.80154e-05	0.00104975	1.99895
ZKSCAN3	-0.522563	4.00521	-4.54581	3.82023e-05	0.00105366	1.99428
AQR	-1.02057	6.70095	-4.54334	3.85143e-05	0.00106022	1.98655
SNORA64	-1.69534	6.10872	-4.5432	3.85312e-05	0.00106022	1.98614
YBEY	0.6973	5.99029	4.54192	3.86941e-05	0.00106108	1.98213
ABCD3	-1.39619	5.7711	-4.54183	3.87059e-05	0.00106108	1.98184
LRP1	-0.899955	6.22307	-4.54182	3.87073e-05	0.00106108	1.9818
ARF6	0.679448	8.86536	4.54153	3.87444e-05	0.00106108	1.98089
PLIN3	0.88371	7.43484	4.53921	3.90415e-05	0.00106766	1.97363
SNORA5C	0.938904	7.03446	4.53894	3.90762e-05	0.00106766	1.97279
PFDN5	0.841174	8.6401	4.53785	3.92175e-05	0.00107026	1.96936
RPL13AP20	0.899098	10.4568	4.53566	3.95004e-05	0.00107672	1.96252
NUGGC	-1.1525	6.92277	-4.53472	3.96227e-05	0.00107879	1.95959
SYCE2	0.480505	4.6661	4.53401	3.97167e-05	0.00108009	1.95733
MLH3	-0.47738	4.24084	-4.53232	3.99383e-05	0.00108446	1.95205
PSMG3	0.805463	6.44533	4.53207	3.99705e-05	0.00108446	1.95128
TEN1	0.582935	7.10255	4.53103	4.01077e-05	0.00108692	1.94802
IGF1	1.6372	7.67779	4.52982	4.02674e-05	0.00108998	1.94425
NEK9	-0.894294	6.03989	-4.52856	4.04352e-05	0.00109325	1.94029
KIAA0195	-0.527255	6.58081	-4.52588	4.07935e-05	0.00110166	1.93191
CTSH	-2.41024	7.07007	-4.52088	4.14709e-05	0.00111866	1.91626
IQCG	-0.712947	4.46655	-4.52	4.15907e-05	0.00112059	1.91352
HIGD2A	1.16211	8.20438	4.5187	4.17683e-05	0.00112408	1.90947
ATXN3	-1.20667	5.40897	-4.51741	4.19461e-05	0.00112756	1.90544
INTS9	-0.863407	5.60822	-4.51543	4.222e-05	0.00113362	1.89925
GLOD4	-0.823446	6.68219	-4.51468	4.23243e-05	0.00113511	1.89691
VPS53	-0.554406	6.62305	-4.51385	4.24405e-05	0.00113692	1.8943
NPRL3	-0.595483	6.60317	-4.51321	4.25299e-05	0.001138	1.8923
CHCHD2	0.964757	8.91934	4.51068	4.28847e-05	0.00114495	1.88441
KIF13B	-1.06934	6.55836	-4.51066	4.28876e-05	0.00114495	1.88435
FAM110B	-0.472936	4.21141	-4.50815	4.3243e-05	0.00115287	1.87651
FAM69A	-1.7529	6.8021	-4.50765	4.3314e-05	0.00115287	1.87495
LDHA	1.19787	10.5271	4.50752	4.33326e-05	0.00115287	1.87454
ARSA	-1.00812	7.0201	-4.50675	4.34422e-05	0.00115446	1.87214
PHKB	-1.17327	6.99845	-4.50547	4.36258e-05	0.00115681	1.86813
BRF2	0.602306	6.30588	4.50543	4.3632e-05	0.00115681	1.868
TIMM10	0.675341	5.80831	4.5051	4.36793e-05	0.00115681	1.86697
SLC4A1AP	-0.948983	6.94458	-4.50381	4.3865e-05	0.0011604	1.86294
MAN1A1	-1.47475	9.52154	-4.50251	4.40517e-05	0.00116402	1.8589
KIAA1430	-0.937424	6.99978	-4.50064	4.43234e-05	0.00116988	1.85306
CD320	0.641066	7.39695	4.50017	4.4392e-05	0.00117036	1.85159
IDH1	-1.3317	6.3228	-4.49881	4.45912e-05	0.00117429	1.84734
SLC25A5	0.984905	9.48371	4.49702	4.48546e-05	0.0011786	1.84175
ARHGAP4	0.685298	7.27485	4.497	4.48563e-05	0.0011786	1.84171
RPL36A-HNRNPH2	0.791845	10.1884	4.49636	4.49517e-05	0.00117862	1.83969
ATF1	-0.891983	7.02431	-4.49631	4.49581e-05	0.00117862	1.83956
H3F3AP5	0.434332	3.78402	4.49471	4.51956e-05	0.00118349	1.83455
GPR150	0.58277	7.92186	4.49437	4.52453e-05	0.00118349	1.83351
ERLEC1	-1.3439	9.0973	-4.49307	4.54398e-05	0.00118724	1.82943
RPAP3	-1.02438	4.6421	-4.49225	4.55626e-05	0.00118912	1.82687
RPL12P2	0.860511	6.11555	4.49139	4.56915e-05	0.00119115	1.82419
ZMYM3	-0.598739	5.35948	-4.49069	4.57959e-05	0.00119254	1.82202
UBE3B	-0.644789	6.24412	-4.48888	4.60694e-05	0.00119712	1.81636
RN7SL449P	0.435759	6.78909	4.48884	4.60745e-05	0.00119712	1.81626
STXBP1	-0.804478	4.78211	-4.48831	4.61547e-05	0.00119786	1.81461
LTN1	-1.23743	6.23884	-4.48771	4.62456e-05	0.00119889	1.81274
ARF5	0.529319	7.24992	4.48624	4.64694e-05	0.00120335	1.80815
FGF7	-0.724903	3.51125	-4.48586	4.65284e-05	0.00120354	1.80695
LINC00152	1.6676	9.46531	4.48418	4.67844e-05	0.00120882	1.80174
HOOK3	-1.20963	6.96507	-4.48267	4.70183e-05	0.00121352	1.797
IGKV1OR9-1	-2.07035	7.17548	-4.48079	4.73086e-05	0.00121944	1.79115
SNORD115-33	-1.48143	3.93483	-4.48051	4.73522e-05	0.00121944	1.79028
TSTD1	0.863915	7.6589	4.47769	4.77926e-05	0.00122833	1.78149
MT1A	0.676509	6.53528	4.47697	4.79055e-05	0.00122833	1.77925
HERC3	-1.36397	6.2837	-4.47675	4.7939e-05	0.00122833	1.77858
HERC2	-0.949776	6.83649	-4.47669	4.79496e-05	0.00122833	1.77837
TMEM165	-1.0294	7.88023	-4.47646	4.79859e-05	0.00122833	1.77765
ORC5	-0.905092	6.0517	-4.47628	4.80136e-05	0.00122833	1.77711
LIMK1	-0.492139	6.88297	-4.4748	4.82477e-05	0.00123296	1.77249
ALS2	-0.537272	4.74099	-4.47425	4.83336e-05	0.0012338	1.7708
UFD1L	0.666884	8.36444	4.47347	4.84576e-05	0.00123562	1.76836
AKAP10	-0.833714	5.68623	-4.4708	4.88849e-05	0.00124485	1.76003
PRDM13	0.5167	6.5095	4.47044	4.89414e-05	0.00124485	1.75893
HERC2P4	-1.01957	6.41653	-4.4701	4.89969e-05	0.00124485	1.75785
MPC2	0.979009	8.05092	4.46987	4.90334e-05	0.00124485	1.75715
GMPPB	-0.587543	7.23871	-4.46344	5.00775e-05	0.00126997	1.73714
MARVELD2	-0.828858	4.83097	-4.46147	5.04025e-05	0.00127683	1.731
DNAJC21	-0.996808	7.29098	-4.45919	5.07802e-05	0.001285	1.72391
RN7SKP26	0.697205	6.51521	4.45715	5.11198e-05	0.00129114	1.71758
RPL15	0.877809	10.9883	4.45707	5.11337e-05	0.00129114	1.71733
SKP1	0.925421	6.51176	4.45554	5.13899e-05	0.00129536	1.71258
PPP1R21	-0.932276	5.41636	-4.4551	5.1465e-05	0.00129536	1.71119
AURKAIP1	0.463489	8.32036	4.45508	5.14677e-05	0.00129536	1.71114
PPP1R11	-0.736784	6.94575	-4.45397	5.16552e-05	0.00129757	1.70769
HUWE1	-0.992934	7.08846	-4.4539	5.16667e-05	0.00129757	1.70748
CHUK	-1.07936	6.0563	-4.45122	5.21226e-05	0.00130761	1.69914
CYB5B	-0.844635	7.42711	-4.44903	5.2497e-05	0.00131559	1.69235
RASA1	-1.29266	6.55023	-4.4481	5.26573e-05	0.00131819	1.68945
DCAF12	-0.938576	7.34941	-4.44717	5.28172e-05	0.00132077	1.68657
EDRF1	-0.716641	6.10957	-4.44654	5.29263e-05	0.00132208	1.68461
CRYBB2P1	0.510254	6.81213	4.4454	5.31252e-05	0.00132447	1.68105
EEF1A1	0.442679	11.3768	4.44534	5.31356e-05	0.00132447	1.68087
CLEC16A	-0.538291	6.32581	-4.44465	5.32555e-05	0.00132604	1.67873
MRPL23	0.6324	7.76789	4.44061	5.3964e-05	0.00134225	1.66619
LEO1	-0.81901	5.7052	-4.4398	5.41064e-05	0.00134394	1.66368
SKAP2	-1.56344	6.56817	-4.43943	5.41722e-05	0.00134394	1.66253
NDUFA4	1.02853	8.19367	4.43863	5.43142e-05	0.00134394	1.66005
PTRH1	0.538825	6.56865	4.43833	5.43679e-05	0.00134394	1.65911
BTF3	0.594993	9.14192	4.43817	5.43964e-05	0.00134394	1.65861
CTR9	-1.18168	7.66621	-4.43817	5.43966e-05	0.00134394	1.65861
ARMCX6	-0.667428	6.49083	-4.43763	5.44922e-05	0.00134394	1.65694
C17orf85	-0.85312	6.67664	-4.43758	5.45023e-05	0.00134394	1.65676
SHB	0.46217	6.32298	4.4373	5.45512e-05	0.00134394	1.65591
ODF2L	-0.985661	4.47577	-4.43251	5.54116e-05	0.0013637	1.64106
TP53BP1	-0.974568	5.79705	-4.43092	5.5701e-05	0.00136937	1.63612
RARS2	-1.06582	7.01909	-4.42899	5.60543e-05	0.00137585	1.63012
GON4L	-0.790408	5.77256	-4.42883	5.60825e-05	0.00137585	1.62964
PTCD3	-0.931466	7.36736	-4.42805	5.6227e-05	0.00137795	1.6272
TRAPPC6B	-1.253	5.92628	-4.42739	5.6348e-05	0.00137946	1.62516
RHBDD1	-0.90045	9.11153	-4.42633	5.65427e-05	0.00138277	1.62188
TUBB8	0.378167	5.79259	4.42527	5.67387e-05	0.00138549	1.6186
MGST3	1.19863	8.19979	4.42509	5.67728e-05	0.00138549	1.61803
DMTN	-0.737823	5.18083	-4.42262	5.72324e-05	0.00139525	1.61038
C6orf226	0.758254	6.62058	4.42185	5.73771e-05	0.00139732	1.60798
EFR3A	-1.1987	6.92531	-4.41983	5.77565e-05	0.00140509	1.60173
RPS18P12	0.996161	6.50144	4.41938	5.78416e-05	0.00140569	1.60033
NFYB	-0.936558	5.80577	-4.41906	5.79025e-05	0.0014057	1.59933
MAP3K4	-0.779705	6.20904	-4.41522	5.86321e-05	0.00142193	1.58745
TMEM41B	-1.02857	6.06503	-4.41457	5.87568e-05	0.00142348	1.58544
CUL4B	-0.993461	6.72819	-4.41207	5.92379e-05	0.00143364	1.5777
SNORD115-8	-0.404542	2.28033	-4.41097	5.94519e-05	0.00143733	1.57428
DEDD2	0.780038	7.86287	4.40767	6.00964e-05	0.00144983	1.56405
GPR125	-1.07696	4.24432	-4.40742	6.01448e-05	0.00144983	1.56328
MTOR	-0.727144	6.25312	-4.40736	6.01557e-05	0.00144983	1.56311
MKL2	-0.475291	5.3343	-4.40691	6.02452e-05	0.00145049	1.5617
RNU6-491P	0.542311	5.25704	4.40488	6.06454e-05	0.00145862	1.55542
C11orf1	1.06058	7.42228	4.40267	6.1083e-05	0.00146763	1.5486
SCNN1B	-1.27942	6.55523	-4.39847	6.19271e-05	0.00148638	1.53558
EEF1DP3	0.359585	5.34475	4.3947	6.26924e-05	0.00150155	1.52393
CIRBP	1.04644	10.559	4.39447	6.27398e-05	0.00150155	1.52321
TRAM2	-1.21001	8.19226	-4.3944	6.27525e-05	0.00150155	1.52302
EMP3	1.38095	8.87869	4.39357	6.29229e-05	0.00150408	1.52045
SNHG17	0.718854	6.0154	4.39229	6.31873e-05	0.00150886	1.51647
PARP2	-0.90182	6.50561	-4.39164	6.3321e-05	0.0015105	1.51447
USMG5	1.04509	7.85168	4.3899	6.36796e-05	0.0015175	1.50911
TBCK	-1.16685	5.5722	-4.38721	6.42419e-05	0.00152934	1.50077
CDK8	-1.04442	6.21672	-4.3844	6.4832e-05	0.00154181	1.4921
GTF3C4	1.25942	7.07173	4.38253	6.52278e-05	0.00154964	1.48633
ST20	0.86811	7.0933	4.38178	6.53865e-05	0.00155142	1.48402
HIST1H2AC	1.29734	9.19639	4.38155	6.5436e-05	0.00155142	1.48331
SAMHD1	-1.94086	6.9143	-4.38054	6.56516e-05	0.00155496	1.48019
RN7SL625P	-0.622056	3.49167	-4.37939	6.58975e-05	0.00155919	1.47664
GOLGA1	-0.720888	5.89086	-4.37687	6.64405e-05	0.00157045	1.46886
MFF	-0.999317	7.20461	-4.3765	6.65213e-05	0.00157077	1.46771
SETD5	-1.07462	7.57082	-4.37408	6.70466e-05	0.00158157	1.46025
ATM	-1.42995	7.00235	-4.37203	6.74955e-05	0.00159055	1.45392
TMCO3	-0.720182	6.83559	-4.3708	6.77659e-05	0.0015953	1.45013
SNORD96A	0.903394	5.77218	4.36988	6.79711e-05	0.00159852	1.44726
ZMYM6	-0.629317	6.14369	-4.36842	6.82937e-05	0.00160449	1.44277
ARID5A	1.07594	7.15369	4.36513	6.9028e-05	0.00161946	1.43263
ZNF254	-1.04486	5.07634	-4.36495	6.90698e-05	0.00161946	1.43206
MTA3	-0.719894	5.46037	-4.35893	7.04335e-05	0.00164929	1.41352
RIT1	1.4159	7.86383	4.35871	7.04838e-05	0.00164929	1.41285
PDK3	-0.607002	5.71057	-4.35308	7.17869e-05	0.0016781	1.39548
EPC1	-1.50014	9.1067	-4.35262	7.18943e-05	0.00167893	1.39406
FIG4	-0.983761	5.542	-4.34852	7.28566e-05	0.0016997	1.38146
RABAC1	0.896786	9.52302	4.34775	7.30403e-05	0.00170228	1.37907
CENPBD1P1	0.55456	6.65491	4.34743	7.31169e-05	0.00170236	1.37808
PARP9	1.2356	7.32986	4.34615	7.34212e-05	0.00170774	1.37414
ABHD10	-0.921067	6.1515	-4.34407	7.39171e-05	0.00171756	1.36776
BTK	-1.51991	6.76837	-4.34312	7.4146e-05	0.00172116	1.36483
C8orf59	0.801093	6.49712	4.34241	7.43172e-05	0.00172198	1.36265
CRADD	0.563086	5.64657	4.34236	7.4329e-05	0.00172198	1.3625
NHLRC3	-0.962472	6.43084	-4.33991	7.49223e-05	0.00173389	1.35496
ATG4C	-1.60299	5.69979	-4.33963	7.49917e-05	0.00173389	1.35408
ZNRF2	-0.46217	7.7732	-4.33931	7.50678e-05	0.00173393	1.35312
AEN	0.849351	7.3174	4.33888	7.51728e-05	0.00173463	1.3518
NPM3	0.609758	6.2346	4.33851	7.52631e-05	0.001735	1.35066
PHPT1	0.612169	7.28214	4.33805	7.53761e-05	0.00173589	1.34924
NFKBIA	1.25539	11.3769	4.33503	7.61192e-05	0.00175127	1.33994
CYBRD1	-1.55751	5.76966	-4.33367	7.64568e-05	0.00175569	1.33575
SNORD115-5	-2.91299	5.1454	-4.33364	7.6462e-05	0.00175569	1.33568
PSMD9	0.590524	6.39045	4.33181	7.69174e-05	0.00176441	1.33006
MT-RNR1	0.514414	13.6313	4.33071	7.71939e-05	0.00176571	1.32666
WDPCP	-0.735267	5.12403	-4.3307	7.71953e-05	0.00176571	1.32664
ILF3-AS1	0.929721	5.81379	4.33068	7.72014e-05	0.00176571	1.32656
ZNF702P	-0.44009	2.6371	-4.33033	7.72884e-05	0.00176596	1.3255
RN7SKP73	0.4385	5.80022	4.32942	7.75157e-05	0.00176942	1.32271
GADD45GIP1	0.645143	7.83047	4.32796	7.78856e-05	0.00177613	1.3182
ARFGAP3	-0.987799	7.6907	-4.32453	7.87553e-05	0.0017942	1.30768
C10orf76	-0.496903	5.96905	-4.32309	7.91251e-05	0.00180041	1.30324
SNORD115-6	-2.3092	4.56388	-4.32286	7.91822e-05	0.00180041	1.30256
GTF3C2	-0.647718	7.02521	-4.32212	7.93728e-05	0.00180299	1.30028
PPFIA1	-0.702966	6.63663	-4.31945	8.00634e-05	0.0018169	1.29207
G2E3	-0.895942	4.34244	-4.31899	8.01838e-05	0.00181786	1.29065
CXCL8	2.23185	8.31654	4.31549	8.10981e-05	0.0018368	1.27991
SASS6	-0.648206	4.31585	-4.3151	8.11988e-05	0.0018373	1.27873
ZNHIT2	0.546153	6.79513	4.31472	8.13008e-05	0.00183782	1.27754
POU2F1	-0.934913	6.55644	-4.31379	8.15447e-05	0.00184155	1.2747
KIAA0125	-1.2673	5.56193	-4.31288	8.17844e-05	0.00184406	1.27192
KCTD6	0.675088	5.73618	4.31264	8.18503e-05	0.00184406	1.27116
TNIP2	0.819724	6.1502	4.31248	8.18929e-05	0.00184406	1.27067
ZNF619	-0.511163	4.5883	-4.31217	8.19738e-05	0.00184409	1.26973
MAP3K13	-1.1338	5.79008	-4.30988	8.25852e-05	0.00185561	1.26269
NAT10	-1.04249	5.94455	-4.30965	8.26449e-05	0.00185561	1.26201
NFYC	-0.530397	7.0721	-4.30871	8.28975e-05	0.00185759	1.25912
KPNA2	1.10496	8.82432	4.3087	8.29e-05	0.00185759	1.25909
PPIL2	-0.679637	6.13707	-4.30827	8.30167e-05	0.00185759	1.25776
C16orf80	-1.2601	6.26886	-4.30813	8.30521e-05	0.00185759	1.25735
ACAD10	-0.674791	5.0882	-4.30742	8.32435e-05	0.00186009	1.25517
STX7	-1.40608	6.4816	-4.30703	8.33488e-05	0.00186066	1.25397
EXOC2	-0.894498	6.24426	-4.30615	8.35866e-05	0.00186418	1.25127
CP	-1.9838	4.23805	-4.30556	8.3746e-05	0.00186595	1.24947
ZNF610	-0.436598	3.67688	-4.3036	8.428e-05	0.00187572	1.24345
IRF1	1.51529	9.02544	4.30336	8.43455e-05	0.00187572	1.24271
DUS3L	0.531979	6.4248	4.30289	8.44732e-05	0.00187633	1.24128
ZNF283	-0.730262	4.03548	-4.30257	8.45617e-05	0.00187633	1.24029
ATXN2L	-0.583515	6.87606	-4.30223	8.46557e-05	0.00187633	1.23924
DROSHA	-1.1241	5.52073	-4.30208	8.4695e-05	0.00187633	1.2388
PLA2G2D	-0.886034	6.30011	-4.30162	8.48212e-05	0.00187734	1.23739
SPATA6	-0.59686	3.98779	-4.30066	8.50857e-05	0.00188002	1.23444
PRLH	0.463513	6.78998	4.30047	8.5137e-05	0.00188002	1.23387
RPL23P8	1.08034	7.0704	4.3003	8.5184e-05	0.00188002	1.23334
WDR13	0.703752	6.99419	4.29995	8.52809e-05	0.00188037	1.23227
LOC642131	-4.03171	7.61321	-4.29912	8.55114e-05	0.00188367	1.22971
ZDHHC16	-0.90387	6.67187	-4.29597	8.63873e-05	0.00189955	1.22006
SERPING1	-1.17373	5.60582	-4.29594	8.63949e-05	0.00189955	1.21998
TTF2	-0.785308	5.0024	-4.29488	8.66908e-05	0.00190426	1.21674
NDFIP1	-0.687521	7.99924	-4.28841	8.85246e-05	0.00194271	1.19691
IGHV3-35	-2.47751	10.0603	-4.28766	8.87403e-05	0.00194561	1.19461
RNA5SP55	-1.16876	4.66555	-4.28705	8.89145e-05	0.0019476	1.19275
CDR1	-2.46029	4.14893	-4.28582	8.9269e-05	0.00195352	1.18898
IFITM1	2.31295	9.69695	4.28164	9.04814e-05	0.0019782	1.17621
USP33	-1.13657	6.51614	-4.28051	9.08126e-05	0.00198358	1.17275
EXOC5	-0.74165	4.54378	-4.27951	9.11064e-05	0.00198802	1.16969
CCDC12	0.675361	7.76603	4.27924	9.11865e-05	0.00198802	1.16886
NBAS	-0.91454	6.51415	-4.27739	9.1733e-05	0.00199806	1.1632
ANAPC4	-0.966597	5.32262	-4.27634	9.20449e-05	0.00200299	1.15999
RNA5SP491	0.542954	6.45865	4.27566	9.22476e-05	0.00200552	1.15791
NEDD1	-1.12104	5.94435	-4.27521	9.23811e-05	0.00200656	1.15654
PSMD5	-0.899703	6.32216	-4.27413	9.2703e-05	0.00201167	1.15324
ENPP5	-0.735698	3.54685	-4.27348	9.2898e-05	0.00201403	1.15125
AKAP8L	0.973501	8.04469	4.27034	9.38458e-05	0.00203232	1.14164
EXOSC7	0.64191	6.08607	4.2701	9.39163e-05	0.00203232	1.14093
FAM118B	-0.980007	6.48442	-4.26941	9.41258e-05	0.00203497	1.13882
ZNF408	0.586104	5.1403	4.26792	9.45815e-05	0.00204293	1.13425
SPTY2D1	0.936059	7.41999	4.26704	9.48501e-05	0.00204469	1.13157
RPSAP56	0.919201	9.0312	4.26687	9.49029e-05	0.00204469	1.13104
IGKV1-13	-2.89028	9.91035	-4.26679	9.49266e-05	0.00204469	1.1308
HMGN1P38	0.544153	7.08801	4.26517	9.54224e-05	0.00205336	1.12587
CCDC24	0.415997	5.9407	4.26491	9.5505e-05	0.00205336	1.12505
SNORD116-26	-1.44567	3.34162	-4.26403	9.57763e-05	0.00205729	1.12237
RNU6-23P	0.819582	5.69668	4.26359	9.59111e-05	0.00205829	1.12104
FAM162A	1.0382	6.9813	4.26052	9.68665e-05	0.00207688	1.11165
ESRRG	1.29218	4.98878	4.25916	9.72897e-05	0.00208404	1.10753
CCDC85B	0.62315	7.29428	4.25753	9.78028e-05	0.0020931	1.10255
SPIDR	-0.695412	6.63826	-4.25624	9.82124e-05	0.00209994	1.09859
HIST1H2BD	1.16415	7.03582	4.2536	9.90512e-05	0.00211594	1.09054
RIC8B	-0.572362	5.67662	-4.2527	9.9338e-05	0.00212012	1.08781
MRPL55	0.640746	7.05511	4.25086	9.99295e-05	0.0021296	1.08219
COMMD5	0.391003	6.14036	4.25075	9.9965e-05	0.0021296	1.08185
KIAA0430	-1.19883	7.25019	-4.24588	0.000101544	0.00216127	1.06702
WASF4P	-0.522771	4.66789	-4.2454	0.000101702	0.00216265	1.06555
GPR180	-1.27745	5.55164	-4.24158	0.000102961	0.00218742	1.05391
GOLGA4	-1.19081	6.96708	-4.24069	0.000103258	0.00219074	1.05118
YEATS2	-0.617195	5.60369	-4.24054	0.000103305	0.00219074	1.05075
RNA5SP191	-2.61595	5.42168	-4.23972	0.000103581	0.00219459	1.04823
GLTSCR1L	-0.70574	6.43812	-4.23664	0.000104613	0.00221352	1.03885
GRK1	0.42959	5.56682	4.23648	0.000104664	0.00221352	1.03839
HNRNPA1P12	0.564814	9.40653	4.23565	0.000104945	0.0022155	1.03585
ATP9A	-0.581498	4.95768	-4.23564	0.000104948	0.0022155	1.03582
ZNF280B	-0.451361	5.259	-4.2342	0.000105436	0.0022238	1.03143
RPS24	0.79669	8.48738	4.2339	0.000105538	0.00222394	1.03051
C15orf61	0.714045	6.35711	4.23184	0.000106241	0.00223672	1.02424
KLF9	1.12965	8.04712	4.23097	0.000106539	0.00224097	1.02159
VDAC2	0.62903	7.93473	4.22565	0.000108376	0.00227464	1.00541
BUD31	0.625836	7.27043	4.22535	0.00010848	0.00227464	1.00451
RPS6	0.575204	11.8902	4.22526	0.000108514	0.00227464	1.00421
EDEM3	-1.65863	7.40753	-4.22521	0.00010853	0.00227464	1.00407
KIF21A	-1.25007	5.64104	-4.22393	0.000108978	0.00228197	1.00018
CYB5R1	0.893657	7.65393	4.22308	0.000109274	0.00228266	0.997611
KIAA0922	-1.67144	5.69473	-4.22301	0.000109298	0.00228266	0.997397
GIMAP8	-0.527044	4.3934	-4.223	0.000109304	0.00228266	0.997345
MTFR1	-0.974986	6.273	-4.22063	0.00011014	0.00229806	0.990137
GLYR1	-0.771117	6.55477	-4.21789	0.000111113	0.00231628	0.981821
TCEAL3	0.476005	6.80373	4.2175	0.000111252	0.0023171	0.98064
ZNF234	-0.724646	3.97619	-4.21519	0.00011208	0.00233226	0.973626
ZNF585A	-0.473997	3.19568	-4.21485	0.000112205	0.00233279	0.972568
LOC100049716	-0.626446	4.82374	-4.21386	0.00011256	0.00233807	0.969586
CNOT11	-0.68591	8.00109	-4.21348	0.000112699	0.00233887	0.968419
ZNF75A	-0.567098	4.90939	-4.21313	0.000112824	0.00233939	0.96737
CES2	-0.490304	6.17548	-4.21274	0.000112966	0.00234025	0.96618
CTSW	-2.09273	7.01273	-4.21148	0.000113425	0.00234768	0.962341
PLCG1	-0.675651	5.80353	-4.21085	0.000113656	0.00235038	0.960416
USP9Y	-1.1802	4.11184	-4.20958	0.000114119	0.00235784	0.956577
SNX1	-0.907533	6.20441	-4.20853	0.000114505	0.00236373	0.95338
ZNF630	-0.488734	4.61503	-4.20812	0.000114656	0.00236475	0.952136
WNK1	-0.924893	5.82143	-4.20755	0.000114867	0.002367	0.950398
ZFP64	-0.649088	5.94959	-4.20423	0.000116096	0.00239022	0.940334
PLA2G7	-1.919	4.82939	-4.20284	0.000116616	0.00239539	0.936102
TERF1	-1.13835	6.90359	-4.2027	0.000116667	0.00239539	0.935695
HCFC1	-0.884709	6.68264	-4.20251	0.000116738	0.00239539	0.935115
NR2C1	-0.67823	4.46239	-4.20246	0.000116758	0.00239539	0.934954
ORMDL2	0.791744	7.41775	4.19977	0.000117771	0.0024135	0.926789
MAP6D1	0.303878	5.76321	4.19956	0.000117848	0.0024135	0.926166
SPECC1L	-0.695682	6.55629	-4.19746	0.000118644	0.00242767	0.919803
GTF2I	-1.09233	7.37923	-4.19666	0.000118948	0.00243176	0.917381
CEP192	-0.96539	5.95785	-4.19349	0.000120166	0.00245451	0.907747
ZNF316	0.480948	6.71912	4.19303	0.000120342	0.00245594	0.906368
PIM3	1.11468	8.06374	4.19205	0.00012072	0.00246151	0.9034
C17orf50	0.376909	6.87695	4.18966	0.000121649	0.00247828	0.896155
EGFL6	0.314092	3.49649	4.18898	0.000121914	0.0024815	0.894099
DENND4C	-1.66579	5.32945	-4.18694	0.000122716	0.00249456	0.887897
SPDL1	-0.793091	3.95537	-4.1868	0.000122769	0.00249456	0.887485
RNU6-642P	0.401617	4.45371	4.18653	0.000122877	0.00249458	0.886655
ZBTB24	-0.801558	5.54195	-4.18455	0.00012366	0.00250828	0.880654
RN7SL65P	0.495299	5.31453	4.18386	0.000123931	0.00251161	0.87858
MAPK9	-1.07485	7.47026	-4.18285	0.000124332	0.00251202	0.875531
BCAP31	0.865865	8.09367	4.1827	0.000124392	0.00251202	0.875073
ZNF221	-0.390053	3.50833	-4.18255	0.000124451	0.00251202	0.874621
LMBRD2	-1.59574	5.83058	-4.18255	0.000124454	0.00251202	0.874601
ARMC1	-0.912326	6.2388	-4.18226	0.00012457	0.00251202	0.873721
RNA5SP68	0.653781	4.87216	4.18218	0.000124599	0.00251202	0.873504
RNU1-100P	1.04231	5.66629	4.18185	0.000124732	0.00251254	0.872492
RNF170	-1.0463	6.84983	-4.18153	0.000124862	0.00251299	0.871506
BAD	0.450011	7.14878	4.17987	0.000125524	0.00252413	0.86651
DMXL1	-0.958064	5.56556	-4.17728	0.000126572	0.00254261	0.858655
PUS7L	-1.15023	5.99051	-4.17706	0.000126661	0.00254261	0.857984
ZNF512	-0.872862	5.67291	-4.17442	0.000127736	0.00256198	0.849997
POLR2L	0.608445	8.84445	4.17399	0.000127913	0.00256332	0.848688
DUSP19	-0.431311	2.80766	-4.17351	0.000128108	0.00256502	0.84725
TUBGCP3	-0.786886	5.67686	-4.17289	0.000128363	0.00256792	0.845372
ZNF771	0.516249	5.80958	4.17108	0.000129108	0.00258061	0.839903
RNU6-54P	0.639313	7.08307	4.16999	0.000129558	0.00258738	0.836615
GPR155	-1.48648	6.14004	-4.16951	0.00012976	0.0025892	0.835142
NPHP3	-0.750309	5.25247	-4.16822	0.000130293	0.00259762	0.831265
RPS15A	0.66547	11.4304	4.16722	0.000130714	0.00260379	0.828215
SNORD115-1	-2.93903	5.54319	-4.16667	0.000130944	0.00260543	0.826555
LOC100132356	0.528453	5.16397	4.16649	0.00013102	0.00260543	0.826006
ZNF12	-0.845549	6.4174	-4.16546	0.000131452	0.00261106	0.822895
C15orf57	-0.841968	6.60377	-4.16509	0.000131606	0.00261106	0.82179
SS18L2	0.581127	8.1439	4.16501	0.00013164	0.00261106	0.821549
NR2C2	-0.639288	6.30124	-4.16461	0.000131808	0.00261115	0.820341
SNRPD2	0.907295	8.23186	4.16447	0.000131868	0.00261115	0.81991
DUSP18	-0.513549	4.34615	-4.16226	0.000132801	0.00262678	0.813248
ENTPD7	-0.697788	6.2551	-4.16201	0.00013291	0.00262678	0.812473
TOMM20	0.945066	8.0411	4.16181	0.000132996	0.00262678	0.811863
AGAP7P	-0.823731	6.19459	-4.1606	0.00013351	0.00263471	0.808216
RPL35P9	0.528937	5.70707	4.15999	0.000133771	0.00263761	0.806374
ATP8A1	-1.2027	6.184	-4.15948	0.000133988	0.0026383	0.80484
RPL26L1	0.425574	5.43084	4.15938	0.000134032	0.0026383	0.80453
ZMAT2	0.792698	7.70081	4.15871	0.000134317	0.00264026	0.802523
RNA5SP282	-1.19704	5.9156	-4.15862	0.000134358	0.00264026	0.802235
PCMTD1	-1.71304	8.49651	-4.15738	0.000134889	0.00264751	0.798505
TSSC4	0.416385	6.46904	4.15723	0.000134954	0.00264751	0.798052
INPP5B	-0.746044	6.64459	-4.15646	0.000135288	0.00265182	0.795719
ISCA1	0.855432	8.22846	4.15162	0.000137395	0.00269087	0.781114
VTA1	-1.13749	6.01527	-4.15043	0.000137921	0.00269889	0.777508
GCC1	0.499991	6.73902	4.14864	0.00013871	0.00271205	0.772119
DBNDD2	0.467987	5.67544	4.14634	0.000139732	0.00272975	0.765182
RN7SL749P	0.851733	5.60749	4.14563	0.000140051	0.00273368	0.76303
TNFRSF12A	0.467543	6.80851	4.14535	0.000140173	0.00273379	0.762202
MYO9A	-0.886679	5.45748	-4.14503	0.000140318	0.00273432	0.76123
TTI2	-0.814113	6.06541	-4.14428	0.000140656	0.00273861	0.758958
KLHL5	-1.49576	6.90531	-4.14309	0.000141192	0.00274295	0.755362
RNU4ATAC11P	0.574758	4.80149	4.14308	0.000141193	0.00274295	0.755353
VAPB	-0.550246	6.45754	-4.143	0.000141232	0.00274295	0.755098
ATG4D	0.434584	7.10222	4.14252	0.000141447	0.00274484	0.753661
ZNF626	-1.33688	5.40387	-4.14089	0.000142185	0.00275687	0.748744
MPHOSPH10	-0.794691	6.97314	-4.13976	0.0001427	0.00276238	0.745328
VPS18	0.670155	6.61494	4.13974	0.000142706	0.00276238	0.745288
ZNF227	-0.659786	5.1805	-4.13817	0.000143425	0.00277249	0.740543
SLC31A2	0.933011	7.9918	4.13808	0.000143466	0.00277249	0.74027
DUSP10	2.3257	6.72201	4.13754	0.000143713	0.00277496	0.738647
KRBOX4	-0.612524	5.82396	-4.13668	0.000144108	0.00278028	0.736053
PCNPP5	0.81111	9.10531	4.13641	0.000144231	0.00278035	0.735247
SNORD49A	1.1283	4.21691	4.13569	0.000144563	0.00278444	0.733079
SPG11	-1.10141	6.2485	-4.13384	0.000145418	0.00279789	0.727509
DYNC1LI2	-0.80693	6.50024	-4.13366	0.000145501	0.00279789	0.726969
EIF1AD	0.996385	7.26032	4.13064	0.000146909	0.00282263	0.717874
TRIM13	-0.581563	4.84218	-4.13037	0.000147038	0.0028228	0.717041
PDHA1	-0.999949	7.30897	-4.12838	0.000147974	0.00283843	0.711048
RFXANK	0.601318	7.20261	4.1252	0.000149482	0.00286309	0.701472
MICB	0.914664	7.70564	4.12515	0.000149506	0.00286309	0.701326
DDX21	1.028	9.11589	4.12436	0.000149883	0.00286796	0.698944
CCDC71L	0.448597	7.39273	4.1222	0.000150918	0.00288539	0.692447
TBC1D10B	-0.568669	5.84519	-4.12176	0.000151126	0.00288701	0.691144
RN7SL632P	-0.694882	5.6949	-4.12121	0.000151392	0.00288744	0.689487
CD2BP2	0.503461	6.93134	4.1212	0.000151397	0.00288744	0.689458
ZNF17	-0.582059	5.13239	-4.12063	0.000151672	0.00289033	0.68774
PRRC2A	-0.691137	6.664	-4.12035	0.000151808	0.00289056	0.686894
GNG5	0.906902	8.66869	4.11662	0.000153622	0.0029227	0.675681
PHF5A	0.65428	7.39572	4.11561	0.000154118	0.00292974	0.672638
WDR7	-0.662222	5.9307	-4.11378	0.000155017	0.00294444	0.667145
ZNF674	-0.557114	3.72083	-4.11349	0.00015516	0.00294475	0.666275
DOCK9	-0.741954	5.10027	-4.10874	0.000157522	0.00298478	0.652013
TOP1	-1.05066	8.55639	-4.10874	0.000157525	0.00298478	0.651992
SP140L	-0.868721	5.62549	-4.10754	0.000158126	0.00299136	0.6484
HMGN2P6	0.672893	5.57452	4.1073	0.000158247	0.00299136	0.647677
C19orf70	0.715788	7.12274	4.10728	0.000158257	0.00299136	0.647615
C19orf24	0.544366	8.45521	4.10354	0.000160152	0.00302472	0.636379
COQ6	-0.600502	5.4133	-4.10171	0.000161085	0.00303791	0.630894
VWA8	-1.0778	6.12526	-4.10166	0.000161111	0.00303791	0.630742
NLK	-1.06256	6.6583	-4.10128	0.000161307	0.00303914	0.629598
NF2	-0.476197	6.57085	-4.09938	0.000162282	0.00305504	0.623911
TAOK3	-0.977294	6.95547	-4.09911	0.000162421	0.0030552	0.623098
SZT2	-0.342336	5.55342	-4.09862	0.000162677	0.00305594	0.621616
CCDC66	-0.603067	4.34228	-4.09853	0.000162723	0.00305594	0.621348
PHTF1	-0.809828	5.8381	-4.09783	0.000163087	0.00306031	0.619238
SETD3	-0.739194	6.38295	-4.0968	0.000163619	0.00306783	0.616163
IPO13	-0.817831	5.56118	-4.09618	0.000163944	0.00307145	0.614289
TRIT1	-0.66002	5.9614	-4.09573	0.000164177	0.00307335	0.612949
TRIP12	-0.985152	7.74138	-4.09487	0.000164629	0.00307933	0.610355
ATP5G2	0.581072	8.66381	4.09385	0.000165162	0.00308681	0.607308
MYL6	0.745002	10.3314	4.09357	0.00016531	0.00308712	0.606459
SNAPC2	0.483752	6.75489	4.09202	0.000166126	0.00309987	0.601813
FGF7P2	-0.728914	3.03386	-4.09129	0.000166509	0.00310262	0.599643
CBX7	-0.717546	6.77743	-4.09113	0.000166593	0.00310262	0.599165
OR2M5	0.439585	4.99253	4.09096	0.000166687	0.00310262	0.598629
C19orf53	0.570098	9.34454	4.09048	0.000166937	0.00310262	0.597218
SERTAD1	0.682004	6.43342	4.0903	0.000167033	0.00310262	0.596676
RAD17	-1.23583	6.88369	-4.09023	0.000167072	0.00310262	0.596452
TULP1	0.402919	5.74998	4.0891	0.00016767	0.00311125	0.593081
TMEM92	0.40324	6.35437	4.08677	0.000168918	0.0031319	0.586085
PHF2	-0.485783	6.39403	-4.08547	0.000169619	0.00314059	0.582179
SOX9	0.483389	6.64522	4.0854	0.000169656	0.00314059	0.581972
HNRNPU-AS1	1.05205	5.77414	4.08511	0.00016981	0.00314094	0.581118
MBD6	-0.483502	6.49413	-4.08429	0.000170254	0.00314666	0.578651
TIGD1	0.523994	5.50215	4.08357	0.000170642	0.00315133	0.576505
GPR75-ASB3	-1.17143	7.52517	-4.08315	0.000170872	0.00315308	0.575233
SRP14	0.713573	9.29965	4.08182	0.000171593	0.00316388	0.571259
RASGRP3	-2.09981	7.87752	-4.08145	0.000171797	0.00316513	0.57014
PAAF1	-0.794842	5.40043	-4.08014	0.000172513	0.00317582	0.566214
ISCU	-0.929607	8.6608	-4.07911	0.000173074	0.00318364	0.56315
COPS2	0.88941	9.61875	4.07816	0.000173597	0.00319074	0.560303
DNAJA3	-0.774939	6.01693	-4.07723	0.000174112	0.00319768	0.55751
BIN3-IT1	0.606326	5.01874	4.07507	0.00017531	0.00321715	0.551038
RN7SL577P	0.400024	4.82999	4.07281	0.000176568	0.00323767	0.544296
FBXL20	-0.714385	6.10203	-4.0722	0.000176913	0.00324146	0.542452
PAFAH2	-0.526589	5.85675	-4.07113	0.000177513	0.0032499	0.539257
CARKD	-0.369582	5.5491	-4.06695	0.000179881	0.00328608	0.526758
NDUFS3	0.724523	8.08247	4.06695	0.000179882	0.00328608	0.526754
THAP4	0.452447	6.89012	4.06688	0.000179921	0.00328608	0.526547
ICK	-0.784401	6.12923	-4.06665	0.000180053	0.00328608	0.525855
ZMYM2	-1.04103	6.46372	-4.06596	0.000180448	0.0032907	0.523791
UGDH	-0.96554	6.54415	-4.06443	0.000181321	0.00330404	0.519236
KLHL2	-0.874215	4.95882	-4.0615	0.000183013	0.00333226	0.510477
ORC4	-0.782384	5.11489	-4.061	0.000183305	0.00333498	0.508973
LARP4	-1.04615	7.20733	-4.05794	0.000185086	0.00336475	0.499853
NSMAF	-1.26855	5.88894	-4.05752	0.000185337	0.0033663	0.498576
RIF1	-1.02625	6.73548	-4.05731	0.00018546	0.0033663	0.49795
PQLC3	-0.900682	7.62887	-4.05685	0.000185731	0.0033668	0.496572
RNU6-600P	0.770498	6.01841	4.05677	0.000185776	0.0033668	0.496341
UBA3	-0.938881	7.73105	-4.05467	0.000187016	0.00338663	0.490069
RN7SL97P	0.388828	6.56298	4.05242	0.000188351	0.00340817	0.483359
TOP2B	-1.32133	6.82855	-4.04988	0.00018987	0.00343298	0.475787
ZNF813	-0.737922	6.16821	-4.04943	0.00019014	0.00343322	0.474448
PWWP2A	-0.404078	7.13897	-4.04937	0.000190178	0.00343322	0.474259
RPL7AP8	0.694833	7.68863	4.04532	0.000192631	0.00347241	0.462176
DICER1	-1.08803	6.76653	-4.04513	0.000192744	0.00347241	0.461621
KCNRG	-0.528892	3.7808	-4.04505	0.000192796	0.00347241	0.461368
ZNF697	0.406454	6.10728	4.04381	0.000193552	0.00348333	0.457679
ZNF75D	-0.507092	5.01262	-4.04294	0.000194086	0.00349025	0.455079
VPS51	0.926351	8.12977	4.0424	0.000194416	0.00349146	0.453476
ZNF81	-0.422076	4.64653	-4.04234	0.000194453	0.00349146	0.453299
VRK3	-0.539765	6.76258	-4.04177	0.000194804	0.00349292	0.451597
CSRNP1	1.079	8.24982	4.04172	0.000194834	0.00349292	0.451455
RAB10	-0.940097	8.43642	-4.04006	0.000195859	0.0035086	0.446506
ERMARD	-0.758894	4.75958	-4.03753	0.000197436	0.00353413	0.438947
ZNF320	-0.785268	3.80224	-4.03652	0.000198066	0.00354225	0.435941
RBAK	-0.877354	5.84795	-4.03631	0.000198193	0.00354225	0.435335
TEN1-CDK3	0.489159	6.92098	4.03489	0.000199089	0.00355553	0.431084
NAT8L	0.466839	5.99946	4.03307	0.000200234	0.00357325	0.425678
STOML2	0.814659	8.11554	4.03181	0.000201034	0.00358181	0.42192
RN7SKP76	0.41355	4.67513	4.03167	0.00020112	0.00358181	0.421516
NBR1	-0.952683	6.75007	-4.03159	0.000201175	0.00358181	0.421259
NDUFS4	0.422588	4.06094	4.03023	0.000202038	0.00359442	0.417226
DPM2	0.604501	6.90273	4.02659	0.000204378	0.00363208	0.40637
DOPEY1	-0.718769	5.35114	-4.02645	0.000204466	0.00363208	0.405965
PYCR2	-0.684386	7.06048	-4.02616	0.000204651	0.00363259	0.405112
RAB30	-1.46008	8.79705	-4.02396	0.000206079	0.00365393	0.398558
NCBP2-AS2	0.613568	6.77131	4.0236	0.000206313	0.00365393	0.397488
PPP1R14B	0.71426	8.24135	4.02358	0.000206323	0.00365393	0.397441
LEFTY2	-0.46469	6.22171	-4.0227	0.000206897	0.00366131	0.394824
LIN52	-0.989134	6.86366	-4.0166	0.000210918	0.00372963	0.376685
PRM2	0.445335	4.80565	4.01517	0.000211872	0.00374366	0.372431
DNAJC5B	-0.855365	3.90175	-4.01477	0.000212142	0.00374559	0.371232
ZNF204P	-1.01812	2.97711	-4.01451	0.000212316	0.00374582	0.370461
LOC646471	0.462113	6.47213	4.01394	0.000212696	0.00374969	0.368775
TCFL5	-0.427462	5.88386	-4.01323	0.000213172	0.00375524	0.366669
STXBP4	-0.580902	4.23116	-4.01287	0.000213416	0.0037567	0.365591
CEP63	-0.646472	5.74251	-4.01239	0.000213742	0.0037596	0.364151
ZNF354A	-0.838558	5.17522	-4.01211	0.000213928	0.00376004	0.363332
TMED1	0.472638	6.5663	4.01067	0.000214901	0.00377429	0.359057
RN7SKP147	0.401145	5.30478	4.01023	0.0002152	0.00377669	0.357747
TOMM40L	0.429466	5.51992	4.0091	0.000215967	0.00378731	0.354392
STK38	-1.24392	6.16215	-4.00878	0.000216183	0.00378824	0.353453
DCTN6	-0.888521	6.10612	-4.00705	0.000217368	0.00380615	0.3483
RNF126	0.738126	7.86457	4.00634	0.000217851	0.00381174	0.34621
TRIM52	0.808833	7.21482	4.00587	0.000218177	0.00381226	0.344802
TTI1	-0.772639	5.67026	-4.00582	0.000218208	0.00381226	0.344666
AMHR2	0.385085	5.13503	4.00338	0.000219892	0.00383881	0.337423
SURF2	0.567864	6.99289	4.00288	0.00022024	0.00384199	0.335937
C16orf52	-0.468721	4.94152	-4.00246	0.000220532	0.00384422	0.334685
ARL1	-0.979406	7.27576	-4.00217	0.000220736	0.0038449	0.333816
ADIPOR2	-0.658117	5.47158	-4.00023	0.000222089	0.00386557	0.32806
MBD5	-0.623045	4.91868	-3.99925	0.000222774	0.00387461	0.325156
RPL37AP8	0.537182	6.16342	3.99865	0.000223197	0.00387906	0.323372
RPL7AP66	0.768619	10.9643	3.998	0.000223653	0.0038841	0.321447
TRIO	-1.18492	5.89111	-3.99692	0.000224415	0.00389442	0.318246
BAG1	0.602238	7.08311	3.99575	0.000225243	0.0039059	0.314773
CUTC	-0.636865	6.59892	-3.99536	0.000225522	0.00390782	0.313609
NUP160	-0.929429	6.2333	-3.99481	0.000225911	0.00391165	0.311986
FAM195B	0.43413	5.94492	3.99453	0.00022611	0.00391205	0.311155
PSMG4	0.461633	5.83411	3.99423	0.000226321	0.00391205	0.310278
COG7	-0.525777	5.56608	-3.99394	0.000226531	0.00391205	0.309403
MBOAT1	-0.988539	5.03224	-3.99383	0.000226606	0.00391205	0.309094
BMP5	-0.89093	3.90211	-3.99358	0.000226789	0.00391231	0.308333
SNRPC	0.666773	7.15546	3.99296	0.000227231	0.00391423	0.306498
IL4I1	0.370093	6.19501	3.99295	0.000227236	0.00391423	0.306478
RPS3	0.674934	12.4304	3.99199	0.000227922	0.00392315	0.30364
CIDECP	0.476471	5.67954	3.99097	0.000228655	0.00393287	0.300613
TMEM160	0.477748	8.16528	3.99055	0.00022896	0.0039352	0.29936
THOC2	-1.07714	6.48957	-3.99027	0.00022916	0.00393575	0.298535
MYCBP2	-1.30414	6.73855	-3.98893	0.000230126	0.00394943	0.294573
PRUNE	-0.988553	5.74017	-3.98863	0.000230348	0.00395033	0.293665
CHMP7	-0.629095	5.8375	-3.98704	0.000231501	0.00396717	0.288965
PAN2	-0.681631	6.12216	-3.98629	0.000232045	0.00397358	0.286753
BNIP3	-1.62339	5.40665	-3.98511	0.000232906	0.0039854	0.283263
APRT	0.557473	7.8696	3.98317	0.000234336	0.00400516	0.2775
RNA5SP195	1.19573	4.84012	3.98307	0.00023441	0.00400516	0.277204
EAF2	-1.41745	7.84408	-3.98263	0.000234729	0.00400516	0.275924
RNA5SP364	0.407521	3.63095	3.98261	0.000234748	0.00400516	0.275845
COQ7	-0.573224	5.47911	-3.98166	0.000235451	0.00401421	0.27303
HMGN2P20	0.75277	5.66277	3.98101	0.000235932	0.00401799	0.271108
QRSL1	-0.648365	5.67355	-3.98089	0.000236018	0.00401799	0.270767
RNA5SP443	-0.990152	5.51856	-3.97877	0.000237595	0.00404092	0.264494
ZNF613	-0.429963	3.89275	-3.97862	0.000237711	0.00404092	0.264034
RBBP5	-0.811563	6.33362	-3.97706	0.000238877	0.00405777	0.259428
DOCK7	-0.769427	5.08837	-3.97635	0.000239411	0.00406276	0.257327
AAK1	-0.794102	5.7529	-3.9762	0.000239519	0.00406276	0.256901
DCN	-1.44668	4.4797	-3.97522	0.000240261	0.00407237	0.25399
CHID1	0.821961	7.39208	3.97394	0.000241232	0.00408587	0.250189
C20orf194	-0.450515	4.22941	-3.97246	0.000242355	0.00410191	0.245816
AP2S1	0.490481	7.98349	3.97215	0.000242586	0.00410203	0.24492
ANAPC1	-0.830497	5.87075	-3.97199	0.000242714	0.00410203	0.244424
ALDH18A1	-1.19777	7.74851	-3.96831	0.000245528	0.00414658	0.233571
BCL11A	-0.92947	5.74141	-3.96785	0.000245887	0.00414962	0.232198
DUSP7	-0.626721	6.62104	-3.96679	0.000246708	0.00415981	0.22906
NDUFB9	0.69403	8.53528	3.96648	0.000246942	0.00415981	0.228167
CLSTN3	-0.463584	5.56591	-3.96638	0.000247025	0.00415981	0.227848
FAM114A2	-1.02033	6.33149	-3.96603	0.000247295	0.00416135	0.22682
RPE	-0.864062	5.73033	-3.96529	0.000247867	0.00416796	0.224646
TEX264	0.437764	7.02908	3.96399	0.000248882	0.004182	0.2208
TF	-1.40683	5.171	-3.96255	0.00025001	0.00419793	0.216543
PXMP4	-0.410633	5.47997	-3.96175	0.000250638	0.00420544	0.214183
SNORA65	-1.13715	5.72015	-3.95952	0.000252398	0.00423193	0.207596
LRPAP1	0.805228	9.02987	3.95715	0.000254277	0.00426037	0.200615
FEM1A	0.655956	7.04253	3.95666	0.00025467	0.00426389	0.199161
ZNF594	-0.97709	3.58453	-3.95612	0.000255099	0.00426587	0.197575
SLC22A17	-1.12133	7.22122	-3.95605	0.000255154	0.00426587	0.197373
HOOK1	-1.79895	5.24783	-3.95345	0.000257246	0.00429776	0.189689
TRIM68	-0.502081	4.81201	-3.95215	0.000258299	0.00431007	0.185843
ITFG2	-0.540565	6.47275	-3.95208	0.000258353	0.00431007	0.185648
EIF4H	0.75069	9.00409	3.95156	0.000258773	0.00431399	0.184119
ALG11	-1.29873	6.29417	-3.95125	0.000259026	0.00431512	0.183199
MTRF1	-0.50685	4.22633	-3.95011	0.000259948	0.00432739	0.179854
TMEM241	-0.647193	4.94638	-3.9493	0.000260615	0.00433312	0.177442
CCDC19	0.474284	5.07366	3.94911	0.000260766	0.00433312	0.176898
CCRN4L	0.591826	7.01995	3.94901	0.00026085	0.00433312	0.176594
SMARCC1	-0.706852	7.92428	-3.94878	0.000261037	0.00433314	0.17592
ARFGEF2	-0.978102	7.39063	-3.94653	0.000262887	0.00436074	0.169276
RPS20P27	0.5439	6.26665	3.94431	0.000264721	0.00438804	0.162733
ABCD2	-1.42688	5.11483	-3.94397	0.000265002	0.00438958	0.161733
ZNF404	-0.671695	3.14978	-3.9436	0.000265304	0.00439146	0.160662
RPL23AP53	-0.598075	3.27852	-3.94294	0.000265853	0.00439742	0.158718
SPIC	-1.92732	3.90105	-3.94158	0.000266988	0.00441107	0.15471
UFM1	-0.845103	7.00692	-3.94115	0.000267347	0.00441107	0.153443
C12orf49	-0.554127	7.058	-3.94086	0.000267594	0.00441107	0.152575
FOXB1	0.447873	6.00752	3.94084	0.000267612	0.00441107	0.152512
NAP1L5	0.708078	5.73884	3.94066	0.000267757	0.00441107	0.152003
PDE6D	-0.562656	6.71855	-3.9406	0.000267814	0.00441107	0.151804
EIF4A1P2	0.645874	5.95802	3.93932	0.000268881	0.00441954	0.148062
EMC4	0.785041	9.68746	3.9393	0.000268905	0.00441954	0.147977
NDUFAF7	-0.681073	5.43199	-3.93911	0.000269065	0.00441954	0.147418
RPL10L	0.390659	5.10271	3.93908	0.000269086	0.00441954	0.147344
RNU6V	0.55009	7.57825	3.93855	0.000269532	0.00442374	0.145787
C19orf43	0.534869	9.74682	3.9381	0.000269917	0.00442694	0.144445
MRPL14	0.473154	6.56631	3.93677	0.000271037	0.00444218	0.140549
DDX59	-0.693504	4.94878	-3.93271	0.000274505	0.00449586	0.128589
LOC100652807	0.56129	5.84493	3.93005	0.000276792	0.00453014	0.120783
LRRK1	-1.07464	6.9067	-3.929	0.000277708	0.00454194	0.117675
PPP1R3E	-0.395353	5.69246	-3.92746	0.000279045	0.00456061	0.113156
NCOR1	-0.857184	7.00515	-3.92638	0.000279993	0.00457289	0.109968
RNU6ATAC15P	0.415926	3.87917	3.92614	0.000280198	0.00457304	0.109278
PINK1-AS	-0.764695	5.82534	-3.91609	0.000289132	0.00471554	0.07976
NCOA6	-0.557665	6.55616	-3.91312	0.000291826	0.00475615	0.0710386
STAT2	-0.946891	6.62208	-3.91217	0.000292693	0.00476695	0.068249
SNORD116-25	-1.0544	3.83472	-3.90948	0.000295161	0.00480379	0.0603536
KLHL6	-1.14219	8.71086	-3.90808	0.000296451	0.00482141	0.0562537
IGKV1OR9-2	-2.36606	7.37616	-3.90693	0.000297517	0.00483537	0.0528799
LCMT2	-0.790333	5.78382	-3.90621	0.000298186	0.00484287	0.0507668
PSMC6	-0.935805	5.96068	-3.90535	0.000298989	0.00484989	0.0482374
TMTC4	-0.689922	5.41175	-3.9053	0.000299034	0.00484989	0.0480972
CLCC1	-1.08548	7.93766	-3.90405	0.0003002	0.00486542	0.0444371
RNU6-110P	0.860863	7.13893	3.90383	0.000300411	0.00486544	0.0437793
VCAM1	-2.59688	6.38172	-3.90253	0.000301632	0.00488183	0.0399639
ZNF10	-0.652524	4.06404	-3.89893	0.000305032	0.00493343	0.0294278
UQCRFS1	0.60701	7.6862	3.89739	0.0003065	0.00495374	0.0249134
C11orf80	-1.02094	7.29748	-3.89701	0.000306867	0.00495623	0.0237889
CHRDL1	-1.24145	4.74587	-3.89654	0.000307315	0.00495869	0.0224174
TRAPPC12	-0.542354	6.08368	-3.8964	0.000307444	0.00495869	0.0220223
SF3A1	-0.677137	7.68671	-3.89288	0.000310831	0.00500984	0.0117247
RN7SKP10	0.442394	5.65447	3.89075	0.000312903	0.00503974	0.00548218
RNA5SP432	-0.577537	5.98986	-3.89025	0.000313396	0.00504421	0.004
IL10RB	-1.0012	8.24112	-3.88977	0.000313856	0.00504747	0.00262178
UBTD1	0.372048	7.02423	3.88938	0.000314239	0.00504747	0.00147718
EEF1B2P1	0.922686	7.2646	3.88937	0.000314249	0.00504747	0.00144699
WASF2	-0.731176	7.28536	-3.88881	0.0003148	0.00505284	-0.000199579
KIAA1551	-1.25036	7.73255	-3.88515	0.00031841	0.00510726	-0.0109141
NR1H2	0.814565	7.67168	3.88388	0.000319666	0.00512389	-0.0146147
ZFYVE16	-0.913864	4.60084	-3.88308	0.00032046	0.00513308	-0.0169454
RNF111	-0.771431	5.96327	-3.88111	0.000322433	0.00516115	-0.0227149
EIF3G	0.859602	9.10345	3.88006	0.000323491	0.00517453	-0.0257925
HSP90AB2P	0.599381	6.295	3.87851	0.000325048	0.00519586	-0.0303026
NUCB2	-1.16528	9.96948	-3.87766	0.000325908	0.00520603	-0.0327849
ZNF146	-1.24766	6.10646	-3.87517	0.000328439	0.00524288	-0.0400555
ZNF638	-0.895575	6.0787	-3.87459	0.000329036	0.00524881	-0.04176
RN7SL521P	0.454891	7.14857	3.87294	0.000330725	0.00527215	-0.046572
CXCL12	-2.62442	7.53114	-3.87188	0.000331816	0.00528592	-0.0496652
LMBRD1	-1.06774	8.6557	-3.87058	0.000333161	0.00530372	-0.0534658
ACAA1	0.512855	4.91625	3.86931	0.000334484	0.00532115	-0.0571888
CEP76	-0.462224	4.41497	-3.86905	0.000334754	0.00532181	-0.0579465
C9orf16	0.426139	7.26798	3.8678	0.000336049	0.00533875	-0.0615722
BOD1L1	-0.927065	6.38539	-3.867	0.000336887	0.00534842	-0.0639119
HLA-E	0.488971	11.7025	3.86632	0.000337598	0.00535606	-0.0658925
OR1I1	0.561568	4.95506	3.86436	0.000339666	0.0053852	-0.0716287
RWDD3	-0.34793	4.82052	-3.86352	0.000340548	0.00539129	-0.0740648
NDUFS1	-0.705363	7.58377	-3.86337	0.000340706	0.00539129	-0.0745014
MARK2	-0.629273	6.908	-3.86323	0.000340856	0.00539129	-0.0749163
CCDC86	0.608947	6.19177	3.86312	0.000340975	0.00539129	-0.0752434
ANKEF1	-0.973718	4.60143	-3.8625	0.000341629	0.00539797	-0.0770429
KTN1	-1.0085	6.67232	-3.86185	0.000342316	0.00540516	-0.0789287
MAD2L1BP	0.836713	6.48938	3.86147	0.000342719	0.00540786	-0.080035
PRIM1	-1.08504	5.89198	-3.85994	0.000344352	0.00542995	-0.0844986
LINC00337	0.39849	4.68935	3.8581	0.000346326	0.00545739	-0.0898677
ZNF525	-0.997144	9.26579	-3.85777	0.000346681	0.00545818	-0.0908306
C14orf28	-0.927446	5.45621	-3.85762	0.000346845	0.00545818	-0.0912739
HYPK	0.716567	6.6693	3.85728	0.000347211	0.00546025	-0.0922633
CEBPG	0.781863	7.2624	3.85649	0.000348058	0.00546772	-0.0945529
ZBTB38	-1.06869	10.023	-3.8564	0.000348155	0.00546772	-0.0948133
VPS35	-1.03712	7.09295	-3.85592	0.00034867	0.00546902	-0.0962032
C17orf75	-0.993591	5.02007	-3.85589	0.000348707	0.00546902	-0.0963028
DUSP28	0.448783	6.36773	3.85298	0.000351868	0.00551489	-0.104777
DCUN1D4	-0.904138	5.46466	-3.85038	0.000354722	0.00555588	-0.112362
RECQL5	-0.429879	5.69524	-3.85012	0.000355009	0.00555664	-0.113121
DAXX	-0.540101	5.74135	-3.84972	0.000355446	0.00555975	-0.114277
TCEB3CL	0.426223	5.66763	3.84921	0.000356001	0.0055647	-0.115743
ACADM	-1.45683	7.58346	-3.84895	0.000356296	0.00556558	-0.116521
MLLT10	-0.745924	6.07948	-3.84872	0.000356543	0.00556571	-0.117171
RN7SL425P	0.751379	3.90291	3.84743	0.00035798	0.00558438	-0.120946
RNF34	-0.712852	6.94113	-3.84615	0.000359396	0.00560064	-0.124654
NSL1	-1.03789	6.90087	-3.84606	0.000359502	0.00560064	-0.12493
CDK19	-0.683002	5.52434	-3.84482	0.000360885	0.00561843	-0.128536
ASCC2	-0.573999	6.53466	-3.84359	0.000362264	0.00563613	-0.132117
BRMS1	0.719044	6.85159	3.84326	0.000362628	0.00563803	-0.133059
TPT1P9	-0.945558	9.68331	-3.84038	0.000365881	0.00568482	-0.141444
ASIC2	0.412656	4.46287	3.83922	0.000367193	0.00570141	-0.144805
TSHZ1	-0.479731	5.61115	-3.83837	0.000368161	0.00571262	-0.147275
SMCHD1	-0.989952	8.10383	-3.8381	0.000368472	0.00571364	-0.148067
MMS19	-0.407334	6.11091	-3.83695	0.000369788	0.00573024	-0.151415
LSM5	1.17537	6.4523	3.83435	0.000372773	0.00577223	-0.15896
SMARCA2	-0.75373	6.83547	-3.83416	0.000372993	0.00577223	-0.159516
RNU1-73P	0.421872	3.28277	3.83367	0.000373555	0.0057771	-0.16093
MIXL1	-0.727614	7.39046	-3.83306	0.000374266	0.00578245	-0.162712
GTF2F1	0.544678	7.48842	3.83295	0.000374398	0.00578245	-0.163044
RNF219	-1.03824	5.19396	-3.83231	0.00037513	0.00578992	-0.164877
NHS	0.334738	4.57382	3.83033	0.000377437	0.00581919	-0.170633
PEX11B	-0.705499	6.37739	-3.83026	0.000377526	0.00581919	-0.170853
COL14A1	-0.775788	4.69675	-3.8295	0.000378412	0.005829	-0.173054
CBX5	-1.1519	6.84382	-3.82909	0.000378895	0.00583049	-0.17425
SGMS1	-0.653013	5.91412	-3.82899	0.000379009	0.00583049	-0.174533
MORC2	-0.792506	6.08475	-3.82847	0.000379616	0.00583541	-0.176036
AKT3	-1.49737	4.34918	-3.82829	0.00037983	0.00583541	-0.176564
FNBP1L	-0.840173	3.91171	-3.82745	0.000380813	0.00584665	-0.178988
H2AFZ	0.826664	8.69569	3.82578	0.000382786	0.00586968	-0.183839
LOC158960	0.510225	7.54685	3.82552	0.000383096	0.00586968	-0.1846
SLBP	-0.732474	6.96551	-3.8255	0.00038312	0.00586968	-0.184658
RNU6-618P	0.483578	5.70836	3.82533	0.00038332	0.00586968	-0.185147
LOC100129484	0.472319	6.49412	3.82369	0.000385263	0.00589556	-0.189892
CASK	-0.882517	5.56749	-3.82206	0.000387217	0.00592157	-0.19464
USP7	-0.95204	8.91359	-3.82178	0.000387548	0.00592274	-0.19544
RNU6-237P	0.554785	7.27445	3.82131	0.000388107	0.00592741	-0.196794
CAPN6	0.43628	4.60752	3.81934	0.000390486	0.00595983	-0.202527
HNRNPA1	0.530682	10.3652	3.81807	0.000392016	0.00597927	-0.206197
TMEM194A	-1.21132	5.86512	-3.81785	0.000392282	0.00597942	-0.206834
IL12RB2	-0.564759	3.50784	-3.81723	0.000393031	0.00598212	-0.208623
RNU6-818P	0.590994	7.74236	3.81719	0.000393085	0.00598212	-0.208752
MIR99B	0.495723	6.88249	3.81707	0.00039323	0.00598212	-0.209098
ESPNP	0.662425	5.94369	3.81629	0.000394174	0.00599258	-0.211349
TMEM245	-0.889964	7.23034	-3.81458	0.000396261	0.00602037	-0.216303
SLC35E4	0.369721	5.10471	3.81342	0.000397689	0.00603426	-0.219679
C12orf61	0.404057	6.16457	3.81342	0.000397693	0.00603426	-0.219686
FOXA3	0.453085	5.45243	3.81153	0.00040001	0.00606345	-0.225138
LOC100134368	0.651873	8.75738	3.81143	0.000400137	0.00606345	-0.225434
MOAP1	0.443791	7.01285	3.80935	0.000402716	0.00609857	-0.231463
BAX	0.3955	6.98769	3.80825	0.000404084	0.00611531	-0.234643
UPF2	-0.881915	6.04165	-3.80644	0.000406343	0.00614076	-0.239873
ARHGAP12	-1.14019	6.63075	-3.8064	0.000406392	0.00614076	-0.239986
CIB1	0.602541	6.9669	3.80616	0.000406699	0.00614076	-0.240694
ZFP14	-0.336838	2.99618	-3.80606	0.000406819	0.00614076	-0.240972
SLC7A2	-0.639953	3.99359	-3.80557	0.000407442	0.00614333	-0.242406
TP53INP2	0.436636	7.27365	3.80548	0.000407547	0.00614333	-0.242648
USP11	-0.943476	7.33533	-3.8053	0.00040778	0.00614333	-0.243185
UEVLD	-0.762446	5.56424	-3.80262	0.000411169	0.00619038	-0.250948
GNB5	0.432802	6.18897	3.8024	0.00041144	0.00619045	-0.251565
TIMM21	-0.865179	5.86872	-3.80213	0.000411787	0.00619168	-0.252357
WEE2-AS1	-0.415569	4.53696	-3.80105	0.000413156	0.00620825	-0.255468
RPL36P18	0.615796	6.05861	3.79986	0.000414681	0.00622717	-0.258926
SNORD115-2	-0.331919	2.41598	-3.79931	0.000415385	0.00623371	-0.260515
CDC25B	-0.73945	5.95627	-3.79802	0.000417037	0.00625448	-0.264238
CXorf23	-0.613937	4.4454	-3.79762	0.000417553	0.00625464	-0.265399
DYRK2	0.435003	6.41147	3.79759	0.000417584	0.00625464	-0.265468
MYOD1	0.425688	5.25239	3.79681	0.000418591	0.00626569	-0.267726
KAT2B	-1.10424	7.92783	-3.79595	0.000419708	0.00627838	-0.270227
XBP1	-0.772238	11.3621	-3.79547	0.000420325	0.00628057	-0.271604
OR52A4	0.367055	3.70682	3.79542	0.000420393	0.00628057	-0.271756
MINK1	-0.421586	5.96055	-3.79517	0.00042071	0.00628127	-0.272462
NDUFV1	0.81976	8.49929	3.79458	0.000421476	0.00628317	-0.274167
ELK1	0.410856	7.08625	3.79458	0.000421481	0.00628317	-0.27418
MIR27A	0.798581	6.02802	3.79445	0.000421646	0.00628317	-0.274546
C2CD4C	0.608446	6.96857	3.79422	0.000421944	0.00628359	-0.275208
RNA5SP378	0.556482	5.15511	3.7937	0.000422625	0.00628972	-0.276721
METTL3	-0.683281	6.17805	-3.79328	0.000423167	0.00629232	-0.277924
TRHDE-AS1	0.450075	6.64692	3.79315	0.00042334	0.00629232	-0.278306
LINC01138	0.43182	4.70013	3.79205	0.000424782	0.00630973	-0.281494
C2orf43	-1.14367	4.56129	-3.79183	0.000425059	0.00630983	-0.282107
WDR34	0.33921	6.9058	3.79162	0.000425339	0.00630996	-0.282723
C22orf24	0.578198	5.09957	3.7909	0.00042629	0.00632004	-0.284817
ESRRA	0.551633	6.90366	3.7904	0.000426938	0.00632563	-0.286241
SH3GL1	0.698095	7.34065	3.79018	0.00042723	0.00632593	-0.286883
COX18	-0.893929	7.27724	-3.7887	0.000429177	0.00635073	-0.291146
RN7SL403P	0.397507	4.67555	3.78648	0.000432131	0.00639038	-0.297578
DKFZP434I0714	0.621142	5.8922	3.78431	0.000435015	0.00642896	-0.303815
IGKV1D-33	-3.10032	9.69702	-3.78376	0.000435753	0.00643514	-0.305403
RNU6-1340P	0.629673	4.11133	3.78359	0.000435986	0.00643514	-0.305905
SLC25A15	-0.628765	4.78314	-3.78307	0.000436687	0.00643785	-0.30741
RBL1	-0.918591	5.95293	-3.78299	0.000436787	0.00643785	-0.307627
SNORA61	-1.37004	7.98961	-3.78284	0.000436998	0.00643785	-0.308079
ZNF737	-2.02001	5.08429	-3.77947	0.000441552	0.00649699	-0.317798
ZNF343	-0.498654	4.24975	-3.77945	0.00044157	0.00649699	-0.317836
RNF214	-0.683466	5.55248	-3.77913	0.000442008	0.00649934	-0.318766
SCYL3	-0.890541	5.68832	-3.77656	0.000445517	0.00654401	-0.326177
ABCA8	-0.562755	3.42411	-3.77649	0.000445608	0.00654401	-0.326369
SUDS3	-0.633804	6.40278	-3.77625	0.000445936	0.0065447	-0.327058
KSR2	0.359001	5.11086	3.77487	0.000447834	0.00656842	-0.331039
TIAM1	-1.4496	5.5544	-3.77287	0.000450597	0.00660478	-0.336804
EIF2AK1	-0.898837	8.65194	-3.77187	0.00045199	0.00662105	-0.339698
SRRM2	-1.11379	7.96699	-3.77027	0.000454216	0.00664728	-0.344302
RAP2C	0.657121	7.01011	3.77017	0.000454351	0.00664728	-0.344582
TMEM262	0.470906	6.08241	3.76864	0.000456491	0.00667426	-0.348985
NAT2	0.312408	3.53135	3.76844	0.000456781	0.00667426	-0.349579
RNA5-8SP3	0.541128	3.73312	3.76824	0.000457055	0.00667426	-0.350141
CLP1	0.709317	7.021	3.76599	0.000460223	0.00671423	-0.356615
INPP5D	-1.16102	6.71455	-3.76589	0.000460368	0.00671423	-0.356911
SSU72	0.303496	7.00066	3.76519	0.000461363	0.00672453	-0.358934
GEMIN7	0.603034	6.36261	3.76492	0.000461738	0.0067258	-0.359696
CRIPT	-0.979326	7.07254	-3.7644	0.000462484	0.00673245	-0.361207
ZNF80	0.365418	3.60687	3.76372	0.000463439	0.00674214	-0.36314
COX6A1	0.676265	9.24127	3.76321	0.000464165	0.00674849	-0.364607
NEUROG2	0.426091	4.91295	3.76279	0.000464775	0.00675315	-0.365839
PCNP	0.720172	9.76	3.76094	0.000467419	0.00678734	-0.371154
SEPSECS	-0.713704	5.13681	-3.76058	0.000467929	0.00678977	-0.372174
ARHGEF9	-0.643845	5.92779	-3.76025	0.000468402	0.00678977	-0.373122
BTN2A2	-0.69391	6.28601	-3.76005	0.00046869	0.00678977	-0.373698
UBXN1	0.522996	7.05008	3.76001	0.000468752	0.00678977	-0.373822
NME3	0.497318	7.12722	3.75978	0.000469082	0.00679032	-0.374481
PGBD2	-0.516789	3.65506	-3.75881	0.000470484	0.00680639	-0.377277
FOXA2	0.523793	6.68135	3.75819	0.000471372	0.00681501	-0.379044
HGSNAT	-0.899086	6.14318	-3.75759	0.000472244	0.00682051	-0.380776
TRIM27	-0.731355	7.1115	-3.75753	0.000472338	0.00682051	-0.380961
RPS2P5	0.895197	10.3146	3.75715	0.00047288	0.00682411	-0.382037
POLR3B	-0.714692	5.6112	-3.75653	0.000473785	0.00683295	-0.383829
FLJ25715	0.676798	4.63132	3.75522	0.000475694	0.0068526	-0.387596
NBEAL1	-0.617286	4.43001	-3.75517	0.000475766	0.0068526	-0.387736
RN7SKP36	0.539575	5.53309	3.75499	0.00047603	0.0068526	-0.388257
FKBP15	-0.788559	5.58257	-3.7539	0.000477618	0.00687122	-0.391378
RN7SKP279	0.365379	6.12132	3.75335	0.000478425	0.00687858	-0.392959
SNORD6	0.953224	5.31043	3.75299	0.000478947	0.00688184	-0.393981
HOXA13	0.401324	6.40587	3.75174	0.000480797	0.00690115	-0.397592
TAF1	-0.594804	6.06972	-3.75168	0.000480884	0.00690115	-0.39776
GCLC	-1.01077	6.64333	-3.75116	0.00048165	0.0069079	-0.399253
ZNF780B	-1.21063	5.72811	-3.74912	0.000484666	0.00694688	-0.4051
C12orf57	0.907236	8.88658	3.74838	0.00048577	0.00695842	-0.407231
RHOT1	-0.981778	6.74743	-3.74613	0.000489126	0.00699836	-0.413681
P2RY11	0.496441	6.44357	3.74611	0.000489159	0.00699836	-0.413743
IPO11	-1.04137	6.40096	-3.74552	0.000490043	0.00700671	-0.415434
SNORD95	0.964734	8.79432	3.74295	0.000493925	0.0070559	-0.422824
NOL9	-0.839238	6.22838	-3.74284	0.000494088	0.0070559	-0.423134
SLC44A1	-1.41237	8.00238	-3.74218	0.000495081	0.00706574	-0.425014
POU3F3	0.394651	7.32862	3.74149	0.000496136	0.00707647	-0.427008
XPO1	-1.07089	7.23414	-3.74106	0.000496794	0.00708151	-0.428249
RNA5SP350	-0.795241	3.82389	-3.74016	0.000498157	0.0070966	-0.430814
NEDD8	0.770148	8.04517	3.73962	0.000498985	0.00710406	-0.43237
ARF4	-0.638993	10.1858	-3.7384	0.000500855	0.00712633	-0.435874
RNU6-249P	0.512514	2.81682	3.73727	0.00050258	0.00714651	-0.439093
RBM26	-0.962884	6.95037	-3.73612	0.000504355	0.00716737	-0.442394
GUSBP5	0.442318	6.82667	3.73566	0.000505074	0.00717322	-0.443729
LMAN1	-0.926945	10.3893	-3.73511	0.00050592	0.00718086	-0.445296
PRR15	1.03543	7.46825	3.73485	0.000506321	0.00718218	-0.446038
KDELR2	-0.869335	9.59579	-3.73429	0.000507185	0.00718814	-0.447634
NDUFA13	0.686138	7.72128	3.73418	0.000507358	0.00718814	-0.447955
PERM1	0.407816	5.52848	3.73322	0.000508851	0.00720491	-0.450706
VPS13B	-0.728214	5.81758	-3.73285	0.000509432	0.00720875	-0.451773
HGF	2.18795	6.46638	3.73231	0.000510272	0.00721626	-0.453317
FAM46C	-0.97276	10.2776	-3.73155	0.000511455	0.0072286	-0.455484
TICAM1	0.453446	6.97144	3.73119	0.000512027	0.00723231	-0.456532
RNA5SP469	-0.495382	7.13924	-3.73037	0.000513312	0.00724606	-0.458878
SKOR1	0.31486	6.61337	3.72985	0.000514123	0.00725312	-0.460356
KDELC1	-0.524159	3.41245	-3.72939	0.000514852	0.00725901	-0.461682
ETF1	0.568762	7.86477	3.72818	0.000516758	0.00728148	-0.465142
RPS2	0.744223	11.1174	3.72627	0.000519782	0.00731304	-0.470606
NDUFS6	0.856901	8.29678	3.72617	0.000519936	0.00731304	-0.470882
CFL2	1.32046	8.99166	3.72617	0.000519939	0.00731304	-0.470888
RNU6-803P	0.428057	3.29304	3.72435	0.000522845	0.00734948	-0.476106
TCF25	-0.665391	8.02023	-3.72401	0.00052339	0.00735271	-0.477082
RN7SL16P	0.46628	5.62689	3.72353	0.000524159	0.00735906	-0.478454
CRABP2	0.470804	5.07516	3.72143	0.000527528	0.00740191	-0.484453
TMEM263	-0.705571	7.16673	-3.72053	0.000528973	0.00741772	-0.487014
ATF6B	-0.689846	7.68715	-3.72024	0.000529453	0.00741998	-0.487862
PCNXL4	-1.28682	5.5637	-3.71992	0.000529962	0.00742265	-0.488761
HIBADH	-0.932264	6.64226	-3.71942	0.00053078	0.00742725	-0.490205
RPL27	0.749319	9.82894	3.71927	0.000531013	0.00742725	-0.490617
SNORD24	0.964392	6.77732	3.71913	0.000531246	0.00742725	-0.491027
2021-09-01	-1.04258	6.344	-3.71778	0.000533449	0.00745357	-0.4949
SRCAP	-0.719553	6.22752	-3.71609	0.000536195	0.00748746	-0.499707
EIF4G1	-0.750182	7.51058	-3.71451	0.000538799	0.00751932	-0.504241
SYNJ2BP	-0.805982	5.61232	-3.71411	0.000539457	0.00752399	-0.505382
MVP	0.613985	6.86539	3.71324	0.000540881	0.00753934	-0.50785
CACNB3	-0.482126	5.50388	-3.71277	0.000541665	0.00754329	-0.509205
SERF2	0.364709	7.46527	3.71268	0.000541812	0.00754329	-0.50946
RPL30P1	0.332187	2.7731	3.71025	0.000545846	0.00759492	-0.516402
NIPBL	-0.981331	6.95058	-3.70927	0.000547471	0.00761298	-0.519183
RPS20P14	0.793768	9.39744	3.70873	0.000548386	0.00762083	-0.520746
SLC9A7	-0.514059	5.52565	-3.70847	0.000548815	0.00762083	-0.521478
POP7	0.581728	6.43443	3.70835	0.000549016	0.00762083	-0.52182
RYK	-0.745567	6.9087	-3.70752	0.000550413	0.00763329	-0.524197
DOCK8	-1.12952	7.35377	-3.70742	0.000550569	0.00763329	-0.524463
LAGE3	0.654217	6.30731	3.70551	0.000553788	0.00767335	-0.529918
RNU6-639P	0.753142	8.65822	3.70416	0.000556075	0.00770046	-0.533774
CYP2C19	0.344987	3.35032	3.70351	0.000557181	0.0077112	-0.535634
NOC2L	0.641925	7.77498	3.70296	0.000558118	0.00771805	-0.537206
TMEM147	1.14759	9.06937	3.70283	0.000558338	0.00771805	-0.537575
DHCR7	0.95474	7.58502	3.70247	0.000558951	0.00772085	-0.538601
ASCC3	-1.02269	6.31677	-3.70232	0.000559204	0.00772085	-0.539024
RN7SKP280	0.514774	4.96296	3.70178	0.000560133	0.00772911	-0.540578
C2orf54	0.404353	5.52635	3.70134	0.000560884	0.00773296	-0.54183
PIP4K2A	-1.42068	7.40554	-3.70122	0.000561076	0.00773296	-0.542151
KNOP1	-0.629864	5.61064	-3.70009	0.000563011	0.00775504	-0.545372
DCPS	-0.782188	6.89976	-3.69987	0.000563403	0.00775585	-0.546023
RN7SL792P	0.368212	3.3372	3.69938	0.000564242	0.00776282	-0.547416
ANGEL1	-0.637061	6.01044	-3.69849	0.000565778	0.00777936	-0.549959
PPP1R15A	1.09863	9.25837	3.69714	0.0005681	0.00780669	-0.553791
BBS7	-0.565432	3.56146	-3.69497	0.000571871	0.00785388	-0.55998
POGZ	-0.746028	7.16682	-3.69366	0.000574158	0.00788063	-0.563712
KLHL21	0.739791	6.24512	3.693	0.000575304	0.00788769	-0.565578
HPS3	-0.913347	6.76809	-3.69298	0.000575348	0.00788769	-0.56565
VPS54	-0.851923	5.43899	-3.69242	0.00057633	0.0078965	-0.567245
MCPH1	-0.674518	6.57892	-3.69095	0.000578918	0.00792481	-0.571436
PTPN9	-0.720227	6.02261	-3.69086	0.000579076	0.00792481	-0.571691
RNA5SP403	-1.72971	8.01898	-3.69044	0.000579816	0.00793028	-0.572886
CLTB	0.593153	7.75217	3.68863	0.000583012	0.00796566	-0.578026
ZFP30	-0.405405	3.97332	-3.68846	0.000583309	0.00796566	-0.578503
WDR81	-0.357029	5.36979	-3.6884	0.000583428	0.00796566	-0.578694
U2AF1	0.819585	8.75184	3.68789	0.00058432	0.00797308	-0.580122
CENPBD1	-0.417886	4.2166	-3.68771	0.000584656	0.00797308	-0.58066
ATP5I	0.650996	8.48818	3.68734	0.000585299	0.00797573	-0.581688
RPL13A	0.384384	12.3114	3.68721	0.000585535	0.00797573	-0.582066
IFI6	2.52762	9.63482	3.68675	0.000586352	0.00798219	-0.583369
FBXO38	-0.785055	6.30242	-3.68601	0.000587684	0.00799566	-0.585491
ATP6V1C1	-1.17959	6.05557	-3.68531	0.000588934	0.00800798	-0.587478
DARS	-0.931615	8.71831	-3.68493	0.000589609	0.0080125	-0.588551
MADD	-0.735734	6.6767	-3.68422	0.000590884	0.00802071	-0.59057
MED23	-1.00206	6.32316	-3.68421	0.000590902	0.00802071	-0.590598
SYK	-1.40834	7.12757	-3.68306	0.000592971	0.00804411	-0.593867
GPR55	-0.678809	4.70645	-3.68257	0.00059387	0.00804973	-0.595284
SUV420H1	-0.856906	6.33232	-3.68245	0.000594076	0.00804973	-0.595608
NF1	-0.919517	6.55983	-3.68157	0.000595667	0.00806467	-0.59811
LOC643797	0.50159	7.39827	3.68146	0.00059587	0.00806467	-0.598428
SLC29A1	-0.540273	6.58362	-3.68058	0.000597465	0.00808155	-0.600927
OSBPL10	-1.25013	7.60049	-3.67964	0.000599169	0.0080999	-0.60359
SSB	-0.753797	8.35309	-3.67919	0.000599999	0.00810643	-0.604886
CEND1	0.455817	6.51408	3.67841	0.000601417	0.00812088	-0.607093
NAPEPLD	-0.647861	3.54566	-3.6779	0.000602353	0.0081288	-0.608546
ZNF573	-0.348318	3.12674	-3.67762	0.000602867	0.00813103	-0.609344
NIT1	-0.592643	5.89828	-3.67614	0.000605589	0.00815813	-0.613556
PLEKHJ1	0.550148	7.23825	3.67602	0.000605807	0.00815813	-0.613893
CGGBP1	-0.723938	7.39075	-3.67583	0.000606161	0.00815813	-0.614438
RNA5SP352	-2.08558	8.64141	-3.67576	0.000606277	0.00815813	-0.614617
PIK3C2A	-1.03761	6.81656	-3.67495	0.000607781	0.00817365	-0.616933
WDHD1	-0.58655	3.87838	-3.67319	0.000611032	0.00820836	-0.621922
MLLT4	-0.866101	4.89604	-3.67317	0.000611066	0.00820836	-0.621974
PRNT	0.36001	3.88721	3.67297	0.000611445	0.00820872	-0.622554
CSNK1A1P1	0.361681	6.36999	3.67258	0.000612162	0.00821362	-0.62365
TMTC3	-0.927224	5.56101	-3.67148	0.000614223	0.00823653	-0.626791
TP53RK	-0.415954	5.83934	-3.67119	0.000614764	0.00823904	-0.627614
ZNF676	-0.465712	7.07802	-3.6704	0.000616229	0.00825393	-0.629839
LINC00326	0.298348	2.90321	3.66822	0.000620318	0.00830392	-0.636022
HSP90AB4P	0.420055	4.35863	3.66797	0.000620804	0.00830566	-0.636754
ARAF	-0.602958	7.45938	-3.66569	0.000625109	0.00835173	-0.643214
ZNF2	-0.322165	3.99482	-3.6656	0.000625271	0.00835173	-0.643456
RDH12	0.37231	4.67952	3.66558	0.000625323	0.00835173	-0.643534
AASDH	-0.665163	4.7292	-3.66361	0.00062906	0.00839683	-0.649102
KRTAP4-6	-0.331446	6.71324	-3.66313	0.000629978	0.00840428	-0.650466
RPS19P1	0.798861	6.04187	3.66272	0.000630762	0.00840992	-0.651628
BRWD3	-0.829975	5.74099	-3.6621	0.000631952	0.00842096	-0.653389
KLHL18	0.7863	6.36383	3.66163	0.000632847	0.00842808	-0.654713
BTBD6	0.512734	6.22569	3.66103	0.000633998	0.00843859	-0.656412
HIST2H2AA4	1.10887	9.94958	3.66031	0.000635387	0.00844812	-0.658456
ZNF43	-0.907631	3.3755	-3.66014	0.000635731	0.00844812	-0.658962
TAGLN2	1.04296	7.82235	3.6601	0.000635802	0.00844812	-0.659067
RAP2A	-0.944468	6.61481	-3.65881	0.000638297	0.00847643	-0.662726
TMEM216	-0.559331	5.8202	-3.65743	0.00064096	0.00850696	-0.666618
FAM208B	-0.913202	6.94068	-3.65673	0.000642336	0.00852036	-0.668621
EIF4ENIF1	-0.508211	6.39735	-3.65623	0.000643299	0.00852454	-0.670021
POT1	-0.862264	4.78813	-3.65619	0.000643382	0.00852454	-0.670142
BRCA2	-0.886164	5.14713	-3.65546	0.000644808	0.00853858	-0.672211
POU5F1	0.305745	5.73632	3.65525	0.000645223	0.00853922	-0.672813
ANKS1A	-0.516627	5.72251	-3.65487	0.000645968	0.00854423	-0.673891
LOC441242	0.25747	4.48582	3.65441	0.000646869	0.00855129	-0.675192
CLPP	0.570967	7.73394	3.65116	0.000653271	0.00863103	-0.684396
EID2B	0.511398	4.86914	3.65044	0.000654678	0.00864472	-0.686406
2021-03-08	-1.06306	7.88819	-3.64844	0.000658661	0.00869239	-0.692072
UQCRHL	0.856925	8.9269	3.6476	0.000660344	0.00870966	-0.694457
CLDN19	0.419087	6.38471	3.64674	0.000662073	0.00872754	-0.6969
FMNL2	-0.765791	4.88382	-3.64624	0.000663077	0.00873582	-0.698315
RECK	-0.459486	4.62958	-3.64526	0.000665033	0.00875472	-0.701067
APAF1	-1.18324	5.42027	-3.64515	0.000665263	0.00875472	-0.70139
ATP1B4	0.438343	4.55104	3.64473	0.000666096	0.00876075	-0.70256
GBP2	1.55478	5.73972	3.64444	0.000666683	0.00876351	-0.703382
DDRGK1	0.619268	7.69895	3.64313	0.000669342	0.00879351	-0.707101
TOR3A	1.33334	8.56434	3.6421	0.000671438	0.00881608	-0.710021
HSDL2	-1.31647	5.99648	-3.64189	0.000671849	0.00881651	-0.710593
RN7SL229P	0.279098	2.98369	3.6417	0.000672232	0.00881657	-0.711125
RN7SKP292	0.439543	4.16447	3.64128	0.000673097	0.00882172	-0.712326
COMTD1	0.339224	6.88361	3.64114	0.000673382	0.00882172	-0.712722
CLK2P	-0.517577	7.12677	-3.64041	0.00067488	0.00883638	-0.714797
MSX1	0.434625	6.02857	3.63877	0.000678231	0.00887527	-0.719424
C4orf50	0.458296	4.58768	3.63778	0.000680254	0.00889674	-0.722206
DHX36	-1.04726	6.0392	-3.63731	0.000681226	0.00890447	-0.72354
BCAS3	-0.722711	6.50454	-3.63567	0.000684624	0.00894385	-0.728186
DAPK3	0.391437	6.58521	3.63334	0.000689448	0.00900183	-0.734744
MIR21	1.9184	6.73008	3.63296	0.000690251	0.00900728	-0.735832
SNX19	-0.661564	7.04164	-3.63258	0.000691035	0.00901245	-0.736891
GADD45G	0.637209	5.91315	3.63169	0.00069291	0.00903186	-0.739422
CNFN	0.364045	5.77621	3.63042	0.000695572	0.00906149	-0.743003
RNASE6	-2.14002	5.63492	-3.6288	0.000698971	0.00909828	-0.747555
AGO1	-0.51341	5.94097	-3.62871	0.000699177	0.00909828	-0.74783
TMEM60	0.644119	5.367	3.62828	0.000700086	0.00910503	-0.749043
TCEB2	0.475669	8.4349	3.62735	0.000702057	0.00912556	-0.751668
CHD8	-0.78065	6.17654	-3.62657	0.000703699	0.00914181	-0.753849
WDR75	-0.89979	6.29279	-3.62624	0.000704405	0.00914588	-0.754785
BANF1P3	-0.706353	7.86688	-3.62549	0.000706005	0.00915599	-0.756904
GGA3	-0.44967	6.20408	-3.62538	0.000706232	0.00915599	-0.757205
NHP2	0.813764	7.19789	3.62522	0.000706587	0.00915599	-0.757673
PXDC1	-1.14331	5.22273	-3.62514	0.000706755	0.00915599	-0.757895
FADS2	-0.99236	5.77023	-3.62461	0.000707874	0.00916539	-0.759373
DNAJC9	0.418866	6.43671	3.62433	0.000708481	0.00916816	-0.760173
LPL	-1.38362	5.32178	-3.62414	0.000708882	0.00916826	-0.760702
AARS	-1.46054	7.99775	-3.62388	0.000709431	0.00917027	-0.761424
ACTL6A	-0.921444	5.4997	-3.62138	0.000714807	0.00923111	-0.768473
RBM28	-0.449233	5.7267	-3.62133	0.000714929	0.00923111	-0.768632
MLYCD	-0.410925	5.20597	-3.62002	0.000717762	0.00926254	-0.772324
ZNF761	-0.605195	6.37178	-3.61949	0.000718901	0.00926943	-0.773804
ARHGAP25	-0.939074	6.69927	-3.6194	0.00071909	0.00926943	-0.77405
SPATA5	-0.595806	5.2642	-3.61902	0.000719934	0.00927517	-0.775145
NMT2	-0.582012	5.89972	-3.61837	0.000721333	0.00928409	-0.776957
ERF	0.516423	6.97119	3.61833	0.000721423	0.00928409	-0.777074
STAT5B	-1.0326	5.79403	-3.61755	0.000723127	0.00930088	-0.779275
ORAI1	0.411489	6.80373	3.61699	0.000724343	0.00931138	-0.780844
TMEM182	-0.610984	4.4665	-3.61661	0.000725186	0.00931708	-0.78193
RUFY1	-0.623331	6.49508	-3.61638	0.000725688	0.00931839	-0.782575
SPOP	-0.820087	7.39717	-3.61542	0.000727779	0.00934009	-0.785261
SCIMP	-0.975584	4.37457	-3.61516	0.000728355	0.00934235	-0.786
MZT2A	0.428277	6.96985	3.61304	0.000733036	0.00939223	-0.79198
CYP20A1	-0.900784	6.68647	-3.61303	0.00073305	0.00939223	-0.791998
R3HDM4	0.55677	7.956	3.61264	0.000733919	0.00939819	-0.793103
NID1	-0.804297	4.4663	-3.61207	0.000735173	0.00940908	-0.794697
CD27	-2.58102	8.03019	-3.61121	0.00073707	0.00942819	-0.797103
MON1B	-0.431197	6.28963	-3.61076	0.000738077	0.00943589	-0.798377
POLR2B	-0.923532	8.40095	-3.61017	0.00073939	0.00944749	-0.800036
C11orf30	-0.682485	5.67754	-3.60937	0.000741184	0.00946522	-0.802297
UBE2E4P	0.316	5.66737	3.60905	0.000741887	0.00946637	-0.803182
FAM45A	-0.998821	7.66076	-3.60896	0.000742086	0.00946637	-0.803433
CRLS1	-0.65505	6.59914	-3.60852	0.000743078	0.00947286	-0.804679
RNU6ATAC10P	0.534366	6.23283	3.6083	0.000743568	0.00947286	-0.805294
ZFAND2A	0.756522	7.67713	3.60815	0.000743917	0.00947286	-0.805732
PAGR1	-0.821266	7.57108	-3.60801	0.000744221	0.00947286	-0.806113
LOC100130236	0.505656	6.52409	3.60733	0.000745757	0.00948724	-0.808038
GRAMD1C	-1.32441	5.42416	-3.60668	0.000747207	0.00949608	-0.809851
GFM2	-0.78227	6.00962	-3.60666	0.000747268	0.00949608	-0.809926
SACM1L	-1.05146	7.25342	-3.60456	0.000751995	0.00954811	-0.815811
SFN	0.36701	5.58996	3.6043	0.00075258	0.00954811	-0.816537
KIAA1147	-0.698047	5.17729	-3.6043	0.00075259	0.00954811	-0.81655
TCEB1	0.510276	5.49557	3.60369	0.000753976	0.00956048	-0.818266
AGAP6	-0.6359	6.10524	-3.60243	0.000756849	0.00959169	-0.821815
CCDC132	-0.639243	4.21509	-3.60195	0.00075794	0.00959923	-0.823159
TUBGCP5	-0.637603	5.04396	-3.6018	0.000758267	0.00959923	-0.823562
TYMSOS	0.400087	6.84093	3.59849	0.000765858	0.00969005	-0.832855
RN7SL851P	-0.421088	5.29774	-3.59674	0.000769915	0.0097256	-0.837785
PLD1	-0.686644	4.14242	-3.59671	0.000769979	0.0097256	-0.837862
ZDHHC12	0.43273	7.40998	3.59662	0.000770192	0.0097256	-0.838121
ADRBK2	-0.799307	4.78412	-3.59638	0.000770752	0.0097256	-0.838798
PLA2G16	1.01417	7.84427	3.59627	0.000770993	0.0097256	-0.83909
RGL3	-0.380047	5.30355	-3.59618	0.000771219	0.0097256	-0.839364
ITGA6	-1.86242	8.09015	-3.59602	0.000771588	0.0097256	-0.83981
RNA5SP399	-1.70807	8.20245	-3.59539	0.000773042	0.00973866	-0.841567
IFT46	-0.653419	5.92056	-3.5941	0.000776048	0.00977124	-0.845186
EEF1B2	0.53151	7.09607	3.59356	0.000777305	0.00978179	-0.846697
DNM1	0.402271	5.81663	3.59267	0.000779392	0.00980275	-0.849198
PUF60	0.365128	7.99725	3.59189	0.000781219	0.00982044	-0.851382
SH3D19	-0.548487	3.34902	-3.59165	0.000781797	0.00982241	-0.852072
MAP3K7	-0.7585	6.66834	-3.59139	0.000782388	0.00982454	-0.852777
RN7SKP95	0.452933	3.77395	3.5909	0.000783543	0.00983373	-0.854152
ZNF691	-0.378545	4.92048	-3.59042	0.000784677	0.00983766	-0.855502
SNRPD2P1	0.550931	6.36266	3.59041	0.0007847	0.00983766	-0.855529
SMTNL2	0.386391	6.41556	3.58971	0.000786366	0.00985325	-0.857508
RNA5SP276	-0.814687	3.71159	-3.58897	0.000788124	0.00986997	-0.85959
SNORD4A	0.665251	4.52563	3.58817	0.00079	0.00988815	-0.861808
RAB11FIP2	-0.958179	6.96824	-3.58706	0.000792659	0.0099161	-0.864942
TAMM41	-0.387705	5.54312	-3.58644	0.000794125	0.00992912	-0.866666
TBC1D1	-1.06364	7.79169	-3.58396	0.00080007	0.00999441	-0.873621
TMEM126A	0.858328	6.44304	3.58388	0.000800254	0.00999441	-0.873837
CLEC2D	-1.13125	5.43817	-3.58372	0.000800634	0.00999441	-0.874279
HS3ST1	0.409694	5.91544	3.58201	0.00080476	0.0100379	-0.879073
LAMTOR5	0.51827	6.85718	3.58192	0.000804982	0.0100379	-0.879329
POC5	-0.742557	5.93003	-3.58125	0.000806613	0.0100529	-0.881218
SIKE1	-0.782334	6.08886	-3.58057	0.000808249	0.0100679	-0.883107
RPS3A	0.453906	10.5128	3.58002	0.000809578	0.0100791	-0.884639
MIS18BP1	-1.09976	5.22536	-3.57946	0.000810963	0.0100909	-0.886233
PRORSD1P	0.423664	5.4538	3.57884	0.000812458	0.0101041	-0.88795
SLMO1	0.337051	5.13386	3.57747	0.000815799	0.0101375	-0.891778
VANGL1	-0.4938	4.20988	-3.57737	0.000816044	0.0101375	-0.892058
RNU6-759P	0.446465	2.90166	3.57721	0.000816449	0.0101375	-0.89252
RNA5SP321	-0.41898	3.88058	-3.57671	0.000817663	0.0101472	-0.893905
OLIG2	0.420232	5.05879	3.57613	0.000819097	0.0101596	-0.895538
RBM6	-0.734202	6.03176	-3.5747	0.000822629	0.0101886	-0.899551
FAM103A1	0.772163	6.34608	3.57465	0.000822733	0.0101886	-0.899669
KATNAL2	0.383931	4.14207	3.57448	0.000823164	0.0101886	-0.900157
ZNF225	-0.373384	4.0071	-3.57447	0.000823187	0.0101886	-0.900183
OR5BB1P	-0.332833	3.15935	-3.57346	0.000825692	0.0102089	-0.903016
RNU2-27P	0.467432	3.54232	3.57335	0.000825957	0.0102089	-0.903315
IGHV3-7	-2.42458	11.6534	-3.57314	0.000826486	0.0102089	-0.903912
TEPP	0.411112	5.88136	3.5731	0.000826576	0.0102089	-0.904014
REM2	0.371923	5.61736	3.57197	0.000829377	0.0102381	-0.907167
TUBGCP4	-0.675098	5.91673	-3.57108	0.000831598	0.01026	-0.909661
RPL10AP6	0.650812	9.31464	3.57079	0.000832324	0.0102636	-0.910474
FAM133B	0.985166	6.91786	3.56951	0.000835516	0.0102949	-0.914042
ENDOU	0.432971	4.13442	3.56942	0.000835751	0.0102949	-0.914305
NPIPA3	-0.916037	6.56119	-3.5689	0.000837058	0.0103056	-0.915762
PIP5K1B	-1.53272	6.82108	-3.56853	0.00083798	0.0103093	-0.916788
MIR22HG	0.830508	6.57057	3.56843	0.000838245	0.0103093	-0.917082
PPP1R10	-0.919106	7.92562	-3.56764	0.000840214	0.0103281	-0.91927
HNRNPA0	0.609029	8.68575	3.56658	0.000842897	0.0103556	-0.922242
TOMM40	0.430685	6.42858	3.56542	0.000845839	0.0103863	-0.925489
GFRA1	-0.583511	4.75202	-3.56461	0.000847894	0.010406	-0.927751
MRPL12	0.506925	7.31261	3.56308	0.000851775	0.0104481	-0.932008
TCEAL5	0.314385	3.25583	3.56286	0.00085234	0.0104496	-0.932626
FAM83E	0.465279	7.14585	3.56231	0.000853754	0.0104614	-0.934171
TOMM7	0.61445	7.6592	3.56154	0.000855722	0.01048	-0.936317
SIPA1L3	-0.511241	6.61135	-3.56122	0.000856552	0.0104801	-0.937221
DDHD2	-0.90559	6.63275	-3.56119	0.00085663	0.0104801	-0.937305
IAH1	-0.749464	6.85751	-3.55993	0.000859859	0.0105141	-0.940812
KIAA0513	-0.673167	6.8787	-3.55829	0.000864101	0.0105604	-0.945398
TTC9C	-0.512015	5.1516	-3.55752	0.000866095	0.0105686	-0.947546
ARID1A	-0.797126	6.93462	-3.55739	0.000866412	0.0105686	-0.947887
HES7	0.458588	6.2812	3.55718	0.000866972	0.0105686	-0.948489
CLOCK	-0.990485	5.73422	-3.55712	0.000867128	0.0105686	-0.948657
RNU4-35P	-0.370124	3.01016	-3.55705	0.000867313	0.0105686	-0.948856
ZNF318	-0.448499	5.34458	-3.55685	0.000867822	0.0105686	-0.949402
OAZ2	0.560185	6.8843	3.55671	0.000868194	0.0105686	-0.949802
RPL36AP39	0.540113	4.81258	3.55663	0.000868401	0.0105686	-0.950024
MYO5A	-1.05412	7.2275	-3.55629	0.000869284	0.0105739	-0.950972
EVX1	0.360482	6.11308	3.55609	0.000869812	0.0105748	-0.951537
CLTC	-0.906613	8.88813	-3.55569	0.000870832	0.0105776	-0.952629
C14orf119	-0.65205	5.73631	-3.55565	0.000870956	0.0105776	-0.952761
RPS14P3	0.704005	5.92606	3.55317	0.000877436	0.010647	-0.959669
IFNAR1	-0.919119	8.89508	-3.55311	0.000877578	0.010647	-0.95982
RNA5SP294	0.579802	5.96962	3.55147	0.000881914	0.0106752	-0.964413
MEF2C	-1.17107	9.38037	-3.55137	0.00088218	0.0106752	-0.964694
TRIM44	-0.78568	6.8849	-3.5513	0.000882346	0.0106752	-0.964869
SEC61G	0.89013	8.76934	3.55128	0.000882399	0.0106752	-0.964924
OTX1	0.396705	6.59915	3.55127	0.000882445	0.0106752	-0.964974
MIDN	0.544459	7.44073	3.55119	0.000882654	0.0106752	-0.965194
EFNA2	0.423826	7.51471	3.55042	0.00088467	0.010694	-0.96732
HMGN2P17	0.5543	4.35784	3.55008	0.000885573	0.0106994	-0.96827
UBXN2B	-1.17321	5.93322	-3.54931	0.000887611	0.0107185	-0.970411
RN7SKP142	0.293376	2.93803	3.54855	0.000889651	0.0107376	-0.972551
RNU6-731P	0.475268	6.87507	3.54787	0.000891444	0.0107536	-0.974426
CCL3	2.68982	8.80243	3.54756	0.000892271	0.010758	-0.97529
FBXO16	-1.01301	4.86686	-3.54709	0.000893542	0.0107678	-0.976616
PTPN2	-0.797669	7.14928	-3.54668	0.000894626	0.0107753	-0.977745
PPP2R2A	-0.907805	6.72481	-3.54599	0.000896485	0.0107921	-0.979679
SELK	0.537233	9.47374	3.54551	0.000897761	0.0108019	-0.981004
RNU6-331P	0.422417	4.58411	3.54522	0.000898554	0.0108049	-0.981828
RPUSD1	0.452647	6.17758	3.54507	0.000898941	0.0108049	-0.982228
BLNK	-1.34228	7.46972	-3.54412	0.000901511	0.0108302	-0.984888
EVL	-0.418638	6.19198	-3.5437	0.00090263	0.0108381	-0.986043
HSD17B4	-1.49425	6.58387	-3.5423	0.00090642	0.010878	-0.989946
N4BP2L2	-1.00341	7.07378	-3.54152	0.000908528	0.0108935	-0.99211
EBAG9	-0.735522	7.19744	-3.54148	0.000908651	0.0108935	-0.992237
RPL29	0.709396	10.9284	3.54117	0.00090949	0.010898	-0.993096
A2M	-1.54907	6.2901	-3.54047	0.000911381	0.010915	-0.995031
MT-TQ	-1.31626	8.6437	-3.53919	0.00091487	0.0109512	-0.998589
PARP11	-0.545944	4.49216	-3.53858	0.000916541	0.0109637	-1.00029
SLC27A2	-1.25719	4.08566	-3.53847	0.000916858	0.0109637	-1.00061
TUBB4B	0.788561	8.79525	3.53769	0.000918995	0.0109836	-1.00278
KBTBD7	-0.886636	5.25982	-3.53744	0.000919667	0.010986	-1.00346
CCL3L3	2.16252	9.01421	3.53679	0.000921454	0.0110017	-1.00527
RSL24D1	0.733057	9.35869	3.53628	0.000922873	0.0110131	-1.0067
DDX50	-0.767842	7.23166	-3.53572	0.000924403	0.0110237	-1.00824
RPUSD2	0.573666	5.73589	3.53561	0.00092471	0.0110237	-1.00855
FADD	0.333861	6.91041	3.53465	0.000927375	0.0110498	-1.01123
NFXL1	-0.806763	6.66662	-3.5342	0.000928605	0.0110588	-1.01247
MTMR4	-0.869312	6.6286	-3.53274	0.000932652	0.0111013	-1.01652
NDUFA1	0.875468	8.53369	3.53219	0.000934207	0.0111103	-1.01807
EPHB3	0.387774	5.28849	3.53213	0.000934362	0.0111103	-1.01822
RNU6-103P	0.488155	3.26092	3.53171	0.000935532	0.0111186	-1.01939
ACOX1	-0.787225	6.42303	-3.53079	0.000938101	0.0111434	-1.02194
ADORA2B	0.36909	6.00179	3.52982	0.00094082	0.01117	-1.02464
USP45	-0.517763	4.97142	-3.52909	0.000942863	0.0111886	-1.02666
RNU6-1313P	0.41236	4.73167	3.5277	0.000946778	0.0112293	-1.03052
ZNF622	0.634853	7.10466	3.52733	0.00094783	0.0112361	-1.03155
FUT5	0.473902	6.34082	3.52674	0.000949509	0.0112503	-1.0332
SNRPEP4	0.701078	7.42343	3.52613	0.00095122	0.0112648	-1.03487
SESN2	0.814831	6.82328	3.52577	0.000952251	0.0112713	-1.03588
FAM181A	0.370688	5.44107	3.52488	0.000954773	0.0112954	-1.03834
PHYHIPL	0.287838	3.24073	3.52387	0.000957652	0.0113222	-1.04115
YWHAQ	0.659139	9.8589	3.52375	0.000958008	0.0113222	-1.04149
PDIA3	-0.710053	11.0988	-3.52269	0.000961035	0.0113522	-1.04443
CCDC124	0.392805	7.53903	3.52233	0.000962081	0.0113588	-1.04544
FLJ45684	0.42699	6.09848	3.51874	0.000972419	0.011475	-1.05539
EFHC1	-0.497495	4.48583	-3.51836	0.000973528	0.0114807	-1.05645
SNORD83B	-0.586214	6.2792	-3.51817	0.000974069	0.0114807	-1.05697
RNU6-264P	0.51997	5.96086	3.51806	0.000974373	0.0114807	-1.05726
FKBP11	-0.784502	8.82369	-3.51743	0.000976209	0.0114965	-1.05901
FABP3	-0.735905	3.9302	-3.51714	0.000977054	0.0115003	-1.05982
NELFE	0.584038	7.43443	3.51698	0.000977524	0.0115003	-1.06027
BSG	0.774161	9.87882	3.5161	0.000980092	0.0115247	-1.06271
RN7SL364P	0.427572	6.29275	3.51544	0.000982029	0.0115417	-1.06455
CWC22	-0.928913	6.02243	-3.51436	0.000985169	0.0115728	-1.06752
RN7SKP125	0.433039	4.32669	3.51382	0.000986777	0.0115835	-1.06904
ZNF33B	-0.941663	5.14031	-3.51371	0.000987081	0.0115835	-1.06932
ATP6V0A1	-1.02519	7.54894	-3.5129	0.000989474	0.0116058	-1.07158
RAB43	0.442831	6.98706	3.51262	0.000990296	0.0116096	-1.07235
SCARNA9L	0.930282	5.48949	3.51219	0.000991562	0.0116186	-1.07354
BDP1	-0.737515	6.31689	-3.51177	0.000992804	0.0116273	-1.0747
HDHD2	-0.90629	6.51726	-3.51118	0.000994548	0.0116318	-1.07634
IFT27	-0.527147	5.79437	-3.51116	0.000994597	0.0116318	-1.07638
PHC1	-0.499712	4.73577	-3.51113	0.000994683	0.0116318	-1.07646
ERLIN2	-0.556153	5.58116	-3.51035	0.000997015	0.0116532	-1.07864
FAM195A	0.46056	6.54759	3.50806	0.00100381	0.0117267	-1.08496
MUL1	0.661994	7.19047	3.50655	0.00100835	0.0117738	-1.08916
RPL22	1.19987	6.18532	3.50594	0.00101016	0.0117859	-1.09083
PVRL2	0.403475	6.32667	3.50587	0.00101039	0.0117859	-1.09104
TTC5	-0.434316	4.24453	-3.50452	0.00101445	0.0118273	-1.09477
[truncated: 21,307 more rows]
