# Supplementary material for: Simultaneous Presentation of Multiple Myeloma and Lung Cancer: Case Report and Gene Bioinformatics Analysis
Source: Front Oncol. 2022 Jun 13;12:859735. doi: 10.3389/fonc.2022.859735 (PMC9235397; doi:10.3389/fonc.2022.859735)
Supplement: Supplementary file 1 [file DataSheet_1.zip › The bioinformatic analysis of MM and lung cancer supplementary materials/Different expression genes analysis/GEO 7╕÷MM/limma░n/GSE6477.xlsx]

## Sheet: GSE6477
	logFC	AveExpr	t	P.Value	adj.P.Val	B
LOC100293211	-4.13296	6.58801	-19.2746	4.21902e-38	4.2667e-34	75.692
RNASE2	-2.78651	6.4599	-16.364	5.07709e-32	2.56723e-28	62.0725
CYAT1	-1.50521	7.9372	-15.9714	3.63762e-31	1.22624e-27	60.1501
RPS19	1.65391	12.4877	15.9018	5.16547e-31	1.30596e-27	59.8076
IGLV1-44	-3.37006	8.52535	-15.4538	5.01689e-30	1.01472e-26	57.586
IGK	-3.36755	8.38095	-14.5093	6.52181e-28	1.09925e-24	52.8238
PRG3	-2.13841	7.20898	-14.3388	1.58631e-27	2.29176e-24	51.9534
IGHD	-3.93518	7.81114	-14.0038	9.17975e-27	1.05744e-23	50.2335
LOC101930405	-1.93315	5.70422	-13.999	9.41061e-27	1.05744e-23	50.2092
CLC	-2.93161	6.2593	-13.9665	1.11681e-26	1.12943e-23	50.0414
RNASE3	-1.83668	7.02491	-13.8582	1.97555e-26	1.81625e-23	49.4824
PRG2	-3.49072	6.98948	-13.6524	5.85757e-26	4.93647e-23	48.4171
EPX	-1.67156	7.50566	-13.6134	7.19735e-26	5.59899e-23	48.2151
ELANE	-1.81695	5.3323	-13.5545	9.83171e-26	7.10201e-23	47.9093
IGLJ3	-3.49067	8.31528	-13.2278	5.58042e-25	3.76232e-22	46.2067
MPO	-1.19786	5.85897	-12.8467	4.27723e-24	2.70348e-21	44.2086
LYVE1	-1.529	5.62069	-12.6313	1.35888e-23	8.08374e-21	43.0742
AIF1	-1.11461	7.82542	-12.6116	1.51112e-23	8.48999e-21	42.97
IGLL5	-3.93752	9.23151	-12.5473	2.13519e-23	1.13648e-20	42.6307
CD36	-0.926925	4.56465	-12.1549	1.77174e-22	8.95882e-20	40.5533
RPL32	1.20243	12.6174	12.1198	2.14222e-22	1.03163e-19	40.3669
CD24	-0.935221	4.48047	-11.9293	6.00849e-22	2.76199e-19	39.3541
IGHM	-3.40774	8.88521	-11.7636	1.47503e-21	6.48566e-19	38.4721
CTSH	-2.4717	7.21933	-11.4877	6.60197e-21	2.78191e-18	37
AXL	-1.89028	5.28487	-11.3503	1.39358e-20	5.63731e-18	36.2661
CEACAM8	-1.19642	3.85268	-11.1462	4.23308e-20	1.6465e-17	35.1746
RPLP1	0.768359	12.9427	11.1136	5.05515e-20	1.89344e-17	35.0003
LTF	-1.53546	6.07193	-11.0882	5.80691e-20	2.09733e-17	34.8641
MS4A4A	-2.10426	3.67516	-11.0622	6.68877e-20	2.33254e-17	34.7252
RPS16	1.05653	11.9857	10.8276	2.40217e-19	8.09773e-17	33.469
PRTN3	-1.01092	5.65945	-10.8056	2.70877e-19	8.6742e-17	33.351
LCN2	-1.01805	5.92894	-10.8032	2.74473e-19	8.6742e-17	33.338
CEBPD	-1.15296	4.37661	-10.743	3.81049e-19	1.16774e-16	33.0157
RNASE1	-1.10379	7.62948	-10.7341	4.0006e-19	1.18994e-16	32.9679
FCN1	-1.15202	5.88024	-10.7273	4.15176e-19	1.19962e-16	32.9314
MS4A3	-0.788574	4.25204	-10.7214	4.28755e-19	1.20445e-16	32.8998
C5AR1	-0.976683	3.58186	-10.697	4.89754e-19	1.33862e-16	32.7691
NRP1	-0.925994	4.73697	-10.6537	6.19873e-19	1.64968e-16	32.5376
OBSL1	-0.954594	4.0593	-10.6467	6.44332e-19	1.6708e-16	32.4996
RPS17	0.899897	12.7048	10.5878	8.87859e-19	2.24473e-16	32.1846
LST1	-0.717639	7.06994	-10.5537	1.06928e-18	2.63748e-16	32.0019
RAB20	-0.784255	6.88079	-10.4953	1.47087e-18	3.54164e-16	31.6886
S100A12	-1.69838	6.37627	-10.4869	1.53957e-18	3.62084e-16	31.6437
RPL29	1.45011	11.865	10.4642	1.74203e-18	4.00391e-16	31.5223
CTSG	-0.842007	6.98103	-10.438	2.0093e-18	4.51558e-16	31.3821
PLBD1	-1.1523	6.18557	-10.3948	2.54379e-18	5.59246e-16	31.1504
CTBP2	-0.481707	5.34643	-10.382	2.72705e-18	5.8678e-16	31.082
TUBGCP3	-0.637349	4.15857	-10.3685	2.93487e-18	6.18341e-16	31.0098
MMP8	-0.656156	5.23011	-10.3318	3.58627e-18	7.40162e-16	30.8129
RPL35	1.24577	11.5511	10.2245	6.43395e-18	1.30133e-15	30.2386
VCAM1	-3.02371	6.64029	-10.1961	7.51009e-18	1.48921e-15	30.0867
CD14	-1.29187	6.17199	-10.1385	1.02794e-17	1.99914e-15	29.7783
RPS27	0.574821	12.477	10.1306	1.07321e-17	2.0478e-15	29.7359
MBP	-0.620622	6.39781	-10.1103	1.19874e-17	2.24497e-15	29.6273
KCTD12	-1.38224	4.65098	-10.0693	1.49792e-17	2.75426e-15	29.4084
MS4A6A	-1.5197	6.31111	-9.99637	2.2283e-17	4.02407e-15	29.0182
RPS10	0.853624	11.184	9.93246	3.15495e-17	5.59755e-15	28.6765
CARKD	-1.05292	6.38097	-9.90794	3.60498e-17	6.27023e-15	28.5455
FABP4	-1.52834	5.4004	-9.90526	3.6581e-17	6.27023e-15	28.5312
LYZ	-2.70859	5.01815	-9.8915	3.94225e-17	6.64466e-15	28.4577
RPS6	0.791645	12.3784	9.87745	4.25528e-17	7.0547e-15	28.3826
RPS28	0.562492	9.53191	9.81313	6.03648e-17	9.84628e-15	28.0391
RPL24	1.15548	11.6815	9.80485	6.31456e-17	1.01364e-14	27.9949
GPR137B	-1.06277	4.56522	-9.77579	7.39453e-17	1.16845e-14	27.8398
FOLR2	-0.839226	7.91071	-9.77262	7.52307e-17	1.17047e-14	27.8229
P2RY13	-1.15815	5.42634	-9.72171	9.92008e-17	1.52003e-14	27.5512
HNMT	-0.468771	4.26968	-9.71038	1.05495e-16	1.59235e-14	27.4907
RPL38	0.779789	10.1227	9.69295	1.15969e-16	1.7247e-14	27.3977
MYO1F	-0.586466	6.89092	-9.60526	1.86652e-16	2.70213e-14	26.9303
CD163	-1.94174	5.90025	-9.60488	1.87036e-16	2.70213e-14	26.9282
HMOX1	-2.27486	7.22942	-9.59882	1.93284e-16	2.73012e-14	26.896
MRC1	-1.60927	4.70006	-9.59641	1.9583e-16	2.73012e-14	26.8831
RPS15	0.889956	12.8472	9.59524	1.97072e-16	2.73012e-14	26.8769
FCER1G	-1.44287	6.95647	-9.57129	2.24417e-16	3.06694e-14	26.7493
ITGB2	-1.31967	6.49878	-9.44637	4.41626e-16	5.95489e-14	26.0844
CXCL12	-2.76437	6.99614	-9.43635	4.66261e-16	6.20434e-14	26.0311
PLXND1	-0.567863	6.56169	-9.41086	5.35261e-16	7.02999e-14	25.8955
HPGDS	-0.605025	6.37546	-9.40224	5.60815e-16	7.27118e-14	25.8497
RPL41	0.427186	13.4467	9.34554	7.62186e-16	9.75695e-14	25.5484
DEFA4	-0.981879	6.45458	-9.33572	8.03746e-16	1.01604e-13	25.4963
UBA52	1.08108	11.6116	9.33177	8.21122e-16	1.02519e-13	25.4753
PID1	-0.641211	4.54815	-9.29851	9.82881e-16	1.21218e-13	25.2987
RPL23A	0.569579	12.9694	9.29545	9.99296e-16	1.21758e-13	25.2824
AZU1	-0.902905	5.32091	-9.28728	1.04437e-15	1.25734e-13	25.2391
NOD2	-0.770291	5.13495	-9.28181	1.07573e-15	1.27986e-13	25.21
TNFAIP2	-0.67029	7.06531	-9.24048	1.34483e-15	1.58143e-13	24.9908
CFD	-1.06438	5.92618	-9.22837	1.43571e-15	1.66889e-13	24.9266
HLA-DPA1	-1.76421	6.38463	-9.22409	1.46928e-15	1.6885e-13	24.9039
LGMN	-1.71763	6.28687	-9.21499	1.5433e-15	1.75364e-13	24.8556
SLCO2B1	-0.773082	6.67351	-9.14004	2.31242e-15	2.59839e-13	24.4586
DYSF	-0.593309	6.40937	-9.13003	2.44077e-15	2.71248e-13	24.4055
CYP1B1	-0.85535	4.51217	-9.10482	2.79604e-15	3.04179e-13	24.2721
Y16709	0.917789	10.5796	9.10474	2.79726e-15	3.04179e-13	24.2717
MRPS12	0.704436	6.39439	9.04569	3.84485e-15	4.13648e-13	23.9594
RPS10L	0.890487	8.35504	9.03049	4.17261e-15	4.40992e-13	23.8791
FCGR3B	-1.07142	5.99918	-9.02989	4.18622e-15	4.40992e-13	23.8759
IGLC1	-2.10919	10.5192	-9.02085	4.39479e-15	4.58191e-13	23.8281
PYGL	-0.661767	4.77968	-9.01722	4.48155e-15	4.62468e-13	23.8089
MNDA	-1.24024	4.55723	-8.9913	5.1521e-15	5.26295e-13	23.672
FAU	0.838553	11.6815	8.91514	7.75866e-15	7.84633e-13	23.2702
ALDH1A1	-1.03317	3.99531	-8.84018	1.1602e-14	1.16169e-12	22.8752
SSNA1	0.650307	7.75892	8.79248	1.49832e-14	1.48438e-12	22.6242
NPL	-1.2884	4.93616	-8.79081	1.51183e-14	1.48438e-12	22.6154
S100P	-0.825942	5.49811	-8.76668	1.72037e-14	1.6729e-12	22.4886
RP3-507I15.1	0.999554	9.7521	8.76404	1.74493e-14	1.68062e-12	22.4746
RPL36	1.52244	10.4403	8.74386	1.94397e-14	1.85466e-12	22.3686
A2M	-1.64532	6.15089	-8.69319	2.54947e-14	2.40961e-12	22.1025
S100A8	-2.12008	5.99211	-8.6793	2.74592e-14	2.57125e-12	22.0297
VCPKMT	-0.939187	4.36392	-8.66145	3.02081e-14	2.8027e-12	21.9361
C1QA	-2.38612	7.24039	-8.63971	3.39282e-14	3.11923e-12	21.8221
SLC2A3	-0.54659	4.56354	-8.61363	3.89977e-14	3.55301e-12	21.6855
CSF1R	-0.845587	5.9376	-8.58618	4.5151e-14	4.07689e-12	21.5417
RNMTL1	0.593917	6.47648	8.57965	4.67498e-14	4.1571e-12	21.5076
PLAUR	-0.485509	6.79344	-8.57921	4.68614e-14	4.1571e-12	21.5052
RFTN1	-0.78574	5.64891	-8.5716	4.8803e-14	4.2917e-12	21.4654
FXYD6	-0.656858	6.45357	-8.55994	5.19312e-14	4.52742e-12	21.4045
RPLP0	0.770233	12.501	8.53577	5.90718e-14	5.10592e-12	21.2781
ARG1	-0.590295	4.81402	-8.5127	6.67943e-14	5.7245e-12	21.1575
STAB1	-0.439555	6.92523	-8.50888	6.81684e-14	5.79317e-12	21.1375
RP4-595K12.1	1.19293	9.21506	8.49352	7.39783e-14	6.23452e-12	21.0573
PTPN22	-0.608062	4.53614	-8.48942	7.561e-14	6.31937e-12	21.0359
RPS18	0.729941	13.0412	8.48578	7.70898e-14	6.39024e-12	21.0169
CSTA	-0.763381	4.5243	-8.48105	7.90516e-14	6.49959e-12	20.9922
PAM16	0.611284	7.66446	8.47541	8.14631e-14	6.64384e-12	20.9628
DCN	-0.585056	5.75006	-8.45587	9.03843e-14	7.31245e-12	20.8608
RNLS	0.358044	4.63695	8.45199	9.22672e-14	7.40554e-12	20.8406
PDK4	-1.29577	4.67326	-8.44032	9.8174e-14	7.79442e-12	20.7797
RNF146	-0.635785	5.62101	-8.4394	9.86537e-14	7.79442e-12	20.775
CTSB	-1.51871	7.16919	-8.42655	1.05625e-13	8.28049e-12	20.708
C3AR1	-0.67941	6.11405	-8.41933	1.09754e-13	8.53802e-12	20.6704
MSR1	-0.606194	4.78442	-8.3716	1.41408e-13	1.09165e-11	20.4218
TYROBP	-1.6232	6.37428	-8.36304	1.47982e-13	1.13374e-11	20.3772
IGLV6-57	-1.25801	6.25025	-8.35664	1.53095e-13	1.15621e-11	20.3439
VSIG4	-1.28612	6.60292	-8.35651	1.53201e-13	1.15621e-11	20.3433
IFFO1	-0.405677	7.83862	-8.30257	2.03897e-13	1.52742e-11	20.0629
RPL27	0.827411	11.8224	8.25535	2.61784e-13	1.94663e-11	19.8178
PFKFB3	-0.832959	4.88998	-8.23326	2.9421e-13	2.17178e-11	19.7033
S100A9	-1.55556	6.63146	-8.2285	3.01714e-13	2.21104e-11	19.6787
NAGK	-0.932376	8.07478	-8.20492	3.41729e-13	2.4713e-11	19.5565
TCF7L2	-0.63255	4.41511	-8.20471	3.42116e-13	2.4713e-11	19.5554
IGFBP4	-0.757776	6.87875	-8.2026	3.45938e-13	2.48119e-11	19.5445
EPB41L3	-0.637151	3.83832	-8.19944	3.51758e-13	2.50516e-11	19.5282
RPL12	0.877752	11.4672	8.19176	3.66317e-13	2.5906e-11	19.4884
CRISP3	-0.721668	4.08958	-8.18929	3.71124e-13	2.60015e-11	19.4756
HLA-DPB1	-1.75811	6.8695	-8.18843	3.72808e-13	2.60015e-11	19.4712
FYB	-0.483021	6.49292	-8.17299	4.0447e-13	2.80165e-11	19.3913
WSB1	-0.683268	5.45398	-8.14672	4.64572e-13	3.19606e-11	19.2555
RPL37	0.937314	11.6325	8.14103	4.78712e-13	3.27109e-11	19.2261
LILRA6	-0.517302	6.56761	-8.13416	4.96358e-13	3.35677e-11	19.1906
IRF8	-0.737476	6.63871	-8.13358	4.9789e-13	3.35677e-11	19.1876
LMO2	-0.564542	4.1232	-8.06638	7.09192e-13	4.74971e-11	18.8408
SERPINA1	-0.571527	5.09125	-8.06392	7.18447e-13	4.78004e-11	18.8281
SASH1	-0.527785	7.07648	-8.00492	9.79495e-13	6.47427e-11	18.5243
HCK	-0.992047	5.06777	-8.00089	1.0004e-12	6.5695e-11	18.5036
TMA7	1.01619	9.04097	7.99449	1.03456e-12	6.74999e-11	18.4707
ZNF43	-0.535813	4.42582	-7.96046	1.23669e-12	8.01711e-11	18.2958
WDFY3	-0.685147	4.87684	-7.94553	1.3373e-12	8.61409e-11	18.2192
SLC1A3	-0.641682	7.17252	-7.93694	1.3988e-12	8.95321e-11	18.1751
SMPDL3A	-0.977664	3.93653	-7.92279	1.50637e-12	9.58108e-11	18.1025
BCAT2	0.531767	7.07346	7.91252	1.5895e-12	1.00466e-10	18.0499
ASH1L	-0.3673	7.49886	-7.90478	1.65522e-12	1.03664e-10	18.0102
RPS3	0.929762	11.8213	7.90416	1.66059e-12	1.03664e-10	18.007
RPL39	0.740234	12.1525	7.90168	1.68232e-12	1.04376e-10	17.9943
PADI4	-0.568104	4.58994	-7.89408	1.75053e-12	1.07946e-10	17.9554
EIF3G	1.07234	9.32644	7.86881	1.99766e-12	1.22439e-10	17.826
RAB26	-0.624199	6.88465	-7.86591	2.02814e-12	1.23558e-10	17.8111
PSMB7	0.984216	8.74945	7.84719	2.23635e-12	1.35426e-10	17.7154
PLA2G7	-0.954887	3.87105	-7.84166	2.30183e-12	1.38562e-10	17.6871
FPR1	-0.708447	7.01039	-7.82928	2.45548e-12	1.46936e-10	17.6238
RPL9	0.553505	12.004	7.82186	2.55237e-12	1.51836e-10	17.5859
RPS27A	0.547106	11.5803	7.79089	2.99947e-12	1.7739e-10	17.4278
TGFBI	-1.23484	6.63127	-7.76818	3.37599e-12	1.98497e-10	17.312
ETS2	-0.38581	5.26198	-7.74284	3.85164e-12	2.25154e-10	17.1829
CPM	-0.570797	3.43828	-7.72714	4.17921e-12	2.42898e-10	17.103
CD27	-2.16309	7.70285	-7.70067	4.79528e-12	2.77112e-10	16.9683
IGSF6	-0.805388	4.56997	-7.67407	5.50491e-12	3.16313e-10	16.8332
VCAN	-1.19131	4.87883	-7.64654	6.34923e-12	3.62767e-10	16.6934
CCL2	-0.513028	6.0864	-7.63999	6.56856e-12	3.7319e-10	16.6602
RPL35A	0.428786	7.20285	7.63102	6.88069e-12	3.8874e-10	16.6147
RAD23A	0.648353	8.42976	7.61737	7.38473e-12	4.14224e-10	16.5455
CXCL2	-0.748539	5.01522	-7.61661	7.41367e-12	4.14224e-10	16.5417
RPS21	0.813339	9.13873	7.61464	7.48951e-12	4.16161e-10	16.5317
SET	0.782538	9.20433	7.61265	7.56716e-12	4.18179e-10	16.5216
SNRPD2	1.17209	9.67719	7.60805	7.74922e-12	4.25912e-10	16.4984
EEF1A1	0.405419	12.9084	7.60145	8.01831e-12	4.3832e-10	16.4649
PEX16	0.43817	7.87336	7.57157	9.35751e-12	5.08777e-10	16.3137
GIMAP4	-0.588131	4.36251	-7.54142	1.09331e-11	5.91265e-10	16.1614
ITGAM	-0.950745	4.31032	-7.52431	1.19414e-11	6.42361e-10	16.0751
COX6B1	1.07782	9.83699	7.49648	1.37828e-11	7.37489e-10	15.9347
PTGER4	-1.28467	4.35962	-7.48787	1.44072e-11	7.66841e-10	15.8914
RAB30	-0.997491	6.71011	-7.48296	1.47763e-11	7.82371e-10	15.8666
PSTPIP2	-0.305182	3.98276	-7.47775	1.51773e-11	7.99419e-10	15.8404
FUT4	-0.532634	5.03134	-7.46202	1.64561e-11	8.6228e-10	15.7612
RPS9	0.759345	10.7074	7.45305	1.72332e-11	8.98346e-10	15.7161
CETP	-0.799706	6.38492	-7.44382	1.80703e-11	9.37153e-10	15.6697
CTC1	-0.561137	7.39912	-7.43563	1.88463e-11	9.71291e-10	15.6285
NHP2	1.05717	8.9983	7.43486	1.89206e-11	9.71291e-10	15.6247
IFRD2	0.768869	8.13981	7.41341	2.11231e-11	1.07888e-09	15.5169
ZNF37BP	-0.469811	4.93007	-7.4002	2.26035e-11	1.14869e-09	15.4507
RPL14	0.848294	9.56239	7.38269	2.47267e-11	1.25031e-09	15.3628
CSF3R	-0.631934	6.39398	-7.38074	2.49745e-11	1.25467e-09	15.3531
PPP1R12B	-0.399516	6.59191	-7.38006	2.50611e-11	1.25467e-09	15.3497
DENND5A	-0.564247	5.11391	-7.37061	2.63039e-11	1.3104e-09	15.3023
CAMP	-0.732439	7.5156	-7.33311	3.18676e-11	1.57979e-09	15.1147
VPREB1	-0.578716	4.35156	-7.31827	3.43783e-11	1.69594e-09	15.0405
IL10RA	-1.29605	6.86467	-7.31095	3.5689e-11	1.75205e-09	15.0039
ADAP2	-0.687143	6.66979	-7.29718	3.82877e-11	1.87055e-09	14.9351
RPL18	0.460216	9.74439	7.28594	4.05474e-11	1.96492e-09	14.8791
PIGO	0.456249	6.9571	7.2849	4.07628e-11	1.96492e-09	14.8739
KIAA0922	-0.724143	4.99893	-7.28471	4.08023e-11	1.96492e-09	14.8729
MBNL2	-0.939675	7.00317	-7.28072	4.16416e-11	1.9927e-09	14.853
CRISPLD2	-0.379663	6.19367	-7.2801	4.17732e-11	1.9927e-09	14.8499
MMD	-0.953237	5.56865	-7.2647	4.51854e-11	2.14535e-09	14.7731
ZEB2	-0.381275	3.29791	-7.25755	4.68616e-11	2.21454e-09	14.7375
TMEM176B	-1.04262	5.50621	-7.24765	4.92847e-11	2.31821e-09	14.6882
SAMHD1	-0.640115	6.23234	-7.24317	5.04208e-11	2.36068e-09	14.6659
CCL18	-1.28104	5.69702	-7.24037	5.11458e-11	2.38358e-09	14.652
COX8A	0.784392	9.41711	7.18815	6.66924e-11	3.09385e-09	14.3925
PPAP2B	-0.917354	6.11968	-7.17956	6.96654e-11	3.21702e-09	14.3499
B3GAT3	0.391494	6.90113	7.15929	7.72109e-11	3.54925e-09	14.2493
SAT1	-1.56147	8.08252	-7.15284	7.9774e-11	3.65047e-09	14.2174
AGO3	-0.595891	5.00759	-7.14996	8.09482e-11	3.68752e-09	14.2031
GS1-111G14.1	0.837544	9.63863	7.14536	8.28568e-11	3.75754e-09	14.1803
C19orf24	0.801092	7.44547	7.12995	8.95805e-11	4.04432e-09	14.1041
RB1	-0.903264	5.01354	-7.10701	1.00605e-10	4.52185e-09	13.9906
COBLL1	-0.727796	5.4208	-7.09343	1.07755e-10	4.82181e-09	13.9235
ACSL1	-0.981639	5.37293	-7.0844	1.12783e-10	5.00831e-09	13.879
EIF3K	0.985013	9.77954	7.08417	1.12914e-10	5.00831e-09	13.8778
COTL1	-0.866809	5.48197	-7.08303	1.13565e-10	5.01522e-09	13.8722
TSPAN4	-0.665501	6.16151	-7.082	1.14162e-10	5.01966e-09	13.8671
NDUFA7	0.918407	7.80239	7.07633	1.17475e-10	5.14298e-09	13.8391
CCNB1IP1	0.960582	6.59026	7.07333	1.1927e-10	5.19905e-09	13.8243
TP73-AS1	-0.691215	6.33147	-7.0585	1.28534e-10	5.57881e-09	13.7512
HIVEP1	-0.915382	4.26583	-7.05709	1.29453e-10	5.59467e-09	13.7443
ARHGEF40	-0.563604	6.53695	-7.0562	1.30031e-10	5.59577e-09	13.7399
ARRB2	-0.459682	7.55011	-7.05204	1.32789e-10	5.67508e-09	13.7194
CD81	-2.03858	7.07046	-7.05173	1.32996e-10	5.67508e-09	13.7179
PMP22	-0.427748	4.84423	-7.04237	1.39422e-10	5.92428e-09	13.6718
ABCA8	-0.392786	3.68203	-7.03951	1.4145e-10	5.97552e-09	13.6577
RPL15	0.779963	9.75078	7.039	1.4181e-10	5.97552e-09	13.6552
LILRB5	-0.787366	5.70219	-7.03036	1.48122e-10	6.21559e-09	13.6126
C1QB	-1.94537	6.79285	-7.02527	1.51968e-10	6.35063e-09	13.5876
OSBPL3	-1.10234	5.45402	-7.02208	1.54424e-10	6.42673e-09	13.5719
FGL2	-1.64435	5.90909	-7.01984	1.56177e-10	6.44837e-09	13.5609
PTMA	0.677163	9.94549	7.01979	1.5622e-10	6.44837e-09	13.5606
NCLN	0.442562	5.69413	7.00179	1.71028e-10	7.03092e-09	13.4722
SDCBP	-1.56755	7.21456	-6.99715	1.75063e-10	7.14958e-09	13.4494
APOE	-1.17921	7.23633	-6.99685	1.75328e-10	7.14958e-09	13.4479
CLPP	0.774105	8.46518	6.97843	1.92324e-10	7.81115e-09	13.3575
IGKC	-1.42398	9.38317	-6.96871	2.01953e-10	8.16941e-09	13.3098
TMEM147	1.04646	9.57914	6.96158	2.09302e-10	8.43297e-09	13.2749
DNASE1L3	-0.523623	5.69033	-6.96077	2.10162e-10	8.434e-09	13.2709
DES	0.3813	6.2607	6.9544	2.16981e-10	8.67324e-09	13.2397
DDRGK1	0.527858	8.05358	6.95208	2.19523e-10	8.74029e-09	13.2283
EIF3F	0.469507	6.70274	6.94901	2.22924e-10	8.84092e-09	13.2133
POLR2L	0.878075	8.90456	6.94392	2.2869e-10	9.03415e-09	13.1884
FBL	1.19469	9.68406	6.91915	2.58899e-10	1.01783e-08	13.0672
UBL3	-0.618226	5.92042	-6.91856	2.59665e-10	1.01783e-08	13.0643
HLA-DQB1	-0.494767	5.5462	-6.91356	2.6625e-10	1.03961e-08	13.0399
TNS1	-0.412976	5.41935	-6.90623	2.76199e-10	1.07431e-08	13.004
MON2	-0.761174	6.89297	-6.9024	2.81535e-10	1.09087e-08	12.9854
HLA-DMA	-1.89555	6.93301	-6.89114	2.97845e-10	1.14966e-08	12.9304
AC004692.5	0.825118	7.17868	6.8867	3.04525e-10	1.17098e-08	12.9087
LIPA	-1.44492	8.09299	-6.88467	3.07639e-10	1.17847e-08	12.8988
STAT5B	-0.285289	5.40069	-6.87487	3.23074e-10	1.23292e-08	12.851
CTSL	-0.865562	6.22866	-6.87343	3.25407e-10	1.23716e-08	12.844
TCF3	0.377683	7.59598	6.86812	3.3415e-10	1.26564e-08	12.8181
MMP9	-0.731935	6.28997	-6.86452	3.40208e-10	1.28131e-08	12.8005
GAPDH	1.06472	11.0998	6.86416	3.40822e-10	1.28131e-08	12.7988
ST20	0.282075	5.11827	6.8536	3.59259e-10	1.34562e-08	12.7473
THEMIS2	-1.24931	7.35157	-6.8505	3.64845e-10	1.36151e-08	12.7323
ATP5D	0.93183	8.24155	6.84677	3.71696e-10	1.38197e-08	12.7141
CEBPA	-0.413835	6.81051	-6.83392	3.96291e-10	1.46802e-08	12.6516
IL18	-0.302097	3.72753	-6.82553	4.1319e-10	1.52503e-08	12.6108
WDR83OS	0.633034	9.16187	6.82149	4.21593e-10	1.55039e-08	12.5911
HIF1A	-2.08213	5.74376	-6.81835	4.28234e-10	1.5691e-08	12.5759
TRIP11	-0.293137	6.73927	-6.81209	4.41782e-10	1.6129e-08	12.5455
CHRDL1	-0.64213	5.87965	-6.78831	4.97258e-10	1.80891e-08	12.43
BTF3	0.896259	9.75144	6.78499	5.05529e-10	1.83241e-08	12.4139
RPL30	0.605357	12.0566	6.78082	5.16097e-10	1.86403e-08	12.3937
RP11-348N5.7	-0.370183	3.69473	-6.7684	5.4894e-10	1.9756e-08	12.3335
CIZ1	0.337776	7.02243	6.75849	5.76609e-10	2.06782e-08	12.2855
FMO3	-0.339364	4.16437	-6.74145	6.27415e-10	2.24207e-08	12.2031
ARNTL	-0.338727	4.68001	-6.73342	6.52898e-10	2.32491e-08	12.1643
CIDEB	-0.425866	7.92756	-6.72963	6.65249e-10	2.35325e-08	12.146
IGFBP6	-0.483376	6.95674	-6.72956	6.65509e-10	2.35325e-08	12.1456
CD4	-0.712353	7.48246	-6.72791	6.70966e-10	2.36428e-08	12.1377
N4BP2L1	-0.517112	6.61229	-6.71409	7.18448e-10	2.5228e-08	12.0709
RPS23	0.636286	12.4248	6.68957	8.1106e-10	2.83815e-08	11.9527
PNO1	0.511787	7.57317	6.67123	8.87919e-10	3.09639e-08	11.8643
STK11	0.316361	7.59831	6.65887	9.4372e-10	3.27967e-08	11.8049
C19orf53	0.856371	8.78567	6.62826	1.09734e-09	3.78687e-08	11.6578
CHKB	-0.441049	7.95635	-6.62727	1.10268e-09	3.78687e-08	11.6531
SLC7A8	-0.363137	6.70485	-6.62721	1.103e-09	3.78687e-08	11.6528
RNF126	0.443172	7.06915	6.62691	1.10464e-09	3.78687e-08	11.6513
SDC3	-0.824728	6.59081	-6.61251	1.18573e-09	4.05112e-08	11.5823
RPS25	0.735083	10.8249	6.61	1.20043e-09	4.08753e-08	11.5702
ATP5G2	0.743845	9.61428	6.60631	1.22243e-09	4.14845e-08	11.5525
PHB	0.492824	7.08922	6.60043	1.25826e-09	4.25578e-08	11.5244
ADAP1	-0.448061	8.08006	-6.59521	1.29092e-09	4.35168e-08	11.4994
HSPBP1	0.390586	7.45793	6.58549	1.35402e-09	4.54003e-08	11.4528
NDUFA2	1.08797	8.16212	6.58523	1.35577e-09	4.54003e-08	11.4516
SLC15A2	-0.733299	6.23613	-6.58197	1.37762e-09	4.59799e-08	11.436
RPL10A	0.941175	11.133	6.57066	1.45625e-09	4.82994e-08	11.3819
RPL19	0.668817	11.4656	6.57026	1.45907e-09	4.82994e-08	11.38
SIGMAR1	0.76922	7.14433	6.56993	1.46145e-09	4.82994e-08	11.3784
MAFB	-1.96045	5.31577	-6.56507	1.49668e-09	4.93026e-08	11.3552
PER3	-0.288625	3.89116	-6.54889	1.62019e-09	5.31979e-08	11.2779
HIGD2A	0.569098	6.68729	6.54145	1.6803e-09	5.49931e-08	11.2424
OLFML3	-0.529507	6.36038	-6.53602	1.7255e-09	5.62902e-08	11.2165
LUM	-0.637105	3.50396	-6.52548	1.8168e-09	5.9078e-08	11.1662
HCAR3	-0.696517	5.03792	-6.5186	1.87894e-09	6.0903e-08	11.1335
RASSF4	-0.34101	4.7264	-6.51584	1.90448e-09	6.15336e-08	11.1203
QTRT1	0.572942	7.84491	6.51373	1.9242e-09	6.19727e-08	11.1103
GPR183	-0.552133	3.95259	-6.51066	1.9533e-09	6.25465e-08	11.0956
COA4	0.667693	7.77637	6.50947	1.96463e-09	6.25465e-08	11.09
KCNMA1	-0.296237	5.3343	-6.50926	1.96672e-09	6.25465e-08	11.089
APTX	0.568341	6.35546	6.50925	1.96676e-09	6.25465e-08	11.089
PPIB	0.965899	10.2413	6.50479	2.01011e-09	6.3725e-08	11.0677
NDUFV1	0.816978	8.85205	6.50314	2.0263e-09	6.40375e-08	11.0599
SEPP1	-2.28452	7.90514	-6.49638	2.09429e-09	6.59798e-08	11.0277
FBN1	-0.684546	3.85494	-6.49058	2.15446e-09	6.76648e-08	11.0001
CD5L	-1.00746	6.43836	-6.47419	2.33364e-09	7.30654e-08	10.9223
LDHB	1.13466	9.96308	6.47233	2.35494e-09	7.35046e-08	10.9134
ARHGEF7	-0.394814	6.60411	-6.46644	2.42345e-09	7.54102e-08	10.8855
RPS11	1.14692	8.83916	6.46392	2.45339e-09	7.61078e-08	10.8735
LAMTOR2	0.700745	7.5027	6.46324	2.4615e-09	7.61257e-08	10.8703
UBE2S	1.00449	7.30064	6.4537	2.57848e-09	7.95006e-08	10.8251
EPB41L2	-0.690767	5.729	-6.45264	2.59187e-09	7.96705e-08	10.82
IQCG	-1.15001	5.50548	-6.45124	2.60965e-09	7.99738e-08	10.8133
SLC17A9	-0.639492	8.14575	-6.44887	2.63988e-09	8.06559e-08	10.8021
UQCR11	0.987061	9.02359	6.4474	2.65877e-09	8.09883e-08	10.7952
RGP1	0.43494	6.7378	6.44183	2.73178e-09	8.29624e-08	10.7688
FRMD4A	-0.534463	5.03659	-6.43909	2.76837e-09	8.3822e-08	10.7558
RPL11	0.707866	11.1777	6.43836	2.77823e-09	8.38692e-08	10.7524
CFP	-0.71535	5.57512	-6.43483	2.8264e-09	8.50696e-08	10.7356
PRPF31	0.479435	6.89368	6.42944	2.90132e-09	8.70655e-08	10.7101
MCTP1	-0.375889	4.12045	-6.42565	2.95526e-09	8.84217e-08	10.6922
SNRPF	0.687133	7.41794	6.41632	3.09231e-09	9.22493e-08	10.648
ENDOG	0.731736	6.57239	6.41398	3.12751e-09	9.30249e-08	10.637
LHPP	-0.59801	6.33189	-6.41113	3.17119e-09	9.40477e-08	10.6235
TADA3	0.509099	7.52413	6.40102	3.33043e-09	9.84813e-08	10.5758
SURF1	0.719438	9.08074	6.39605	3.41173e-09	1.00591e-07	10.5523
WDR18	0.715054	6.4632	6.39391	3.44733e-09	1.01345e-07	10.5422
GALC	-0.499793	6.02476	-6.38866	3.53618e-09	1.03656e-07	10.5174
IRS2	-0.584813	5.99101	-6.36784	3.9112e-09	1.14318e-07	10.4192
AKR1C3	-0.548093	4.05066	-6.3657	3.95192e-09	1.15175e-07	10.4091
B4GALT5	-0.342206	6.58079	-6.36144	4.03413e-09	1.17233e-07	10.3891
VNN2	-0.561862	5.5103	-6.35869	4.08809e-09	1.18461e-07	10.3761
PPIA	0.919421	11.483	6.35757	4.11038e-09	1.18767e-07	10.3708
KDM6A	-0.361229	5.27344	-6.34516	4.36442e-09	1.25748e-07	10.3125
NACAP1	0.26459	9.98258	6.33904	4.4953e-09	1.2915e-07	10.2837
LILRA2	-0.422258	6.03084	-6.3357	4.56843e-09	1.3088e-07	10.268
EMC7	1.00666	8.87209	6.32965	4.70361e-09	1.34372e-07	10.2396
FCHO1	0.390706	7.0475	6.32337	4.84845e-09	1.38119e-07	10.2101
PSMB4	0.950319	9.14012	6.31233	5.11337e-09	1.45257e-07	10.1583
GCLM	-0.576799	4.33704	-6.31111	5.14364e-09	1.45708e-07	10.1525
TEX264	0.756998	7.04334	6.30893	5.1979e-09	1.46833e-07	10.1423
AEN	0.574117	7.63489	6.30246	5.36241e-09	1.51059e-07	10.112
TRIM28	0.867765	8.23881	6.30081	5.40511e-09	1.51839e-07	10.1042
PPP1R14B	0.675745	7.83835	6.28699	5.77702e-09	1.61837e-07	10.0395
C1S	-0.559344	6.73493	-6.28499	5.83275e-09	1.6274e-07	10.0301
RGCC	-1.61865	7.01996	-6.28468	5.84146e-09	1.6274e-07	10.0287
LTC4S	-0.494741	6.43098	-6.27585	6.09489e-09	1.69334e-07	9.98734
CDH11	-0.426759	5.51079	-6.27067	6.24854e-09	1.73127e-07	9.96311
COX7C	0.843341	9.54113	6.25978	6.58398e-09	1.81923e-07	9.91222
NRIP1	-0.53681	3.85068	-6.25766	6.65123e-09	1.83177e-07	9.90233
GADD45GIP1	0.848977	6.63199	6.25721	6.66559e-09	1.83177e-07	9.90023
DRAP1	0.732248	6.89892	6.25005	6.89888e-09	1.89074e-07	9.86675
ADAM28	-0.916963	5.90138	-6.23997	7.24045e-09	1.97899e-07	9.81973
GPR65	-0.455966	3.59692	-6.23082	7.56513e-09	2.06216e-07	9.77705
HIP1	-0.285844	4.89242	-6.22861	7.64543e-09	2.07845e-07	9.76677
ABHD17A	0.688048	8.42952	6.22792	7.67085e-09	2.07977e-07	9.76354
N4BP2L2	-0.568671	6.31175	-6.22286	7.85911e-09	2.11936e-07	9.73995
CD99	-1.2273	6.71271	-6.22249	7.87284e-09	2.11936e-07	9.73825
HIST1H1C	2.00408	8.93697	6.22231	7.87976e-09	2.11936e-07	9.7374
USE1	0.593753	6.41522	6.22008	7.96434e-09	2.13134e-07	9.72701
TBC1D4	-0.321613	5.22315	-6.22002	7.96645e-09	2.13134e-07	9.72675
POLR2F	0.50958	7.14709	6.2106	8.3338e-09	2.22374e-07	9.68289
PTPRC	-1.24781	5.44956	-6.19906	8.80654e-09	2.3437e-07	9.62922
PSPC1	-0.518982	5.03428	-6.19565	8.95128e-09	2.37597e-07	9.61336
CEP164	0.239226	5.87423	6.19413	9.0168e-09	2.38709e-07	9.60626
ZNF142	-0.262027	6.58515	-6.19357	9.04099e-09	2.38725e-07	9.60366
RUVBL2	0.65772	7.95609	6.19151	9.13022e-09	2.40453e-07	9.5941
ALG3	0.53022	8.08756	6.18749	9.30741e-09	2.44483e-07	9.57541
TMEM259	0.647332	6.80474	6.18253	9.53034e-09	2.4969e-07	9.55238
HINT1	0.8529	9.99389	6.18048	9.62417e-09	2.51497e-07	9.54285
NDST2	-0.32658	7.60314	-6.17299	9.97418e-09	2.59942e-07	9.50811
TMX2	0.704097	8.51748	6.17247	9.99876e-09	2.59942e-07	9.50571
DPEP2	-0.651184	5.84066	-6.16794	1.02174e-08	2.64946e-07	9.48467
INADL	-0.208039	3.46954	-6.16628	1.02985e-08	2.66364e-07	9.47699
FARP1	-0.352139	5.74799	-6.16013	1.06049e-08	2.7359e-07	9.44847
LMAN2	0.316899	6.68502	6.15397	1.0921e-08	2.81029e-07	9.4199
POLR2I	0.718721	8.09092	6.15282	1.09806e-08	2.81845e-07	9.41461
TGDS	-0.599936	6.35091	-6.14846	1.12111e-08	2.87032e-07	9.39441
MXRA8	-0.472778	7.90365	-6.1461	1.1338e-08	2.89549e-07	9.38346
TIMM10	0.445403	7.66714	6.14488	1.14038e-08	2.90494e-07	9.37784
TAF10	0.620103	9.24464	6.14214	1.15536e-08	2.93571e-07	9.36515
EGR3	-0.340077	4.01943	-6.14111	1.16103e-08	2.93863e-07	9.36039
PTPN1	-0.756715	7.58509	-6.14088	1.16232e-08	2.93863e-07	9.3593
SLC38A6	-0.578653	4.25356	-6.13708	1.18352e-08	2.98478e-07	9.34172
GNG12	-0.333831	4.99053	-6.1347	1.19701e-08	3.01128e-07	9.33071
EEF2	0.728014	11.7354	6.13187	1.21322e-08	3.0445e-07	9.31762
GAS1	-0.328288	4.69495	-6.12877	1.23121e-08	3.08199e-07	9.30331
CSGALNACT2	-0.614695	4.43875	-6.11945	1.28702e-08	3.21375e-07	9.2602
RPS24	0.574185	11.948	6.11862	1.29206e-08	3.21838e-07	9.25641
CPVL	-1.65899	6.22961	-6.11648	1.30529e-08	3.24333e-07	9.24651
RPS7	0.815921	11.0254	6.11471	1.31628e-08	3.26264e-07	9.23835
EEF1A1P42	0.315956	7.45448	6.11024	1.34453e-08	3.32451e-07	9.2177
IGLL1	-0.835695	6.74635	-6.10014	1.41059e-08	3.47935e-07	9.17107
ATP5O	0.760946	8.1804	6.09803	1.42478e-08	3.50578e-07	9.16135
RPL6	0.660818	11.2969	6.09685	1.43272e-08	3.51677e-07	9.15594
RRS1	0.491268	7.47828	6.09502	1.44524e-08	3.53893e-07	9.14748
NAA16	-0.72433	5.49417	-6.08134	1.54204e-08	3.76682e-07	9.08446
GTF2F1	0.433298	7.10477	6.07756	1.56989e-08	3.82562e-07	9.06706
APPL2	-0.432887	4.83407	-6.07608	1.58093e-08	3.84155e-07	9.06025
IFT52	-0.491731	7.23613	-6.07567	1.58403e-08	3.84155e-07	9.05835
TMEM156	-0.970485	4.74276	-6.06987	1.62815e-08	3.93911e-07	9.03164
INTS3	0.262396	7.04434	6.06711	1.64953e-08	3.98131e-07	9.01896
LGALS8	-0.397425	5.21684	-6.06457	1.66949e-08	4.01383e-07	9.00727
ZCCHC24	-0.485476	6.44859	-6.06438	1.67094e-08	4.01383e-07	9.00643
TRMT1	0.707364	7.26048	6.06054	1.70159e-08	4.07778e-07	8.98876
ANP32B	0.857456	9.51469	6.04107	1.86558e-08	4.4602e-07	8.89934
RHBDF1	-0.370008	7.1653	-6.0301	1.96478e-08	4.68229e-07	8.849
SLC43A3	-0.396158	6.4632	-6.02978	1.96774e-08	4.68229e-07	8.84754
NDUFB6	0.921005	8.32721	6.02388	2.02322e-08	4.80302e-07	8.82052
LAIR1	-0.598542	7.25543	-6.02037	2.05703e-08	4.87185e-07	8.80441
HS3ST2	-0.492962	6.7195	-6.00218	2.24112e-08	5.29542e-07	8.72114
APOC1	-0.574373	7.48884	-5.9975	2.29095e-08	5.40056e-07	8.69977
LSM2	0.711643	6.95731	5.99151	2.3565e-08	5.54215e-07	8.67237
PLA2G2D	-0.575464	7.92531	-5.98022	2.48489e-08	5.83056e-07	8.62083
RPL37A	0.401067	8.84741	5.97054	2.60053e-08	6.08777e-07	8.57665
SSR2	0.721063	10.4656	5.96976	2.61008e-08	6.09457e-07	8.57309
USPL1	-0.547717	6.87781	-5.96932	2.61549e-08	6.09457e-07	8.57108
SIGLEC1	-0.545872	6.44876	-5.96782	2.63399e-08	6.12357e-07	8.56424
RHOBTB1	-0.349511	3.77825	-5.96562	2.66134e-08	6.17297e-07	8.5542
NDUFS7	0.93831	8.05485	5.96457	2.6744e-08	6.18906e-07	8.54945
RPL34	0.512882	11.7737	5.96207	2.70599e-08	6.24787e-07	8.53804
SLC25A5	0.964352	9.87973	5.95486	2.79916e-08	6.44826e-07	8.50517
FPGS	0.345902	7.51922	5.94609	2.91654e-08	6.7024e-07	8.46527
SLC46A3	-0.808414	5.77091	-5.94557	2.92374e-08	6.7024e-07	8.46288
GPNMB	-1.56562	6.56267	-5.94516	2.92936e-08	6.7024e-07	8.46101
PASK	-0.510767	6.57856	-5.94048	2.99427e-08	6.83546e-07	8.43973
MRPL34	0.920277	7.48989	5.93806	3.02843e-08	6.89787e-07	8.42871
CCT8	0.499036	6.93521	5.93649	3.05079e-08	6.92927e-07	8.42157
FEZ1	-0.332068	6.05031	-5.93613	3.05592e-08	6.92927e-07	8.41994
NID1	-0.337548	4.91183	-5.93558	3.06378e-08	6.93154e-07	8.41745
C2orf42	-0.463589	6.13589	-5.93076	3.13371e-08	7.07393e-07	8.39553
RPL8	0.688597	11.7752	5.92872	3.16377e-08	7.12589e-07	8.38626
DENND1C	-0.48614	7.23606	-5.92688	3.19105e-08	7.17136e-07	8.37792
KIF16B	-0.222152	3.63442	-5.92535	3.21408e-08	7.20709e-07	8.37094
NPFF	-0.38571	5.92794	-5.91046	3.44584e-08	7.70968e-07	8.30334
NR1H3	-0.488225	6.68091	-5.90445	3.54393e-08	7.91165e-07	8.27609
ZBTB18	-0.538068	4.4953	-5.8982	3.6489e-08	8.12804e-07	8.24775
ARHGAP4	0.61302	7.02129	5.88805	3.82587e-08	8.50351e-07	8.20178
RPL22	0.653535	10.4929	5.8848	3.88424e-08	8.61432e-07	8.18708
GLUL	-1.61226	6.33453	-5.88385	3.90143e-08	8.63352e-07	8.18279
PDGFC	-1.06929	4.76767	-5.87364	4.09153e-08	9.03442e-07	8.13662
STOML2	0.67223	7.75595	5.86704	4.21933e-08	9.29632e-07	8.10676
SIRPA	-0.39333	6.13885	-5.86117	4.33614e-08	9.53291e-07	8.08026
PLOD3	0.543223	8.84408	5.85585	4.44488e-08	9.75078e-07	8.05623
LPL	-0.499847	4.80095	-5.85231	4.51866e-08	9.89118e-07	8.04025
LSM4	0.695037	7.30368	5.85065	4.55364e-08	9.94621e-07	8.03277
DDX3X	-0.786588	7.87285	-5.84748	4.6212e-08	1.0072e-06	8.01847
FPR3	-0.551632	5.18285	-5.84111	4.75998e-08	1.03522e-06	7.98976
CCL8	-0.827792	5.41174	-5.83961	4.79336e-08	1.04024e-06	7.98298
ATP11A	-0.27444	4.40788	-5.83403	4.91928e-08	1.06528e-06	7.95782
PPP2R1A	0.441436	8.35307	5.83249	4.95444e-08	1.0706e-06	7.95091
AVPI1	-0.336182	7.31958	-5.82822	5.05373e-08	1.08861e-06	7.93166
SEC24D	-0.55583	5.19319	-5.82798	5.05929e-08	1.08861e-06	7.93059
ROCK2	-0.332559	6.40686	-5.82725	5.07653e-08	1.09e-06	7.92729
CHL1	-0.449755	3.82814	-5.82202	5.20116e-08	1.11439e-06	7.90376
POLRMT	0.423177	6.8606	5.82108	5.22386e-08	1.11689e-06	7.89953
BCAP31	1.00454	8.87023	5.81889	5.27715e-08	1.1259e-06	7.88969
CCT4	0.728252	9.28315	5.81608	5.34639e-08	1.13827e-06	7.87704
SWAP70	-0.535721	3.71829	-5.81386	5.40157e-08	1.14761e-06	7.86708
NDUFA3	0.928249	9.27085	5.81261	5.43296e-08	1.15186e-06	7.86146
RPL27A	0.781709	8.17078	5.81135	5.46475e-08	1.15617e-06	7.8558
SOS2	-0.304307	5.60221	-5.7889	6.06329e-08	1.28013e-06	7.75498
BANF1	0.820543	8.56236	5.78736	6.10663e-08	1.28659e-06	7.74807
PTPRE	-0.538963	4.92847	-5.78628	6.13741e-08	1.29039e-06	7.74319
DPM2	0.457057	7.85133	5.78273	6.23887e-08	1.309e-06	7.72729
STAT5A	-0.334931	6.95957	-5.7719	6.55908e-08	1.37333e-06	7.67875
TRIAP1	0.586278	7.79518	5.77023	6.6096e-08	1.38105e-06	7.67131
ATG14	-0.50957	5.88482	-5.75892	6.96389e-08	1.45208e-06	7.62067
IFT27	-0.35438	7.05158	-5.7506	7.23619e-08	1.50575e-06	7.58348
SUB1	0.81259	9.644	5.74791	7.32658e-08	1.52143e-06	7.57144
CENPM	-0.50553	6.28969	-5.74098	7.56432e-08	1.56758e-06	7.54048
PSMD4	0.626054	8.27178	5.73117	7.91358e-08	1.63661e-06	7.49672
CAPRIN2	-0.590497	6.91358	-5.7287	8.00416e-08	1.65196e-06	7.48568
LCP1	-0.934785	7.67269	-5.72659	8.08202e-08	1.66463e-06	7.4763
SEC61B	0.452382	10.7761	5.72278	8.22485e-08	1.69061e-06	7.45931
MEGF9	-0.524294	6.17432	-5.71843	8.3909e-08	1.72124e-06	7.43994
ADCY7	-0.719038	4.83326	-5.71038	8.70719e-08	1.78251e-06	7.40407
RAB32	-0.455434	7.58193	-5.70358	8.98339e-08	1.83522e-06	7.3738
SPARCL1	-0.662419	4.99097	-5.70315	9.00099e-08	1.83522e-06	7.3719
COX5A	1.03261	9.13736	5.70066	9.10477e-08	1.85265e-06	7.36079
PDCD5	0.52499	6.49514	5.69683	9.26589e-08	1.88165e-06	7.34379
C9orf16	0.416623	7.48864	5.69492	9.34757e-08	1.89443e-06	7.33529
PXDC1	-0.408344	6.53605	-5.69022	9.55123e-08	1.93183e-06	7.3144
MAX	-0.276234	7.04044	-5.68588	9.74303e-08	1.96669e-06	7.29513
AIMP2	0.36022	7.24352	5.6844	9.80944e-08	1.97615e-06	7.28854
SGPP1	-0.492461	4.05385	-5.67629	1.01808e-07	2.04688e-06	7.25254
UQCRFS1	0.896756	9.28819	5.67331	1.03204e-07	2.07084e-06	7.23934
ATP5B	0.604916	9.7884	5.66885	1.05331e-07	2.10933e-06	7.21957
HSPA9	0.601423	7.47779	5.66357	1.07908e-07	2.15667e-06	7.19615
SH2B3	-0.589582	6.21223	-5.65776	1.10811e-07	2.21032e-06	7.17043
CREM	-0.437465	5.05229	-5.65276	1.13375e-07	2.25702e-06	7.14826
NME1	0.950354	8.994	5.64997	1.14827e-07	2.28143e-06	7.13593
KLF4	-1.49472	6.2615	-5.64655	1.16637e-07	2.31285e-06	7.12078
ABCF2	0.572858	6.98674	5.64126	1.19488e-07	2.36474e-06	7.09739
SND1	0.506391	9.48023	5.63567	1.22576e-07	2.42112e-06	7.07267
CNN2	0.438154	8.16541	5.63343	1.23833e-07	2.43975e-06	7.06279
CCT5	0.692855	9.15075	5.63313	1.24002e-07	2.43975e-06	7.06147
CD84	-0.351922	6.07987	-5.62938	1.26143e-07	2.47706e-06	7.04488
HLA-DRA	-2.00788	7.28658	-5.61932	1.32059e-07	2.5882e-06	7.00049
LILRB2	-0.340894	5.15821	-5.61814	1.32772e-07	2.59049e-06	6.99527
NDUFS6	0.696906	8.19997	5.61802	1.32845e-07	2.59049e-06	6.99474
SCAMP3	0.489003	8.60936	5.61785	1.32944e-07	2.59049e-06	6.99402
NEK3	-0.338311	5.58323	-5.61724	1.33318e-07	2.59278e-06	6.9913
ATP6V1G1	0.723768	9.51122	5.61526	1.34525e-07	2.61123e-06	6.98257
HLA-DRB6	-0.592039	7.38873	-5.61436	1.35073e-07	2.61684e-06	6.97864
SIGLEC7	-0.262492	6.31649	-5.61358	1.35555e-07	2.62116e-06	6.97519
COPE	0.445688	7.52269	5.60975	1.37941e-07	2.6622e-06	6.95829
ST3GAL6	0.89533	6.15943	5.60569	1.40514e-07	2.70345e-06	6.94039
TAP1	0.925862	8.74464	5.60553	1.40613e-07	2.70345e-06	6.93971
RPLP2	0.496423	7.39385	5.59914	1.44759e-07	2.77788e-06	6.91157
RCOR1	-0.409732	4.6515	-5.59866	1.45078e-07	2.77873e-06	6.90944
LHFP	-0.504278	4.04227	-5.59718	1.46053e-07	2.79132e-06	6.90295
PNPO	0.331223	6.7599	5.59683	1.46287e-07	2.79132e-06	6.9014
RBFOX2	0.432618	6.39169	5.59429	1.47987e-07	2.81776e-06	6.89021
DENND5B	-0.689513	4.76489	-5.59393	1.4823e-07	2.81776e-06	6.88862
ABCC3	-0.343449	5.69558	-5.58875	1.51761e-07	2.87947e-06	6.86582
SMCO4	-0.731726	6.29112	-5.58802	1.52265e-07	2.88362e-06	6.86262
CD320	0.55524	8.09657	5.57351	1.62629e-07	3.07414e-06	6.79886
CD93	-0.291312	6.15856	-5.5674	1.67194e-07	3.15454e-06	6.77205
SF3A2	0.528475	7.15966	5.56333	1.70312e-07	3.20738e-06	6.75417
ECRP	-0.262303	6.55367	-5.55913	1.73578e-07	3.25341e-06	6.73578
COX5B	0.769154	9.12592	5.55909	1.73608e-07	3.25341e-06	6.73561
IMPDH2	1.01073	9.08989	5.55895	1.73721e-07	3.25341e-06	6.73498
NELFB	0.467398	7.26985	5.55544	1.76504e-07	3.29942e-06	6.7196
BCL6	-0.606178	5.57242	-5.55321	1.78295e-07	3.32675e-06	6.70983
PFDN2	0.541342	7.45748	5.53902	1.90112e-07	3.54071e-06	6.64771
DKK1	2.56398	7.49287	5.53571	1.92986e-07	3.58763e-06	6.63319
ATP5L	0.7266	9.59231	5.53479	1.93783e-07	3.59583e-06	6.6292
NRBF2	-0.391253	4.44925	-5.53336	1.95043e-07	3.61258e-06	6.62293
CYHR1	0.299155	6.49057	5.52738	2.00385e-07	3.70203e-06	6.59678
TUBA1A	-0.934686	5.46097	-5.52713	2.00604e-07	3.70203e-06	6.59572
ETFDH	-0.430785	4.96733	-5.51874	2.08354e-07	3.83804e-06	6.55904
FOSB	-1.37421	10.1221	-5.51357	2.13263e-07	3.92133e-06	6.5365
GNAQ	-0.477162	5.75666	-5.51079	2.15953e-07	3.96359e-06	6.52437
ARFGEF2	-0.602811	6.26981	-5.50716	2.19516e-07	4.02168e-06	6.50854
ARPC5L	0.841851	9.29876	5.50519	2.21474e-07	4.0502e-06	6.49995
BCL2A1	-0.358089	4.25268	-5.50265	2.24026e-07	4.08948e-06	6.48887
DEK	-0.671128	3.98383	-5.4986	2.28148e-07	4.15722e-06	6.47123
SUPT20H	-0.306099	5.8466	-5.49655	2.3027e-07	4.18835e-06	6.46227
DHFR	0.368599	5.07348	5.49485	2.32031e-07	4.21279e-06	6.4549
CD19	-0.85001	6.4193	-5.49253	2.34471e-07	4.24947e-06	6.44478
TIMM13	0.930922	7.49368	5.48429	2.43331e-07	4.40217e-06	6.40889
TXN	1.05161	7.14157	5.48194	2.45912e-07	4.4409e-06	6.39869
EXOSC5	0.497829	7.63925	5.48026	2.47778e-07	4.46664e-06	6.39137
RP3-336K20__B.2	0.291564	4.13822	5.47743	2.50942e-07	4.51561e-06	6.3791
TRIO	-0.303606	5.72187	-5.47328	2.55664e-07	4.59242e-06	6.36107
FARP2	-0.415116	6.23059	-5.47206	2.57078e-07	4.60964e-06	6.35573
PSMA2	0.701743	7.11929	5.46765	2.62215e-07	4.69342e-06	6.3366
RGL1	-0.661873	6.70346	-5.46367	2.66939e-07	4.76953e-06	6.31933
ECI1	0.67733	7.725	5.46237	2.68511e-07	4.78915e-06	6.31365
NCOA1	-0.308722	6.61348	-5.45707	2.7496e-07	4.89554e-06	6.2907
PA2G4	0.402767	6.74609	5.4566	2.7554e-07	4.89726e-06	6.28866
TPRA1	0.382323	6.36044	5.45472	2.77877e-07	4.93012e-06	6.28049
MRPL23	0.847873	7.18174	5.45388	2.78928e-07	4.94009e-06	6.27684
MPP1	-0.514306	7.39228	-5.45059	2.83075e-07	5.00479e-06	6.26257
DENND2D	-0.459902	6.47155	-5.44942	2.84554e-07	5.01452e-06	6.25753
CLUH	0.293377	7.84149	5.44937	2.84617e-07	5.01452e-06	6.25731
GCA	-0.694842	5.12181	-5.44452	2.90871e-07	5.11579e-06	6.2363
CXCL8	-0.809316	5.00103	-5.44312	2.92708e-07	5.13917e-06	6.23021
PMS2P3	0.434142	7.14965	5.44055	2.96096e-07	5.18964e-06	6.21908
IL1R1	-0.27795	4.59609	-5.43659	3.0139e-07	5.27328e-06	6.20194
TLR1	-0.759619	5.33373	-5.42679	3.14895e-07	5.50005e-06	6.15956
TNFRSF21	-0.48484	5.42923	-5.42585	3.1623e-07	5.51386e-06	6.15547
SLC22A17	-0.672039	6.72826	-5.4242	3.18562e-07	5.54494e-06	6.14837
PES1	0.296883	7.33824	5.42084	3.23386e-07	5.61925e-06	6.13384
JUN	-1.04836	8.45745	-5.41854	3.2672e-07	5.66744e-06	6.12392
MRPL11	0.436869	7.7533	5.39491	3.63067e-07	6.28715e-06	6.02196
TBC1D8	-0.430161	5.95081	-5.3895	3.71919e-07	6.42942e-06	5.99868
ACTR3B	0.267339	4.12501	5.38841	3.73731e-07	6.44973e-06	5.99398
NOP16	0.306139	6.3956	5.38625	3.77338e-07	6.50089e-06	5.9847
TAGLN	-0.403191	5.61577	-5.3799	3.88164e-07	6.67603e-06	5.95736
PPP1R3C	-0.341587	6.25773	-5.37794	3.91564e-07	6.72307e-06	5.94893
SMS	-0.402198	4.88524	-5.37751	3.92306e-07	6.72439e-06	5.9471
PSMD2	0.508566	8.71515	5.37405	3.98403e-07	6.81734e-06	5.9322
TRMT112	0.669858	9.44202	5.36954	4.06474e-07	6.9437e-06	5.91282
GLIPR1	-0.796406	5.94105	-5.36683	4.11388e-07	7.01125e-06	5.90121
RPS12	0.696877	12.0169	5.3666	4.11815e-07	7.01125e-06	5.90021
NPM1	0.901258	9.77002	5.36472	4.15269e-07	7.05819e-06	5.89214
TMCO3	-0.314762	4.54478	-5.35847	4.26955e-07	7.24463e-06	5.86532
TNFRSF4	-0.312182	6.20624	-5.35308	4.37311e-07	7.40792e-06	5.84217
NCKAP1L	-0.310191	7.56015	-5.35111	4.4115e-07	7.46044e-06	5.83373
C17orf85	-0.401546	5.62726	-5.35035	4.42636e-07	7.47309e-06	5.83048
PRKAR2B	-0.319822	4.07457	-5.34945	4.44396e-07	7.4903e-06	5.82664
HLA-DMB	-0.69196	7.78178	-5.34848	4.46311e-07	7.51006e-06	5.82249
CDK2AP1	-0.993611	6.49163	-5.34718	4.48911e-07	7.5347e-06	5.81688
TOR1A	0.303536	7.79937	5.347	4.49266e-07	7.5347e-06	5.81611
SNRPE	0.918179	7.59122	5.34376	4.5577e-07	7.63113e-06	5.80223
SRRM2	-0.490047	6.89449	-5.34232	4.58684e-07	7.66722e-06	5.79607
INTS1	0.263229	6.84936	5.34078	4.61819e-07	7.7069e-06	5.78949
DHX30	0.507	7.39541	5.33867	4.66161e-07	7.76654e-06	5.78045
CHI3L1	-0.306356	4.09107	-5.3367	4.70246e-07	7.8217e-06	5.77203
KLF6	-1.24949	8.44608	-5.33546	4.72832e-07	7.8518e-06	5.76673
ACTN1	-0.614535	5.73215	-5.33447	4.74918e-07	7.87352e-06	5.76248
LOC389906	-0.157347	3.43196	-5.33308	4.7785e-07	7.90916e-06	5.75653
LTBP4	0.302974	6.60632	5.33243	4.79227e-07	7.91899e-06	5.75375
GPR137	0.291076	7.48295	5.32973	4.84989e-07	7.98595e-06	5.74221
ZFYVE16	-0.470537	4.68182	-5.32944	4.85623e-07	7.98595e-06	5.74094
SERPING1	-0.550308	6.02147	-5.32943	4.85648e-07	7.98595e-06	5.7409
TCL1A	-0.548732	6.84679	-5.32847	4.87711e-07	8.00686e-06	5.7368
NPC2	-1.15991	9.65856	-5.32781	4.89139e-07	8.01728e-06	5.73398
MTMR2	0.228724	4.98762	5.3228	5.00107e-07	8.18379e-06	5.71256
RBM38	0.637341	6.93279	5.31565	5.16163e-07	8.43289e-06	5.68204
MMP2	-0.260689	6.62417	-5.31456	5.18658e-07	8.45999e-06	5.67738
RPL7	0.525313	11.6981	5.31324	5.217e-07	8.49054e-06	5.67174
NOTCH3	-0.272426	6.58996	-5.31302	5.22211e-07	8.49054e-06	5.67079
EEF1D	0.531974	8.38375	5.30593	5.38818e-07	8.7465e-06	5.64056
RCN2	0.876374	6.65911	5.30451	5.42221e-07	8.78763e-06	5.63448
BLNK	-1.41182	7.36819	-5.30142	5.49657e-07	8.88556e-06	5.62133
ARRB1	-0.260656	6.84095	-5.30127	5.50021e-07	8.88556e-06	5.62069
TLR2	-0.295243	5.56742	-5.30024	5.52542e-07	8.91206e-06	5.61627
STAP2	0.292988	6.45035	5.29887	5.55881e-07	8.95163e-06	5.61046
ULK2	-0.251945	4.48228	-5.29674	5.6113e-07	9.0218e-06	5.60138
SH3TC1	-0.561104	6.12408	-5.2952	5.64961e-07	9.06896e-06	5.59481
RAB5C	-0.451866	7.15632	-5.29428	5.67261e-07	9.09146e-06	5.59089
RPS5	0.718469	12.1309	5.29379	5.6849e-07	9.09372e-06	5.5888
WDR46	0.3926	6.90741	5.29351	5.692e-07	9.09372e-06	5.58759
RRP9	0.400235	7.08519	5.29142	5.74462e-07	9.16331e-06	5.57871
PTER	-0.518996	5.52954	-5.29001	5.78047e-07	9.20596e-06	5.5727
SLC1A5	0.57761	8.2005	5.28807	5.8301e-07	9.27017e-06	5.56445
PSMB3	0.668801	8.76927	5.28772	5.83912e-07	9.27017e-06	5.56296
FSCN1	-0.389389	5.32737	-5.28232	5.97983e-07	9.47869e-06	5.53997
PTGES2	0.317051	8.04823	5.27462	6.18586e-07	9.78993e-06	5.50727
STT3A	0.748883	8.11393	5.27216	6.25321e-07	9.88105e-06	5.49681
AKAP17A	-0.611427	7.37196	-5.27137	6.27511e-07	9.88695e-06	5.49344
TNFAIP6	-0.303556	4.54706	-5.27123	6.27901e-07	9.88695e-06	5.49284
RANBP1	0.318798	6.77995	5.27097	6.28627e-07	9.88695e-06	5.49172
SOD1	0.775042	9.42663	5.26253	6.52408e-07	1.0245e-05	5.45588
LOC100996756	-1.55012	7.54661	-5.25674	6.69205e-07	1.04925e-05	5.43135
AGO4	-0.273717	5.54072	-5.25624	6.70692e-07	1.04996e-05	5.42921
MXRA5	-0.362121	5.871	-5.25038	6.88158e-07	1.07536e-05	5.4044
EIF3B	0.635566	8.03511	5.25	6.8933e-07	1.07536e-05	5.40275
NAA10	0.403125	7.69875	5.24974	6.90109e-07	1.07536e-05	5.40166
SERPINF1	-0.481216	6.34682	-5.24816	6.949e-07	1.08116e-05	5.39499
TGFB1I1	-0.342177	4.872	-5.24734	6.97407e-07	1.08339e-05	5.39151
GSN	-0.366537	6.12355	-5.24431	7.06766e-07	1.09625e-05	5.37865
DDX49	0.35271	6.3234	5.24314	7.10401e-07	1.1002e-05	5.3737
VPS28	0.633685	8.09209	5.24171	7.14849e-07	1.10539e-05	5.36767
ENPP2	-0.504551	4.81207	-5.24128	7.16217e-07	1.10582e-05	5.36583
TMEM186	0.31511	7.47845	5.24056	7.18465e-07	1.1076e-05	5.36281
NR2C1	-0.292029	3.99861	-5.23547	7.34707e-07	1.13091e-05	5.34124
COLEC12	-0.369162	4.92249	-5.23399	7.39477e-07	1.13652e-05	5.33499
PIN1	0.620325	5.79319	5.23338	7.41472e-07	1.13786e-05	5.33239
CCT7	0.530022	8.53395	5.2327	7.43679e-07	1.13952e-05	5.32952
ZNF74	0.290649	5.82952	5.23204	7.45839e-07	1.1411e-05	5.32673
ARHGAP12	-0.531071	5.18264	-5.22864	7.57024e-07	1.15646e-05	5.31236
NIPA2	0.457059	8.08018	5.22579	7.66538e-07	1.16923e-05	5.30031
ZC3H7A	-0.523018	6.28314	-5.22373	7.73485e-07	1.17805e-05	5.29161
G3BP1	0.45536	6.82926	5.21766	7.94291e-07	1.20792e-05	5.266
ANXA3	-0.434715	3.92066	-5.21115	8.1724e-07	1.24095e-05	5.23852
CYP4F3	-0.385074	4.30076	-5.20966	8.22604e-07	1.24723e-05	5.23221
OTOR	0.369818	6.32804	5.20872	8.25975e-07	1.25046e-05	5.22827
CACNG4	-0.292158	9.81984	-5.20548	8.37751e-07	1.26639e-05	5.21461
HIST1H2AC	1.61194	8.2926	5.19986	8.58594e-07	1.29556e-05	5.19091
CD47	0.460056	8.21778	5.19959	8.59604e-07	1.29556e-05	5.18977
GCLC	-0.455636	5.22838	-5.19081	8.93176e-07	1.34415e-05	5.15283
SEC61A1	0.542093	9.56171	5.19014	8.9578e-07	1.34451e-05	5.15002
CHD9	-0.402699	5.05801	-5.18993	8.96634e-07	1.34451e-05	5.1491
TBCA	0.75395	8.44656	5.18973	8.97401e-07	1.34451e-05	5.14827
TAF6	0.309892	8.0077	5.18755	9.05961e-07	1.35532e-05	5.13912
TUSC2	0.329856	7.73609	5.18649	9.10177e-07	1.35962e-05	5.13464
MRPL24	0.637708	8.84691	5.18595	9.12338e-07	1.36084e-05	5.13235
TIMP3	-0.311753	6.08778	-5.18481	9.16861e-07	1.36557e-05	5.12758
WDR47	-0.321134	3.97754	-5.18114	9.31649e-07	1.38555e-05	5.11215
MICALL1	-0.237762	4.88336	-5.1802	9.35492e-07	1.38923e-05	5.10818
ZDHHC3	0.210609	6.49436	5.17886	9.40948e-07	1.39528e-05	5.10258
RSL1D1	0.457976	6.61398	5.17404	9.60907e-07	1.42279e-05	5.08234
IREB2	0.1723	3.9042	5.17053	9.75729e-07	1.44262e-05	5.06758
PAICS	0.553068	6.24873	5.16898	9.82334e-07	1.45027e-05	5.06107
CCDC94	0.287205	7.04378	5.16823	9.85524e-07	1.45286e-05	5.05795
ZCCHC2	-0.316192	4.40457	-5.1647	1.00081e-06	1.47325e-05	5.04311
COL3A1	-0.521937	4.6825	-5.16286	1.00886e-06	1.48293e-05	5.03539
FN1	-0.358291	5.84716	-5.15956	1.02342e-06	1.50215e-05	5.02157
OSBPL11	-0.509272	5.05434	-5.15134	1.06063e-06	1.55452e-05	4.98714
DHRS3	-0.334261	7.44652	-5.14917	1.0707e-06	1.56701e-05	4.97803
EDF1	0.576701	8.93584	5.14766	1.07772e-06	1.57255e-05	4.97173
BCAS4	0.361766	6.35835	5.14765	1.07777e-06	1.57255e-05	4.97169
CRYL1	-0.447697	6.59986	-5.14736	1.07916e-06	1.57255e-05	4.97045
RPP40	0.671517	6.61105	5.1438	1.09593e-06	1.5947e-05	4.95558
BYSL	0.420817	6.80192	5.14276	1.10092e-06	1.5985e-05	4.9512
ZNF165	-0.518736	4.08906	-5.14259	1.1017e-06	1.5985e-05	4.95052
FNDC3A	-0.607794	7.87362	-5.13781	1.1248e-06	1.62967e-05	4.93052
ARL6IP4	0.420216	7.894	5.13653	1.13108e-06	1.63642e-05	4.92515
STAM2	-0.33274	4.78793	-5.13353	1.14589e-06	1.65549e-05	4.91261
RUFY2	-0.514026	4.74389	-5.12835	1.17192e-06	1.69067e-05	4.89097
ARHGAP19	-0.222773	4.03918	-5.12767	1.17537e-06	1.69301e-05	4.88814
PPL	-0.322272	5.90603	-5.12737	1.17689e-06	1.69301e-05	4.88689
MINA	0.669669	6.95047	5.12434	1.19243e-06	1.71293e-05	4.87425
ARID4A	-0.359337	4.46778	-5.12387	1.19487e-06	1.714e-05	4.87228
DHPS	0.510734	7.62746	5.11613	1.23559e-06	1.7699e-05	4.83999
SLC15A3	-0.683746	7.07097	-5.11555	1.23869e-06	1.77184e-05	4.83757
RPL3	0.462136	12.672	5.11168	1.2596e-06	1.79403e-05	4.82144
BIRC5	0.356825	6.41616	5.1114	1.26112e-06	1.79403e-05	4.82027
SP140L	-0.50962	6.48608	-5.11138	1.26126e-06	1.79403e-05	4.82017
RP3-522P13.2	0.486179	6.47632	5.11137	1.2613e-06	1.79403e-05	4.82014
ATP5H	0.650034	9.33158	5.11045	1.26636e-06	1.79869e-05	4.81628
PI4KA	-0.545554	6.12122	-5.10975	1.27015e-06	1.80155e-05	4.8134
KAT2A	0.330094	8.01864	5.10534	1.29463e-06	1.83369e-05	4.79501
EPAS1	-0.449706	6.15941	-5.09955	1.32739e-06	1.87747e-05	4.77093
DIMT1	0.464716	6.08324	5.09881	1.33169e-06	1.88091e-05	4.76782
VPS51	0.857632	9.12209	5.09707	1.3417e-06	1.89241e-05	4.7606
CCDC85B	1.03634	7.49778	5.09642	1.3455e-06	1.89514e-05	4.75787
GOLGA1	-0.34023	7.31175	-5.09489	1.35437e-06	1.90498e-05	4.75154
RP1-130G2.1	0.426078	6.49957	5.09338	1.36328e-06	1.91483e-05	4.74523
DAP3	0.656739	8.33127	5.085	1.41343e-06	1.98252e-05	4.71043
MCOLN1	-0.611641	7.40911	-5.08177	1.43327e-06	2.00757e-05	4.69701
ERG	0.171354	5.3447	5.08017	1.44317e-06	2.01864e-05	4.69037
DAAM2	-0.41869	6.08934	-5.07983	1.44528e-06	2.0188e-05	4.68897
BASP1	-1.92861	8.25512	-5.07942	1.44786e-06	2.01962e-05	4.68725
UQCRQ	0.770981	9.92171	5.07672	1.4648e-06	2.04043e-05	4.67605
ALG8	0.727182	8.46548	5.07578	1.47072e-06	2.04586e-05	4.67216
DUT	0.554452	7.17028	5.06617	1.53288e-06	2.1294e-05	4.63229
GTPBP3	0.346213	7.30651	5.06396	1.54751e-06	2.14677e-05	4.62315
HLA-J	0.638995	9.77841	5.06346	1.55084e-06	2.14844e-05	4.62108
TCHH	-0.267884	4.37383	-5.06042	1.57124e-06	2.17373e-05	4.60849
MECR	0.290807	6.90135	5.05953	1.57731e-06	2.17914e-05	4.60478
IPO9	0.308215	6.99416	5.05818	1.58645e-06	2.18878e-05	4.59922
ASB8	-0.349369	6.56438	-5.05523	1.60672e-06	2.21085e-05	4.58699
CREB1	-0.272933	5.90763	-5.05522	1.60682e-06	2.21085e-05	4.58693
ADORA3	-0.3125	7.16795	-5.05222	1.62764e-06	2.23645e-05	4.57453
SIRPG	-0.304778	5.14463	-5.04987	1.64419e-06	2.25613e-05	4.56479
SMARCA4	0.500974	7.04069	5.03838	1.72728e-06	2.36693e-05	4.51733
ZNF197	0.251348	6.26386	5.03806	1.72962e-06	2.36694e-05	4.51602
LYST	-0.233227	5.73441	-5.03725	1.73565e-06	2.37197e-05	4.51268
SULT1C2	-0.226989	4.59233	-5.03599	1.74505e-06	2.38161e-05	4.50747
NDUFAF4	0.562585	6.53967	5.0336	1.76304e-06	2.40291e-05	4.4976
NOSIP	0.602223	7.56856	5.03198	1.77531e-06	2.41488e-05	4.49093
SOX12	0.40748	5.06733	5.03182	1.77659e-06	2.41488e-05	4.49023
CHAF1A	0.227268	6.60066	5.03096	1.78314e-06	2.42052e-05	4.48669
TIMM8B	0.793176	8.98503	5.02908	1.79751e-06	2.43283e-05	4.47896
HIST1H2AJ	0.598822	7.85335	5.02899	1.79821e-06	2.43283e-05	4.47859
UBXN1	0.472116	7.94383	5.02884	1.79942e-06	2.43283e-05	4.47794
PSMA1	0.642109	9.35928	5.02103	1.86061e-06	2.5122e-05	4.44575
NACA	0.436302	9.88363	5.01997	1.86906e-06	2.52025e-05	4.44139
LOC100506469	0.361895	7.05792	5.01433	1.91469e-06	2.57833e-05	4.41818
KIAA1598	-0.47435	3.52435	-5.01334	1.92286e-06	2.58589e-05	4.41408
MTMR3	-0.238485	6.33454	-5.01252	1.92961e-06	2.58631e-05	4.41071
GMPR	0.594052	6.74265	5.01249	1.92983e-06	2.58631e-05	4.4106
BTN2A3P	-0.328049	6.2697	-5.01237	1.93085e-06	2.58631e-05	4.41009
NDUFA8	0.685219	8.07361	5.01182	1.93541e-06	2.589e-05	4.40782
HHEX	-0.266387	4.35738	-5.00893	1.95945e-06	2.61769e-05	4.39594
FAM160B2	-0.340554	6.50958	-5.00556	1.98788e-06	2.65217e-05	4.38207
PACSIN2	-0.593911	6.52793	-5.00298	2.00992e-06	2.676e-05	4.37146
HNRNPU	0.381067	7.72767	5.00285	2.01104e-06	2.676e-05	4.37093
SETD1B	-0.36183	7.9031	-5.00132	2.0242e-06	2.68998e-05	4.36465
TFEC	-0.795615	4.12886	-4.99952	2.03982e-06	2.70718e-05	4.35726
SLC11A2	-0.394062	6.18964	-4.99919	2.04275e-06	2.70751e-05	4.35588
NDUFA4	0.939118	9.6395	4.99729	2.05936e-06	2.72596e-05	4.34808
MLLT3	1.24335	6.94759	4.99468	2.08241e-06	2.75286e-05	4.33737
BZW2	0.704495	8.09246	4.99431	2.0857e-06	2.75362e-05	4.33585
CSNK1E	-0.31124	8.0899	-4.99093	2.11605e-06	2.78652e-05	4.32195
CDK9	0.441495	6.48325	4.99092	2.11613e-06	2.78652e-05	4.32192
MATN4	0.289844	6.02425	4.98938	2.1301e-06	2.80126e-05	4.31559
CLIC1	0.691542	10.0175	4.98903	2.13321e-06	2.80171e-05	4.31418
UBAP2	0.466496	7.44541	4.98825	2.14034e-06	2.80743e-05	4.31097
PSMA4	0.964675	8.09882	4.98696	2.15213e-06	2.81669e-05	4.30569
NOP2	0.385892	7.65965	4.98661	2.1554e-06	2.81669e-05	4.30423
GCDH	0.414779	7.26273	4.98657	2.15576e-06	2.81669e-05	4.30407
ESRRA	0.352018	7.59849	4.98555	2.16513e-06	2.82529e-05	4.29989
ZKSCAN5	0.198691	5.5919	4.98288	2.18989e-06	2.85391e-05	4.28896
NDUFA13	0.772794	8.94354	4.97944	2.22222e-06	2.89231e-05	4.27486
RPS4X	0.400404	12.3692	4.97679	2.24749e-06	2.92145e-05	4.26398
IFT57	0.925949	5.8971	4.97532	2.26161e-06	2.93602e-05	4.25796
STIM1	0.425653	7.00547	4.97228	2.29106e-06	2.97044e-05	4.24551
RPS14	0.279693	9.06314	4.96766	2.33658e-06	3.02559e-05	4.22659
MGP	-0.395911	4.1027	-4.96717	2.34143e-06	3.02799e-05	4.22459
EP400	-0.243448	6.83425	-4.96459	2.36727e-06	3.0575e-05	4.21403
NPR2	0.220684	6.66687	4.96092	2.40454e-06	3.10168e-05	4.19901
ZNF593	0.671886	7.70622	4.9602	2.4119e-06	3.10721e-05	4.19607
POLR3K	0.381744	6.2874	4.95901	2.42412e-06	3.11898e-05	4.19121
PPP2R4	0.285475	7.65392	4.95706	2.44428e-06	3.14092e-05	4.18325
FZD2	-0.510646	5.38646	-4.95523	2.46331e-06	3.16135e-05	4.17579
RHOF	-0.465822	6.51711	-4.95399	2.4764e-06	3.17412e-05	4.17069
SERPINB4	-0.229663	3.83219	-4.95233	2.49384e-06	3.19243e-05	4.16394
CASP10	-0.258909	7.40805	-4.95103	2.50766e-06	3.20606e-05	4.15863
USP19	0.325055	6.96879	4.95032	2.51531e-06	3.21178e-05	4.1557
BHLHE40	-0.608481	5.24049	-4.94617	2.55997e-06	3.26468e-05	4.13878
GPS1	0.327051	6.85455	4.9451	2.57159e-06	3.27538e-05	4.13442
EXOSC4	0.461568	7.24587	4.94455	2.57761e-06	3.27738e-05	4.13217
RPL31	0.351252	8.51528	4.94437	2.57964e-06	3.27738e-05	4.13141
EXD2	-0.42798	7.15652	-4.94405	2.58315e-06	3.27771e-05	4.13011
LSR	0.846838	7.13202	4.94121	2.61446e-06	3.31329e-05	4.11852
NEUROD4	-0.301317	6.06963	-4.93926	2.63616e-06	3.33661e-05	4.11057
REPIN1	0.47115	8.43557	4.93741	2.65685e-06	3.35859e-05	4.10306
GIMAP6	-0.326399	3.41997	-4.93625	2.66992e-06	3.3709e-05	4.09834
FLVCR2	-0.204428	4.04836	-4.9355	2.67846e-06	3.37746e-05	4.09527
IGFBP7	-0.54432	5.68655	-4.92891	2.75427e-06	3.46874e-05	4.06844
ARSE	0.309035	5.52393	4.92461	2.80495e-06	3.52817e-05	4.05091
MRPL4	0.462581	7.7874	4.92307	2.82323e-06	3.54675e-05	4.04466
TARS	0.765927	7.60324	4.91828	2.88101e-06	3.61484e-05	4.02519
RPA3	0.667439	7.62185	4.91485	2.92311e-06	3.66312e-05	4.01125
TMCO1	0.674912	8.2192	4.9139	2.93487e-06	3.67331e-05	4.00739
C21orf33	0.479347	7.24393	4.91073	2.97455e-06	3.71837e-05	3.99448
2021-03-01	-0.29731	4.45704	-4.90993	2.98463e-06	3.72271e-05	3.99123
C12orf10	0.640805	6.78908	4.90987	2.98538e-06	3.72271e-05	3.99098
ALDH1A3	-0.318373	4.57074	-4.90852	3.00246e-06	3.73862e-05	3.9855
PDCL	0.231154	4.12106	4.90827	3.00554e-06	3.73862e-05	3.98452
ERO1LB	-0.604848	5.03269	-4.90507	3.04649e-06	3.78491e-05	3.97151
FUCA1	-0.925909	7.91275	-4.90458	3.05276e-06	3.78804e-05	3.96954
CCT6A	0.753801	6.62018	4.90299	3.0734e-06	3.80898e-05	3.96306
WWP1	-0.540668	4.77646	-4.899	3.12554e-06	3.86886e-05	3.94689
TSSC4	0.353378	6.97889	4.88094	3.3728e-06	4.16983e-05	3.87373
ZBTB38	0.79763	9.74077	4.87613	3.44179e-06	4.24992e-05	3.85428
DRG2	0.24227	7.31522	4.86978	3.53496e-06	4.35964e-05	3.82862
LPCAT3	0.35978	6.10571	4.86526	3.60272e-06	4.4378e-05	3.81039
MAP7D3	0.278387	6.12927	4.86445	3.61501e-06	4.44602e-05	3.80711
SH2B2	0.832603	8.47149	4.8638	3.62495e-06	4.44602e-05	3.80448
TNFRSF1B	-0.304149	5.04118	-4.86373	3.62609e-06	4.44602e-05	3.80417
NEO1	0.489405	6.51998	4.86367	3.62698e-06	4.44602e-05	3.80394
MIF	0.869795	10.5667	4.86318	3.63437e-06	4.44968e-05	3.80198
PPARG	-0.266153	5.10914	-4.86215	3.65011e-06	4.46355e-05	3.79783
TRIP13	0.485598	6.36803	4.86177	3.65597e-06	4.46532e-05	3.79629
DCAF15	0.232787	6.51163	4.85904	3.69822e-06	4.51147e-05	3.78526
SGMS1	-0.460866	3.9348	-4.85749	3.72236e-06	4.53545e-05	3.77901
TM7SF3	-0.272016	4.883	-4.8509	3.82667e-06	4.65694e-05	3.75246
AHCY	0.971647	7.53964	4.85016	3.83856e-06	4.66361e-05	3.74949
HGSNAT	-0.587278	6.50667	-4.84999	3.84138e-06	4.66361e-05	3.74878
LDHA	0.951605	9.97003	4.84752	3.88132e-06	4.70644e-05	3.73885
RANBP6	0.669594	5.30108	4.84455	3.93003e-06	4.75981e-05	3.72687
COMMD3	1.04345	9.83862	4.84031	4.00052e-06	4.83938e-05	3.7098
SNTB2	-0.328538	6.50436	-4.83801	4.03925e-06	4.8804e-05	3.70055
ECSIT	0.493246	7.04876	4.83243	4.13461e-06	4.98966e-05	3.67814
TNFRSF17	0.87001	10.2865	4.83001	4.17682e-06	5.03459e-05	3.66839
PEX26	0.26139	6.47796	4.8287	4.19979e-06	5.05624e-05	3.66313
TCEB2	0.67505	9.03784	4.82569	4.25293e-06	5.11414e-05	3.65106
OPRL1	0.343057	6.74372	4.82426	4.27848e-06	5.13875e-05	3.64531
FSTL1	-0.558891	6.06656	-4.82309	4.29935e-06	5.15769e-05	3.64063
FER1L4	-0.5542	7.16829	-4.82152	4.32773e-06	5.18559e-05	3.63432
TOMM22	0.399364	7.64623	4.82112	4.33502e-06	5.18818e-05	3.6327
RPS15A	0.491476	12.0757	4.80713	4.59573e-06	5.48906e-05	3.57664
ELAVL1	0.41879	7.76923	4.80705	4.59728e-06	5.48906e-05	3.57632
MIR1244-3	0.469526	9.93181	4.80221	4.69116e-06	5.58826e-05	3.55692
KRT3	0.394363	5.79797	4.80219	4.69142e-06	5.58826e-05	3.55687
ZMYM2	-0.334613	4.5413	-4.80121	4.7106e-06	5.60451e-05	3.55295
EIF3E	0.758126	9.70652	4.79822	4.76976e-06	5.66822e-05	3.54098
SOBP	-0.387922	4.72121	-4.79592	4.81566e-06	5.71605e-05	3.53178
DGKZ	0.505385	6.11431	4.79103	4.91477e-06	5.82685e-05	3.51224
UXT	0.641867	8.80134	4.78971	4.94189e-06	5.85215e-05	3.50695
ILF3	0.473848	7.31691	4.78788	4.97976e-06	5.89009e-05	3.49963
EVI5	-0.178785	4.1442	-4.7865	5.00839e-06	5.91703e-05	3.49413
OLFM4	-0.324099	3.52318	-4.78614	5.01585e-06	5.9186e-05	3.4927
ATP5E	0.797479	9.6092	4.78588	5.02142e-06	5.9186e-05	3.49164
FIBP	0.502405	7.8592	4.78555	5.02829e-06	5.9198e-05	3.49033
CENPN	0.324361	4.75429	4.78261	5.09019e-06	5.98571e-05	3.47859
TF	-0.401313	6.15809	-4.78162	5.11112e-06	6.00334e-05	3.47465
SLC7A7	-0.674369	8.1824	-4.78062	5.13254e-06	6.0215e-05	3.47064
ATIC	0.72401	7.88687	4.77992	5.14745e-06	6.0289e-05	3.46785
STXBP2	0.309003	7.07436	4.77976	5.15077e-06	6.0289e-05	3.46723
ATF6B	-0.219696	6.32191	-4.77862	5.1753e-06	6.05061e-05	3.46268
FBLN2	0.791995	6.67407	4.773	5.2975e-06	6.18403e-05	3.44029
THYN1	0.552382	7.31877	4.77259	5.30674e-06	6.18403e-05	3.43862
PLAGL1	-0.389734	3.92399	-4.77254	5.30776e-06	6.18403e-05	3.43843
GSTZ1	0.329255	6.09306	4.77191	5.32157e-06	6.19298e-05	3.43594
PPY	-0.324483	5.71924	-4.77059	5.35091e-06	6.21385e-05	3.43066
EEF1E1	0.499206	5.45807	4.77054	5.35201e-06	6.21385e-05	3.43047
GID8	0.431491	7.59222	4.77021	5.35945e-06	6.21385e-05	3.42914
TMEM223	0.206479	7.14619	4.77	5.36408e-06	6.21385e-05	3.42831
GPAA1	0.563846	8.56886	4.76884	5.38999e-06	6.23672e-05	3.42368
NDNF	1.45568	7.15699	4.76675	5.43699e-06	6.27889e-05	3.41536
OGDHL	0.354547	5.98736	4.76653	5.44197e-06	6.27889e-05	3.41448
SLC4A7	-0.145364	3.66935	-4.76639	5.44506e-06	6.27889e-05	3.41393
SYF2	0.38496	7.5134	4.76399	5.49949e-06	6.33444e-05	3.40439
BSG	0.806396	8.30218	4.76277	5.52753e-06	6.35949e-05	3.39951
LSM7	0.782088	7.72704	4.76061	5.57718e-06	6.40932e-05	3.39094
PSMC4	0.420052	7.76119	4.7573	5.65436e-06	6.49064e-05	3.37776
RPS29	0.408925	11.7388	4.75653	5.67241e-06	6.50398e-05	3.3747
CXCL9	-0.345585	6.54132	-4.75481	5.71309e-06	6.5432e-05	3.36785
ATP13A1	0.631304	7.89508	4.75439	5.72305e-06	6.5472e-05	3.36617
NEB	0.869319	5.5541	4.74897	5.85294e-06	6.68822e-05	3.34465
ZNF331	-0.521247	7.75959	-4.7479	5.879e-06	6.71042e-05	3.34039
DDHD2	-0.664093	5.60715	-4.74651	5.91282e-06	6.74142e-05	3.33489
CMKLR1	-0.227723	5.86697	-4.74416	5.97067e-06	6.79317e-05	3.32556
NCAM1	0.69289	6.78058	4.74412	5.97165e-06	6.79317e-05	3.3254
THG1L	0.544319	7.04638	4.74302	5.99896e-06	6.8113e-05	3.32102
DGKA	-0.282609	6.57093	-4.74294	6.00106e-06	6.8113e-05	3.32069
RAP1A	-0.838777	6.40617	-4.74071	6.05658e-06	6.86661e-05	3.31186
STAT3	-0.567119	7.60645	-4.73845	6.11343e-06	6.92229e-05	3.3029
KRT8	0.279079	6.09702	4.73822	6.11938e-06	6.92229e-05	3.30197
NDUFB8	0.298008	7.80591	4.73435	6.21791e-06	7.02589e-05	3.28665
IL10	-0.18769	4.65311	-4.73293	6.25473e-06	7.05961e-05	3.28099
ID4	-0.132851	3.81773	-4.73106	6.30308e-06	7.10625e-05	3.27361
AHSP	-0.395616	6.50419	-4.72935	6.34789e-06	7.14879e-05	3.26682
SLC25A22	0.281684	7.04641	4.72794	6.38504e-06	7.18264e-05	3.26122
ATP8B2	0.346906	7.40418	4.72513	6.4595e-06	7.25832e-05	3.25011
VDAC1	0.492189	7.04219	4.72446	6.47728e-06	7.27023e-05	3.24747
ULK4	0.287346	5.34906	4.72168	6.55224e-06	7.34621e-05	3.23644
GSE1	-0.493752	7.12645	-4.71981	6.60289e-06	7.3948e-05	3.22906
SCAND1	0.5629	7.90056	4.71859	6.63636e-06	7.42406e-05	3.22421
PCGF3	-0.258955	5.991	-4.71802	6.65183e-06	7.43315e-05	3.22198
CKS2	1.40564	6.547	4.71659	6.69127e-06	7.46896e-05	3.21632
RP1-190J20.2	0.304786	7.08793	4.71542	6.72371e-06	7.4969e-05	3.21168
CECR5	0.57051	6.5689	4.715	6.7352e-06	7.50145e-05	3.21004
TGFBR3	-0.321872	4.92988	-4.71462	6.74571e-06	7.50488e-05	3.20855
SSRP1	0.411937	7.34277	4.71407	6.76116e-06	7.51381e-05	3.20636
CELSR1	-0.199809	4.67607	-4.7135	6.77712e-06	7.52328e-05	3.2041
TMCC1	-0.278181	5.79985	-4.71203	6.81829e-06	7.56068e-05	3.19829
MFGE8	0.375922	6.94627	4.70967	6.88486e-06	7.62613e-05	3.18898
NDUFB7	0.480213	5.97982	4.70811	6.92933e-06	7.667e-05	3.18281
SCD	-0.449743	6.91814	-4.70678	6.96731e-06	7.70059e-05	3.17757
TOB2	0.275637	5.30503	4.70392	7.04996e-06	7.78343e-05	3.16627
RSL24D1	0.89028	8.53862	4.70093	7.13715e-06	7.87111e-05	3.15449
MRPL46	0.320057	6.81117	4.69732	7.24419e-06	7.98044e-05	3.14023
NCBP2	0.541791	6.89938	4.69665	7.26418e-06	7.99376e-05	3.13758
NDUFB1	0.761236	8.74943	4.69604	7.28237e-06	8.00507e-05	3.13519
MGAM	-0.257585	4.40605	-4.69081	7.44061e-06	8.17013e-05	3.11459
DALRD3	0.260033	6.64571	4.69028	7.45705e-06	8.1793e-05	3.11248
RP11-209A2.1	0.567519	9.7341	4.6881	7.5241e-06	8.2439e-05	3.1039
MYO10	-0.288811	5.15108	-4.68432	7.64172e-06	8.3609e-05	3.08904
BAG1	0.478669	7.88733	4.68414	7.64741e-06	8.3609e-05	3.08832
PABPC1	0.514881	11.6021	4.67897	7.81174e-06	8.53133e-05	3.06796
DNAAF1	-0.425213	7.09349	-4.67858	7.82418e-06	8.5357e-05	3.06643
CAPN1	0.376242	7.48568	4.67734	7.8639e-06	8.56979e-05	3.06158
PILRA	-0.219728	5.00809	-4.67567	7.9181e-06	8.61657e-05	3.055
C19orf60	0.474908	8.01088	4.67549	7.92387e-06	8.61657e-05	3.05431
OAZ1	0.4352	10.9638	4.67517	7.93455e-06	8.61892e-05	3.05301
CSPG5	0.209091	4.14257	4.67008	8.10179e-06	8.79113e-05	3.03304
ZPR1	0.290494	7.72386	4.66875	8.14611e-06	8.82975e-05	3.02781
TUBD1	-0.252322	4.91985	-4.66619	8.23191e-06	8.9076e-05	3.01777
HEY2	0.407718	5.46202	4.66609	8.23554e-06	8.9076e-05	3.01735
KLF13	0.696991	7.21467	4.66313	8.33582e-06	9.00642e-05	3.00576
HNRNPM	0.295774	6.64907	4.66251	8.35707e-06	9.01975e-05	3.00332
LCP2	-0.562359	4.68585	-4.65689	8.55169e-06	9.21969e-05	2.98127
NDUFB2	0.708228	8.68222	4.65664	8.56055e-06	9.21969e-05	2.98028
HNRNPC	0.572299	8.03991	4.6556	8.59693e-06	9.24902e-05	2.97622
SBNO2	0.40033	6.11572	4.65448	8.63631e-06	9.28151e-05	2.97185
NINJ1	-0.385359	7.23184	-4.65341	8.67446e-06	9.31261e-05	2.96763
DYNC1LI2	-0.496475	7.56763	-4.65143	8.74501e-06	9.37839e-05	2.95987
PRKD2	0.80753	9.28613	4.65066	8.77233e-06	9.39773e-05	2.95688
ATG2B	-0.437792	4.62193	-4.64979	8.80379e-06	9.41374e-05	2.95345
COX6C	0.664806	9.76441	4.64955	8.81218e-06	9.41374e-05	2.95254
GGPS1	0.237465	6.01461	4.64947	8.8152e-06	9.41374e-05	2.95221
FAM162A	0.381319	7.81668	4.64775	8.87735e-06	9.47011e-05	2.94549
UBE2M	0.518339	7.2237	4.64711	8.90058e-06	9.48488e-05	2.94298
PINK1	-0.317518	7.80155	-4.64565	8.95396e-06	9.53172e-05	2.93726
HLA-F-AS1	0.457997	6.40727	4.64297	9.05268e-06	9.62668e-05	2.92676
GPRC5D	1.16252	9.08744	4.64193	9.09106e-06	9.65734e-05	2.92271
NEU3	-0.264353	6.68125	-4.64056	9.14212e-06	9.69692e-05	2.91735
NFATC4	0.353085	7.57749	4.64042	9.1475e-06	9.69692e-05	2.91678
PLCB4	0.247852	4.11513	4.63802	9.2375e-06	9.78208e-05	2.90741
LLGL2	-0.488275	6.06998	-4.63758	9.25401e-06	9.78483e-05	2.9057
ADO	0.464125	6.51639	4.63744	9.25945e-06	9.78483e-05	2.90514
RAB31	-0.754045	6.00337	-4.63703	9.27505e-06	9.79109e-05	2.90353
ERP44	0.239024	6.72958	4.636	9.31403e-06	9.82198e-05	2.89951
DNAJC1	0.60795	9.53666	4.63569	9.32583e-06	9.82417e-05	2.8983
IL1B	-0.258568	6.41009	-4.63187	9.4721e-06	9.95908e-05	2.8834
RPL26L1	0.536886	7.39603	4.63184	9.47358e-06	9.95908e-05	2.88325
RCN3	-0.40892	6.90332	-4.62707	9.65971e-06	0.000101442	2.86463
ZKSCAN4	-0.247974	4.82994	-4.62609	9.69835e-06	0.000101742	2.86081
USP12	-0.33451	4.79774	-4.62562	9.71665e-06	0.000101828	2.859
GARS	0.666873	9.53428	4.62285	9.82696e-06	0.000102878	2.8482
VDAC2	0.502268	8.7751	4.62197	9.86256e-06	0.000103144	2.84474
IMP3	0.595658	7.76475	4.62022	9.93301e-06	0.000103773	2.83792
THAP4	0.349147	7.22149	4.61875	9.99252e-06	0.000104287	2.83221
CUTA	0.650579	10.4309	4.6157	1.01175e-05	0.000105483	2.82031
ATP5SL	0.392898	6.56557	4.61489	1.01511e-05	0.000105725	2.81713
UQCRC1	0.600566	8.40341	4.61331	1.02165e-05	0.000106295	2.811
PABPC3	0.546599	10.729	4.60819	1.04313e-05	0.000108419	2.79108
DBI	0.800205	8.76159	4.60774	1.04505e-05	0.000108507	2.78932
DHDDS	-0.219356	7.22957	-4.60325	1.0643e-05	0.000110393	2.77185
HNRNPL	0.258036	7.92544	4.59928	1.08162e-05	0.000112074	2.75641
SLC23A2	-0.250639	4.95029	-4.59844	1.0853e-05	0.000112341	2.75316
PLEKHF2	-1.08736	5.12954	-4.59701	1.09162e-05	0.000112744	2.7476
SREK1IP1	0.248916	5.0974	4.59684	1.09239e-05	0.000112744	2.74693
COL2A1	-0.232713	4.23804	-4.59681	1.09254e-05	0.000112744	2.7468
BNIP3L	-0.734546	7.09505	-4.59632	1.09469e-05	0.00011285	2.74492
FARS2	0.253524	6.60253	4.59163	1.11572e-05	0.000114901	2.72671
RPAP1	0.297538	7.56606	4.58556	1.14357e-05	0.000117628	2.70313
INPP5D	-0.32204	7.06387	-4.58535	1.14453e-05	0.000117628	2.70233
CDKN2A	0.215713	6.29054	4.58229	1.15881e-05	0.000118976	2.69046
SAE1	0.446656	7.27665	4.58146	1.16269e-05	0.000119154	2.68727
HOXB9	-0.272098	4.40044	-4.58116	1.16414e-05	0.000119154	2.68608
UBR2	-0.32471	6.84402	-4.58103	1.16475e-05	0.000119154	2.68558
CSAD	-0.362957	5.11772	-4.58092	1.16526e-05	0.000119154	2.68515
LONP1	0.537909	7.36678	4.58042	1.16762e-05	0.000119227	2.68322
UBXN8	0.373514	5.42918	4.58027	1.16834e-05	0.000119227	2.68263
NDUFAB1	0.619225	8.77769	4.57972	1.17097e-05	0.000119375	2.68048
FANCE	0.403833	6.29157	4.57448	1.19605e-05	0.000121809	2.66021
MMP19	-0.243441	7.40747	-4.57239	1.20621e-05	0.00012272	2.65212
FOS	-1.19918	10.4077	-4.57149	1.21064e-05	0.000123048	2.64861
RUSC1	-0.30749	7.94312	-4.57053	1.21531e-05	0.000123398	2.64493
WWP2	0.155089	6.64401	4.56783	1.22868e-05	0.000124631	2.63447
RNASE6	-1.61768	6.11117	-4.56671	1.23428e-05	0.000124951	2.63012
POLR2J	0.523145	9.04607	4.5667	1.23431e-05	0.000124951	2.63009
SLAMF8	-0.346935	4.50144	-4.56462	1.24475e-05	0.000125882	2.62204
BUB3	0.571576	7.70535	4.56209	1.25753e-05	0.000127047	2.61227
HAGH	0.389656	7.90132	4.56071	1.26457e-05	0.000127631	2.60694
GPI	0.79817	8.85431	4.55741	1.28155e-05	0.000129216	2.59418
POLD2	0.567912	7.88645	4.55415	1.29851e-05	0.000130796	2.58161
RP5-882O7.1	0.42368	12.3401	4.55323	1.30335e-05	0.000131152	2.57806
USP48	-0.407507	6.28994	-4.5512	1.31408e-05	0.000132101	2.57022
ARMC7	0.266007	7.0017	4.5476	1.33328e-05	0.000133898	2.55635
PHLPP2	-0.316173	6.53353	-4.54699	1.33659e-05	0.000134096	2.55399
PRDM5	0.516165	6.50352	4.54311	1.35768e-05	0.00013601	2.53902
LAMP5	2.35369	8.851	4.54298	1.35835e-05	0.00013601	2.53854
SLC5A3	-0.530271	5.90525	-4.54234	1.36186e-05	0.000136227	2.53608
MRPL17	0.492697	6.71899	4.54142	1.36694e-05	0.000136599	2.53252
BARX2	0.267462	6.2481	4.53845	1.3834e-05	0.000138108	2.52108
DYNC1H1	0.382885	7.47033	4.53753	1.38855e-05	0.000138485	2.51753
AAK1	-0.184233	6.14911	-4.53656	1.39397e-05	0.000138889	2.5138
MDH2	0.468726	7.86076	4.53536	1.40074e-05	0.000139426	2.50917
MDN1	0.468889	6.99406	4.53441	1.40609e-05	0.000139821	2.50553
FDPS	0.471011	7.73722	4.52879	1.43824e-05	0.000142877	2.48392
ATP6V1B2	-0.453506	7.20574	-4.5264	1.45213e-05	0.000144116	2.47474
IGHG1	-0.583025	8.57893	-4.52478	1.46165e-05	0.000144919	2.46849
PRKCSH	0.419853	9.49343	4.52337	1.46994e-05	0.000145598	2.46308
SLC1A7	0.247197	6.14076	4.52197	1.47826e-05	0.00014619	2.4577
NDUFB4	0.697734	9.73038	4.52188	1.47881e-05	0.00014619	2.45734
TJP2	-0.431424	4.05838	-4.52139	1.48174e-05	0.000146336	2.45545
KHNYN	-0.352701	7.33603	-4.51929	1.49429e-05	0.000147307	2.44739
FDXR	0.339808	6.23052	4.51925	1.49448e-05	0.000147307	2.44727
FAM53C	0.362622	7.65783	4.51863	1.49823e-05	0.000147532	2.44487
ANKRD10	-0.566784	6.73048	-4.51638	1.51181e-05	0.000148725	2.43625
TNNC2	-0.299726	6.24358	-4.51563	1.51639e-05	0.00014903	2.43336
COX7B	0.765243	8.65061	4.51336	1.53025e-05	0.000150247	2.42467
AKAP9	-0.523043	5.15045	-4.51254	1.5353e-05	0.000150596	2.42152
KLHDC3	0.299343	7.86265	4.51149	1.54181e-05	0.000151089	2.41748
CKLF	0.576262	6.39865	4.51089	1.54551e-05	0.000151304	2.41519
MAGEC1	1.04843	6.14205	4.50949	1.55427e-05	0.000152014	2.40979
TMED1	0.301635	7.315	4.50675	1.57139e-05	0.000153541	2.39932
RBM8A	0.323929	6.15353	4.50554	1.57905e-05	0.000154141	2.39467
GSTM5	-0.334105	7.38492	-4.5024	1.59908e-05	0.000155945	2.38264
NME6	0.258327	6.00598	4.50023	1.61305e-05	0.000157156	2.37432
ME1	-0.590936	4.1496	-4.4984	1.62491e-05	0.000158159	2.36733
YIF1B	0.31258	6.93727	4.49736	1.63172e-05	0.000158669	2.36334
FBXO34	-0.271599	7.50118	-4.49619	1.63933e-05	0.000159256	2.35889
MAP4	0.284391	7.02991	4.49303	1.66021e-05	0.00016113	2.3468
PHB2	0.574917	10.0966	4.4902	1.67918e-05	0.000162815	2.33595
KHSRP	0.248897	7.29249	4.48728	1.69888e-05	0.000164417	2.32481
PSENEN	0.57059	7.62023	4.48727	1.69896e-05	0.000164417	2.32477
DHX9	0.323986	6.65747	4.47874	1.75788e-05	0.000169957	2.29221
MXRA7	-0.738891	6.71388	-4.47735	1.76767e-05	0.00017074	2.28691
SREBF2	0.349806	7.99324	4.47604	1.77696e-05	0.000171474	2.2819
KCNA3	-0.579025	6.57958	-4.47427	1.78955e-05	0.000172523	2.27516
MPP5	-0.287302	4.163	-4.4739	1.7922e-05	0.000172614	2.27375
PIGT	0.532471	8.51822	4.47165	1.80834e-05	0.000174004	2.26519
ISCA1	0.476519	6.74227	4.4711	1.81234e-05	0.000174222	2.26308
PTGDS	-0.310226	7.55568	-4.46963	1.82302e-05	0.000175083	2.25747
RUVBL1	0.463196	6.80811	4.46671	1.84441e-05	0.000176968	2.24633
DDX41	0.457093	7.28026	4.46284	1.87308e-05	0.000179549	2.23161
MGAT4A	-0.204648	4.39845	-4.46125	1.88499e-05	0.00018052	2.22556
VCL	-0.575052	6.67756	-4.45784	1.91076e-05	0.000182718	2.2126
IFITM1	1.36111	10.0674	4.45774	1.91155e-05	0.000182718	2.2122
FRMD4B	-0.254633	3.8822	-4.45653	1.92079e-05	0.000183427	2.2076
AKAP12	-0.61246	5.8662	-4.45629	1.92262e-05	0.000183428	2.20669
SFXN3	-0.262235	6.57033	-4.45433	1.93763e-05	0.00018456	2.19927
CLNS1A	0.748297	7.64664	4.45427	1.93812e-05	0.00018456	2.19902
EIF6	0.427779	7.88564	4.45314	1.94687e-05	0.000185218	2.19473
RP3-334F4.1	0.417597	7.6731	4.45234	1.95305e-05	0.000185631	2.1917
PRDX2	0.293819	7.17283	4.44952	1.97513e-05	0.000187534	2.18097
KAT7	-0.326264	7.63238	-4.44931	1.97677e-05	0.000187534	2.18018
MAP2K2	0.477378	7.87198	4.44816	1.98581e-05	0.000188214	2.17583
PROSER1	-0.3637	6.90378	-4.44661	1.9981e-05	0.000189202	2.16994
TCOF1	0.246441	6.81536	4.44447	2.01515e-05	0.000190638	2.16183
MRPL9	0.485671	7.221	4.4438	2.02054e-05	0.00019097	2.15928
MAST1	-0.529021	7.64983	-4.43857	2.06297e-05	0.000194798	2.13945
CXCL10	-0.284151	6.06936	-4.43569	2.08677e-05	0.000196861	2.1285
CYC1	0.58753	7.91235	4.43292	2.10981e-05	0.000198849	2.11803
PTBP1	0.460353	8.74885	4.43249	2.11342e-05	0.000198899	2.1164
TEX40	-0.347577	6.64113	-4.43239	2.11428e-05	0.000198899	2.11601
TFE3	-0.281183	7.1794	-4.43184	2.11888e-05	0.000199039	2.11393
BTBD3	1.7105	5.93725	4.43174	2.11969e-05	0.000199039	2.11357
RAD54B	0.199539	4.3098	4.42953	2.13842e-05	0.00020061	2.10518
ARHGAP25	-0.428691	7.5141	-4.42918	2.14136e-05	0.000200701	2.10386
MED13L	-0.346068	6.16725	-4.4276	2.15483e-05	0.000201594	2.09788
ARFGAP3	-0.56882	6.70202	-4.42739	2.15665e-05	0.000201594	2.09708
SDS	0.281	6.35994	4.42736	2.15688e-05	0.000201594	2.09698
SLC22A18	0.444618	7.43156	4.4264	2.16512e-05	0.000202178	2.09334
UNC13B	0.482517	7.35778	4.4247	2.17974e-05	0.000203356	2.08692
DPP3	0.406252	6.90526	4.42392	2.1865e-05	0.000203798	2.08396
ZNF133	-0.233127	6.56553	-4.4194	2.22606e-05	0.000207294	2.06686
NEDD8	0.330553	8.12791	4.41751	2.24273e-05	0.000208654	2.05974
RPS27L	0.66986	10.1389	4.41635	2.25313e-05	0.000209429	2.05533
MFSD9	-0.273729	5.36429	-4.4131	2.2823e-05	0.00021191	2.04306
PIAS4	0.332109	4.70365	4.41291	2.28401e-05	0.00021191	2.04235
GNB1L	0.221958	6.52135	4.40403	2.36567e-05	0.000219285	2.00885
C8orf60	0.369647	6.97977	4.40271	2.37801e-05	0.000220227	2.00388
PCNP	0.543021	7.38029	4.40032	2.40064e-05	0.000222119	1.99485
MRPS27	0.641362	7.81007	4.39739	2.42859e-05	0.000224501	1.98381
RABEPK	0.291328	7.57313	4.39694	2.43285e-05	0.000224689	1.98214
CD48	1.04632	10.3252	4.39521	2.44953e-05	0.000226023	1.97563
RAN	0.735255	7.42594	4.39328	2.46823e-05	0.000227541	1.96838
SF3B1	-0.454991	8.85615	-4.39152	2.48547e-05	0.000228922	1.96174
FAM173A	0.533512	7.11255	4.385	2.55028e-05	0.000234677	1.9372
FEZ2	-0.245883	5.77411	-4.38268	2.57364e-05	0.000236611	1.92851
CNBP	0.55938	9.1666	4.37858	2.61557e-05	0.000240248	1.91311
RP5-1118D24.2	0.367842	6.21084	4.3782	2.61946e-05	0.000240349	1.91169
SLC28A1	0.291879	6.50804	4.37801	2.62143e-05	0.000240349	1.91097
AAMDC	0.31895	7.34254	4.3772	2.62985e-05	0.000240903	1.90792
NUDT13	-0.180308	3.83375	-4.3708	2.69689e-05	0.00024682	1.88392
KRT8P12	0.277053	6.21874	4.36803	2.72651e-05	0.000249305	1.87352
MCM3	0.490534	7.13328	4.36219	2.78982e-05	0.000254864	1.85164
PAF1	0.363197	6.92689	4.36081	2.80495e-05	0.000255953	1.84649
BLVRA	-0.565829	7.01636	-4.36064	2.80681e-05	0.000255953	1.84586
COL9A2	-0.523448	6.87971	-4.35819	2.83399e-05	0.0002582	1.83667
EID1	0.620031	7.07057	4.3562	2.8562e-05	0.000259989	1.82924
LIN7C	0.435805	4.74342	4.35544	2.86478e-05	0.000260536	1.82638
DDX56	0.34266	6.96499	4.35496	2.87012e-05	0.000260786	1.8246
C9orf114	0.382472	6.24603	4.35359	2.88561e-05	0.000261958	1.81948
EDNRB	2.34501	6.67419	4.3477	2.95311e-05	0.000267845	1.79745
SRPX	-0.226534	4.57069	-4.34696	2.96165e-05	0.000268379	1.7947
TENC1	-0.248501	6.88892	-4.34585	2.97463e-05	0.000269314	1.79053
HYAL2	0.338289	7.15117	4.34098	3.0319e-05	0.000274254	1.77236
FAM179B	-0.397373	4.86016	-4.34028	3.0402e-05	0.000274548	1.76976
STIL	0.224987	5.37296	4.34025	3.04058e-05	0.000274548	1.76964
NBPF1	-0.492813	8.59538	-4.33934	3.05139e-05	0.000275279	1.76626
F13A1	-0.482212	6.7584	-4.338	3.06742e-05	0.000276478	1.76127
CTRB2	-0.284449	6.41869	-4.33763	3.07191e-05	0.000276636	1.75988
NOP10	0.642288	9.102	4.33734	3.07544e-05	0.000276708	1.75878
BLVRB	-0.542481	7.8757	-4.33503	3.1034e-05	0.000278975	1.75017
CSNK1G2	0.26796	7.23901	4.33449	3.10989e-05	0.00027931	1.74817
KAT8	-0.276986	6.67987	-4.33378	3.11862e-05	0.000279844	1.74551
AES	0.471444	7.20524	4.33355	3.12137e-05	0.000279844	1.74467
SAFB	0.199439	6.26425	4.33249	3.13438e-05	0.000280761	1.74071
PPA1	0.839431	9.76196	4.32759	3.19496e-05	0.000285934	1.72248
CNIH1	0.780201	7.80685	4.3272	3.1999e-05	0.000286124	1.721
MZF1	0.29783	7.53687	4.32269	3.25673e-05	0.000290948	1.70424
TFAM	0.306219	5.91223	4.32096	3.27885e-05	0.000292666	1.6978
TM9SF4	0.388986	8.24308	4.32037	3.28641e-05	0.000293082	1.6956
SERPINB2	-0.268204	4.82758	-4.32004	3.29071e-05	0.000293183	1.69436
ZFYVE21	-0.21676	4.52945	-4.31983	3.29335e-05	0.000293183	1.69359
SDC2	-0.219374	5.38375	-4.31864	3.30877e-05	0.000294297	1.68915
RRP1	0.325136	7.12573	4.31799	3.31718e-05	0.000294686	1.68673
SEC24A	-0.799644	7.93681	-4.31785	3.31897e-05	0.000294686	1.68622
STAM	-0.344568	5.61136	-4.31693	3.33092e-05	0.000295488	1.68279
LAGE3	0.522172	7.54623	4.3142	3.36652e-05	0.000298384	1.67267
RPL23AP32	0.19546	4.6531	4.31374	3.3726e-05	0.000298661	1.67095
BST2	0.670109	9.03875	4.31327	3.37875e-05	0.000298944	1.66922
AVEN	0.62822	7.33503	4.31092	3.40992e-05	0.000301439	1.66048
MRPL12	0.441285	7.24199	4.30884	3.43763e-05	0.000303528	1.65277
ISG15	1.3076	8.4308	4.3087	3.43957e-05	0.000303528	1.65224
DMXL2	-0.593383	4.22588	-4.30644	3.46994e-05	0.000305941	1.64387
MRPS16	0.424109	7.28412	4.30514	3.48758e-05	0.000307229	1.63904
TOMM20	0.611175	8.17644	4.30344	3.51085e-05	0.00030901	1.63271
RAP1GAP2	-0.600778	5.94401	-4.303	3.51678e-05	0.000309263	1.63111
GYG1	0.764809	8.14848	4.30183	3.53286e-05	0.000310407	1.62676
GPR15	-0.335757	6.29299	-4.29997	3.55858e-05	0.000312395	1.61986
BAP1	0.25081	7.67313	4.29907	3.57106e-05	0.000313219	1.61653
POMGNT1	0.305173	7.06514	4.29819	3.58325e-05	0.000314015	1.61329
CHEK1	0.290918	3.84267	4.29564	3.61904e-05	0.000316606	1.60383
UTP20	0.283644	6.83959	4.29564	3.61907e-05	0.000316606	1.60382
MAP3K12	-0.247801	6.45316	-4.29346	3.64981e-05	0.000319019	1.59577
SSSCA1	0.505693	6.95227	4.29258	3.66236e-05	0.000319731	1.5925
USP10	-0.323191	7.00797	-4.29245	3.66428e-05	0.000319731	1.59201
TEX2	0.288353	7.44607	4.29154	3.67717e-05	0.000320579	1.58866
ABCG1	-0.299272	4.32922	-4.28911	3.71217e-05	0.000323352	1.57965
NABP2	0.262249	5.50703	4.28333	3.79651e-05	0.000330414	1.55827
FAM114A1	-0.44614	6.57833	-4.28209	3.81478e-05	0.000331719	1.5537
TECPR2	-0.334081	6.27578	-4.2799	3.84731e-05	0.00033426	1.54563
IMPA2	-0.425708	5.67959	-4.27916	3.85835e-05	0.000334932	1.5429
AATF	0.279273	7.97844	4.27888	3.86266e-05	0.000335018	1.54184
CA6	-0.223773	7.42026	-4.27614	3.90385e-05	0.000338301	1.53175
HLA-DRB4	-0.348331	5.30289	-4.27535	3.91582e-05	0.000338806	1.52884
GIGYF2	-0.305233	7.26174	-4.27532	3.91638e-05	0.000338806	1.5287
CNTRL	-0.289111	7.29731	-4.27359	3.94267e-05	0.000340788	1.52234
NEK2	0.29229	4.37794	4.27311	3.95011e-05	0.000341009	1.52054
PTPRK	0.912258	5.76434	4.27298	3.95197e-05	0.000341009	1.52009
EEF1A2	0.459524	5.64171	4.27202	3.96683e-05	0.000341849	1.51652
AP1G2	-0.354473	6.70942	-4.27184	3.96956e-05	0.000341849	1.51587
GANAB	0.449743	9.97497	4.27169	3.97184e-05	0.000341849	1.51532
ABR	-0.280496	6.07103	-4.2712	3.97941e-05	0.000342209	1.51351
PRDX6	0.526382	8.16733	4.27012	3.99612e-05	0.000343165	1.50952
ENO2	-0.84851	7.18719	-4.27004	3.99731e-05	0.000343165	1.50924
SPRY2	-0.251973	3.76001	-4.26613	4.05841e-05	0.000347853	1.49481
GART	0.256343	5.81437	4.2661	4.0588e-05	0.000347853	1.49472
FAM206A	0.33584	7.54933	4.26546	4.069e-05	0.000348363	1.49234
RP2	-0.158788	3.18827	-4.26529	4.07164e-05	0.000348363	1.49172
VARS	0.4313	7.48148	4.26395	4.09283e-05	0.00034988	1.48678
HAUS7	0.353349	5.96507	4.25966	4.16128e-05	0.000355431	1.47101
SLC41A3	0.239846	7.71762	4.25853	4.17961e-05	0.000356412	1.46683
LTBP2	-0.310691	6.54236	-4.25852	4.17981e-05	0.000356412	1.46678
TRAPPC6A	0.436155	7.70317	4.25221	4.28294e-05	0.000364898	1.4436
DHRS1	-0.308392	7.23956	-4.24425	4.41679e-05	0.000375984	1.41435
KIF22	0.302827	6.6054	4.2425	4.44665e-05	0.000378033	1.40794
WDR59	-0.444188	6.70644	-4.24241	4.44832e-05	0.000378033	1.40758
PDCD11	0.231684	6.55691	4.24187	4.45755e-05	0.000378499	1.40561
TUBB	0.67388	9.27804	4.24124	4.46839e-05	0.000379101	1.4033
SAMSN1	-1.12878	4.93581	-4.23809	4.52297e-05	0.00038341	1.39176
SRSF7	-0.564054	7.65902	-4.23663	4.54853e-05	0.000385254	1.3864
BTBD2	0.390783	6.93033	4.23565	4.56578e-05	0.000386391	1.38281
CAB39	-0.550351	7.9261	-4.23493	4.57841e-05	0.000387136	1.38018
KIAA0226	-0.427614	7.4317	-4.23335	4.60645e-05	0.000389181	1.37438
SRSF4	-0.441154	7.83351	-4.23072	4.65332e-05	0.000392813	1.36475
FLT3LG	0.222063	4.43538	4.23	4.66631e-05	0.000393581	1.36211
ALDH1B1	0.274593	6.44095	4.22679	4.72434e-05	0.000398144	1.35036
HECTD3	-0.312723	6.91653	-4.22614	4.73617e-05	0.000398808	1.34798
PRC1	0.703251	5.85045	4.2236	4.7827e-05	0.000402392	1.33869
DCUN1D2	0.240678	6.21614	4.22195	4.81327e-05	0.000404627	1.33264
KIAA0513	-0.524273	6.6025	-4.22125	4.82613e-05	0.00040509	1.3301
FARSA	0.381788	7.0625	4.22122	4.82679e-05	0.00040509	1.32997
ELAC1	0.183077	3.84785	4.22074	4.83568e-05	0.000405499	1.32822
CD72	-0.310436	5.83098	-4.22023	4.84524e-05	0.000405965	1.32635
TIMM44	0.226549	6.94645	4.21978	4.85362e-05	0.00040633	1.3247
IDUA	0.626764	7.0947	4.21628	4.91936e-05	0.000411493	1.31192
MED16	0.43141	7.00392	4.21594	4.92582e-05	0.000411692	1.31067
CHCHD2	0.573072	10.3526	4.21309	4.97994e-05	0.000415872	1.30029
P4HB	0.577089	10.2732	4.21131	5.01418e-05	0.000418386	1.29378
MYH9	-0.403298	7.97875	-4.21011	5.0373e-05	0.000419969	1.28941
SERPINB10	-0.202439	6.37391	-4.20791	5.08004e-05	0.000423183	1.28138
DNMBP	-0.33919	6.69625	-4.20631	5.11136e-05	0.000425442	1.27554
ILVBL	0.419345	7.0841	4.20508	5.1356e-05	0.000427108	1.27105
MAPRE2	-0.303537	6.71244	-4.20321	5.1726e-05	0.000429831	1.26423
PSMD13	0.329428	7.38596	4.20294	5.17795e-05	0.000429923	1.26325
ALOX12	-0.261678	6.22982	-4.20271	5.1826e-05	0.000429956	1.2624
HTR2A	0.208158	4.64304	4.20078	5.22104e-05	0.00043279	1.25538
LANCL1	0.345666	7.20214	4.1998	5.2407e-05	0.000434064	1.25181
HBB	-1.42478	9.23195	-4.19887	5.25941e-05	0.000435257	1.24842
PMS2P8	0.314497	5.02154	4.19728	5.29161e-05	0.000437213	1.24262
CFDP1	-0.350805	5.5123	-4.19727	5.2917e-05	0.000437213	1.24261
ASB13	-0.309167	6.88939	-4.19689	5.29957e-05	0.000437506	1.2412
LYRM4	0.59869	6.49524	4.19645	5.30838e-05	0.000437775	1.23962
GAB1	-0.203428	6.45416	-4.19625	5.31249e-05	0.000437775	1.23888
TNFRSF14	0.519186	6.61114	4.19609	5.31581e-05	0.000437775	1.23829
DUSP3	-0.220161	6.5552	-4.19482	5.34163e-05	0.000439543	1.23369
POLR2E	0.417251	7.65571	4.19401	5.35836e-05	0.000440562	1.23072
TMEM176A	-0.36117	7.05527	-4.19261	5.38717e-05	0.000442571	1.22563
SRSF5	-0.399379	7.84456	-4.19161	5.40778e-05	0.000443816	1.222
SLC16A1	0.360673	5.37796	4.19145	5.41111e-05	0.000443816	1.22141
HSD17B10	0.467366	8.38443	4.18345	5.57935e-05	0.000457114	1.19234
PFDN4	0.442707	6.26933	4.18331	5.58228e-05	0.000457114	1.19184
NCL	0.558113	9.65022	4.18241	5.60151e-05	0.000458318	1.18858
FLT3	-0.288727	6.642	-4.18139	5.62344e-05	0.00045974	1.18487
SECISBP2	0.413398	6.66465	4.18064	5.63959e-05	0.000460688	1.18214
HAMP	0.284525	5.75105	4.18003	5.6528e-05	0.000461395	1.17992
PKN1	0.35221	6.75488	4.17958	5.66252e-05	0.000461815	1.17829
NMI	-0.588224	6.02999	-4.17758	5.70593e-05	0.00046498	1.17104
BTD	0.426206	7.22692	4.17431	5.77785e-05	0.000470356	1.15915
CYTH4	-0.250487	7.37459	-4.17415	5.7812e-05	0.000470356	1.1586
C10orf2	0.294811	6.10282	4.17042	5.86428e-05	0.000476732	1.14505
GRHPR	0.333751	7.9577	4.16996	5.8745e-05	0.000477179	1.1434
METTL3	-0.341964	6.94781	-4.1692	5.89158e-05	0.000478182	1.14064
MCC	0.361717	7.35421	4.16895	5.89725e-05	0.000478259	1.13973
MRPL22	0.555681	6.49722	4.16856	5.90591e-05	0.000478578	1.13834
FAM120A	0.254541	7.0136	4.16653	5.95198e-05	0.000481925	1.13096
POLE3	0.695711	6.97489	4.16382	6.01367e-05	0.00048653	1.12117
ANAPC2	0.330497	7.56183	4.16341	6.02315e-05	0.000486907	1.11968
IGLL3P	-0.986477	10.5122	-4.16306	6.03131e-05	0.000487178	1.11839
MMP16	0.156198	4.72642	4.16091	6.08084e-05	0.000490786	1.11063
HLA-DOA	-0.201085	6.29705	-4.15788	6.15155e-05	0.000496097	1.09966
RASL12	-0.280071	6.17421	-4.15681	6.17671e-05	0.000497729	1.09579
UQCRB	0.47079	8.12127	4.15533	6.21152e-05	0.000500136	1.09045
GFRA2	-0.266488	6.39352	-4.15462	6.22841e-05	0.000501097	1.08788
NF1	0.115738	3.40751	4.15306	6.26555e-05	0.000503684	1.08223
IKBKB	-0.286903	5.35941	-4.151	6.31483e-05	0.000507243	1.0748
CHMP5	0.683919	6.49629	4.15001	6.33858e-05	0.000508746	1.07124
PABPN1	-0.381707	6.99386	-4.14923	6.3574e-05	0.000509852	1.06842
TPM1	-0.258674	5.23191	-4.14873	6.36962e-05	0.000510428	1.0666
HIPK1	-0.374827	5.89436	-4.14823	6.38164e-05	0.000510986	1.06481
RRAS	-0.354947	6.29382	-4.14742	6.40137e-05	0.00051216	1.06189
ANKRD12	-0.394592	5.87492	-4.14587	6.43935e-05	0.000514791	1.05627
SUCLG1	0.468221	8.34254	4.14183	6.53888e-05	0.000522251	1.04172
PLXNA3	-0.398043	7.35302	-4.14167	6.54298e-05	0.000522251	1.04113
GIPC2	0.128933	3.48232	4.13902	6.60913e-05	0.000527114	1.03158
LARP1	0.487351	8.74992	4.13479	6.71598e-05	0.000535214	1.01637
APBA3	0.396386	6.62273	4.13087	6.81688e-05	0.000542828	1.00222
SNRPD1	0.493683	6.46378	4.12867	6.87393e-05	0.00054694	0.99432
GLS	-0.358177	6.54299	-4.12829	6.88376e-05	0.000547291	0.992966
POLR2H	0.403741	8.15309	4.12711	6.91468e-05	0.000549318	0.988715
SRPRB	0.578204	9.44391	4.12666	6.92661e-05	0.000549833	0.98708
KIAA0226L	-0.325872	4.96074	-4.12442	6.98553e-05	0.000554076	0.979047
CST1	0.286816	4.50396	4.1238	7.00203e-05	0.000554949	0.97681
PRKAR1B	0.274637	6.84258	4.12284	7.02737e-05	0.000555743	0.973383
CD79A	-1.19787	8.74518	-4.12282	7.02791e-05	0.000555743	0.973311
TMEM40	0.262472	5.48331	4.1228	7.02854e-05	0.000555743	0.973226
RAB40B	-0.484424	6.30831	-4.12236	7.0404e-05	0.000556247	0.971627
ALDOA	0.563152	10.2246	4.12117	7.07213e-05	0.000558317	0.967363
CDKN1B	-0.902218	7.49616	-4.1206	7.08726e-05	0.000559075	0.965337
MRPL2	0.289423	7.42341	4.11854	7.14278e-05	0.000563016	0.957937
CCDC9	0.234215	7.53813	4.11571	7.21976e-05	0.000568641	0.947772
TM7SF2	0.412164	7.47448	4.11511	7.23634e-05	0.000569503	0.945597
TOR4A	0.413124	7.05682	4.11464	7.24906e-05	0.000569523	0.943932
PRMT1	0.485384	9.04286	4.11455	7.25163e-05	0.000569523	0.943597
SH2D3A	0.208349	5.6427	4.11423	7.26049e-05	0.000569523	0.942438
ZBED1	-0.28301	6.82353	-4.11399	7.2669e-05	0.000569523	0.941601
GPX3	-0.656297	6.72558	-4.11393	7.26863e-05	0.000569523	0.941376
GTF2IRD2B	0.251513	5.78949	4.11387	7.27039e-05	0.000569523	0.941147
PSMB10	0.495148	7.60463	4.11253	7.30716e-05	0.00057196	0.936364
LTBP1	0.39776	6.73011	4.11175	7.3289e-05	0.000573219	0.933547
CSK	0.528238	8.23171	4.11117	7.34477e-05	0.000574016	0.931496
C11orf80	-0.530461	7.23891	-4.10955	7.39017e-05	0.000577118	0.925654
UPF2	-0.272842	5.9502	-4.10907	7.40334e-05	0.0005777	0.923967
COQ4	0.366491	7.23301	4.10872	7.41314e-05	0.000578019	0.922712
IP6K2	0.410097	6.66133	4.10573	7.49741e-05	0.000584139	0.911997
QKI	-0.402372	5.75186	-4.10268	7.58444e-05	0.000590184	0.901056
NCOR1	-0.20647	6.07453	-4.1026	7.58666e-05	0.000590184	0.900779
C5orf30	0.416328	6.32283	4.10225	7.59683e-05	0.000590521	0.899509
PIP4K2B	0.178394	7.57468	4.10191	7.60649e-05	0.000590818	0.898305
GFPT2	0.27416	6.10647	4.10101	7.63243e-05	0.000592377	0.895078
RRAGD	0.940203	7.67113	4.10036	7.65122e-05	0.000593381	0.892747
SLC12A7	-0.273931	7.33141	-4.09983	7.66648e-05	0.000594108	0.890859
ACP5	-0.546594	7.09199	-4.09695	7.7504e-05	0.000600152	0.88054
PARP4	-0.349154	7.57953	-4.09567	7.78769e-05	0.000602399	0.875991
TP53TG1	0.314632	6.14277	4.09543	7.79479e-05	0.000602399	0.875128
SUOX	-0.221862	7.11415	-4.09535	7.7973e-05	0.000602399	0.874822
ERI3	0.284007	6.05605	4.09409	7.83427e-05	0.000604754	0.870339
HOXC4	0.291299	7.23616	4.09391	7.83973e-05	0.000604754	0.869679
PDK3	-0.212163	5.45702	-4.09328	7.85821e-05	0.000605645	0.867448
SRRM1	-0.325751	7.72259	-4.09311	7.86326e-05	0.000605645	0.866839
RPARP-AS1	0.188965	4.79224	4.09168	7.90599e-05	0.000608472	0.861703
PTCH1	0.409442	5.82871	4.08988	7.95963e-05	0.000612135	0.855295
NUPL1	-0.215176	4.84463	-4.08838	8.00472e-05	0.000615135	0.849942
PSMD8	0.51595	8.12141	4.08719	8.04078e-05	0.000617437	0.845683
PWWP2A	0.180941	4.7499	4.08484	8.11242e-05	0.000622465	0.837278
SLA	-0.42136	6.7071	-4.08444	8.12461e-05	0.000622928	0.835856
C4orf6	0.215014	5.40987	4.08389	8.14137e-05	0.00062374	0.833903
SMG5	0.191295	6.91669	4.08185	8.20416e-05	0.000628075	0.826624
PTPN12	-0.210592	4.51379	-4.08128	8.22179e-05	0.000628948	0.824591
CDK16	-0.177261	7.32586	-4.07981	8.26722e-05	0.000631945	0.81937
CACNB1	-0.300661	5.61505	-4.07891	8.29535e-05	0.00063338	0.816152
DROSHA	0.344878	6.51181	4.07881	8.29851e-05	0.00063338	0.815791
SLC34A1	0.247111	6.29657	4.07729	8.34624e-05	0.000636542	0.810357
APPBP2	-0.214136	4.90556	-4.07426	8.44167e-05	0.000642882	0.799587
TSFM	0.21621	6.54543	4.07425	8.44207e-05	0.000642882	0.799542
PDGFRA	-0.311177	4.12951	-4.0735	8.46598e-05	0.000644217	0.796863
TSR3	0.344585	6.34103	4.07299	8.48218e-05	0.000644798	0.795051
NIT2	0.590451	7.53432	4.07286	8.48637e-05	0.000644798	0.794585
PEX10	0.26094	6.44684	4.07015	8.57319e-05	0.000650906	0.784942
RNF17	0.1876	5.12562	4.06916	8.605e-05	0.000652831	0.781434
SYNJ1	-0.226827	4.73344	-4.06852	8.62578e-05	0.000653917	0.77915
YIF1A	0.584575	8.06932	4.06722	8.66809e-05	0.000656632	0.774515
RIPK1	-0.330149	6.74974	-4.0661	8.70468e-05	0.000658607	0.770525
RP4-710M16.1	0.340661	8.17951	4.06602	8.70719e-05	0.000658607	0.770253
KBTBD4	0.231908	5.85595	4.06432	8.76294e-05	0.000662329	0.764208
NBEA	0.782128	5.04085	4.06402	8.77272e-05	0.000662573	0.763152
CFL1	0.438869	10.8488	4.06258	8.8203e-05	0.000665635	0.758029
WNK1	-0.188185	5.98043	-4.0624	8.82642e-05	0.000665635	0.757372
CDC37	0.376201	7.77421	4.0613	8.86278e-05	0.000667878	0.753479
PKP4	0.515025	5.83337	4.05984	8.91151e-05	0.00067105	0.748287
URI1	0.402022	7.31601	4.0591	8.93618e-05	0.000672408	0.745668
CD200	1.22186	6.94144	4.05873	8.94858e-05	0.00067284	0.744355
IER3	-0.507303	6.51572	-4.05759	8.98703e-05	0.000674796	0.740295
VDR	0.374526	6.97319	4.05756	8.98794e-05	0.000674796	0.740199
HRAS	0.33377	6.31873	4.05634	9.02925e-05	0.000677395	0.735857
RRM2	1.18458	6.61389	4.05522	9.06712e-05	0.000679731	0.731894
SIRT1	-0.34866	4.65999	-4.05411	9.10517e-05	0.000681903	0.727929
TCF25	-0.361655	7.99785	-4.05398	9.10957e-05	0.000681903	0.727471
PTRH2	0.405199	7.61135	4.05089	9.21565e-05	0.000689334	0.716509
NCOA4	-0.815177	8.41884	-4.04944	9.26583e-05	0.000692575	0.711367
CDK12	-0.186155	5.32043	-4.04859	9.29532e-05	0.000694266	0.708359
TRIM3	0.266221	6.30815	4.04803	9.31468e-05	0.000695198	0.70639
EIF2D	0.396898	8.27189	4.0455	9.40319e-05	0.000701287	0.697436
SIL1	0.48434	8.31685	4.04295	9.49368e-05	0.000707514	0.68837
SGTA	0.286372	7.35706	4.04057	9.57832e-05	0.000713296	0.679968
ARHGEF2	0.38649	8.13891	4.03927	9.62511e-05	0.000716252	0.675355
RBM25	-0.370634	6.55399	-4.03896	9.63614e-05	0.000716446	0.674271
LOC103344931	0.160185	5.41715	4.0388	9.64187e-05	0.000716446	0.673708
IFI6	1.06766	7.75991	4.03823	9.66267e-05	0.000717464	0.671669
ASNA1	0.398659	8.02832	4.03801	9.67061e-05	0.000717526	0.670892
ZMIZ1	-0.785596	5.59506	-4.03649	9.72541e-05	0.000721064	0.665543
MBD3	0.272389	8.593	4.03467	9.79186e-05	0.000725459	0.659098
RGS1	-1.16025	6.15288	-4.0335	9.83498e-05	0.00072812	0.654939
ACOT8	0.260613	7.33323	4.02959	9.97932e-05	0.000738266	0.641151
APRT	0.412315	7.90659	4.02794	0.00010041	0.000742286	0.635319
SFSWAP	-0.175492	6.90685	-4.02697	0.000100774	0.000744435	0.631893
STX4	-0.383387	6.33142	-4.02436	0.000101762	0.000751179	0.622668
NDEL1	-0.370097	7.28801	-4.02191	0.000102696	0.00075752	0.614023
DCHS1	-0.332988	7.00535	-4.02134	0.000102913	0.000758572	0.612021
PSEN2	0.333817	5.98395	4.02085	0.000103102	0.000759414	0.610282
TOMM40	0.361278	8.09212	4.0202	0.000103353	0.000760702	0.607989
IRF3	0.416027	8.1875	4.01765	0.000104337	0.000767386	0.599025
OSBPL2	-0.229273	6.6412	-4.01714	0.000104537	0.0007683	0.59721
FOXO1	-0.314531	6.79492	-4.01646	0.000104802	0.00076969	0.594813
WDR76	0.295757	6.00528	4.01532	0.000105248	0.000772226	0.590798
SLC38A1	0.68817	8.47458	4.01502	0.000105367	0.000772226	0.58973
RLF	-0.258342	5.55123	-4.01499	0.000105376	0.000772226	0.589642
FAM49A	-0.662908	6.48335	-4.01331	0.00010604	0.000776525	0.583705
ALAS2	-0.362843	7.02386	-4.01165	0.000106694	0.000780331	0.577888
CISD1	0.617829	6.71974	4.0116	0.000106714	0.000780331	0.577711
CLASP1	-0.34563	6.91669	-4.01099	0.000106958	0.000780969	0.575554
SCAF11	-0.303421	7.24593	-4.01086	0.000107009	0.000780969	0.575095
LSS	-0.197455	6.27608	-4.0108	0.000107033	0.000780969	0.574888
RRP15	0.335172	4.46724	4.00804	0.000108138	0.000788463	0.565174
ATG4A	-0.323023	7.97325	-4.00088	0.000111053	0.000808975	0.540012
RAP1GAP	-0.147541	7.56667	-4.0007	0.000111129	0.000808975	0.53937
RASSF7	0.167687	9.05102	4.00045	0.000111234	0.000808975	0.538474
KIAA1109	-0.209091	5.64984	-4.00036	0.000111271	0.000808975	0.538159
ANK1	-0.178044	5.55469	-3.99935	0.000111687	0.000810987	0.534635
LGALS9	-0.374764	7.69103	-3.9993	0.000111708	0.000810987	0.534451
CTPS1	0.534714	5.80222	3.99864	0.000111982	0.000812393	0.532136
MCM9	-0.234734	4.61392	-3.99795	0.000112268	0.000813648	0.529726
DDA1	0.423589	7.02919	3.99784	0.000112316	0.000813648	0.52932
ESM1	-0.162117	3.83876	-3.99666	0.000112809	0.000816276	0.525175
ASF1B	0.312345	7.45092	3.99658	0.00011284	0.000816276	0.524916
MICU2	-0.648656	5.71014	-3.99536	0.000113354	0.000819405	0.520623
MCHR1	-0.224962	6.29708	-3.99342	0.000114174	0.000824745	0.513804
MAP3K2	-0.271441	6.23464	-3.99244	0.000114587	0.000827136	0.510392
TUBB4B	0.607129	8.9029	3.99063	0.000115359	0.000832114	0.504045
ACOT11	0.163527	3.97967	3.99017	0.000115558	0.000832959	0.50241
SESN1	-0.584472	7.34327	-3.9884	0.00011632	0.000837849	0.496203
ESRRG	0.569327	4.74594	3.98797	0.000116506	0.000838591	0.494693
PLAA	0.19181	4.77835	3.9868	0.000117012	0.000841637	0.490593
HIST1H4H	0.604849	5.07856	3.98439	0.000118059	0.000848568	0.482168
ZNF107	-0.284796	3.51089	-3.9788	0.000120529	0.000865703	0.462598
MAPK7	-0.165745	6.25438	-3.97806	0.000120858	0.00086745	0.460022
STX10	0.263621	8.06805	3.97755	0.000121088	0.000868486	0.458223
MRPL42	0.535213	7.74342	3.97714	0.000121273	0.000869163	0.45678
ANXA4	-0.387281	6.14629	-3.97696	0.000121354	0.000869163	0.456147
SNX10	-0.512644	6.4762	-3.97664	0.000121498	0.000869577	0.455027
H2BFS	0.966943	9.13496	3.97392	0.000122724	0.000877727	0.445542
MERTK	-0.654397	6.33528	-3.97056	0.000124262	0.00088762	0.433773
SHFM1	0.463873	7.91341	3.97051	0.000124283	0.00088762	0.433613
INSR	0.359308	6.69483	3.96691	0.000125947	0.000898048	0.421045
SLC10A3	0.411779	7.09849	3.96685	0.000125976	0.000898048	0.420826
DDX10	0.385597	7.27088	3.96678	0.000126009	0.000898048	0.420577
RP4-781L3.1	0.577161	8.39863	3.96417	0.000127228	0.000906096	0.41148
ZZEF1	-0.334992	7.14978	-3.96371	0.000127445	0.000907003	0.40987
FNBP1	-0.846209	6.58733	-3.96279	0.000127879	0.000909448	0.406661
LIFR	0.118477	3.55119	3.96155	0.000128465	0.000912974	0.402342
GADD45A	1.12433	8.46564	3.9611	0.000128676	0.000913837	0.400785
GNL1	0.266683	7.04345	3.95971	0.000129337	0.000917886	0.395945
WNT16	0.283416	5.38959	3.95779	0.000130258	0.000923772	0.389244
MRPS30	0.335534	6.02219	3.95652	0.000130872	0.000927473	0.384804
SLC25A13	0.22949	4.54973	3.95421	0.000131988	0.000934731	0.376778
PTTG3P	0.311424	5.77292	3.95385	0.000132164	0.000935321	0.375521
IARS	0.631008	9.33093	3.95326	0.000132451	0.000936694	0.373474
PMVK	0.49785	7.97022	3.95103	0.000133545	0.000943564	0.365702
GNA12	-0.265218	6.03729	-3.9509	0.000133609	0.000943564	0.365252
PARP2	-0.302943	6.9424	-3.94778	0.000135154	0.000953267	0.35439
NEMF	-0.452266	5.39995	-3.94774	0.000135171	0.000953267	0.35427
LZTS3	-0.223571	6.53503	-3.94676	0.000135661	0.000956058	0.35085
ATP6V0D1	-0.521196	8.38686	-3.94322	0.000137442	0.000967936	0.338531
ATP8B4	-0.287782	4.14526	-3.94252	0.000137797	0.000969755	0.3361
ICE2	0.518526	5.69957	3.94198	0.000138068	0.000970988	0.334244
KLK6	-0.300769	6.66647	-3.93781	0.0001402	0.000985298	0.319772
KIAA0040	0.402601	7.34783	3.93736	0.000140433	0.000986247	0.318207
ZFP37	0.1599	5.18982	3.93702	0.00014061	0.000986808	0.317014
CYLD	-0.270694	6.16215	-3.93579	0.000141247	0.000990591	0.312746
COX7A2L	0.450769	8.74338	3.93523	0.000141539	0.00099144	0.310797
SF3B2	0.374117	8.75529	3.93502	0.000141647	0.00099144	0.310075
RFX5	0.360159	7.74646	3.93499	0.000141662	0.00099144	0.309975
TRIB3	0.410124	7.29373	3.93424	0.000142051	0.000993476	0.307385
CAMLG	0.569621	7.20566	3.93356	0.000142411	0.0009953	0.305
NCF2	-0.564864	6.28674	-3.92858	0.000145038	0.00101296	0.287742
TMEM140	-0.446518	7.15529	-3.92797	0.000145365	0.00101454	0.285616
COX6A1	0.569552	9.86206	3.92652	0.000146137	0.00101923	0.280615
PHF10	-0.240879	6.98211	-3.92484	0.000147038	0.00102481	0.27481
CA1	-0.311762	6.09677	-3.92392	0.00014754	0.00102714	0.271596
GPR107	0.153623	6.34615	3.92373	0.000147639	0.00102714	0.27096
JMJD1C	-0.479965	4.72688	-3.92366	0.000147678	0.00102714	0.270713
CCDC30	0.187245	6.08737	3.92331	0.000147869	0.00102777	0.269492
TMEM231	0.160032	4.69199	3.92167	0.000148759	0.00103324	0.263826
ZWILCH	0.471208	5.30124	3.92101	0.000149121	0.00103504	0.261537
CEP162	0.136856	4.86093	3.91886	0.000150298	0.0010425	0.254115
ZNF606	0.232434	6.23359	3.91866	0.000150409	0.00104256	0.253414
ASAP2	-0.22211	4.07513	-3.91751	0.000151046	0.00104581	0.249426
COL15A1	-0.170778	4.12253	-3.91744	0.000151086	0.00104581	0.249178
MKNK2	0.645474	8.73735	3.91677	0.000151454	0.00104765	0.246881
COPZ1	0.380836	8.23116	3.91504	0.000152419	0.0010536	0.24089
C1QBP	0.776738	6.87429	3.91439	0.000152782	0.00105459	0.238645
TBC1D17	0.31542	7.38773	3.91439	0.000152783	0.00105459	0.238636
GEMIN6	0.389246	6.57099	3.91422	0.000152877	0.00105459	0.238057
DLG3	0.153292	6.67471	3.91403	0.00015298	0.00105459	0.237419
RELA	0.269853	7.74498	3.9137	0.000153166	0.00105516	0.236273
PRNP	-0.638457	6.48903	-3.91279	0.000153681	0.00105795	0.233109
TMSB4X	-1.9762	7.80587	-3.91247	0.000153857	0.00105795	0.232029
CDC34	0.372525	7.33	3.91242	0.000153885	0.00105795	0.231854
RNF219	-0.207768	3.83583	-3.91047	0.000154991	0.00106483	0.225096
TOR1B	0.410672	7.0716	3.90813	0.00015632	0.00107323	0.217039
CD209	-0.192079	6.6925	-3.90639	0.000157317	0.00107934	0.211042
KRBOX4	-0.245319	4.4863	-3.90521	0.000157999	0.00108328	0.206962
USP33	-0.418795	6.19491	-3.90394	0.000158735	0.00108759	0.202573
CORO1B	-0.331848	8.12741	-3.90369	0.000158878	0.00108784	0.201724
HSPH1	-0.45738	6.82605	-3.90316	0.00015919	0.00108923	0.199877
SEPT4	-0.228026	5.35769	-3.9016	0.000160096	0.00109469	0.19452
IL4	-0.208555	3.94167	-3.90066	0.00016065	0.00109774	0.191263
HSPE1	0.707627	6.47929	3.89924	0.000161483	0.00110268	0.186383
VPS72	0.388252	7.7659	3.89875	0.000161771	0.0011039	0.184703
ANXA1	-1.39124	5.84991	-3.89777	0.000162352	0.00110712	0.181322
NUBPL	0.16287	4.09383	3.89586	0.000163486	0.0011141	0.174755
ALDH8A1	-0.217823	3.88943	-3.89556	0.000163666	0.00111458	0.173714
MAP1S	0.318445	6.43799	3.89501	0.000163996	0.00111608	0.171818
CA14	-0.259795	6.81938	-3.89251	0.000165496	0.0011254	0.163227
APOM	0.237311	6.6662	3.89236	0.000165589	0.0011254	0.162698
CSGALNACT1	-1.24453	7.20907	-3.89144	0.000166147	0.00112844	0.159523
HNRNPAB	0.580101	8.63208	3.89001	0.000167016	0.00113358	0.154604
H3F3A	0.469717	6.71723	3.88929	0.000167452	0.00113577	0.152147
ECH1	0.344699	8.70018	3.88821	0.000168114	0.0011395	0.148422
TBCB	0.516365	7.6046	3.88748	0.000168564	0.00114179	0.145904
DCUN1D1	0.379707	6.86343	3.88689	0.000168924	0.00114285	0.143891
PSMC5	0.408347	8.35221	3.88685	0.000168946	0.00114285	0.143767
COL4A3	-0.152763	4.78572	-3.88531	0.000169901	0.00114854	0.138452
MRPL48	0.330507	7.71794	3.88445	0.000170432	0.00115135	0.135511
TBL3	0.303923	6.78031	3.88305	0.000171302	0.00115646	0.130707
SLC25A6	0.584265	10.5094	3.88258	0.000171597	0.00115768	0.129087
FGFR2	0.149925	5.03062	3.88104	0.000172563	0.00116342	0.123794
MRPL40	0.482385	8.23343	3.87614	0.000175668	0.00118356	0.106978
AFP	0.152931	5.01808	3.87321	0.000177549	0.00119544	0.0969363
DCTPP1	0.341947	8.28782	3.87299	0.00017769	0.00119559	0.0961899
ADM	1.51549	8.34792	3.87202	0.00017832	0.00119841	0.0928512
ITGB1	-0.412604	4.9803	-3.87198	0.000178345	0.00119841	0.0927181
EIF3H	0.524751	9.73097	3.86934	0.000180062	0.00120914	0.0836852
GOLGA4	-0.382517	6.43466	-3.86854	0.000180584	0.00121184	0.08096
STXBP3	-0.317576	4.36915	-3.86648	0.000181942	0.00122014	0.0738981
ANGPT2	0.233928	4.78965	3.8655	0.000182589	0.00122296	0.0705521
GYPA	-0.172534	4.32481	-3.86548	0.000182603	0.00122296	0.0704776
UBL4A	0.306024	7.14803	3.86337	0.000184011	0.00123157	0.0632383
HSP90AB1	0.530252	9.59231	3.86296	0.00018428	0.00123256	0.0618605
FAH	0.468938	6.52152	3.86169	0.000185135	0.00123745	0.0575012
RP11-114H24.6	-0.302511	6.83983	-3.86128	0.000185409	0.00123847	0.0561045
SEC61G	0.587592	9.35185	3.86053	0.000185917	0.00124104	0.0535263
PTPRG	0.88134	5.07047	3.85726	0.000188131	0.00125499	0.042373
EXTL2	0.553203	7.24937	3.85629	0.000188794	0.00125858	0.0390565
POGLUT1	0.368539	7.44083	3.85502	0.000189667	0.00126357	0.0347105
CXXC4	0.368133	6.95609	3.85166	0.000191989	0.0012782	0.0232429
SLC10A1	-0.301493	6.31807	-3.85125	0.000192272	0.00127924	0.0218577
DHCR7	0.353051	6.39091	3.84863	0.00019411	0.00129062	0.0128894
ELTD1	-0.130595	3.40925	-3.8458	0.000196102	0.00130266	0.00327245
ADAR	0.58275	9.6679	3.8457	0.000196179	0.00130266	0.00290421
THOP1	0.384586	6.26739	3.8427	0.000198315	0.00131599	-0.00730008
RCBTB2	-0.749077	6.33941	-3.84237	0.000198556	0.00131664	-0.00844304
TULP2	-0.252681	5.56525	-3.8422	0.000198675	0.00131664	-0.00900541
TUFM	0.50029	9.24898	3.841	0.000199542	0.00132152	-0.0131068
SH3GLB2	0.584517	7.41854	3.8386	0.00020128	0.00133216	-0.0212781
PLD1	-0.137517	4.73862	-3.83738	0.000202164	0.00133714	-0.0254035
CHPT1	-0.668685	7.23063	-3.83628	0.000202973	0.00134117	-0.0291659
KCND2	0.146399	3.3935	3.83618	0.000203046	0.00134117	-0.0295035
PAK1IP1	0.375096	4.59411	3.83601	0.000203172	0.00134117	-0.0300878
HRASLS	0.140169	4.08696	3.83557	0.000203493	0.00134242	-0.0315758
MRPL16	0.363576	7.69225	3.83502	0.000203897	0.0013442	-0.0334435
ZSCAN26	-0.248942	5.24615	-3.83349	0.000205028	0.00135018	-0.0386521
ZNF451	-0.274172	5.35363	-3.83343	0.000205071	0.00135018	-0.0388507
KIAA0368	0.321343	6.31169	3.83145	0.000206541	0.00135898	-0.0455779
MAP3K8	-0.185345	3.47173	-3.83022	0.00020746	0.00136413	-0.0497564
STEAP1B	0.377681	6.07736	3.82995	0.000207664	0.00136459	-0.0506829
SLC52A2	0.440117	7.92728	3.82848	0.000208768	0.00137096	-0.055677
FLAD1	0.316546	6.65087	3.82795	0.000209164	0.00137267	-0.0574632
ZNF175	-0.193202	5.61029	-3.82636	0.000210367	0.0013789	-0.0628637
EXOC1	-0.470368	6.91917	-3.82634	0.000210388	0.0013789	-0.0629539
MED23	-0.338649	4.98545	-3.82442	0.000211848	0.00138757	-0.0694653
MED6	-0.272248	4.88732	-3.82176	0.000213883	0.0014	-0.0784698
COPS6	0.286155	7.96485	3.82158	0.000214024	0.00140002	-0.0790893
ALDH1L1	0.228499	6.26376	3.82135	0.000214202	0.00140027	-0.0798691
TXN2	0.250511	7.85993	3.82	0.000215249	0.00140621	-0.0844606
SLC4A10	-0.122528	3.61203	-3.81902	0.000216006	0.00141025	-0.087768
NCDN	0.280126	6.69944	3.81829	0.000216579	0.00141307	-0.0902605
SCN5A	0.250496	5.7707	3.81801	0.000216793	0.00141356	-0.0911913
XAB2	0.322438	6.01325	3.81617	0.000218239	0.00142207	-0.0974477
KXD1	0.296531	7.88332	3.81541	0.00021883	0.001425	-0.0999932
NSDHL	0.271012	5.67564	3.81504	0.000219121	0.00142598	-0.101246
DPY19L2P2	0.132292	3.56996	3.81354	0.00022031	0.00143279	-0.106339
PDS5B	-0.286672	5.20183	-3.81321	0.000220575	0.0014336	-0.107472
IGFBP2	-0.345988	5.35368	-3.81175	0.000221736	0.00144021	-0.11241
PARP3	0.241634	6.73758	3.8099	0.000223218	0.00144891	-0.11868
SCG5	0.185504	4.83416	3.80919	0.000223787	0.00145167	-0.121079
COX4I1	0.461319	9.78922	3.8087	0.000224182	0.0014533	-0.122738
RBMXL2	-0.187202	5.10029	-3.80813	0.00022464	0.00145534	-0.124658
HLTF	0.624589	6.86037	3.80736	0.000225261	0.00145843	-0.127256
ATG7	-0.256951	5.81668	-3.80695	0.00022559	0.00145875	-0.128629
NDUFS4	0.547729	7.52529	3.80694	0.000225599	0.00145875	-0.128668
RPS6KB2	0.311147	7.84676	3.80329	0.000228582	0.00147709	-0.141028
LMBR1L	-0.209746	7.0311	-3.80004	0.000231258	0.00149313	-0.151979
SSR3	0.814322	6.37874	3.79992	0.000231358	0.00149313	-0.152389
THOC7	0.554801	7.015	3.79897	0.00023215	0.00149728	-0.155601
DOCK2	-0.399905	6.8534	-3.79813	0.000232854	0.00150086	-0.158453
MEF2BNB	0.33615	6.47611	3.79524	0.000235281	0.00151554	-0.168209
F2RL1	-0.151359	5.12355	-3.79463	0.000235793	0.00151787	-0.170254
GRIK1	0.182107	4.86145	3.7939	0.000236413	0.00152051	-0.172722
PSMB5	0.361529	8.4155	3.79379	0.000236504	0.00152051	-0.173083
MASP1	-0.158613	5.89153	-3.7924	0.000237685	0.00152713	-0.177771
GUSBP11	-0.558362	8.77725	-3.79036	0.000239434	0.00153739	-0.184667
GUK1	0.284362	7.11312	3.7884	0.000241119	0.00154658	-0.191263
ICT1	0.437187	6.52075	3.78834	0.000241171	0.00154658	-0.191468
MRPL15	0.621047	7.10161	3.78719	0.000242163	0.00155194	-0.195329
ITGA2B	0.317507	6.84882	3.78702	0.000242314	0.00155194	-0.195914
RREB1	-0.205884	5.71412	-3.7859	0.000243285	0.00155718	-0.199675
C9orf78	0.311439	6.55475	3.78571	0.00024345	0.00155725	-0.200314
TTLL12	0.22111	7.47566	3.78389	0.000245044	0.00156646	-0.206454
DUSP12	0.395286	6.91785	3.78348	0.000245398	0.00156773	-0.207809
ZNF292	-0.321137	5.38165	-3.78216	0.000246561	0.00157416	-0.212257
MCM10	0.261448	4.89028	3.78122	0.000247397	0.0015785	-0.215438
ZYX	-0.258555	7.11897	-3.78096	0.000247624	0.00157896	-0.216303
GATM	-0.565547	5.63193	-3.78018	0.00024832	0.00158199	-0.21894
ETF1	0.425033	7.25288	3.78007	0.000248414	0.00158199	-0.219296
FXYD5	0.632818	9.99411	3.77975	0.000248698	0.00158281	-0.220371
WDR3	0.432991	6.24762	3.77881	0.00024954	0.00158717	-0.223549
BRCA2	-0.137223	3.84658	-3.7786	0.000249727	0.00158736	-0.224254
SMU1	0.193197	6.53169	3.77837	0.000249931	0.00158766	-0.225023
TXNRD2	0.19447	6.86307	3.77636	0.000251728	0.00159807	-0.231761
VPS33A	0.229047	6.08418	3.77613	0.000251938	0.0015984	-0.232543
VPS52	-0.215805	8.59373	-3.77272	0.000255023	0.00161696	-0.243989
OPN3	-0.74117	6.50677	-3.77245	0.000255269	0.0016175	-0.244893
CSNK2B	0.382945	9.02459	3.77059	0.000256968	0.00162725	-0.251133
IVNS1ABP	-0.435785	6.23995	-3.76969	0.000257799	0.00163149	-0.254166
WFDC8	0.224719	6.05716	3.76671	0.000260558	0.00164792	-0.264173
CLIP1	-0.322844	5.05723	-3.76638	0.000260864	0.00164882	-0.265276
OIP5	0.36645	4.87476	3.76512	0.00026204	0.00165434	-0.269507
RBKS	0.20312	5.48543	3.76509	0.000262064	0.00165434	-0.269591
PSMC3	0.42539	8.03061	3.76479	0.000262348	0.0016551	-0.270609
SLC35C1	0.254454	7.2535	3.76344	0.000263613	0.00166205	-0.275133
ABCA7	0.335213	6.82966	3.76107	0.000265849	0.00167509	-0.28307
FBLN1	-0.348075	4.83934	-3.76073	0.00026617	0.0016755	-0.284205
AGRN	0.281271	7.19499	3.76065	0.000266244	0.0016755	-0.284465
XPO7	-0.317326	7.18188	-3.76024	0.000266636	0.00167692	-0.285851
FAM214B	-0.218594	7.27144	-3.75627	0.000270433	0.00169974	-0.299139
REPS1	-0.179278	4.25396	-3.75501	0.00027165	0.00170633	-0.303358
GK	-0.203334	4.56783	-3.75396	0.000272672	0.00171169	-0.306887
GJD2	0.212915	7.52541	3.75367	0.000272948	0.00171236	-0.307839
CBS	0.759724	6.8733	3.75338	0.000273227	0.00171305	-0.308799
CCBL1	0.223427	7.25303	3.75309	0.000273517	0.0017138	-0.309793
WNT5A	0.824647	5.66699	3.7522	0.000274376	0.00171711	-0.312741
TRMT12	0.204855	6.12121	3.7522	0.000274385	0.00171711	-0.312772
RFC5	-0.252468	4.4713	-3.75184	0.000274731	0.00171821	-0.313956
FAM20B	0.295788	5.61493	3.74942	0.000277112	0.00173187	-0.322065
TRAP1	0.230543	8.47389	3.7492	0.000277327	0.00173187	-0.322793
SNAI2	-0.188873	3.64215	-3.74909	0.000277429	0.00173187	-0.323139
UBE2G2	0.302973	6.8635	3.74765	0.000278856	0.00173971	-0.32796
KIZ	-0.379648	6.97036	-3.74618	0.000280323	0.00174778	-0.33289
PSME1	0.349886	10.0542	3.74334	0.00028316	0.00176384	-0.34235
SPATA6	-0.306947	4.93527	-3.74302	0.000283485	0.00176384	-0.34343
EMR1	-0.277585	6.11899	-3.7429	0.0002836	0.00176384	-0.34381
CLN6	0.488395	7.16685	3.74286	0.000283644	0.00176384	-0.343955
TSR1	0.219224	6.31403	3.74274	0.000283771	0.00176384	-0.344374
EIF3L	0.516481	10.0248	3.74145	0.00028507	0.00177083	-0.348665
ACBD4	-0.240155	7.75489	-3.74092	0.000285604	0.00177306	-0.350424
GPKOW	0.230954	6.99948	3.74061	0.000285918	0.00177392	-0.351457
AKIP1	0.293068	6.22847	3.73903	0.000287532	0.00178284	-0.356743
PCIF1	0.166657	6.57756	3.73754	0.000289051	0.00179116	-0.361692
ATP5G1	0.344213	8.43885	3.73702	0.000289586	0.00179338	-0.363431
LSM3	0.455685	8.08819	3.73491	0.000291765	0.00180576	-0.37047
ATP2A3	0.534275	7.94877	3.73305	0.000293698	0.00181662	-0.376674
RRAD	-0.270415	3.92794	-3.73264	0.000294122	0.00181786	-0.378029
NUCB1	0.586822	8.17504	3.73251	0.000294258	0.00181786	-0.378463
WWOX	-0.233888	7.36237	-3.73216	0.000294623	0.001819	-0.379627
ADAMTS2	-0.213065	6.06352	-3.72984	0.000297058	0.00183251	-0.387357
WBSCR16	0.214259	7.39882	3.72973	0.000297173	0.00183251	-0.38772
SERPINB9	-0.452456	5.1793	-3.72923	0.000297699	0.00183463	-0.38938
HEBP1	-0.650123	6.61522	-3.72686	0.000300208	0.00184896	-0.397261
MAP4K4	-0.334057	5.0743	-3.72107	0.000306429	0.00188613	-0.41652
CAMSAP2	0.334593	5.23521	3.72068	0.000306847	0.00188756	-0.417801
CTSA	-0.529116	7.99205	-3.7205	0.000307041	0.0018876	-0.418393
HCFC1	0.224609	8.58133	3.72024	0.000307327	0.00188821	-0.419266
AASDHPPT	0.649504	6.75298	3.7156	0.000312415	0.00191831	-0.434681
NDUFB11	0.360998	8.74969	3.71491	0.000313175	0.00192181	-0.436962
DUSP4	0.947534	5.90975	3.713	0.000315298	0.00193366	-0.443305
BDH1	0.273984	6.59911	3.71216	0.000316229	0.0019382	-0.446073
DRG1	0.2825	8.31848	3.71086	0.000317687	0.00194596	-0.450391
DVL3	-0.465712	6.4931	-3.70875	0.000320059	0.00195929	-0.45737
PIGC	0.297313	6.68279	3.70741	0.000321585	0.00196745	-0.461836
LGALS3	-0.628651	8.30631	-3.70569	0.000323534	0.0019779	-0.467507
UBIAD1	0.386429	5.87605	3.70556	0.000323684	0.0019779	-0.467942
WBSCR22	0.521546	8.96229	3.7042	0.000325243	0.00198622	-0.472451
GPR4	0.209218	5.20928	3.70325	0.000326331	0.00199166	-0.475584
AURKB	0.28945	5.80471	3.70213	0.000327621	0.00199833	-0.479287
S100PBP	-0.464553	5.93492	-3.70103	0.000328898	0.00200491	-0.482937
ATP5A1	0.465794	10.6568	3.70036	0.000329678	0.00200845	-0.485158
SBF1	0.196109	6.57064	3.70002	0.000330074	0.00200965	-0.486285
IK	0.349289	7.34396	3.69865	0.000331674	0.00201818	-0.490824
MTHFD1	0.479515	6.93577	3.69747	0.000333046	0.00202531	-0.494697
KARS	0.484449	8.50968	3.69594	0.000334857	0.0020351	-0.499783
BNIP3	-0.582849	5.11343	-3.69506	0.000335897	0.00203967	-0.502692
RBM26	-0.333995	5.55051	-3.69496	0.000336012	0.00203967	-0.503015
PSAT1	0.79267	8.31203	3.69285	0.000338519	0.00205365	-0.509987
CRAT	0.274673	6.94039	3.69253	0.000338891	0.00205468	-0.511017
LPAR1	-0.146358	5.40014	-3.69219	0.000339299	0.00205592	-0.512147
IQSEC3	-0.226298	5.93139	-3.69196	0.000339577	0.00205637	-0.512915
SLC17A5	-0.30181	7.63931	-3.69104	0.000340678	0.00206181	-0.515953
ZNF551	0.19429	3.76756	3.6884	0.000343861	0.00207982	-0.524674
RAB3D	0.221855	7.19223	3.68784	0.000344533	0.00208265	-0.526507
CBFA2T2	-0.176199	6.39893	-3.68633	0.000346374	0.00209252	-0.531504
CCNB2	0.408503	6.56569	3.68613	0.000346608	0.00209268	-0.532137
NOL4	0.871071	5.77458	3.68594	0.000346838	0.00209282	-0.53276
IL11RA	0.255367	6.04474	3.68506	0.000347917	0.00209808	-0.535674
ITPK1	-0.286033	7.49643	-3.68473	0.000348321	0.00209927	-0.536763
FABP5	-1.01067	5.97238	-3.68217	0.000351475	0.00211701	-0.545215
CNKSR1	-0.336576	6.50221	-3.67798	0.000356677	0.00214613	-0.558995
DOCK10	-0.302653	4.55828	-3.67794	0.000356733	0.00214613	-0.55914
FCGR2A	-0.406	5.41072	-3.67753	0.000357241	0.0021479	-0.560474
OXCT2	0.295925	6.96175	3.67332	0.000362565	0.00217862	-0.574345
RFXANK	0.417082	7.66944	3.67176	0.000364547	0.00218923	-0.579457
PAIP1	0.349254	6.0563	3.67112	0.000365368	0.00219286	-0.581567
PDZD2	-0.127974	4.03104	-3.67083	0.000365742	0.00219326	-0.582524
SAP30BP	-0.283178	7.07085	-3.67073	0.000365868	0.00219326	-0.582848
CD53	0.540576	10.4717	3.67053	0.000366129	0.00219352	-0.583517
FTO	-0.352752	6.69533	-3.66958	0.00036735	0.00219953	-0.586638
HSD17B12	0.540735	9.07197	3.66855	0.00036867	0.00220613	-0.59
CCNG1	0.721414	8.11655	3.66362	0.000375101	0.00224328	-0.60621
SLC5A6	0.294393	7.53834	3.6631	0.000375773	0.00224598	-0.607888
PBX2	-0.191125	6.79008	-3.66213	0.000377059	0.00225233	-0.61109
COX7A2	0.64069	9.59851	3.66137	0.00037806	0.00225698	-0.613575
KLC1	-0.257342	6.30461	-3.65908	0.000381101	0.00227379	-0.621084
SULT4A1	0.20782	6.76284	3.65802	0.000382514	0.00228087	-0.624551
IGFBP3	-0.243685	6.36826	-3.6543	0.000387529	0.00230942	-0.636758
MAGEB3	0.109661	3.79513	3.6521	0.000390511	0.00232582	-0.643941
TBC1D12	-0.239256	5.53792	-3.65174	0.000391008	0.0023262	-0.645132
CTC-338M12.4	0.158793	4.6297	3.65172	0.000391035	0.0023262	-0.645196
FCGRT	-0.530866	8.50346	-3.65113	0.000391845	0.00232812	-0.647136
MED4	-0.304258	5.11337	-3.65111	0.000391866	0.00232812	-0.647185
SRP14	0.461643	10.0183	3.65098	0.000392049	0.00232812	-0.647624
LRRC1	0.117488	4.63382	3.6485	0.00039545	0.00234611	-0.655716
BRIX1	0.244069	4.13237	3.64844	0.000395541	0.00234611	-0.655932
FTH1P5	-0.461543	9.8437	-3.64669	0.000397962	0.00235908	-0.661648
MYT1L	0.21545	4.19456	3.64606	0.000398832	0.00236285	-0.663695
UBA2	0.537375	6.03745	3.64565	0.000399404	0.00236486	-0.665037
PFKM	0.523098	8.02649	3.64542	0.000399724	0.0023653	-0.665787
HERPUD1	-0.673184	11.2254	-3.64526	0.000399946	0.0023653	-0.666307
CARS	0.442135	8.41231	3.64347	0.000402454	0.00237874	-0.672163
PTBP2	-0.227816	3.81771	-3.64124	0.000405593	0.00239589	-0.679439
IRGQ	0.153213	5.99127	3.64055	0.000406575	0.00240029	-0.681705
MARCKS	-1.00986	7.22361	-3.63821	0.000409911	0.00241857	-0.689359
MLST8	0.25944	6.56211	3.63789	0.000410359	0.0024198	-0.690381
CENPC	-0.22845	5.57128	-3.63762	0.000410756	0.00242022	-0.691288
WDR43	0.345536	4.72848	3.63751	0.000410909	0.00242022	-0.691636
CCNF	0.285414	7.25187	3.63681	0.000411903	0.00242466	-0.693899
CHRNE	0.218042	7.19418	3.63629	0.000412657	0.00242769	-0.695611
SLC4A1	-0.257329	7.45988	-3.63587	0.000413265	0.00242985	-0.696991
ACADVL	-0.584814	8.93578	-3.63468	0.000414975	0.00243781	-0.700858
FGF22	0.23029	6.04444	3.63459	0.000415101	0.00243781	-0.701141
SELP	-0.247516	6.58568	-3.63346	0.000416748	0.00244492	-0.70485
RAB36	0.412621	7.30745	3.63343	0.000416794	0.00244492	-0.704953
OLA1	0.610727	8.03341	3.63184	0.000419101	0.00245702	-0.710122
C21orf59	0.430599	7.57323	3.62934	0.00042276	0.00247704	-0.718263
TESPA1	0.141768	5.33893	3.62869	0.000423716	0.0024812	-0.720377
DNAJA4	0.214568	8.35334	3.62804	0.000424682	0.0024846	-0.722509
AAR2	0.161428	7.38656	3.62789	0.000424895	0.0024846	-0.72298
NDUFA9	0.344181	7.77555	3.6278	0.000425034	0.0024846	-0.723284
KCNMB3	-0.25359	6.46091	-3.62733	0.000425733	0.00248553	-0.724824
SCAP	0.269623	7.63803	3.6273	0.000425772	0.00248553	-0.72491
TMEM161A	0.230223	8.69455	3.62719	0.00042593	0.00248553	-0.725257
OSBPL8	-0.506484	5.7819	-3.62589	0.000427863	0.00249538	-0.729497
EVL	-0.506687	6.45493	-3.62447	0.000429974	0.00250624	-0.734104
RASSF2	-0.471732	6.17945	-3.62343	0.000431539	0.00251391	-0.737506
PSRC1	-0.1639	4.69616	-3.62228	0.000433261	0.00252249	-0.741233
MITF	-0.202151	6.57313	-3.62173	0.0004341	0.00252507	-0.743045
STAG3	-0.186419	6.9477	-3.62133	0.000434703	0.00252507	-0.744343
ACOT7	0.270211	5.88473	3.62128	0.000434778	0.00252507	-0.744506
GALT	0.295838	6.73547	3.62127	0.00043479	0.00252507	-0.744532
AP2M1	0.43435	7.99224	3.62116	0.000434953	0.00252507	-0.744881
TIPRL	0.325117	5.89307	3.62024	0.000436348	0.00253172	-0.74788
RBM42	0.33313	6.97744	3.61975	0.000437095	0.0025346	-0.749481
RN7SKP150	0.160624	5.20703	3.61556	0.000443491	0.00257022	-0.763078
BCKDHA	0.274115	7.95598	3.61445	0.000445195	0.00257861	-0.766668
TMEM131	-0.689049	6.8244	-3.61303	0.000447403	0.00258951	-0.771298
TMEM248	0.336078	8.54778	3.61291	0.000447588	0.00258951	-0.771685
ZNF335	-0.215323	6.91656	-3.6108	0.000450879	0.00260705	-0.77854
HGF	0.948681	5.35291	3.60986	0.000452346	0.00261331	-0.781579
SLIRP	0.63495	7.58189	3.60978	0.000452477	0.00261331	-0.78185
MFSD12	0.304265	7.04296	3.60941	0.000453051	0.00261513	-0.783038
EMR2	-0.195678	5.56283	-3.60858	0.000454363	0.00262121	-0.785743
FOXF1	-0.207844	4.34805	-3.60596	0.00045849	0.00264351	-0.794204
TNFRSF1A	-0.33917	6.8859	-3.60489	0.000460202	0.00265186	-0.79769
SEC23IP	-0.24754	5.97438	-3.60231	0.00046433	0.00267356	-0.806045
SEC11A	0.597768	9.01685	3.60221	0.000464496	0.00267356	-0.806381
NT5C2	-0.437626	5.56265	-3.60152	0.000465604	0.00267841	-0.808608
LY86	-0.529832	7.41481	-3.60095	0.000466512	0.00268211	-0.810432
RIT2	0.141708	4.29484	3.5965	0.000473755	0.00272221	-0.824845
SOX11	0.20163	3.71862	3.59574	0.000474998	0.0027278	-0.827294
OR1F1	0.225425	7.21029	3.59513	0.000476007	0.00273188	-0.829279
FANCF	0.318804	5.25104	3.59498	0.00047625	0.00273188	-0.829756
PPM1G	0.261384	7.97955	3.59453	0.000476983	0.00273454	-0.831195
HSPB8	0.177009	5.76262	3.59306	0.000479412	0.00274691	-0.835947
NOC2L	0.247025	7.46873	3.59221	0.000480825	0.00275344	-0.838698
LSM5	0.422346	5.27732	3.59152	0.000481968	0.00275832	-0.84092
KIAA0020	0.290461	7.57885	3.59137	0.000482221	0.00275832	-0.841411
FMO2	-0.268642	5.71554	-3.59007	0.000484399	0.00276921	-0.845625
CARM1	0.38987	7.2906	3.58953	0.000485306	0.00277283	-0.847374
AKAP8L	0.334902	5.92044	3.58917	0.000485906	0.00277469	-0.84853
SNRPA	0.36818	8.01069	3.58478	0.00049332	0.00281433	-0.86269
SYNRG	-0.304625	7.08062	-3.5847	0.000493464	0.00281433	-0.862962
UBL5	0.490488	8.84507	3.58457	0.000493684	0.00281433	-0.86338
ALDH2	-0.578654	7.04981	-3.58369	0.000495176	0.00282125	-0.866201
PIK3IP1	-0.217625	7.27854	-3.58338	0.000495711	0.00282271	-0.867211
HFE	-0.136953	6.33292	-3.58211	0.000497879	0.00283345	-0.871291
GPX4	0.414909	9.08468	3.58179	0.000498432	0.00283501	-0.872328
MED14	-0.133935	5.32608	-3.58145	0.000499024	0.00283678	-0.873438
CP	-0.282056	6.04225	-3.57901	0.000503233	0.0028591	-0.881291
DHX16	0.334742	6.84675	3.57876	0.000503664	0.00285994	-0.88209
GRIK4	0.35912	5.53847	3.57848	0.00050415	0.00286109	-0.882993
DDAH2	-0.290934	7.14477	-3.57784	0.000505269	0.00286493	-0.885065
ADAM10	0.598379	6.50611	3.57777	0.000505392	0.00286493	-0.885293
ELMO2	-0.258284	5.97819	-3.57686	0.000506962	0.00287222	-0.888193
LINC00094	0.310598	5.14618	3.57658	0.000507463	0.00287345	-0.889116
TAS2R14	-0.179864	5.04678	-3.5755	0.000509359	0.00288256	-0.892601
CEP63	-0.237477	5.20033	-3.57526	0.000509766	0.00288326	-0.893349
PDCD6	0.211922	6.62517	3.5715	0.000516413	0.00291922	-0.905459
SNRPB	0.46912	8.28145	3.571	0.000517303	0.00292184	-0.907067
SCAMP2	0.344629	8.87468	3.57091	0.000517454	0.00292184	-0.90734
SH3GLB1	-0.417713	8.00047	-3.56897	0.000520918	0.00293975	-0.913575
TNPO2	0.212238	7.71625	3.5682	0.000522303	0.00294483	-0.916057
ARHGEF16	-0.261486	7.80643	-3.56815	0.0005224	0.00294483	-0.91623
R3HCC1L	-0.148758	4.31444	-3.56697	0.000524518	0.00295513	-0.920012
CBX6	0.311343	7.73563	3.56644	0.000525479	0.00295889	-0.921722
BAHD1	0.215847	7.21888	3.56285	0.000532001	0.00299395	-0.933249
FTH1	-0.603959	8.14847	-3.56248	0.000532672	0.00299606	-0.934428
ZNF783	0.17574	7.15334	3.56142	0.000534607	0.00300527	-0.937815
HES1	-0.44401	5.00652	-3.56122	0.000534975	0.00300567	-0.938457
ATP1B3	0.611996	8.20594	3.56093	0.000535516	0.00300704	-0.939402
EIF5	-0.47585	7.69458	-3.56022	0.000536823	0.0030127	-0.94168
SNRNP40	0.234941	6.82289	3.559	0.000539073	0.00302365	-0.945588
CLTB	0.203563	7.24731	3.55847	0.00054005	0.00302698	-0.947279
GP6	-0.138539	4.49342	-3.55824	0.00054049	0.00302698	-0.94804
MICAL3	-0.333347	5.40732	-3.5582	0.000540565	0.00302698	-0.94817
KCTD2	0.14211	7.482	3.55745	0.000541945	0.00303304	-0.950553
TAS2R9	0.153598	3.9981	3.55329	0.000549732	0.00307491	-0.963879
PTX3	-0.13042	3.45659	-3.552	0.000552183	0.00308691	-0.968034
TRAF3IP3	-0.373558	5.7048	-3.55005	0.000555873	0.00310583	-0.974255
ASB6	0.225611	6.9308	3.54968	0.000556579	0.00310805	-0.975441
ACSM5	-0.180302	5.88489	-3.54861	0.000558625	0.00311776	-0.978868
IGFBP5	-0.219352	5.89939	-3.54591	0.000563808	0.00314495	-0.987492
EHBP1L1	0.391505	6.81984	3.54513	0.000565323	0.00315166	-0.989998
RAP2A	-0.447216	6.62863	-3.54395	0.000567614	0.00316269	-0.993776
TAB2	-0.365324	6.78676	-3.5429	0.000569644	0.00317225	-0.99711
CPB1	0.229713	5.62616	3.54226	0.000570902	0.00317751	-0.99917
MYC	1.18808	8.74461	3.54039	0.000574569	0.00319616	-1.00515
TXNL4B	-0.280351	7.41799	-3.54018	0.000574974	0.00319666	-1.00581
CLPB	0.300725	5.8742	3.53862	0.000578058	0.00321203	-1.0108
DICER1	-0.298857	5.65736	-3.53786	0.00057956	0.00321783	-1.01322
TIMP2	-0.713907	7.80871	-3.53777	0.000579737	0.00321783	-1.01351
IMP4	0.381678	8.3831	3.53743	0.000580411	0.0032198	-1.01459
CUEDC2	0.319458	7.94645	3.53701	0.000581238	0.00322262	-1.01592
PSMB8	0.481985	7.63863	3.53633	0.000582602	0.00322841	-1.01811
KLF7	-0.366474	7.37995	-3.53582	0.000583607	0.00323221	-1.01972
PARK7	0.535899	9.7734	3.53523	0.000584794	0.00323701	-1.02162
BRD4	0.247258	7.12577	3.53422	0.000586813	0.00324632	-1.02483
DCXR	0.432513	8.05384	3.53407	0.000587118	0.00324632	-1.02532
SPON1	-0.188946	6.92237	-3.53354	0.000588168	0.00325035	-1.02699
C9orf40	0.134325	3.80446	3.5332	0.000588858	0.00325239	-1.02808
SPAG9	-0.180131	5.59055	-3.53304	0.000589181	0.00325239	-1.02859
SEC14L1	-0.487934	8.4989	-3.53216	0.000590945	0.00325894	-1.03138
HIST1H2BK	0.817662	9.51279	3.53213	0.000591012	0.00325894	-1.03149
TNFRSF8	0.191418	6.04792	3.53189	0.000591499	0.00325985	-1.03226
CPS1	0.173997	4.66273	3.53149	0.000592299	0.00326248	-1.03352
EFHC1	-0.383244	5.57639	-3.5308	0.000593708	0.00326846	-1.03574
ZDHHC17	-0.437545	5.93077	-3.52982	0.000595696	0.00327762	-1.03886
PLCB3	0.266571	6.61564	3.52782	0.00059977	0.00329789	-1.04522
MYL6B	0.403348	7.36586	3.52769	0.000600031	0.00329789	-1.04563
PNKP	0.388625	7.11566	3.52738	0.000600666	0.00329958	-1.04661
PHC2	-0.21841	7.44557	-3.52683	0.000601804	0.00330404	-1.04838
C1orf50	0.209089	5.70039	3.52623	0.000603037	0.00330901	-1.05029
RCC1	0.172067	7.06653	3.52599	0.000603524	0.00330989	-1.05104
CLEC4A	-0.160509	3.9722	-3.52519	0.000605177	0.00331716	-1.0536
UBQLN3	-0.253866	5.2016	-3.52424	0.000607145	0.00332614	-1.05663
CD80	-0.232835	6.21464	-3.52213	0.000611526	0.00334833	-1.06334
EBP	0.216876	6.9749	3.5214	0.000613034	0.00335477	-1.06563
MEPCE	0.286151	7.93979	3.52018	0.000615597	0.00336436	-1.06953
PARM1	-0.661453	8.2502	-3.52014	0.000615673	0.00336436	-1.06964
CAPN6	0.139752	4.26087	3.52009	0.000615784	0.00336436	-1.06981
SRPK2	0.246157	6.27537	3.51875	0.000618592	0.00337787	-1.07406
PPIE	0.206386	6.95944	3.51593	0.000624572	0.00340869	-1.08303
ZSWIM8	-0.279262	7.48635	-3.51211	0.000632739	0.0034514	-1.09515
TANK	-0.271427	5.00909	-3.50999	0.000637318	0.0034745	-1.10188
ABL1	-0.288224	7.29045	-3.50948	0.000638416	0.00347861	-1.10348
CCL23	-0.205741	4.33994	-3.50716	0.000643477	0.0035043	-1.11085
BORA	-0.211736	6.35798	-3.50675	0.000644378	0.00350732	-1.11215
EIF3D	0.480295	8.99723	3.50575	0.000646555	0.00351727	-1.1153
TMEM126B	0.43123	7.79634	3.50537	0.0006474	0.00351997	-1.11652
ATAD2B	-0.201405	3.83264	-3.50493	0.000648362	0.00352331	-1.1179
SRP54	-0.552169	7.39363	-3.50473	0.000648812	0.00352387	-1.11855
DLC1	0.269671	5.25079	3.50405	0.0006503	0.00353005	-1.12069
DSPP	0.350086	4.88163	3.50245	0.000653838	0.00354735	-1.12575
TSPAN7	0.862684	6.46176	3.49893	0.00066171	0.00358693	-1.13691
SEC24B	-0.528864	6.13843	-3.49887	0.000661842	0.00358693	-1.13709
LRRC41	-0.19276	6.79305	-3.49517	0.000670199	0.00363028	-1.14879
DSE	-0.250928	3.84601	-3.49498	0.000670634	0.00363069	-1.1494
HK1	-0.363084	7.4415	-3.49469	0.00067129	0.00363229	-1.15031
TBL1X	0.297577	5.99482	3.49427	0.000672245	0.00363552	-1.15163
VHL	0.128367	3.46116	3.49307	0.000674976	0.00364833	-1.15541
ZNF117	-0.179064	5.51356	-3.4921	0.000677196	0.00365838	-1.15847
SELENBP1	-0.232991	5.60437	-3.49187	0.000677736	0.00365934	-1.15922
PSME3	0.293643	7.00718	3.49099	0.000679762	0.00366832	-1.162
PUS7	0.512028	6.02026	3.49	0.000682047	0.00367869	-1.16513
ZNF358	0.304648	6.9639	3.48843	0.000685681	0.00369546	-1.17008
DPF2	0.368994	7.57781	3.48834	0.000685887	0.00369546	-1.17036
SOX3	0.183423	4.68883	3.4854	0.000692729	0.00373033	-1.17961
PRSS21	-0.459585	5.20323	-3.48461	0.00069458	0.00373831	-1.1821
MRPS33	0.45591	7.87541	3.48406	0.000695888	0.00374336	-1.18385
IQGAP1	-0.389208	7.20719	-3.48288	0.000698664	0.00375629	-1.18756
PLIN2	-0.224146	5.81275	-3.48189	0.000701	0.00376685	-1.19067
VCX2	0.229329	6.07561	3.47869	0.000708638	0.00380587	-1.20077
NONO	0.338011	8.90771	3.47752	0.000711435	0.00381886	-1.20444
KIAA0430	-0.466777	6.33133	-3.47669	0.000713433	0.00382645	-1.20706
GTF2F2	0.237055	3.89237	3.47662	0.000713604	0.00382645	-1.20728
CCT2	0.586617	7.78505	3.47581	0.000715563	0.00383492	-1.20983
RCL1	0.216559	6.80268	3.47543	0.000716481	0.0038378	-1.21103
AURKAIP1	0.366208	8.46531	3.47513	0.000717192	0.00383937	-1.21195
GABBR1	-0.247383	7.39512	-3.47499	0.000717533	0.00383937	-1.2124
SMIM2	0.134812	3.99915	3.4741	0.000719695	0.0038489	-1.2152
CROCCP2	-0.433425	6.45253	-3.47349	0.000721193	0.00385487	-1.21713
TNC	-0.165706	4.44637	-3.47324	0.000721785	0.003856	-1.2179
SEL1L3	-0.91692	9.52768	-3.47297	0.000722446	0.0038569	-1.21875
LIMA1	-0.273695	6.68793	-3.47278	0.000722903	0.0038569	-1.21934
PDK1	-0.6353	8.30566	-3.47243	0.000723773	0.0038569	-1.22046
DUS4L	0.263871	4.99215	3.47238	0.000723881	0.0038569	-1.2206
LARP7	-0.163407	6.32243	-3.47231	0.000724057	0.0038569	-1.22083
POLR1E	0.258147	6.89314	3.47224	0.000724241	0.0038569	-1.22106
PFN1	0.551782	8.27492	3.47172	0.000725513	0.00386164	-1.2227
P4HTM	0.45879	8.03124	3.47155	0.000725921	0.00386178	-1.22322
KIAA0232	-0.421589	6.31232	-3.46837	0.000733755	0.0039014	-1.23322
MYO15B	-0.20076	6.62597	-3.46757	0.000735726	0.00390983	-1.23572
LRRN2	0.234701	5.30339	3.4667	0.000737899	0.00391931	-1.23847
CWH43	-0.124679	4.55119	-3.46622	0.000739094	0.0039236	-1.23997
LSM8	0.434356	7.22104	3.4653	0.00074137	0.00393362	-1.24284
ISOC2	0.26032	6.75071	3.46425	0.000743997	0.00394491	-1.24613
SERINC5	-0.195239	4.36821	-3.46414	0.000744279	0.00394491	-1.24649
KIAA0125	-1.11551	7.38418	-3.46342	0.000746096	0.00395133	-1.24876
STX7	-0.297631	6.14836	-3.46335	0.00074627	0.00395133	-1.24897
CREBL2	-0.372185	6.9679	-3.4624	0.000748665	0.0039611	-1.25196
POLH	0.195193	3.72105	3.4623	0.0007489	0.0039611	-1.25225
DECR1	0.462192	7.29621	3.46055	0.000753328	0.00398214	-1.25774
CREB3	0.246382	7.71017	3.46041	0.000753688	0.00398214	-1.25819
PTPN6	0.427887	7.61296	3.46026	0.000754058	0.00398214	-1.25864
SCAMP1	0.241261	5.3608	3.45991	0.00075496	0.00398482	-1.25976
LY9	0.577665	7.75551	3.45716	0.000761986	0.00401873	-1.26838
TRIM33	-0.243148	6.93709	-3.45708	0.000762179	0.00401873	-1.26862
KCNS3	1.05641	6.56783	3.45688	0.000762686	0.0040193	-1.26924
SYK	-0.446304	5.92727	-3.45568	0.000765781	0.00403351	-1.27301
LAMB1	-0.102852	3.41349	-3.4544	0.000769093	0.00404849	-1.27702
TOPORS-AS1	0.312866	7.3926	3.45427	0.000769425	0.00404849	-1.27743
IL7R	-0.220875	5.85224	-3.45391	0.000770354	0.00405127	-1.27855
DEAF1	0.288299	5.95764	3.45351	0.00077138	0.0040541	-1.27979
MRPS11	0.138516	5.7386	3.45339	0.000771694	0.0040541	-1.28017
BTN3A2	-0.61387	7.47612	-3.4531	0.000772452	0.00405597	-1.28108
POP4	0.445347	7.42742	3.45072	0.00077866	0.00408545	-1.28853
FAM149B1	-0.139229	4.21788	-3.45064	0.000778874	0.00408545	-1.28879
CLK1	-0.596072	6.42536	-3.45026	0.000779855	0.00408848	-1.28996
SLC35A5	0.538006	6.56899	3.4495	0.000781838	0.00409673	-1.29233
APLP2	-0.51775	7.52978	-3.44935	0.000782239	0.00409673	-1.2928
ZNF253	-0.238734	5.71108	-3.44905	0.000783022	0.00409871	-1.29373
CEACAM1	-0.272447	6.11035	-3.44884	0.000783574	0.00409947	-1.29439
KLHL22	-0.188199	6.10247	-3.4481	0.000785533	0.0041076	-1.29671
EI24	0.337469	7.2784	3.44668	0.000789279	0.00412467	-1.30114
CYBRD1	-0.343094	5.01106	-3.44656	0.000789613	0.00412467	-1.30154
ARL2BP	-0.286472	7.806	-3.44624	0.000790444	0.00412687	-1.30251
GRSF1	0.251645	5.81262	3.4455	0.000792426	0.00413509	-1.30485
ADAMTS8	0.176595	4.99752	3.44507	0.000793558	0.00413886	-1.30617
PKM	0.258057	7.11301	3.44443	0.00079526	0.00414476	-1.30817
ITGB5	-0.18203	5.55825	-3.44422	0.000795844	0.00414476	-1.30885
NSA2	0.564022	9.17949	3.44419	0.000795918	0.00414476	-1.30894
BAG3	-0.424518	5.67663	-3.44384	0.000796836	0.0041474	-1.31001
MTDH	0.61666	9.37892	3.44357	0.000797561	0.00414904	-1.31086
GOLGA5	-0.481664	6.99169	-3.44269	0.000799931	0.00415923	-1.31362
KLF3	-0.338128	7.47459	-3.44101	0.000804451	0.00418058	-1.31886
MELK	0.34035	6.55899	3.44022	0.000806575	0.00418947	-1.32132
ADTRP	-0.336273	7.06124	-3.43941	0.000808764	0.00419868	-1.32384
CTSO	0.555824	8.18623	3.43879	0.000810444	0.00420524	-1.32577
CHCHD3	0.35805	6.97171	3.43684	0.000815782	0.00423077	-1.33188
BCAM	-0.170438	7.06363	-3.43428	0.000822792	0.00426494	-1.33984
ATXN1	-0.48351	6.05079	-3.4337	0.000824397	0.00427107	-1.34165
N4BP1	-0.228791	7.21983	-3.43349	0.00082496	0.0042718	-1.34229
IPO4	0.294376	6.87004	3.43285	0.000826749	0.0042785	-1.3443
MYL12A	0.365115	7.38623	3.43272	0.000827101	0.0042785	-1.3447
PROM1	0.13892	4.76145	3.43212	0.000828765	0.00428492	-1.34657
TRMT13	-0.343148	5.52696	-3.42906	0.000837284	0.00432675	-1.35608
KIAA0247	-0.450307	7.35666	-3.42876	0.000838146	0.00432884	-1.35704
ACOT9	-0.214022	6.72523	-3.42861	0.000838544	0.00432884	-1.35748
TTC27	0.161247	6.4823	3.42806	0.000840107	0.00433261	-1.35921
IGH	-0.235068	6.24386	-3.42798	0.000840323	0.00433261	-1.35945
ASTN2	0.174774	5.03367	3.4279	0.00084056	0.00433261	-1.35971
APEX2	0.205758	6.83492	3.42754	0.000841568	0.0043356	-1.36083
TTC23	-0.243766	6.50691	-3.42508	0.000848525	0.00436921	-1.36849
DDX21	0.414292	8.66097	3.42489	0.000849048	0.00436968	-1.36906
C1orf54	-0.222439	6.40153	-3.42453	0.000850079	0.00437276	-1.37019
ETFA	0.661733	7.65368	3.42408	0.000851358	0.00437712	-1.37159
C20orf27	0.225064	5.91887	3.42367	0.000852513	0.00438083	-1.37285
PMS2P1	0.264727	7.7581	3.42293	0.000854627	0.00438946	-1.37515
SPTLC2	-0.151912	5.45767	-3.42009	0.000862784	0.0044291	-1.38398
CCDC15	-0.206303	6.52444	-3.41956	0.000864299	0.00443363	-1.38562
ZNF10	-0.212712	5.49409	-3.4194	0.000864767	0.00443363	-1.38612
ZNF273	-0.19065	4.41044	-3.41932	0.000864981	0.00443363	-1.38635
ATP5J	0.606911	8.37487	3.4183	0.000867943	0.00444656	-1.38953
LDLRAP1	0.377161	7.36311	3.41693	0.000871911	0.0044624	-1.39377
SLC30A10	0.205265	4.01429	3.41684	0.000872184	0.0044624	-1.39406
PEX5	0.149991	6.84172	3.41676	0.000872426	0.0044624	-1.39432
GGH	0.841382	5.74843	3.41663	0.000872801	0.0044624	-1.39472
ARNT2	0.313147	5.82668	3.41616	0.000874162	0.0044671	-1.39617
MAN2A1	0.603017	9.09518	3.41526	0.000876785	0.00447825	-1.39895
ADRM1	0.291091	7.81506	3.41252	0.000884833	0.00451707	-1.40745
FTSJ3	0.229089	7.2398	3.41171	0.000887224	0.00452699	-1.40996
XPO4	-0.193187	5.35997	-3.41141	0.000888126	0.00452931	-1.4109
RITA1	0.18108	5.36181	3.41054	0.000890704	0.0045399	-1.4136
MYOZ1	-0.225786	7.14354	-3.4104	0.000891101	0.0045399	-1.41401
EFTUD1	0.302049	6.70754	3.40917	0.00089477	0.0045563	-1.41783
CLEC2B	-0.685355	4.48594	-3.40811	0.000897948	0.00457018	-1.42112
BRF2	0.154186	8.26457	3.40637	0.00090317	0.00459407	-1.42651
IDH3B	0.186779	7.38939	3.40624	0.00090355	0.00459407	-1.42691
GOT1	0.333919	7.16664	3.40542	0.000906019	0.00460323	-1.42944
BCAS1	0.257244	6.88731	3.4051	0.000906999	0.00460323	-1.43045
WDR5B	-0.200602	5.83633	-3.40504	0.000907152	0.00460323	-1.4306
EIF2B4	0.240715	7.48134	3.40504	0.000907174	0.00460323	-1.43063
HECTD4	-0.207239	6.4183	-3.40465	0.000908337	0.00460683	-1.43182
SLC16A7	0.372337	5.89943	3.40417	0.00090979	0.00461188	-1.4333
FASTK	0.188424	8.62694	3.40376	0.000911039	0.0046159	-1.43458
GRK6	0.34935	7.7873	3.40347	0.000911933	0.00461812	-1.43549
LRFN3	0.312212	5.03979	3.40154	0.000917804	0.00464552	-1.44145
RP11-395B7.7	0.241268	5.91243	3.40108	0.000919195	0.00465024	-1.44286
[truncated: 8,114 more rows]
