# Supplementary material for: Simultaneous Presentation of Multiple Myeloma and Lung Cancer: Case Report and Gene Bioinformatics Analysis
Source: Front Oncol. 2022 Jun 13;12:859735. doi: 10.3389/fonc.2022.859735 (PMC9235397; doi:10.3389/fonc.2022.859735)
Supplement: Supplementary file 1 [file DataSheet_1.zip › The bioinformatic analysis of MM and lung cancer supplementary materials/Different expression genes analysis/TCGA (LUAD LUSC)/Venn/Venn.txt]

RRP1
ARPC5L
RPL8
RPS15
RPS16
RPS19
PSMD4
SNRPD2
AKT3
RPL36
RPL35
ARL6IP4
RPL37
RPS10
SCN1B
MECR
MBNL2
SERPINF1
IMP4
MIF
DKK1
COX7A2L
MYL6
HOXB9
CLPP
FEZ2
RPL24
ULK2
VDAC2
RPL27
VDAC1
LAP3
OBSL1
TMEM161A
SUPT4H1
TXN
MRPL11
LDHA
C7
EPB41L3
HMOX1
A2M
BTF3
STAT5A
STAT5B
JUND
C19orf53
GADD45A
GPR137B
STAG3
RPL27A
RPS21
CD320
GPI
CDKN1A
COX7B
TCF25
RPLP1
RPLP0
MRC1
CTSH
RRP12
SEC61B
CD36
HRAS
HLA-DPA1
COX8A
TPI1
AEN
NME1
C11orf80
PPARG
ARHGEF7
AHCY
SSNA1
RPL12
TIMM13
TIMM10
COX5B
COX5A
PSMB7
PSMB4
GPNMB
ORMDL2
PSMB1
RPL14
AP2S1
RPS3
CCT8
RPS27A
RPL19
PEX16
BCAP31
NPM1
SLC16A1
WDR18
RFTN1
UBE2G2
COX6C
LYVE1
PER3
RPA3
PRPF31
NDUFA13
TNC
RPL10A
COX6A1
GIMAP6
BZW2
HNMT
CXCL14
TOMM20
FBL
CHCHD2
TMEM147
FAM162A
RUVBL2
KPNA2
MAP2K2
DGAT1
RPS7
UBE2E3
HGF
TAP1
COX6B1
DPM2
NHP2
SNRPE
SNRPB
FAM114A1
PHB
MCHR1
SPATA6
DPP3
CYC1
NDUFV1
NOP16
HMGA1
RFXANK
TSGA10
UQCRQ
TUBGCP5
COPE
AVEN
ARRB1
TRIAP1
MFSD9
BLNK
UQCRFS1
NDUFC1
DCN
QTRT1
PTP4A3
NDUFS6
PEX5
THOP1
GAPDH
STOML2
GOSR2
NDUFB2
RNF7
NCLN
POLR2I
POLR2J
GADD45GIP1
PPP1R14B
B3GAT3
RPL35A
IMPDH2
CDK2AP1
SLC25A36
RAN
