# Supplementary material for: Simultaneous Presentation of Multiple Myeloma and Lung Cancer: Case Report and Gene Bioinformatics Analysis
Source: Front Oncol. 2022 Jun 13;12:859735. doi: 10.3389/fonc.2022.859735 (PMC9235397; doi:10.3389/fonc.2022.859735)
Supplement: Supplementary file 1 [file DataSheet_1.zip › The bioinformatic analysis of MM and lung cancer supplementary materials/Different expression genes analysis/TCGA (LUAD LUSC)/edgeR░n/LUAD TCGA.xlsx]

## Sheet: Sheet1
Symbol		logFC	logCPM	F	PValue	FDR
ENSG00000165312	OTUD1	-2.13317	4.56371	967.512	6.81203e-125	1.47392e-120
ENSG00000182010	RTKN2	-4.12895	5.48051	911.76	2.55824e-120	2.76763e-116
ENSG00000116016	EPAS1	-2.69937	9.20771	867.422	1.48197e-116	1.06884e-112
ENSG00000122679	RAMP3	-3.20957	4.6027	859.225	7.57196e-116	4.09586e-112
ENSG00000235387	SPAAR	-2.72173	0.429599	857.085	1.16115e-115	5.02474e-112
ENSG00000010319	SEMA3G	-3.20626	3.96376	852.316	3.01673e-115	1.08788e-111
ENSG00000102760	RGCC	-2.87524	6.19329	844.57	1.43212e-114	4.42669e-111
ENSG00000120156	TEK	-3.28185	4.3435	837.928	5.48247e-114	1.35158e-110
ENSG00000170989	S1PR1	-2.86123	5.22903	837.804	5.62194e-114	1.35158e-110
ENSG00000168309	FAM107A	-4.54701	5.23384	835.303	9.33482e-114	2.01977e-110
ENSG00000261371	PECAM1	-2.31569	7.99911	830.145	2.6645e-113	5.24107e-110
ENSG00000139567	ACVRL1	-2.55486	5.59052	821.747	1.48227e-112	2.67266e-109
ENSG00000135604	STX11	-2.99424	3.55913	819.467	2.36579e-112	3.93758e-109
ENSG00000131477	RAMP2	-2.85629	4.42913	794.665	4.0294e-110	6.22744e-107
ENSG00000213853	EMP2	-2.73333	8.58972	786.907	2.0491e-109	2.95576e-106
ENSG00000070778	PTPN21	-2.4777	4.74044	770.718	6.28819e-108	8.5036e-105
ENSG00000169744	LDB2	-2.64005	4.57757	769.846	7.57024e-108	9.63513e-105
ENSG00000132622	HSPA12B	-2.76549	3.22292	766.582	1.51799e-107	1.82471e-104
ENSG00000151718	WWC2	-2.399	5.484	761.117	4.88512e-107	5.56312e-104
ENSG00000072163	LIMS2	-2.79166	4.72057	752.846	2.89119e-106	3.12784e-103
ENSG00000136160	EDNRB	-3.53157	5.03565	751.328	4.01213e-106	4.13383e-103
ENSG00000105227	PRX	-3.35391	4.58983	734.901	1.4233e-104	1.39981e-101
ENSG00000238018	AC093110.1	-3.36646	1.29006	733.944	1.75471e-104	1.65072e-101
ENSG00000224215	AL606469.1	-5.14615	-0.917796	728.493	5.79735e-104	5.22655e-101
ENSG00000154133	ROBO4	-2.82279	5.08669	708.471	4.88194e-102	4.22522e-99
ENSG00000064989	CALCRL	-2.81373	5.62884	680.284	2.82482e-99	2.35079e-96
ENSG00000142748	FCN3	-4.50029	5.04132	674.894	9.69185e-99	7.76676e-96
ENSG00000154721	JAM2	-2.5204	4.00313	672.416	1.71098e-98	1.32216e-95
ENSG00000228401	AL590226.1	-3.67474	-0.636376	671.727	2.00462e-98	1.45905e-95
ENSG00000186994	KANK3	-2.8093	2.89076	671.687	2.02299e-98	1.45905e-95
ENSG00000171132	PRKCE	-1.93587	4.44266	666.627	6.48645e-98	4.52733e-95
ENSG00000095370	SH2D3C	-2.27634	4.60795	664.915	9.63094e-98	6.51202e-95
ENSG00000179776	CDH5	-2.53673	6.07749	658.033	4.74408e-97	3.11053e-94
ENSG00000162367	TAL1	-2.83247	2.03287	652.532	1.70801e-96	1.08694e-93
ENSG00000263155	MYZAP	-3.34246	1.97773	650.692	2.62517e-96	1.62288e-93
ENSG00000107742	SPOCK2	-3.18463	7.10105	647.179	5.97512e-96	3.59121e-93
ENSG00000134256	CD101	-2.7956	2.65876	639.407	3.71629e-95	2.17322e-92
ENSG00000249751	ECSCR	-2.36291	2.02191	634.711	1.12779e-94	6.40433e-92
ENSG00000103241	FOXF1	-2.74477	3.68573	634.613	1.15436e-94	6.40433e-92
ENSG00000108576	SLC6A4	-6.15706	4.60185	615.772	1.03762e-92	5.61274e-90
ENSG00000101280	ANGPT4	-4.20907	0.264519	609.852	4.32818e-92	2.28412e-89
ENSG00000022267	FHL1	-3.43183	6.05039	608.001	6.77528e-92	3.4904e-89
ENSG00000166265	CYYR1	-2.28236	4.06033	606.005	1.09926e-91	5.53131e-89
ENSG00000137834	SMAD6	-2.57909	4.22265	603.806	1.87539e-91	9.22222e-89
ENSG00000094963	FMO2	-3.30494	5.87174	601.632	3.18298e-91	1.53045e-88
ENSG00000168497	CAVIN2	-3.31273	6.27562	599.166	5.80723e-91	2.73154e-88
ENSG00000189129	PLAC9	-2.70965	2.62069	590.716	4.60194e-90	2.11856e-87
ENSG00000150048	CLEC1A	-2.33295	1.99194	583.263	2.89347e-89	1.30429e-86
ENSG00000171115	GIMAP8	-2.46908	4.54549	581.807	4.14947e-89	1.83229e-86
ENSG00000170323	FABP4	-4.91271	4.38241	581.256	4.75583e-89	2.05804e-86
ENSG00000154783	FGD5	-2.25757	4.83006	576.152	1.69042e-88	7.1717e-86
ENSG00000127329	PTPRB	-2.68299	5.88808	573.608	3.18752e-88	1.32632e-85
ENSG00000133121	STARD13	-2.05887	4.13722	573.052	3.66152e-88	1.4948e-85
ENSG00000234281	LANCL1-AS1	-3.7568	0.254358	568.614	1.11146e-87	4.45344e-85
ENSG00000197465	GYPE	-3.36555	-0.290687	567.285	1.55096e-87	6.10148e-85
ENSG00000163815	CLEC3B	-3.66353	4.35298	563.553	3.96306e-87	1.53123e-84
ENSG00000268388	FENDRR	-3.95726	3.34191	560.494	8.57078e-87	3.25344e-84
ENSG00000204305	AGER	-5.00943	8.27574	560.078	9.52007e-87	3.55148e-84
ENSG00000251230	MIR3945HG	-3.61622	-0.00544536	559.66	1.05805e-86	3.88019e-84
ENSG00000198844	ARHGEF15	-2.42773	3.87165	552.77	6.0651e-86	2.18718e-83
ENSG00000198873	GRK5	-2.48216	4.97254	552.674	6.2154e-86	2.20463e-83
ENSG00000114790	ARHGEF26	-2.70188	4.59727	550.813	9.97961e-86	3.48272e-83
ENSG00000137507	LRRC32	-2.34306	5.55146	550.165	1.17715e-85	4.04284e-83
ENSG00000169252	ADRB2	-3.11123	3.25499	546.953	2.67129e-85	9.03106e-83
ENSG00000130052	STARD8	-2.21891	3.91199	543.195	6.9906e-85	2.32701e-82
ENSG00000120279	MYCT1	-2.26184	3.44028	541.54	1.06891e-84	3.50423e-82
ENSG00000246430	LINC00968	-3.58185	0.571074	539.95	1.60858e-84	5.19474e-82
ENSG00000176435	CLEC14A	-2.27893	5.04146	534.518	6.52444e-84	2.07602e-81
ENSG00000166292	TMEM100	-4.36056	4.6272	533.158	9.27445e-84	2.90828e-81
ENSG00000101331	CCM2L	-2.49397	2.05299	532.147	1.20495e-83	3.72451e-81
ENSG00000133800	LYVE1	-3.23225	3.74472	526.828	4.7938e-83	1.46089e-80
ENSG00000104967	NOVA2	-2.41158	2.51002	525.728	6.38362e-83	1.91837e-80
ENSG00000157554	ERG	-2.16243	4.41451	525.132	7.45528e-83	2.20972e-80
ENSG00000102683	SGCG	-3.81381	-0.0718019	523.814	1.0515e-82	3.07451e-80
ENSG00000114812	VIPR1	-3.24994	4.88652	522.155	1.62161e-82	4.67823e-80
ENSG00000130307	USHBP1	-2.29593	1.87158	518.745	3.9597e-82	1.12732e-79
ENSG00000144655	CSRNP1	-2.38317	6.16018	518.186	4.58472e-82	1.28831e-79
ENSG00000047648	ARHGAP6	-2.41845	2.56378	515.678	8.8596e-82	2.45763e-79
ENSG00000171819	ANGPTL7	-4.29916	-0.917493	512.359	2.12311e-81	5.8149e-79
ENSG00000105974	CAV1	-3.40233	8.10164	511.037	3.00948e-81	8.13952e-79
ENSG00000171056	SOX7	-2.92698	2.93851	509.361	4.68699e-81	1.25201e-78
ENSG00000123119	NECAB1	-3.3045	2.36378	507.816	7.05434e-81	1.8614e-78
ENSG00000215595	C20orf202	-2.62384	-0.923411	505.871	1.18136e-80	3.07966e-78
ENSG00000136114	THSD1	-2.2377	2.54629	497.148	1.20715e-79	3.09461e-77
ENSG00000171509	RXFP1	-3.14777	1.11883	497.121	1.2157e-79	3.09461e-77
ENSG00000161835	GRASP	-2.34959	3.62367	494.479	2.46742e-79	6.20786e-77
ENSG00000197256	KANK2	-1.63059	6.64881	493.45	3.2513e-79	8.039e-77
ENSG00000173269	MMRN2	-2.11514	4.91625	493.43	3.26955e-79	8.039e-77
ENSG00000032444	PNPLA6	-1.53325	6.32028	492.073	4.70658e-79	1.14423e-76
ENSG00000164035	EMCN	-2.7642	4.30711	490.955	6.3578e-79	1.52849e-76
ENSG00000164849	GPR146	-2.30439	0.947572	489.408	9.64493e-79	2.29327e-76
ENSG00000268505	AC135012.3	-4.08801	-1.79757	487.922	1.43969e-78	3.38594e-76
ENSG00000236304	AP001189.1	-3.12523	-0.524225	486.863	1.91616e-78	4.45805e-76
ENSG00000204217	BMPR2	-1.41661	6.87055	481.294	8.66123e-78	1.99365e-75
ENSG00000183090	FREM3	-4.45398	-0.906743	479.901	1.26457e-77	2.88016e-75
ENSG00000244215	LINC02016	-4.91718	-1.08149	478.461	1.87142e-77	4.2179e-75
ENSG00000111961	SASH1	-1.88432	5.37167	477.12	2.69665e-77	6.01519e-75
ENSG00000120913	PDLIM2	-1.92166	4.85622	476.253	3.41669e-77	7.54357e-75
ENSG00000167588	GPD1	-3.91212	3.61066	474.41	5.65129e-77	1.23512e-74
ENSG00000173517	PEAK1	-1.72595	5.74512	474.046	6.2437e-77	1.35095e-74
ENSG00000114854	TNNC1	-3.53745	3.825	474	6.32252e-77	1.35446e-74
ENSG00000131471	AOC3	-2.64293	6.29163	473.298	7.66008e-77	1.62491e-74
ENSG00000206172	HBA1	-4.34042	-1.00418	472.972	8.37562e-77	1.75945e-74
ENSG00000115306	SPTBN1	-1.77384	8.91806	472.846	8.66945e-77	1.80366e-74
ENSG00000138821	SLC39A8	-2.51231	7.45637	469.397	2.23227e-76	4.59996e-74
ENSG00000125810	CD93	-2.24321	6.90439	466.691	4.69948e-76	9.59271e-74
ENSG00000105538	RASIP1	-2.28226	3.89304	463.977	9.93238e-76	2.00848e-73
ENSG00000241644	INMT	-3.52588	5.76806	460.857	2.35433e-75	4.71673e-73
ENSG00000158578	ALAS2	-4.16233	-0.931759	460.093	2.90942e-75	5.77532e-73
ENSG00000108370	RGS9	-2.48077	1.0758	459.979	3.00259e-75	5.9061e-73
ENSG00000121691	CAT	-1.89557	6.92568	459.11	3.821e-75	7.44819e-73
ENSG00000177303	CASKIN2	-1.65619	5.44896	458.087	5.07575e-75	9.80571e-73
ENSG00000266964	FXYD1	-2.92061	0.170466	457.024	6.82057e-75	1.30599e-72
ENSG00000131097	HIGD1B	-2.77773	2.11368	451.042	3.61533e-74	6.86184e-72
ENSG00000188536	HBA2	-4.10578	4.3658	450.995	3.66373e-74	6.89323e-72
ENSG00000183010	PYCR1	3.7514	6.83028	449.84	5.06197e-74	9.44189e-72
ENSG00000135363	LMO2	-1.90874	3.8667	448.644	7.07589e-74	1.30856e-71
ENSG00000105339	DENND3	-1.79211	5.77694	444.888	2.03192e-73	3.72581e-71
ENSG00000150625	GPM6A	-4.46473	3.17543	444.54	2.24128e-73	4.07517e-71
ENSG00000227051	C14orf132	-2.64646	4.56157	443.436	3.05783e-73	5.51352e-71
ENSG00000079308	TNS1	-2.18084	8.35811	443.1	3.36202e-73	6.01189e-71
ENSG00000263586	HID1-AS1	-2.80865	-1.85505	442.699	3.76386e-73	6.6753e-71
ENSG00000163788	SNRK	-1.24135	5.35262	441.496	5.28558e-73	9.29789e-71
ENSG00000112782	CLIC5	-3.62371	6.21915	441.074	5.95444e-73	1.039e-70
ENSG00000149557	FEZ1	-2.14902	3.23668	441.02	6.04682e-73	1.04668e-70
ENSG00000164736	SOX17	-2.70174	1.87724	440.068	7.91284e-73	1.35881e-70
ENSG00000145147	SLIT2	-2.51001	5.07221	439.763	8.62399e-73	1.46927e-70
ENSG00000159307	SCUBE1	-3.56482	3.03048	439.609	9.01015e-73	1.52307e-70
ENSG00000213144	AC084880.1	-2.46695	-0.705971	439.464	9.38564e-73	1.57424e-70
ENSG00000161649	CD300LG	-4.92033	1.42382	436.916	1.93176e-72	3.21519e-70
ENSG00000126785	RHOJ	-1.88934	3.73894	434.807	3.51537e-72	5.80627e-70
ENSG00000070614	NDST1	-1.59192	6.90402	434.076	4.32777e-72	7.09394e-70
ENSG00000091106	NLRC4	-2.1274	2.50413	429.917	1.41586e-71	2.30339e-69
ENSG00000087074	PPP1R15A	-1.8546	6.73294	429.018	1.83071e-71	2.95604e-69
ENSG00000031081	ARHGAP31	-2.17736	5.67243	427.473	2.84821e-71	4.54505e-69
ENSG00000092421	SEMA6A	-2.62312	3.68241	427.462	2.8568e-71	4.54505e-69
ENSG00000114654	EFCC1	-2.55991	2.67059	426.332	3.94924e-71	6.23721e-69
ENSG00000244734	HBB	-4.22195	6.87923	424.734	6.24598e-71	9.79306e-69
ENSG00000073754	CD5L	-4.06055	-1.00602	424.646	6.40573e-71	9.97129e-69
ENSG00000011201	ANOS1	-2.83036	5.71897	424.153	7.38086e-71	1.14071e-68
ENSG00000277494	GPIHBP1	-3.65599	3.15421	423.885	7.97009e-71	1.22304e-68
ENSG00000131634	TMEM204	-1.91318	4.43081	421.213	1.71933e-70	2.6198e-68
ENSG00000241978	#N/A	-2.65443	0.270038	420.544	2.08492e-70	3.15465e-68
ENSG00000092051	JPH4	-2.59149	0.77309	417.008	5.78942e-70	8.699e-68
ENSG00000177469	CAVIN1	-2.04619	7.96819	416.282	7.14371e-70	1.06599e-67
ENSG00000173706	HEG1	-2.14896	6.653	415.168	9.86701e-70	1.46228e-67
ENSG00000183019	MCEMP1	-4.00747	4.67333	414.493	1.20005e-69	1.76635e-67
ENSG00000187950	OVCH1	-4.0134	-0.377101	414.327	1.2592e-69	1.84089e-67
ENSG00000168952	STXBP6	-3.4075	3.3312	413.03	1.83494e-69	2.6646e-67
ENSG00000233038	AC011899.2	-2.39343	1.91395	412.772	1.97779e-69	2.8529e-67
ENSG00000197381	ADARB1	-1.78975	4.76277	411.842	2.59149e-69	3.71338e-67
ENSG00000267107	PCAT19	-2.43021	2.81688	411.324	3.01371e-69	4.28998e-67
ENSG00000122694	GLIPR2	-2.19342	5.58672	410.584	3.73813e-69	5.2864e-67
ENSG00000171596	NMUR1	-2.64816	0.761767	410.069	4.34348e-69	6.10259e-67
ENSG00000225938	AL109741.1	-2.52613	-1.67669	408.755	6.37046e-69	8.89276e-67
ENSG00000165810	BTNL9	-3.42695	3.63344	407.253	9.8802e-69	1.37037e-66
ENSG00000133561	GIMAP6	-2.0965	4.89328	406.908	1.09267e-68	1.50587e-66
ENSG00000112214	FHL5	-2.82973	1.82991	405.223	1.78925e-68	2.45025e-66
ENSG00000144843	ADPRH	-1.60799	4.19873	404.229	2.3943e-68	3.2582e-66
ENSG00000197245	FAM110D	-2.30538	0.891627	403.621	2.86133e-68	3.86941e-66
ENSG00000147526	TACC1	-1.90228	6.96827	402.548	3.92096e-68	5.26944e-66
ENSG00000261863	LINC01996	-4.42572	-0.691312	401.569	5.22775e-68	6.98228e-66
ENSG00000069702	TGFBR3	-2.63664	4.56736	401.224	5.78561e-68	7.67996e-66
ENSG00000158246	TENT5B	-2.78539	3.25046	401.188	5.84695e-68	7.71406e-66
ENSG00000113070	HBEGF	-2.58336	5.29869	400.895	6.37467e-68	8.35931e-66
ENSG00000241158	ADAMTS9-AS1	-2.96216	0.221436	399.707	9.04265e-68	1.17865e-65
ENSG00000179133	C10orf67	-4.00067	-0.122952	398.826	1.17241e-67	1.51901e-65
ENSG00000090006	LTBP4	-2.17717	7.06468	397.059	1.97451e-67	2.543e-65
ENSG00000179820	MYADM	-1.96138	7.48642	396.521	2.31474e-67	2.96355e-65
ENSG00000172159	FRMD3	-2.49263	2.39766	396.339	2.44282e-67	3.10914e-65
ENSG00000154342	WNT3A	-4.06797	1.29663	395.275	3.34661e-67	4.23454e-65
ENSG00000280339	AP001528.2	-2.49026	0.899668	395.177	3.44489e-67	4.33356e-65
ENSG00000071282	LMCD1	-1.7643	5.33845	395.026	3.60242e-67	4.50552e-65
ENSG00000167434	CA4	-4.33121	2.7899	394.424	4.30497e-67	5.35326e-65
ENSG00000148488	ST8SIA6	-3.37167	0.898479	390.978	1.1969e-66	1.47984e-64
ENSG00000173114	LRRN3	-3.07115	1.71078	390.591	1.34285e-66	1.65087e-64
ENSG00000140932	CMTM2	-2.33129	-0.891432	390.118	1.54561e-66	1.88939e-64
ENSG00000163492	CCDC141	-3.3709	1.37493	390.016	1.5933e-66	1.93675e-64
ENSG00000260908	AC009093.3	-4.12219	1.53437	389.435	1.89404e-66	2.28945e-64
ENSG00000177098	SCN4B	-2.8138	3.264	388.792	2.29395e-66	2.75746e-64
ENSG00000168539	CHRM1	-4.44034	-0.286462	388.759	2.31612e-66	2.76872e-64
ENSG00000176771	NCKAP5	-3.56014	3.54747	388.492	2.50815e-66	2.98181e-64
ENSG00000067082	KLF6	-1.83105	7.73935	387.656	3.21863e-66	3.80555e-64
ENSG00000117758	STX12	-1.0548	6.13999	387.216	3.67021e-66	4.31588e-64
ENSG00000227544	AC018647.1	-2.75916	-1.28164	386.981	3.93634e-66	4.60382e-64
ENSG00000101307	SIRPB1	-2.86091	3.06024	385.916	5.41015e-66	6.29352e-64
ENSG00000185291	IL3RA	-1.72675	3.72073	385.056	6.99634e-66	8.09518e-64
ENSG00000131831	RAI2	-2.13181	3.70035	384.417	8.47061e-66	9.74886e-64
ENSG00000249741	AC093890.1	-2.76269	-1.40988	383.809	1.01627e-65	1.16344e-63
ENSG00000118526	TCF21	-3.11608	3.4778	381.832	1.83799e-65	2.09308e-63
ENSG00000178726	THBD	-2.43475	5.94859	380.951	2.39494e-65	2.71305e-63
ENSG00000135063	FAM189A2	-2.9342	4.29338	380.832	2.48212e-65	2.79499e-63
ENSG00000112531	QKI	-1.417	6.82475	380.817	2.4931e-65	2.79499e-63
ENSG00000109501	WFS1	-1.68643	6.22474	380.155	3.04209e-65	3.39287e-63
ENSG00000111897	SERINC1	-1.17836	7.69852	379.282	3.95624e-65	4.38981e-63
ENSG00000213203	GIMAP1	-1.99939	3.30416	378.318	5.28783e-65	5.83739e-63
ENSG00000224397	SMIM25	-2.47404	3.9814	378.221	5.44536e-65	5.98077e-63
ENSG00000128849	CGNL1	-2.23287	5.67061	375.312	1.30964e-64	1.43114e-62
ENSG00000080546	SESN1	-1.66827	4.53842	375.128	1.38452e-64	1.50537e-62
ENSG00000134201	GSTM5	-2.42828	2.11809	374.535	1.65633e-64	1.78841e-62
ENSG00000116147	TNR	-3.92604	0.569467	374.525	1.66137e-64	1.78841e-62
ENSG00000169282	KCNAB1	-1.87914	1.79678	372.551	3.02011e-64	3.23496e-62
ENSG00000261269	AC093278.2	-1.90683	1.91149	367.699	1.31973e-63	1.40665e-61
ENSG00000183722	LHFPL6	-1.71316	5.08083	367.469	1.41536e-63	1.50118e-61
ENSG00000134917	ADAMTS8	-3.50899	3.33439	366.169	2.10412e-63	2.22082e-61
ENSG00000034971	MYOC	-4.37748	-0.30773	365.696	2.43113e-63	2.55351e-61
ENSG00000254810	AP001189.3	-2.472	-0.595095	365.671	2.44921e-63	2.56007e-61
ENSG00000198576	ARC	-3.43114	1.35822	363.813	4.32178e-63	4.49569e-61
ENSG00000138735	PDE5A	-1.79005	4.5424	363.012	5.52329e-63	5.71806e-61
ENSG00000159200	RCAN1	-1.83469	5.52072	361.787	8.03857e-63	8.28241e-61
ENSG00000102104	RS1	-3.71811	-0.108481	360.132	1.33615e-62	1.37016e-60
ENSG00000165757	JCAD	-2.09337	5.91053	359.129	1.81856e-62	1.85605e-60
ENSG00000066056	TIE1	-1.94572	5.06685	359.013	1.88454e-62	1.91436e-60
ENSG00000197471	SPN	-2.28541	5.05039	358.297	2.34865e-62	2.37466e-60
ENSG00000130164	LDLR	-2.12929	7.08071	356.821	3.70053e-62	3.72411e-60
ENSG00000182575	NXPH3	-2.39721	1.88535	355.299	5.91969e-62	5.92983e-60
ENSG00000171049	FPR2	-3.15647	2.372	354.425	7.75357e-62	7.7082e-60
ENSG00000185010	F8	-1.79018	4.38762	354.42	7.76627e-62	7.7082e-60
ENSG00000189292	ALKAL2	-3.22042	0.527377	353.943	8.99912e-62	8.89105e-60
ENSG00000116194	ANGPTL1	-2.66841	1.76458	353.743	9.57396e-62	9.41599e-60
ENSG00000184113	CLDN5	-2.67996	5.32871	352.564	1.37891e-61	1.35002e-59
ENSG00000135049	AGTPBP1	-1.27028	4.32336	350.022	3.03394e-61	2.957e-59
ENSG00000204301	NOTCH4	-1.80706	4.87878	349.729	3.32246e-61	3.22368e-59
ENSG00000128512	DOCK4	-1.66019	5.06324	349.528	3.53638e-61	3.41592e-59
ENSG00000162062	TEDC2	3.55712	2.57826	349.393	3.68809e-61	3.54663e-59
ENSG00000112137	PHACTR1	-2.3212	4.37414	349.069	4.07876e-61	3.90496e-59
ENSG00000055813	CCDC85A	-2.82447	0.958046	348.956	4.22534e-61	4.02748e-59
ENSG00000107738	VSIR	-1.578	5.90269	348.786	4.45403e-61	4.22683e-59
ENSG00000137726	FXYD6	-1.90624	4.49588	346.254	9.80117e-61	9.26061e-59
ENSG00000131355	ADGRE3	-2.95175	0.52151	345.221	1.35277e-60	1.27261e-58
ENSG00000178084	HTR3C	-4.52917	-1.147	344.645	1.61968e-60	1.5171e-58
ENSG00000169418	NPR1	-2.60438	4.36316	344.572	1.65697e-60	1.54534e-58
ENSG00000250899	AC125807.2	-2.13882	1.75858	344.17	1.87847e-60	1.7444e-58
ENSG00000108342	CSF3	-4.69124	3.29189	343.442	2.3589e-60	2.18118e-58
ENSG00000187688	TRPV2	-1.88233	5.01436	342.164	3.51893e-60	3.23996e-58
ENSG00000108381	ASPA	-2.68365	0.799054	341.828	3.90997e-60	3.58475e-58
ENSG00000148677	ANKRD1	-4.43034	3.64948	340.211	6.49293e-60	5.92774e-58
ENSG00000101162	TUBB1	-2.7052	-0.272103	339.447	8.25419e-60	7.50403e-58
ENSG00000182253	SYNM	-1.84959	3.83131	338.865	9.91044e-60	8.97206e-58
ENSG00000260468	LINC01290	-2.38681	-1.69784	338.573	1.0864e-59	9.79434e-58
ENSG00000163687	DNASE1L3	-3.47041	2.35152	338.211	1.21741e-59	1.09299e-57
ENSG00000161281	COX7A1	-1.91126	2.65893	338.19	1.22552e-59	1.09572e-57
ENSG00000112902	SEMA5A	-2.60247	5.0756	337.125	1.714e-59	1.52617e-57
ENSG00000110799	VWF	-2.30526	8.15175	336.865	1.86034e-59	1.64968e-57
ENSG00000156052	GNAQ	-1.23958	6.6037	335.283	3.06311e-59	2.70517e-57
ENSG00000131055	COX4I2	-2.26189	2.47849	334.967	3.38532e-59	2.97757e-57
ENSG00000140600	SH3GL3	-4.21661	-0.0919489	334.676	3.71134e-59	3.2511e-57
ENSG00000130226	DPP6	-3.20114	-0.0690987	334.177	4.34415e-59	3.7901e-57
ENSG00000112419	PHACTR2	-1.60404	5.41344	333.544	5.30776e-59	4.61221e-57
ENSG00000167261	DPEP2	-2.19354	2.87376	332.925	6.45607e-59	5.5876e-57
ENSG00000256948	AC026369.3	-3.33401	0.101601	331.159	1.12948e-58	9.73648e-57
ENSG00000186594	MIR22HG	-1.62995	4.53579	331.083	1.15696e-58	9.93375e-57
ENSG00000000938	FGR	-2.10373	4.86149	330.631	1.33539e-58	1.14205e-56
ENSG00000166927	MS4A7	-2.18884	5.48621	329.476	1.92717e-58	1.64166e-56
ENSG00000162407	PLPP3	-1.40214	6.22696	329.295	2.04132e-58	1.73208e-56
ENSG00000167874	TMEM88	-2.1167	1.50056	326.998	4.23965e-58	3.58334e-56
ENSG00000163513	TGFBR2	-1.68441	7.75784	326.913	4.3557e-58	3.66709e-56
ENSG00000154734	ADAMTS1	-2.35236	5.79763	326.222	5.42993e-58	4.55377e-56
ENSG00000229619	MBNL1-AS1	-2.02776	1.84232	325.631	6.55552e-58	5.47651e-56
ENSG00000187800	PEAR1	-2.0032	3.16525	324.817	8.50117e-58	7.07461e-56
ENSG00000110756	HPS5	-1.14943	5.08497	324.704	8.81369e-58	7.30659e-56
ENSG00000161940	BCL6B	-1.74889	3.99963	324.448	9.56636e-58	7.90028e-56
ENSG00000068001	HYAL2	-1.27014	6.35536	323.428	1.32547e-57	1.09046e-55
ENSG00000100034	PPM1F	-1.26005	5.12526	321.789	2.2403e-57	1.83611e-55
ENSG00000154175	ABI3BP	-2.53965	5.32898	321.362	2.56895e-57	2.09753e-55
ENSG00000109458	GAB1	-1.44847	4.71973	320.604	3.27523e-57	2.66414e-55
ENSG00000151702	FLI1	-1.71035	4.70609	320.512	3.37414e-57	2.73432e-55
ENSG00000103994	ZNF106	-1.35398	6.24872	317.335	9.37168e-57	7.56623e-55
ENSG00000117245	KIF17	-1.97288	1.4114	317.256	9.61033e-57	7.73007e-55
ENSG00000128268	MGAT3	-3.04457	3.91689	316.355	1.28496e-56	1.02973e-54
ENSG00000152583	SPARCL1	-1.9591	7.69249	316.23	1.3381e-56	1.06789e-54
ENSG00000136732	GYPC	-1.73964	4.54258	316.22	1.34245e-56	1.06789e-54
ENSG00000129467	ADCY4	-1.77362	3.38276	316.118	1.38726e-56	1.09949e-54
ENSG00000261338	AC021016.1	-1.61061	1.1859	315.34	1.78303e-56	1.40801e-54
ENSG00000135111	TBX3	-2.1576	3.85542	314.868	2.07671e-56	1.63395e-54
ENSG00000261468	AC096921.2	-1.90996	0.383022	314.404	2.41282e-56	1.88631e-54
ENSG00000078081	LAMP3	-2.7772	7.39543	314.401	2.41488e-56	1.88631e-54
ENSG00000112425	EPM2A	-1.26108	2.15085	313.939	2.80402e-56	2.1824e-54
ENSG00000251034	AC087854.1	-1.66539	0.260084	313.005	3.79337e-56	2.94183e-54
ENSG00000148339	SLC25A25	-1.6544	4.84932	312.975	3.82967e-56	2.95938e-54
ENSG00000129596	CDO1	-2.67053	1.51764	312.179	4.95605e-56	3.81616e-54
ENSG00000174175	SELP	-2.32888	3.40428	312.095	5.094e-56	3.90847e-54
ENSG00000243566	UPK3B	-4.05588	4.76609	311.964	5.31487e-56	4.06353e-54
ENSG00000140044	JDP2	-1.44637	5.09419	311.077	7.08576e-56	5.3984e-54
ENSG00000141161	UNC45B	-2.59119	-1.1167	309.601	1.14415e-55	8.6863e-54
ENSG00000152402	GUCY1A2	-2.2012	3.88328	308.137	1.84185e-55	1.39343e-53
ENSG00000183807	FAM162B	-2.29947	1.63905	307.824	2.03938e-55	1.5375e-53
ENSG00000132376	INPP5K	-1.08003	5.49607	307.651	2.15774e-55	1.62108e-53
ENSG00000138670	RASGEF1B	-1.55974	4.61526	307.555	2.22652e-55	1.66697e-53
ENSG00000059573	ALDH18A1	1.63718	6.72574	307.12	2.56562e-55	1.91422e-53
ENSG00000171992	SYNPO	-1.71158	7.20119	306.848	2.80297e-55	2.08412e-53
ENSG00000123178	SPRYD7	-1.26404	4.01717	306.205	3.45716e-55	2.56173e-53
ENSG00000166482	MFAP4	-2.61947	7.05938	305.792	3.95599e-55	2.92135e-53
ENSG00000099260	PALMD	-2.07079	3.96443	305.237	4.74108e-55	3.48921e-53
ENSG00000157510	AFAP1L1	-1.71835	3.94719	304.773	5.51759e-55	4.04692e-53
ENSG00000129250	KIF1C	-1.30177	7.32656	304.653	5.73883e-55	4.19497e-53
ENSG00000115896	PLCL1	-1.79612	2.39038	304.092	6.89284e-55	5.02156e-53
ENSG00000178878	APOLD1	-2.06816	4.7351	303.276	9.00231e-55	6.53634e-53
ENSG00000157734	SNX22	-1.87712	2.96239	303.154	9.37185e-55	6.7819e-53
ENSG00000169442	CD52	-2.33862	5.86875	302.938	1.00561e-54	7.2528e-53
ENSG00000279805	Z95114.3	-2.22598	-1.15638	302.655	1.10334e-54	7.93122e-53
ENSG00000160408	ST6GALNAC6	-1.31147	6.03981	302.216	1.27394e-54	9.12726e-53
ENSG00000204403	CASP12	-2.5188	-1.37189	302.079	1.33282e-54	9.51757e-53
ENSG00000157570	TSPAN18	-1.99314	4.43682	301.413	1.65806e-54	1.18011e-52
ENSG00000141338	ABCA8	-2.91007	3.82465	300.898	1.9633e-54	1.39279e-52
ENSG00000137393	RNF144B	-1.73695	5.36212	300.885	1.97162e-54	1.39411e-52
ENSG00000244953	AC087521.1	-2.74478	-0.933765	299.933	2.69493e-54	1.89935e-52
ENSG00000175832	ETV4	3.87878	5.53334	299.496	3.11118e-54	2.18561e-52
ENSG00000100307	CBX7	-1.6452	4.95714	299.402	3.20972e-54	2.24753e-52
ENSG00000233237	LINC00472	-2.49585	-0.427384	298.534	4.26935e-54	2.97987e-52
ENSG00000166912	MTMR10	-1.18453	4.65445	298.498	4.32085e-54	3.00612e-52
ENSG00000110786	PTPN5	-3.38317	-0.913862	297.795	5.44611e-54	3.77684e-52
ENSG00000164659	KIAA1324L	-2.12737	4.62565	297.759	5.51118e-54	3.80976e-52
ENSG00000138669	PRKG2	-2.66561	1.76166	296.736	7.72185e-54	5.32095e-52
ENSG00000073712	FERMT2	-1.43511	5.74599	296.669	7.89482e-54	5.42286e-52
ENSG00000119138	KLF9	-1.72778	6.04941	295.545	1.14392e-53	7.83262e-52
ENSG00000155011	DKK2	-2.32084	2.48223	295.354	1.21837e-53	8.31605e-52
ENSG00000150977	RILPL2	-1.29958	4.85603	295.198	1.2831e-53	8.73035e-52
ENSG00000109771	LRP2BP	-1.92822	2.37736	295.038	1.35274e-53	9.17533e-52
ENSG00000105971	CAV2	-2.35026	6.94855	294.982	1.37793e-53	9.31694e-52
ENSG00000137878	GCOM1	-2.75263	-0.665579	294.555	1.58669e-53	1.0695e-51
ENSG00000078596	ITM2A	-2.03519	4.57916	294.067	1.86483e-53	1.25308e-51
ENSG00000144120	TMEM177	1.60762	3.45709	293.929	1.95176e-53	1.30744e-51
ENSG00000237248	LINC00987	-1.75121	0.735584	292.727	2.90661e-53	1.94106e-51
ENSG00000102921	N4BP1	-0.957895	6.15885	290.92	5.29282e-53	3.52372e-51
ENSG00000159723	AGRP	-2.98081	-0.211766	290.608	5.87001e-53	3.89599e-51
ENSG00000113555	PCDH12	-1.69128	4.52258	290.175	6.78022e-53	4.48635e-51
ENSG00000173391	OLR1	-2.56301	5.68216	289.622	8.14731e-53	5.37449e-51
ENSG00000175662	TOM1L2	-1.35407	5.73183	289.227	9.29257e-53	6.11135e-51
ENSG00000165197	VEGFD	-3.59647	3.32636	288.998	1.00291e-52	6.57575e-51
ENSG00000088854	C20orf194	-1.30288	4.63596	288.04	1.3796e-52	9.01822e-51
ENSG00000140299	BNIP2	-0.926433	5.93159	287.86	1.46481e-52	9.5464e-51
ENSG00000185432	METTL7A	-1.89055	6.55396	287.199	1.82591e-52	1.1864e-50
ENSG00000171777	RASGRP4	-1.93118	1.94938	286.909	2.01139e-52	1.30301e-50
ENSG00000165495	PKNOX2	-2.45282	2.33187	285.262	3.48715e-52	2.25228e-50
ENSG00000155511	GRIA1	-3.75829	1.93788	284.893	3.94481e-52	2.54029e-50
ENSG00000166025	AMOTL1	-1.78798	5.61524	284.162	5.03834e-52	3.23485e-50
ENSG00000120645	IQSEC3	-2.57165	1.5631	283.735	5.81173e-52	3.72037e-50
ENSG00000135052	GOLM1	2.66364	8.1426	283.508	6.2727e-52	4.00361e-50
ENSG00000186193	SAPCD2	3.80021	3.97712	282.894	7.70595e-52	4.90393e-50
ENSG00000147113	DIPK2B	-1.76776	3.98429	282.817	7.90549e-52	5.01616e-50
ENSG00000162687	KCNT2	-2.7388	1.47247	282.739	8.11698e-52	5.13529e-50
ENSG00000149403	GRIK4	-2.51202	0.0957095	282.128	9.96191e-52	6.28413e-50
ENSG00000244476	ERVFRD-1	-2.63013	-1.41227	282.038	1.02666e-51	6.45637e-50
ENSG00000047617	ANO2	-2.26004	0.0138557	282.03	1.02946e-51	6.45637e-50
ENSG00000118777	ABCG2	-2.06459	2.65267	281.862	1.0891e-51	6.81067e-50
ENSG00000231993	EP300-AS1	-1.9292	-0.54286	281.748	1.1315e-51	7.04971e-50
ENSG00000135917	SLC19A3	-2.88362	2.67345	281.742	1.13384e-51	7.04971e-50
ENSG00000106034	CPED1	-2.0946	3.75054	281.181	1.36919e-51	8.48384e-50
ENSG00000170909	OSCAR	-2.20443	4.01519	281.166	1.37591e-51	8.48384e-50
ENSG00000128165	ADM2	3.46176	4.01057	281.165	1.37627e-51	8.48384e-50
ENSG00000279662	AC131649.2	-2.8921	1.99135	280.836	1.53712e-51	9.44849e-50
ENSG00000257542	OR7E47P	-2.15282	1.89469	280.622	1.65188e-51	1.01252e-49
ENSG00000145990	GFOD1	-1.84316	3.41349	280.284	1.85069e-51	1.13117e-49
ENSG00000183856	IQGAP3	3.61956	4.85616	280.058	1.99713e-51	1.21724e-49
ENSG00000169926	KLF13	-1.39469	6.7565	279.821	2.16304e-51	1.31465e-49
ENSG00000259523	AC022613.2	-1.54453	-0.79654	279.436	2.46197e-51	1.49215e-49
ENSG00000187323	DCC	-2.76183	1.10971	278.997	2.85389e-51	1.72485e-49
ENSG00000169860	P2RY1	-1.81964	2.92269	278.437	3.44622e-51	2.07705e-49
ENSG00000197852	INKA2	-1.58786	3.00058	278.197	3.73662e-51	2.24581e-49
ENSG00000235750	KIAA0040	-1.27087	5.76178	277.729	4.37653e-51	2.62313e-49
ENSG00000243364	EFNA4	2.21999	4.26393	277.519	4.69809e-51	2.80808e-49
ENSG00000160870	CYP3A7	-2.31207	-0.585771	277.455	4.7992e-51	2.86061e-49
ENSG00000149564	ESAM	-1.91692	5.89759	277.147	5.32515e-51	3.16539e-49
ENSG00000144909	OSBPL11	-0.968841	4.74025	276.898	5.79197e-51	3.43345e-49
ENSG00000174099	MSRB3	-1.891	4.87276	276.478	6.67516e-51	3.94619e-49
ENSG00000135218	CD36	-2.88116	5.55096	276.233	7.25055e-51	4.27466e-49
ENSG00000091428	RAPGEF4	-1.87246	2.70115	276.091	7.60816e-51	4.47331e-49
ENSG00000204420	MPIG6B	-2.19819	-0.812911	275.854	8.24304e-51	4.83346e-49
ENSG00000076067	RBMS2	-1.26201	6.25222	275.5	9.29139e-51	5.43346e-49
ENSG00000143110	C1orf162	-1.81947	4.66118	275.401	9.60807e-51	5.6035e-49
ENSG00000174059	CD34	-1.63647	5.87546	275.264	1.00628e-50	5.85294e-49
ENSG00000122707	RECK	-1.57742	3.65584	275.195	1.02999e-50	5.97479e-49
ENSG00000111052	LIN7A	-2.5883	2.67157	274.5	1.30321e-50	7.53944e-49
ENSG00000254951	AC044810.2	-3.46485	-1.99441	274.455	1.32342e-50	7.63597e-49
ENSG00000068305	MEF2A	-0.901011	5.65232	274.403	1.34676e-50	7.74997e-49
ENSG00000180871	CXCR2	-2.62086	1.38326	274.119	1.48287e-50	8.51054e-49
ENSG00000164855	TMEM184A	3.15512	5.40988	273.705	1.70593e-50	9.76485e-49
ENSG00000275830	AL390755.1	-2.90434	-1.86397	273.472	1.84623e-50	1.05401e-48
ENSG00000077152	UBE2T	3.33718	4.17133	273.211	2.01702e-50	1.14848e-48
ENSG00000012822	CALCOCO1	-1.20498	6.39563	273.173	2.04318e-50	1.16033e-48
ENSG00000179144	GIMAP7	-1.80013	4.02765	272.673	2.42105e-50	1.37131e-48
ENSG00000133246	PRAM1	-2.13258	2.91345	272.318	2.73163e-50	1.54319e-48
ENSG00000163827	LRRC2	-2.48864	0.554652	271.851	3.20031e-50	1.80326e-48
ENSG00000096063	SRPK1	1.57638	6.40626	271.723	3.34273e-50	1.87861e-48
ENSG00000235997	LINC01936	-2.44319	1.9908	271.29	3.87222e-50	2.17055e-48
ENSG00000169379	ARL13B	-1.11722	3.73832	271.252	3.92301e-50	2.19334e-48
ENSG00000198358	AL354714.1	-3.97002	-1.45129	270.875	4.46028e-50	2.4873e-48
ENSG00000180440	SERTM1	-4.69356	1.32558	270.69	4.74876e-50	2.64136e-48
ENSG00000106991	ENG	-1.58801	7.46952	270.112	5.78071e-50	3.20711e-48
ENSG00000164466	SFXN1	1.5152	5.50413	269.985	6.03704e-50	3.34075e-48
ENSG00000108387	SEPTIN4	-1.52676	3.39918	269.706	6.6395e-50	3.66476e-48
ENSG00000158764	ITLN2	-4.60705	2.40002	269.661	6.74152e-50	3.71161e-48
ENSG00000248441	LINC01197	-2.07987	-0.407487	268.911	8.70543e-50	4.7807e-48
ENSG00000119862	LGALSL	-1.83691	4.69135	268.793	9.06094e-50	4.95247e-48
ENSG00000038945	MSR1	-2.33301	6.44461	268.792	9.064e-50	4.95247e-48
ENSG00000033800	PIAS1	-0.888887	5.26534	268.418	1.0298e-49	5.61254e-48
ENSG00000137824	RMDN3	-0.957569	5.79869	268.036	1.17314e-49	6.37769e-48
ENSG00000272274	LINC00551	-3.0886	-0.864393	267.896	1.23048e-49	6.67266e-48
ENSG00000100060	MFNG	-1.51251	4.31216	267.048	1.64409e-49	8.89328e-48
ENSG00000127241	MASP1	-2.67139	2.05817	266.814	1.78076e-49	9.60854e-48
ENSG00000197405	C5AR1	-1.95406	5.07885	266.721	1.83803e-49	9.89292e-48
ENSG00000148841	ITPRIP	-1.66066	5.39558	266.567	1.9378e-49	1.0404e-47
ENSG00000120903	CHRNA2	-3.62158	-2.24784	266.419	2.03836e-49	1.09168e-47
ENSG00000138801	PAPSS1	-0.924104	6.05239	266.271	2.14366e-49	1.14524e-47
ENSG00000121068	TBX2	-1.88787	4.98466	265.76	2.55362e-49	1.36091e-47
ENSG00000152818	UTRN	-1.48401	6.96784	265.597	2.69984e-49	1.43529e-47
ENSG00000154188	ANGPT1	-2.35568	3.96644	265.166	3.12891e-49	1.65932e-47
ENSG00000173457	PPP1R14B	2.11988	6.514	265.13	3.16835e-49	1.67613e-47
ENSG00000186417	GLDN	-2.53298	3.16887	264.76	3.59645e-49	1.89796e-47
ENSG00000131747	TOP2A	3.87274	6.83046	263.998	4.66975e-49	2.45838e-47
ENSG00000257894	AC027288.3	-3.18656	1.31028	263.933	4.77541e-49	2.5079e-47
ENSG00000175084	DES	-3.06277	4.30732	263.779	5.03321e-49	2.63689e-47
ENSG00000087589	CASS4	-1.93098	3.30338	263.727	5.12496e-49	2.67847e-47
ENSG00000162520	SYNC	-1.83037	1.52101	263.129	6.29218e-49	3.28057e-47
ENSG00000279453	Z99129.4	-1.53961	2.96147	263.042	6.4834e-49	3.37215e-47
ENSG00000077522	ACTN2	-2.80141	0.238349	262.862	6.89514e-49	3.5777e-47
ENSG00000043591	ADRB1	-3.1532	2.76438	262.102	8.95484e-49	4.63531e-47
ENSG00000198075	SULT1C4	-2.30635	1.61102	261.916	9.5435e-49	4.92823e-47
ENSG00000028528	SNX1	-0.840692	6.83827	261.162	1.23728e-48	6.37407e-47
ENSG00000112367	FIG4	-0.969611	4.4468	261.047	1.28686e-48	6.61373e-47
ENSG00000126759	CFP	-2.07218	2.26237	261.023	1.29754e-48	6.65279e-47
ENSG00000101335	MYL9	-1.68945	7.59328	260.927	1.34112e-48	6.86e-47
ENSG00000115361	ACADL	-3.1935	2.60923	260.625	1.48812e-48	7.594e-47
ENSG00000164530	PI16	-3.51991	1.21577	259.951	1.87722e-48	9.55703e-47
ENSG00000141469	SLC14A1	-2.82899	1.73841	259.763	2.00307e-48	1.01738e-46
ENSG00000102575	ACP5	-1.80193	7.14885	259.703	2.04487e-48	1.03618e-46
ENSG00000167850	CD300C	-2.07916	2.20689	259.322	2.33156e-48	1.17869e-46
ENSG00000124019	FAM124B	-1.87943	1.03634	259.31	2.34172e-48	1.18107e-46
ENSG00000260936	#N/A	-2.24456	-0.0187733	259.213	2.42133e-48	1.21838e-46
ENSG00000182950	ODF3L1	-2.34401	-0.320268	259.14	2.48331e-48	1.24667e-46
ENSG00000266524	GDF10	-3.16283	2.56763	259.015	2.59207e-48	1.29825e-46
ENSG00000226252	AL135960.1	-2.67693	-1.73778	258.68	2.90999e-48	1.45412e-46
ENSG00000161640	SIGLEC11	-2.42897	0.549913	258.561	3.03219e-48	1.51169e-46
ENSG00000165072	MAMDC2	-2.75244	3.95269	258.428	3.17432e-48	1.57891e-46
ENSG00000187583	PLEKHN1	3.16855	2.84835	258.058	3.60676e-48	1.7899e-46
ENSG00000258947	TUBB3	4.78569	2.98351	257.593	4.23561e-48	2.09716e-46
ENSG00000103647	CORO2B	-2.16649	2.08615	257.455	4.44261e-48	2.19463e-46
ENSG00000206384	COL6A6	-2.918	3.6261	257.027	5.15086e-48	2.5387e-46
ENSG00000166317	SYNPO2L	-2.62098	-0.673415	256.643	5.88364e-48	2.89328e-46
ENSG00000136826	KLF4	-2.30582	5.56575	255.817	7.83128e-48	3.8423e-46
ENSG00000180198	RCC1	1.76418	5.97912	255.701	8.1536e-48	3.99139e-46
ENSG00000147689	FAM83A	6.83944	7.14405	255.464	8.85119e-48	4.3231e-46
ENSG00000178217	SH2D4B	-2.28441	-1.42255	255.315	9.31949e-48	4.54157e-46
ENSG00000233117	LINC00702	-2.30044	0.822084	255.237	9.57397e-48	4.6551e-46
ENSG00000134115	CNTN6	-3.53009	1.70416	255.061	1.01782e-47	4.9378e-46
ENSG00000150457	LATS2	-1.21087	4.93109	254.542	1.21818e-47	5.89659e-46
ENSG00000179913	B3GNT3	4.41315	5.4578	254.474	1.24749e-47	6.02499e-46
ENSG00000158402	CDC25C	3.67863	2.09515	253.8	1.57637e-47	7.59642e-46
ENSG00000176438	SYNE3	-1.78899	3.518	253.46	1.77375e-47	8.52858e-46
ENSG00000093183	SEC22C	-0.743268	5.36863	253.345	1.84627e-47	8.85758e-46
ENSG00000276644	DACH1	-2.50209	2.48736	252.623	2.37254e-47	1.13572e-45
ENSG00000164741	DLC1	-2.2607	6.77015	252.393	2.57049e-47	1.22776e-45
ENSG00000125414	MYH2	-3.18595	-1.61124	252.12	2.82642e-47	1.34703e-45
ENSG00000019169	MARCO	-3.00026	6.66942	251.818	3.1392e-47	1.49281e-45
ENSG00000128050	PAICS	1.89157	6.97024	251.806	3.1523e-47	1.49575e-45
ENSG00000124942	AHNAK	-1.96541	9.68372	251.751	3.21329e-47	1.52136e-45
ENSG00000170836	PPM1D	-0.923758	4.15212	251.516	3.48745e-47	1.64755e-45
ENSG00000147027	TMEM47	-1.78212	4.55208	251.44	3.58118e-47	1.68815e-45
ENSG00000077943	ITGA8	-2.14234	4.46028	251.357	3.6864e-47	1.73397e-45
ENSG00000168481	LGI3	-4.22679	3.8217	250.671	4.68227e-47	2.19357e-45
ENSG00000118946	PCDH17	-1.75436	4.63593	250.67	4.68379e-47	2.19357e-45
ENSG00000276043	UHRF1	3.37159	3.88365	250.484	4.99774e-47	2.33555e-45
ENSG00000172476	RAB40A	-1.84664	0.261796	249.997	5.92309e-47	2.76202e-45
ENSG00000027075	PRKCH	-1.09704	5.24179	249.795	6.35468e-47	2.95691e-45
ENSG00000248243	LINC02014	3.91573	-0.120083	249.192	7.84337e-47	3.64178e-45
ENSG00000152580	IGSF10	-2.85954	3.45644	249.112	8.06521e-47	3.73676e-45
ENSG00000277758	FO681492.1	-2.87334	0.440979	248.698	9.32051e-47	4.30914e-45
ENSG00000184347	SLIT3	-2.41469	5.47698	248.38	1.04153e-46	4.80504e-45
ENSG00000186871	ERCC6L	3.26011	2.11796	248.01	1.18541e-46	5.45716e-45
ENSG00000220205	VAMP2	-1.12782	6.01752	247.9	1.23202e-46	5.6597e-45
ENSG00000090889	KIF4A	3.84789	4.21562	247.708	1.3177e-46	6.04048e-45
ENSG00000172403	SYNPO2	-1.95626	4.36185	247.541	1.3969e-46	6.39002e-45
ENSG00000117114	ADGRL2	-1.9317	5.59683	247.172	1.58962e-46	7.25626e-45
ENSG00000272473	AC006273.1	-2.54661	-1.86893	247.16	1.5959e-46	7.2696e-45
ENSG00000151474	FRMD4A	-1.34524	3.79915	247.142	1.60618e-46	7.30104e-45
ENSG00000173611	SCAI	-1.24878	3.87312	247.066	1.64977e-46	7.48343e-45
ENSG00000261143	ADAMTS7P3	-3.5142	1.28038	247.002	1.68669e-46	7.63492e-45
ENSG00000178175	ZNF366	-1.985	1.32778	246.43	2.06104e-46	9.30994e-45
ENSG00000170276	HSPB2	-1.82252	-0.159828	246.15	2.27334e-46	1.02475e-44
ENSG00000120318	ARAP3	-1.33522	4.48327	246.066	2.34151e-46	1.05329e-44
ENSG00000155659	VSIG4	-2.37678	6.19227	245.529	2.8271e-46	1.26909e-44
ENSG00000182255	KCNA4	-3.8469	-0.560523	245.478	2.87779e-46	1.28917e-44
ENSG00000112984	KIF20A	3.17166	4.21299	245.35	3.00968e-46	1.34546e-44
ENSG00000112149	CD83	-1.70155	5.05165	245.334	3.0273e-46	1.35055e-44
ENSG00000156218	ADAMTSL3	-2.31695	3.21562	245.199	3.17403e-46	1.41309e-44
ENSG00000125910	S1PR4	-1.76827	2.915	244.622	3.88625e-46	1.72663e-44
ENSG00000150764	DIXDC1	-1.30087	4.15996	244.405	4.195e-46	1.85999e-44
ENSG00000174837	ADGRE1	-2.68456	1.87857	244.052	4.74905e-46	2.10133e-44
ENSG00000091651	ORC6	3.06841	2.87599	243.922	4.9709e-46	2.19501e-44
ENSG00000278259	MYO19	1.67385	5.55511	243.802	5.18458e-46	2.2847e-44
ENSG00000168685	IL7R	-2.12313	6.17919	243.506	5.75384e-46	2.5304e-44
ENSG00000256234	AC022509.2	-2.17862	-0.824781	243.43	5.90924e-46	2.59347e-44
ENSG00000171611	PTCRA	-2.40613	-0.463266	243.162	6.49349e-46	2.84412e-44
ENSG00000267607	AC011511.5	-2.6147	1.46971	243.042	6.77399e-46	2.96099e-44
ENSG00000255330	AL096711.2	-2.59188	-0.634748	242.885	7.15868e-46	3.12275e-44
ENSG00000061656	SPAG4	2.93851	3.91391	242.879	7.17293e-46	3.12275e-44
ENSG00000129173	E2F8	3.19842	2.89058	242.854	7.23757e-46	3.14456e-44
ENSG00000117069	ST6GALNAC5	-2.25852	3.3245	242.833	7.28968e-46	3.16086e-44
ENSG00000106462	EZH2	2.55669	4.29246	242.753	7.49902e-46	3.24513e-44
ENSG00000076382	SPAG5	3.1243	4.89335	242.447	8.35143e-46	3.60678e-44
ENSG00000137135	ARHGEF39	2.44938	2.75032	242.242	8.97591e-46	3.86876e-44
ENSG00000123473	STIL	2.53771	3.59982	242.208	9.08557e-46	3.90824e-44
ENSG00000196584	XRCC2	3.20316	2.66053	241.601	1.12529e-45	4.83092e-44
ENSG00000148516	ZEB1	-1.45409	4.68336	241.507	1.16296e-45	4.98278e-44
ENSG00000035664	DAPK2	-1.94274	4.68737	241.462	1.18187e-45	5.05378e-44
ENSG00000238078	LINC01352	-2.2783	-1.87335	241.441	1.19047e-45	5.08049e-44
ENSG00000168477	TNXB	-2.71625	5.23598	241.259	1.26929e-45	5.40621e-44
ENSG00000179348	GATA2	-1.86474	3.99514	241.046	1.36844e-45	5.81707e-44
ENSG00000159640	ACE	-1.69632	5.59442	240.881	1.45031e-45	6.15303e-44
ENSG00000128923	MINDY2	-1.06966	5.00082	240.821	1.48158e-45	6.27337e-44
ENSG00000119865	CNRIP1	-1.49269	3.08202	240.465	1.6796e-45	7.09793e-44
ENSG00000166851	PLK1	3.25242	4.63243	240.37	1.73699e-45	7.32616e-44
ENSG00000160957	RECQL4	3.05836	4.53463	240.093	1.9159e-45	8.06505e-44
ENSG00000158435	CNOT11	1.13817	6.22687	238.975	2.84371e-45	1.19474e-43
ENSG00000204592	HLA-E	-1.32289	9.99374	238.914	2.9061e-45	1.21859e-43
ENSG00000118193	KIF14	3.72485	3.19817	238.811	3.01351e-45	1.26118e-43
ENSG00000079462	PAFAH1B3	2.27688	5.14345	238.772	3.05566e-45	1.27636e-43
ENSG00000117650	NEK2	3.75545	3.87318	238.626	3.21784e-45	1.34151e-43
ENSG00000188015	S100A3	-2.30372	1.32633	238.341	3.55964e-45	1.48115e-43
ENSG00000149577	SIDT2	-1.06942	6.03605	238.253	3.6719e-45	1.52493e-43
ENSG00000272789	AC010976.2	-2.98279	-1.19672	238.146	3.81316e-45	1.57818e-43
ENSG00000272839	AC011899.3	-2.21334	-1.77263	238.145	3.8147e-45	1.57818e-43
ENSG00000153902	LGI4	-1.64399	1.26157	237.912	4.14252e-45	1.71053e-43
ENSG00000233760	AC004947.1	-2.98979	-1.13421	237.737	4.40735e-45	1.81642e-43
ENSG00000231322	RPL13AP17	-4.0098	1.48552	237.667	4.51834e-45	1.85862e-43
ENSG00000046889	PREX2	-2.04842	3.30888	237.636	4.56779e-45	1.87539e-43
ENSG00000130518	IQCN	-2.45713	3.21174	237.35	5.05595e-45	2.07188e-43
ENSG00000175899	A2M	-1.87385	10.4206	237.247	5.24471e-45	2.14518e-43
ENSG00000211445	GPX3	-2.22773	8.20809	236.753	6.24817e-45	2.55078e-43
ENSG00000204176	SYT15	-2.5462	-0.0121238	236.592	6.61393e-45	2.69502e-43
ENSG00000138722	MMRN1	-2.38887	3.6549	236.322	7.28117e-45	2.96133e-43
ENSG00000066279	ASPM	3.64921	4.30022	236.097	7.88603e-45	3.20131e-43
ENSG00000260398	AC068700.1	-2.44747	-1.40085	236.066	7.97213e-45	3.2302e-43
ENSG00000163686	ABHD6	-1.2676	3.15487	236.055	8.00326e-45	3.23676e-43
ENSG00000046653	GPM6B	-2.00738	3.53388	235.906	8.43828e-45	3.40633e-43
ENSG00000253959	LINC01863	-3.19859	-2.08118	235.773	8.84675e-45	3.56457e-43
ENSG00000156970	BUB1B	3.41617	3.84147	235.517	9.68822e-45	3.89636e-43
ENSG00000007908	SELE	-2.93866	2.30931	235.482	9.81019e-45	3.93809e-43
ENSG00000152484	USP12	-0.93878	5.29885	235.398	1.01061e-44	4.04937e-43
ENSG00000117399	CDC20	3.81622	5.06846	235.044	1.14613e-44	4.58388e-43
ENSG00000183087	GAS6	-1.71917	6.96463	234.97	1.17691e-44	4.69832e-43
ENSG00000234456	MAGI2-AS3	-1.69048	3.84669	234.963	1.17975e-44	4.70097e-43
ENSG00000173898	SPTBN2	2.5454	5.71166	234.751	1.27202e-44	5.05646e-43
ENSG00000230498	AL035409.1	-2.51015	-1.94935	234.747	1.27364e-44	5.05646e-43
ENSG00000123485	HJURP	3.87713	3.89895	234.658	1.31456e-44	5.20938e-43
ENSG00000143590	EFNA3	3.09951	2.51642	234.641	1.32293e-44	5.23297e-43
ENSG00000188921	HACD4	-1.49514	4.54108	234.567	1.35811e-44	5.36231e-43
ENSG00000092295	TGM1	-2.27309	1.68623	234.274	1.50732e-44	5.94059e-43
ENSG00000147443	DOK2	-1.84866	4.39719	234.179	1.55915e-44	6.13368e-43
ENSG00000169554	ZEB2	-1.50914	5.67216	234.166	1.56649e-44	6.15138e-43
ENSG00000205213	LGR4	2.67285	6.02985	234.016	1.65222e-44	6.47627e-43
ENSG00000092964	DPYSL2	-1.57702	7.51893	233.954	1.68907e-44	6.60875e-43
ENSG00000134690	CDCA8	3.08504	4.22176	233.666	1.87112e-44	7.30785e-43
ENSG00000261604	AC114947.2	-1.99737	-1.08995	233.646	1.88462e-44	7.34729e-43
ENSG00000167641	PPP1R14A	-1.90795	3.31921	233.616	1.90521e-44	7.41421e-43
ENSG00000125459	MSTO1	1.52003	3.92747	233.516	1.97379e-44	7.6673e-43
ENSG00000233476	EEF1A1P6	-1.94499	4.11144	233.331	2.10834e-44	8.17528e-43
ENSG00000168907	PLA2G4F	-2.723	4.5101	233.215	2.19701e-44	8.5039e-43
ENSG00000163637	PRICKLE2	-1.47974	4.06783	232.985	2.38517e-44	9.2157e-43
ENSG00000128059	PPAT	1.93072	4.31255	232.974	2.39403e-44	9.23345e-43
ENSG00000133874	RNF122	-1.31911	3.5216	232.654	2.68413e-44	1.03339e-42
ENSG00000198909	MAP3K3	-1.02594	5.38134	231.669	3.81418e-44	1.46585e-42
ENSG00000162849	KIF26B	3.10496	5.44523	231.209	4.49367e-44	1.72393e-42
ENSG00000119280	C1orf198	-1.20985	6.99729	230.973	4.89007e-44	1.87268e-42
ENSG00000094804	CDC6	3.45529	4.37626	230.935	4.95598e-44	1.89457e-42
ENSG00000142945	KIF2C	3.60915	4.47498	230.341	6.12945e-44	2.33903e-42
ENSG00000136546	SCN7A	-2.4928	4.51605	230.167	6.52316e-44	2.48489e-42
ENSG00000117724	CENPF	3.47175	5.61623	230.053	6.7937e-44	2.5834e-42
ENSG00000121075	TBX4	-2.18487	3.70131	229.687	7.74481e-44	2.9399e-42
ENSG00000177464	GPR4	-1.56192	3.05247	229.655	7.83293e-44	2.96814e-42
ENSG00000225706	PTPRD-AS1	-2.34216	-1.19847	229.228	9.12833e-44	3.45297e-42
ENSG00000159433	STARD9	-1.82504	3.55465	229.199	9.22307e-44	3.48271e-42
ENSG00000004776	HSPB6	-2.42722	3.44463	229.153	9.37446e-44	3.5312e-42
ENSG00000277782	AC068870.2	-1.30956	0.339667	229.151	9.38412e-44	3.5312e-42
ENSG00000132970	WASF3	-1.93736	3.50716	228.745	1.08493e-43	4.07547e-42
ENSG00000152137	HSPB8	-1.96142	5.13621	228.622	1.13392e-43	4.25211e-42
ENSG00000114698	PLSCR4	-1.46657	4.72885	228.592	1.14628e-43	4.29102e-42
ENSG00000138363	ATIC	1.25979	6.58675	228.309	1.2688e-43	4.74144e-42
ENSG00000120907	ADRA1A	-3.50216	-0.669666	228.135	1.35012e-43	5.03666e-42
ENSG00000235385	LINC02154	-3.43985	0.39779	227.938	1.44914e-43	5.39672e-42
ENSG00000110906	KCTD10	-0.728248	6.25588	227.763	1.54277e-43	5.73556e-42
ENSG00000133401	PDZD2	-2.2682	5.10931	227.532	1.67651e-43	6.22207e-42
ENSG00000260742	AC009962.1	-1.61577	-1.01314	227.005	2.02568e-43	7.50509e-42
ENSG00000240409	MTATP8P1	-3.33304	-0.416503	226.793	2.186e-43	8.0852e-42
ENSG00000130522	JUND	-1.42897	7.29152	226.491	2.43601e-43	8.99453e-42
ENSG00000197766	CFD	-2.30219	5.10324	226.477	2.44818e-43	9.01278e-42
ENSG00000179967	PPP1R14BP3	2.08268	3.84087	226.476	2.44928e-43	9.01278e-42
ENSG00000163464	CXCR1	-2.88205	0.634378	225.499	3.48046e-43	1.27855e-41
ENSG00000073910	FRY	-1.57235	5.18869	225.42	3.58112e-43	1.3121e-41
ENSG00000177788	AL162595.1	2.32701	0.135524	225.417	3.58392e-43	1.3121e-41
ENSG00000129675	ARHGEF6	-1.47459	4.85308	225.409	3.59484e-43	1.31388e-41
ENSG00000175643	RMI2	2.29966	3.86006	224.752	4.5545e-43	1.66182e-41
ENSG00000108773	KAT2A	1.72532	6.02807	224.712	4.62067e-43	1.68312e-41
ENSG00000126787	DLGAP5	3.69899	3.97948	224.656	4.71468e-43	1.71441e-41
ENSG00000155660	PDIA4	1.80111	8.85103	224.651	4.72242e-43	1.71441e-41
ENSG00000064205	CCN5	-2.16841	3.85091	224.343	5.27731e-43	1.91265e-41
ENSG00000251322	SHANK3	-1.41492	4.79217	223.96	6.05694e-43	2.19154e-41
ENSG00000196814	MVB12B	-1.51213	4.87372	223.901	6.18754e-43	2.23506e-41
ENSG00000129048	ACKR4	-2.49233	0.752744	223.84	6.32525e-43	2.28099e-41
ENSG00000204949	FAM83A-AS1	6.4178	1.89263	223.721	6.60329e-43	2.3773e-41
ENSG00000239672	NME1	2.22377	5.91446	223.517	7.10771e-43	2.55464e-41
ENSG00000101003	GINS1	3.06063	3.8861	223.348	7.55341e-43	2.71034e-41
ENSG00000186185	KIF18B	3.80135	3.62982	223.322	7.62504e-43	2.73151e-41
ENSG00000000460	C1orf112	1.71347	3.14246	222.97	8.6571e-43	3.09609e-41
ENSG00000085999	RAD54L	3.31052	2.57684	222.658	9.68863e-43	3.45929e-41
ENSG00000143228	NUF2	3.71697	3.59803	222.338	1.08764e-42	3.87698e-41
ENSG00000274736	CCL23	-2.50409	0.774	222.257	1.12015e-42	3.98629e-41
ENSG00000138639	ARHGAP24	-1.41474	4.06253	221.929	1.2607e-42	4.4791e-41
ENSG00000134057	CCNB1	3.00771	5.29925	221.872	1.28727e-42	4.566e-41
ENSG00000157077	ZFYVE9	-1.34217	4.4833	221.844	1.30026e-42	4.60453e-41
ENSG00000135540	NHSL1	-1.73497	4.91503	221.642	1.39888e-42	4.94567e-41
ENSG00000185022	MAFF	-1.51106	5.24252	221.626	1.40683e-42	4.96569e-41
ENSG00000107242	PIP5K1B	-2.29975	3.53628	221.617	1.41171e-42	4.97478e-41
ENSG00000012779	ALOX5	-1.83899	6.00386	221.526	1.45891e-42	5.13276e-41
ENSG00000085552	IGSF9	3.40664	4.75755	221.411	1.52074e-42	5.34159e-41
ENSG00000103365	GGA2	-0.879159	6.95032	221.35	1.55464e-42	5.45182e-41
ENSG00000254726	MEX3A	4.20937	4.8364	221.29	1.58885e-42	5.56276e-41
ENSG00000142273	CBLC	3.24566	4.25423	221.215	1.63209e-42	5.70493e-41
ENSG00000099860	GADD45B	-1.75182	6.26707	221.145	1.67399e-42	5.84195e-41
ENSG00000118729	CASQ2	-2.76141	0.626018	221.078	1.71518e-42	5.97607e-41
ENSG00000145247	OCIAD2	2.21028	6.75304	220.568	2.06302e-42	7.17645e-41
ENSG00000196616	ADH1B	-3.3	6.40763	220.56	2.06887e-42	7.18526e-41
ENSG00000187642	PERM1	3.06788	1.62782	220.431	2.1677e-42	7.51644e-41
ENSG00000103710	RASL12	-1.58199	3.87229	220.41	2.18468e-42	7.56318e-41
ENSG00000129353	SLC44A2	-0.973589	7.76463	220.324	2.25331e-42	7.78832e-41
ENSG00000066629	EML1	-1.69919	3.90036	220.228	2.33309e-42	8.05121e-41
ENSG00000135451	TROAP	3.86949	3.74417	220.07	2.47086e-42	8.51305e-41
ENSG00000122952	ZWINT	2.63052	4.90298	219.594	2.93552e-42	1.00979e-40
ENSG00000228288	PCAT6	2.7582	2.1786	219.503	3.03457e-42	1.04221e-40
ENSG00000095637	SORBS1	-1.62731	4.83067	219.423	3.12376e-42	1.07114e-40
ENSG00000123342	MMP19	-2.03585	4.59182	219.365	3.18974e-42	1.09203e-40
ENSG00000260310	AC027277.2	-2.61183	-1.97358	218.996	3.64667e-42	1.24649e-40
ENSG00000171943	SRGAP2C	-1.15613	2.61036	218.768	3.96123e-42	1.35188e-40
ENSG00000141562	NARF	1.28155	6.14392	218.649	4.13673e-42	1.40955e-40
ENSG00000168484	SFTPC	-4.69523	11.8454	218.558	4.27495e-42	1.45436e-40
ENSG00000174371	EXO1	3.60411	3.1805	218.391	4.54296e-42	1.54311e-40
ENSG00000113231	PDE8B	-1.56944	2.65123	218.297	4.69978e-42	1.59387e-40
ENSG00000035499	DEPDC1B	3.60228	2.86982	217.679	5.88227e-42	1.99178e-40
ENSG00000197415	VEPH1	-2.68409	4.4992	217.625	6.00056e-42	2.02866e-40
ENSG00000103550	KNOP1	1.15307	4.25727	217.558	6.1467e-42	2.07482e-40
ENSG00000255624	C10orf88B	3.71571	-0.0300906	217.51	6.25568e-42	2.10832e-40
ENSG00000075218	GTSE1	3.12602	3.37117	217.35	6.6296e-42	2.22908e-40
ENSG00000186642	PDE2A	-1.76111	2.93478	217.348	6.6346e-42	2.22908e-40
ENSG00000102935	ZNF423	-1.81242	2.16495	217.007	7.51187e-42	2.51991e-40
ENSG00000267280	TBX2-AS1	-2.01891	0.465761	216.955	7.65559e-42	2.56415e-40
ENSG00000121211	MND1	2.90064	1.6623	216.615	8.66151e-42	2.89658e-40
ENSG00000227036	LINC00511	3.0852	4.49466	216.565	8.82096e-42	2.94296e-40
ENSG00000139304	PTPRQ	-3.60095	0.53146	216.563	8.82737e-42	2.94296e-40
ENSG00000165304	MELK	3.62596	3.88609	216.38	9.43738e-42	3.14148e-40
ENSG00000164932	CTHRC1	3.76937	6.05685	215.743	1.1899e-41	3.95482e-40
ENSG00000004799	PDK4	-2.44431	6.09877	215.724	1.19808e-41	3.97591e-40
ENSG00000183048	SLC25A10	2.24653	4.12329	215.295	1.40078e-41	4.64144e-40
ENSG00000138180	CEP55	3.26709	4.4558	215.217	1.44155e-41	4.76922e-40
ENSG00000111665	CDCA3	3.19646	3.44968	215.118	1.49429e-41	4.93618e-40
ENSG00000262772	LINC01977	4.88985	0.61146	215.016	1.55088e-41	5.11529e-40
ENSG00000196396	PTPN1	-1.02161	6.63776	214.769	1.69704e-41	5.58888e-40
ENSG00000163431	LMOD1	-1.83868	4.42764	214.649	1.77326e-41	5.83102e-40
ENSG00000035141	FAM136A	1.19896	5.53612	214.616	1.79463e-41	5.89231e-40
ENSG00000137976	DNASE2B	-2.91985	0.0944586	214.561	1.83122e-41	6.00337e-40
ENSG00000198948	MFAP3L	-2.16047	2.36928	214.512	1.86414e-41	6.10203e-40
ENSG00000064999	ANKS1A	-1.06227	5.96033	214.439	1.91421e-41	6.25647e-40
ENSG00000143633	C1orf131	1.01909	3.70798	214.43	1.92031e-41	6.26693e-40
ENSG00000011426	ANLN	3.79587	5.47914	214.319	1.99989e-41	6.51682e-40
ENSG00000183615	FAM167B	-1.41092	2.3315	213.906	2.32547e-41	7.56635e-40
ENSG00000173714	WFIKKN2	-3.07376	-1.23293	213.683	2.52322e-41	8.19742e-40
ENSG00000088325	TPX2	3.66635	5.74942	213.434	2.76322e-41	8.96368e-40
ENSG00000136244	IL6	-2.85348	3.7752	213.176	3.03685e-41	9.83658e-40
ENSG00000134030	CTIF	-1.18842	5.00018	213.122	3.09653e-41	1.00149e-39
ENSG00000089685	BIRC5	3.7093	5.28842	212.564	3.79768e-41	1.22642e-39
ENSG00000119326	CTNNAL1	-1.37247	5.40993	212.551	3.81628e-41	1.23059e-39
ENSG00000176920	FUT2	3.20087	4.46832	212.317	4.15781e-41	1.33873e-39
ENSG00000049283	EPN3	3.14008	4.23048	212.206	4.32963e-41	1.39198e-39
ENSG00000184005	ST6GALNAC3	-1.95811	1.89178	211.884	4.8717e-41	1.56393e-39
ENSG00000254122	PCDHGB7	-1.78044	2.12522	211.832	4.96516e-41	1.59157e-39
ENSG00000165480	SKA3	3.21631	2.75832	211.778	5.06336e-41	1.62065e-39
ENSG00000134531	EMP1	-1.79415	7.43767	211.314	6.00284e-41	1.91851e-39
ENSG00000127564	PKMYT1	3.02403	3.50431	210.967	6.8152e-41	2.17493e-39
ENSG00000141934	PLPP2	2.46546	6.38052	210.714	7.47729e-41	2.38271e-39
ENSG00000163145	C1QTNF7	-2.49253	2.3544	210.699	7.52004e-41	2.39281e-39
ENSG00000110492	MDK	3.12041	8.24309	210.683	7.56472e-41	2.40349e-39
ENSG00000039523	RIPOR1	-1.23838	5.96159	210.663	7.61933e-41	2.41729e-39
ENSG00000130037	KCNA5	-2.28896	-0.095381	210.514	8.04781e-41	2.5495e-39
ENSG00000129810	SGO1	3.19944	2.10781	210.449	8.24128e-41	2.60697e-39
ENSG00000239697	TNFSF12	-1.17419	4.8753	210.415	8.34438e-41	2.63573e-39
ENSG00000138160	KIF11	2.70561	4.63638	210.214	8.98313e-41	2.83335e-39
ENSG00000259153	AC004816.1	2.93021	1.99423	210.117	9.31031e-41	2.93227e-39
ENSG00000079819	EPB41L2	-1.44874	5.64373	209.838	1.03147e-40	3.24389e-39
ENSG00000260314	MRC1	-2.38075	6.99977	209.462	1.18403e-40	3.71826e-39
ENSG00000204566	#N/A	-3.38234	-2.28628	209.411	1.20655e-40	3.78348e-39
ENSG00000255399	TBX5-AS1	-1.81076	2.72897	209.179	1.31352e-40	4.11299e-39
ENSG00000261634	AC026992.2	-2.80549	-0.0660865	208.941	1.43385e-40	4.48326e-39
ENSG00000183801	OLFML1	-1.62291	3.52043	208.82	1.49894e-40	4.68002e-39
ENSG00000160593	JAML	-1.80782	4.91918	208.779	1.52196e-40	4.74506e-39
ENSG00000087903	RFX2	-1.63574	4.09435	208.744	1.5416e-40	4.79935e-39
ENSG00000146966	DENND2A	-1.74579	3.46805	208.477	1.70028e-40	5.28578e-39
ENSG00000203499	IQANK1	2.29334	5.22593	208.448	1.71868e-40	5.3353e-39
ENSG00000159176	CSRP1	-0.97375	8.08937	208.278	1.82982e-40	5.67217e-39
ENSG00000116701	NCF2	-1.69114	5.71452	207.937	2.07426e-40	6.4207e-39
ENSG00000171243	SOSTDC1	-3.72181	2.63568	207.611	2.33843e-40	7.2281e-39
ENSG00000205086	C2orf91	-2.90195	-0.773498	207.577	2.36854e-40	7.3107e-39
ENSG00000162757	C1orf74	1.20554	2.56531	207.401	2.52645e-40	7.78699e-39
ENSG00000159259	CHAF1B	1.96966	3.66898	207.18	2.74076e-40	8.43552e-39
ENSG00000136492	BRIP1	2.64494	2.83284	207.139	2.78251e-40	8.55187e-39
ENSG00000177494	ZBED2	-2.35552	2.67501	206.965	2.96711e-40	9.10628e-39
ENSG00000106688	SLC1A1	-2.23799	4.72925	206.856	3.08907e-40	9.46716e-39
ENSG00000106089	STX1A	3.07988	4.06093	206.734	3.23095e-40	9.88797e-39
ENSG00000175063	UBE2C	4.22304	5.21286	206.695	3.27688e-40	1.00144e-38
ENSG00000137033	IL33	-2.22975	5.10549	206.682	3.29336e-40	1.00505e-38
ENSG00000245614	DDX11-AS1	2.43605	-0.298131	206.466	3.56657e-40	1.0869e-38
ENSG00000256940	PPP1R14B-AS1	3.49833	0.541317	206.426	3.61983e-40	1.10158e-38
ENSG00000137804	NUSAP1	2.58515	4.82847	206.226	3.89584e-40	1.18391e-38
ENSG00000024526	DEPDC1	3.83175	3.38235	206.195	3.9412e-40	1.19601e-38
ENSG00000145861	C1QTNF2	-1.847	0.831182	205.953	4.30921e-40	1.30586e-38
ENSG00000157456	CCNB2	3.0703	4.26739	205.858	4.46354e-40	1.35074e-38
ENSG00000144591	GMPPA	1.05169	5.72939	205.343	5.39713e-40	1.63097e-38
ENSG00000154258	ABCA9	-1.85631	1.91676	205.251	5.58316e-40	1.68484e-38
ENSG00000133574	GIMAP4	-1.48591	5.16721	205.091	5.92301e-40	1.7849e-38
ENSG00000122877	EGR2	-1.85981	4.18097	204.99	6.14848e-40	1.85027e-38
ENSG00000102547	CAB39L	-1.38423	3.85285	204.541	7.2597e-40	2.18164e-38
ENSG00000140090	SLC24A4	-2.10793	0.613807	204.485	7.40943e-40	2.22355e-38
ENSG00000231698	AP002856.2	-4.03916	-1.2587	203.991	8.89538e-40	2.66578e-38
ENSG00000108622	ICAM2	-1.39723	3.7512	203.929	9.10232e-40	2.72402e-38
ENSG00000204161	TMEM273	-1.59619	3.77024	203.808	9.51831e-40	2.84458e-38
ENSG00000160688	FLAD1	1.42894	5.71978	203.742	9.75627e-40	2.91167e-38
ENSG00000159708	LRRC36	-2.91792	2.66118	202.857	1.35353e-39	4.03392e-38
ENSG00000184445	KNTC1	2.07639	4.7639	202.722	1.42327e-39	4.23595e-38
ENSG00000081041	CXCL2	-2.44473	5.7073	202.637	1.46866e-39	4.36503e-38
ENSG00000101811	CSTF2	1.11084	4.41565	202.39	1.60979e-39	4.77792e-38
ENSG00000167210	LOXHD1	-2.23334	-0.543793	201.522	2.22063e-39	6.58189e-38
ENSG00000179921	GPBAR1	-1.83387	0.420407	201.484	2.25217e-39	6.66623e-38
ENSG00000185842	DNAH14	1.85343	3.27468	201.428	2.29957e-39	6.79724e-38
ENSG00000154920	EME1	2.76469	2.05554	201.315	2.39801e-39	7.07853e-38
ENSG00000169607	CKAP2L	3.15988	3.33239	200.77	2.93652e-39	8.65633e-38
ENSG00000171848	RRM2	3.26096	5.66523	200.689	3.02567e-39	8.90698e-38
ENSG00000130590	SAMD10	1.77764	3.63417	200.629	3.0945e-39	9.09723e-38
ENSG00000187116	LILRA5	-2.03856	2.35799	200.613	3.11317e-39	9.1397e-38
ENSG00000064042	LIMCH1	-1.63662	7.49077	200.169	3.67135e-39	1.07638e-37
ENSG00000135632	SMYD5	0.910154	5.13968	200.139	3.71285e-39	1.08708e-37
ENSG00000178999	AURKB	3.48444	3.75943	199.972	3.95034e-39	1.15505e-37
ENSG00000281852	LINC00891	-2.44062	-1.52449	199.838	4.1524e-39	1.21249e-37
ENSG00000265107	GJA5	-1.69369	5.03061	199.772	4.25472e-39	1.24069e-37
ENSG00000129473	BCL2L2	-0.939395	5.47213	199.76	4.27449e-39	1.24478e-37
ENSG00000165410	CFL2	-1.41694	5.05184	199.752	4.28731e-39	1.24684e-37
ENSG00000185640	KRT79	-3.13201	-1.23768	199.656	4.44229e-39	1.29017e-37
ENSG00000101311	FERMT1	3.22417	4.84771	199.598	4.54073e-39	1.317e-37
ENSG00000119969	HELLS	2.30967	3.82236	199.536	4.64568e-39	1.34563e-37
ENSG00000148541	FAM13C	-1.76849	1.65638	199.268	5.13227e-39	1.48458e-37
ENSG00000130762	ARHGEF16	1.78873	5.23828	199.035	5.59799e-39	1.61714e-37
ENSG00000090674	MCOLN1	-0.98513	4.833	199.028	5.61263e-39	1.61921e-37
ENSG00000160949	TONSL	2.15812	4.45071	198.954	5.7693e-39	1.66219e-37
ENSG00000243479	MNX1-AS1	5.1473	0.658346	198.905	5.87675e-39	1.6909e-37
ENSG00000160867	FGFR4	-2.42089	4.44008	198.782	6.1505e-39	1.76731e-37
ENSG00000179044	EXOC3L1	-1.23553	2.53557	198.644	6.47512e-39	1.85812e-37
ENSG00000169218	RSPO1	-2.99362	0.633894	198.523	6.77488e-39	1.94156e-37
ENSG00000126602	TRAP1	1.18661	5.88412	198.48	6.88461e-39	1.9704e-37
ENSG00000171877	FRMD5	3.53931	2.7938	198.415	7.05313e-39	2.01596e-37
ENSG00000051341	POLQ	3.2227	2.54131	198.291	7.38687e-39	2.10857e-37
ENSG00000112139	MDGA1	-1.87946	2.95697	197.955	8.37195e-39	2.38661e-37
ENSG00000123213	NLN	1.40917	5.23092	197.854	8.694e-39	2.47516e-37
ENSG00000081248	CACNA1S	-3.35014	-1.72887	197.843	8.73069e-39	2.48234e-37
ENSG00000093009	CDC45	3.18206	3.34679	197.781	8.93223e-39	2.53631e-37
ENSG00000166803	PCLAF	2.85931	4.07114	197.592	9.58635e-39	2.71848e-37
ENSG00000165507	DEPP1	-1.82573	7.18073	197.456	1.00855e-38	2.85627e-37
ENSG00000260920	AL031985.3	1.82453	1.63716	197.384	1.03585e-38	2.92975e-37
ENSG00000124831	LRRFIP1	-0.931375	7.32571	197.241	1.09282e-38	3.08685e-37
ENSG00000261618	LINC02605	-2.27116	-0.0691088	197.195	1.11159e-38	3.13578e-37
ENSG00000137857	DUOX1	-2.56141	6.00542	197.074	1.16289e-38	3.27622e-37
ENSG00000029993	HMGB3	3.5475	8.11108	196.951	1.21755e-38	3.42575e-37
ENSG00000115507	OTX1	3.38201	2.56667	196.751	1.312e-38	3.68672e-37
ENSG00000065328	MCM10	3.56129	3.147	196.692	1.34136e-38	3.76433e-37
ENSG00000203883	SOX18	-1.61091	3.0138	196.662	1.35675e-38	3.80258e-37
ENSG00000076604	TRAF4	1.37258	6.76508	196.359	1.51885e-38	4.2514e-37
ENSG00000132965	ALOX5AP	-1.94736	5.75571	196.045	1.70841e-38	4.77583e-37
ENSG00000183317	EPHA10	3.64636	3.50203	196.037	1.71368e-38	4.78437e-37
ENSG00000125319	HROB	2.77314	2.68022	195.902	1.80191e-38	5.02421e-37
ENSG00000158315	RHBDL2	2.68921	3.31571	195.77	1.89302e-38	5.27145e-37
ENSG00000249859	PVT1	2.67736	3.76692	195.753	1.90557e-38	5.2996e-37
ENSG00000183763	TRAIP	1.84351	2.32335	195.664	1.96994e-38	5.47157e-37
ENSG00000111206	FOXM1	3.40873	5.08551	195.651	1.97951e-38	5.4911e-37
ENSG00000133026	MYH10	-1.50927	6.97837	195.534	2.06817e-38	5.72969e-37
ENSG00000115163	CENPA	3.65099	2.62543	195.458	2.12753e-38	5.88663e-37
ENSG00000107438	PDLIM1	-1.04519	7.31522	195.423	2.15581e-38	5.95724e-37
ENSG00000087274	ADD1	-0.691906	7.75225	195.134	2.40233e-38	6.6295e-37
ENSG00000198901	PRC1	2.55148	4.97368	195.13	2.40521e-38	6.6295e-37
ENSG00000166123	GPT2	3.45591	6.115	195.095	2.43745e-38	6.70981e-37
ENSG00000072571	HMMR	3.06687	3.84985	194.922	2.59999e-38	7.14816e-37
ENSG00000187151	ANGPTL5	-2.50761	-1.8765	194.753	2.76991e-38	7.60565e-37
ENSG00000114166	KAT2B	-1.18991	4.61821	194.697	2.82936e-38	7.75904e-37
ENSG00000169258	GPRIN1	2.74036	3.32279	194.623	2.90878e-38	7.96673e-37
ENSG00000074527	NTN4	-1.66647	5.98631	194.414	3.14519e-38	8.60335e-37
ENSG00000138685	FGF2	-2.09809	2.50472	194.395	3.16749e-38	8.6534e-37
ENSG00000018280	SLC11A1	-1.82913	5.37797	194.248	3.34724e-38	9.13293e-37
ENSG00000080986	NDC80	3.14583	3.50487	194.188	3.42297e-38	9.32782e-37
ENSG00000121152	NCAPH	3.03646	3.73668	194.092	3.54841e-38	9.65749e-37
ENSG00000259417	CTXND1	-3.11283	1.37053	193.631	4.21794e-38	1.14653e-36
ENSG00000163378	EOGT	-0.951542	4.7295	193.463	4.49254e-38	1.21964e-36
ENSG00000166748	#N/A	-3.1644	-1.1841	193.217	4.92648e-38	1.33577e-36
ENSG00000237413	AC096531.2	-3.18877	-0.464426	193.176	5.00312e-38	1.35485e-36
ENSG00000137648	TMPRSS4	4.82396	6.8436	192.919	5.51045e-38	1.49037e-36
ENSG00000159339	PADI4	-2.55923	-1.109	192.734	5.90682e-38	1.59558e-36
ENSG00000231890	DARS-AS1	1.85499	1.19001	192.695	5.99266e-38	1.61675e-36
ENSG00000086232	EIF2AK1	1.01441	7.88581	192.569	6.28491e-38	1.69348e-36
ENSG00000003249	DBNDD1	2.02106	4.9862	192.355	6.80919e-38	1.83247e-36
ENSG00000019485	PRDM11	-1.1811	3.48963	192.341	6.84528e-38	1.83989e-36
ENSG00000088320	REM1	-1.61437	0.594502	192.233	7.12997e-38	1.91403e-36
ENSG00000162063	CCNF	1.91664	4.21279	192.156	7.33994e-38	1.96796e-36
ENSG00000162614	NEXN	-1.57227	3.8195	192.003	7.7725e-38	2.08136e-36
ENSG00000116005	PCYOX1	-1.10978	7.16413	191.863	8.19322e-38	2.19131e-36
ENSG00000148773	MKI67	3.12448	6.17468	191.758	8.52425e-38	2.27703e-36
ENSG00000067177	PHKA1	1.66921	4.59137	191.569	9.15208e-38	2.44172e-36
ENSG00000141570	CBX8	1.37546	3.62857	191.554	9.20405e-38	2.45256e-36
ENSG00000100196	KDELR3	2.25031	5.63814	191.286	1.01786e-37	2.7089e-36
ENSG00000150275	PCDH15	-3.22055	0.0426872	191.162	1.06663e-37	2.83521e-36
ENSG00000143217	NECTIN4	2.36897	6.00128	191.147	1.07256e-37	2.84749e-36
ENSG00000146670	CDCA5	3.01251	4.4616	191.019	1.12542e-37	2.98415e-36
ENSG00000101665	SMAD7	-1.09911	5.03731	191.003	1.13207e-37	2.99812e-36
ENSG00000078114	NEBL	-1.68419	6.20162	190.921	1.16756e-37	3.08832e-36
ENSG00000119888	EPCAM	1.64126	8.8153	190.83	1.20846e-37	3.19261e-36
ENSG00000152492	CCDC50	-1.06333	5.81727	190.486	1.37555e-37	3.62962e-36
ENSG00000186188	FFAR4	-2.35545	1.98658	190.397	1.42254e-37	3.74902e-36
ENSG00000144642	RBMS3	-1.67606	4.2861	190.305	1.4726e-37	3.87622e-36
ENSG00000137474	MYO7A	1.99488	4.05166	190.155	1.55824e-37	4.09668e-36
ENSG00000112742	TTK	3.30704	3.31611	189.896	1.71806e-37	4.51137e-36
ENSG00000244280	ECEL1P2	-3.18261	1.0856	189.87	1.7349e-37	4.55005e-36
ENSG00000111344	RASAL1	4.02795	3.40336	189.83	1.76108e-37	4.61314e-36
ENSG00000176971	FIBIN	-2.11377	3.50643	189.808	1.77605e-37	4.64672e-36
ENSG00000260686	AC008669.1	-1.5495	0.73911	189.768	1.80281e-37	4.71103e-36
ENSG00000105011	ASF1B	2.39784	4.19651	189.764	1.80597e-37	4.71359e-36
ENSG00000112964	GHR	-2.06179	1.60727	189.698	1.85086e-37	4.82495e-36
ENSG00000158352	SHROOM4	-1.77587	4.89529	189.496	1.9974e-37	5.2007e-36
ENSG00000137441	FGFBP2	-2.97077	0.501457	189.422	2.05443e-37	5.34275e-36
ENSG00000090447	TFAP4	1.2705	3.89904	189.337	2.1211e-37	5.50952e-36
ENSG00000146376	ARHGAP18	-1.19296	5.85831	189.118	2.30376e-37	5.9768e-36
ENSG00000160801	PTH1R	-1.89876	1.66525	188.587	2.81506e-37	7.29456e-36
ENSG00000138434	ITPRID2	-1.1895	7.0213	188.349	3.08052e-37	7.97288e-36
ENSG00000140505	CYP1A2	-3.81095	-1.0969	188.188	3.27272e-37	8.46021e-36
ENSG00000124067	SLC12A4	-1.01831	5.75503	188.135	3.33983e-37	8.62339e-36
ENSG00000104738	MCM4	2.2357	6.42375	188.015	3.49363e-37	9.00974e-36
ENSG00000071967	CYBRD1	-1.7788	7.38314	187.716	3.91306e-37	1.00794e-35
ENSG00000109846	CRYAB	-1.93964	3.82447	187.679	3.96746e-37	1.02074e-35
ENSG00000145050	MANF	1.41012	6.39007	187.615	4.06532e-37	1.04467e-35
ENSG00000165124	SVEP1	-2.1049	4.88876	187.568	4.13775e-37	1.06202e-35
ENSG00000257604	AC027288.2	-3.0591	-0.886249	187.564	4.14402e-37	1.06237e-35
ENSG00000249364	AC112206.2	-2.76471	-0.402166	187.512	4.22622e-37	1.08216e-35
ENSG00000135069	PSAT1	3.52609	4.75987	187.39	4.42513e-37	1.13176e-35
ENSG00000167900	TK1	2.68206	5.86952	187.386	4.43152e-37	1.13205e-35
ENSG00000161888	SPC24	2.69748	3.05669	187.335	4.5193e-37	1.15312e-35
ENSG00000109805	NCAPG	3.22941	3.8475	187.008	5.11457e-37	1.30346e-35
ENSG00000111077	TNS2	-1.393	6.5091	187.003	5.12312e-37	1.3041e-35
ENSG00000008300	CELSR3	3.3937	4.06013	186.973	5.18174e-37	1.31748e-35
ENSG00000132680	KHDC4	1.45794	5.69622	186.904	5.31954e-37	1.35093e-35
ENSG00000167513	CDT1	2.78712	4.01302	186.862	5.40333e-37	1.3706e-35
ENSG00000175130	MARCKSL1	1.94044	7.61703	186.665	5.82217e-37	1.47511e-35
ENSG00000184661	CDCA2	2.95851	2.5124	186.36	6.53469e-37	1.6537e-35
ENSG00000155090	KLF10	-1.12165	6.36085	186.188	6.97448e-37	1.76293e-35
ENSG00000138346	DNA2	2.20068	3.04382	186.156	7.05979e-37	1.78241e-35
ENSG00000163468	CCT3	1.38415	8.32727	186.039	7.37941e-37	1.86094e-35
ENSG00000278023	RDM1	3.58023	-0.223389	185.882	7.83426e-37	1.97334e-35
ENSG00000230650	AC140479.2	4.10959	0.556645	185.813	8.04061e-37	2.02296e-35
ENSG00000168528	SERINC2	2.08444	7.57209	185.796	8.09249e-37	2.03365e-35
ENSG00000123500	COL10A1	4.56904	5.85226	185.58	8.78311e-37	2.20464e-35
ENSG00000149131	SERPING1	-1.35691	8.47484	185.566	8.8287e-37	2.21352e-35
ENSG00000170417	TMEM182	1.55082	3.03758	185.451	9.2236e-37	2.30985e-35
ENSG00000078401	EDN1	-2.03413	5.04375	185.421	9.32999e-37	2.33379e-35
ENSG00000131153	GINS2	2.88281	3.53785	185.232	1.00223e-36	2.50407e-35
ENSG00000110328	GALNT18	-1.40072	5.05945	185.12	1.04576e-36	2.60982e-35
ENSG00000159147	DONSON	1.47971	3.85644	185.018	1.0869e-36	2.70936e-35
ENSG00000114853	ZBTB47	-1.07073	3.92906	184.952	1.11464e-36	2.77532e-35
ENSG00000165511	ZNF22-AS1	-1.22732	1.36042	184.886	1.14275e-36	2.84202e-35
ENSG00000130755	GMFG	-1.47227	4.7274	184.877	1.14655e-36	2.84821e-35
ENSG00000183605	SFXN4	1.40904	4.65439	184.791	1.18458e-36	2.93931e-35
ENSG00000185483	ROR1	-1.85468	3.5708	184.606	1.27087e-36	3.1498e-35
ENSG00000183688	RFLNB	-1.35609	4.36267	184.577	1.28487e-36	3.18087e-35
ENSG00000006625	GGCT	1.70415	5.67587	184.514	1.31594e-36	3.25405e-35
ENSG00000070193	FGF10	-2.99811	-0.479146	184.507	1.31941e-36	3.2589e-35
ENSG00000171522	PTGER4	-1.62059	4.0847	184.366	1.39202e-36	3.43433e-35
ENSG00000174282	ZBTB4	-0.997653	6.88895	184.332	1.41045e-36	3.47585e-35
ENSG00000112242	E2F3	1.36672	4.82555	184.292	1.43202e-36	3.52499e-35
ENSG00000100154	TTC28	-1.29064	4.79397	184.107	1.53581e-36	3.77618e-35
ENSG00000136867	SLC31A2	-1.53023	1.48379	184.028	1.58281e-36	3.88731e-35
ENSG00000183378	OVCH2	-3.03604	-1.03412	183.875	1.67768e-36	4.11563e-35
ENSG00000153823	PID1	-1.93503	4.31407	183.802	1.72454e-36	4.2258e-35
ENSG00000110660	SLC35F2	1.89712	5.36146	183.727	1.77506e-36	4.34468e-35
ENSG00000146072	TNFRSF21	1.98513	7.5845	183.54	1.90583e-36	4.6595e-35
ENSG00000120896	SORBS3	-1.13327	6.29689	183.394	2.01411e-36	4.91865e-35
ENSG00000126458	RRAS	-1.30696	5.81155	183.384	2.02202e-36	4.93242e-35
ENSG00000140534	TICRR	2.94323	2.43844	183.333	2.0619e-36	5.02402e-35
ENSG00000104974	LILRA1	-1.64806	0.618102	183.323	2.06906e-36	5.0358e-35
ENSG00000171051	FPR1	-1.9706	4.16863	183.155	2.20599e-36	5.36303e-35
ENSG00000187866	FAM122A	-0.672499	4.36047	183.114	2.24063e-36	5.44114e-35
ENSG00000135476	ESPL1	3.14889	3.84492	183.001	2.33892e-36	5.67346e-35
ENSG00000163380	LMOD3	-1.55464	-1.15527	182.901	2.43015e-36	5.88815e-35
ENSG00000163808	KIF15	2.69502	2.95563	182.802	2.52336e-36	6.10715e-35
ENSG00000158373	H2BC5	2.61359	4.29142	182.779	2.54473e-36	6.15199e-35
ENSG00000173715	C11orf80	1.44361	4.46652	182.619	2.70541e-36	6.53314e-35
ENSG00000010379	SLC6A13	-2.6248	-1.00993	182.556	2.77119e-36	6.68454e-35
ENSG00000138772	ANXA3	-1.87654	6.1799	182.546	2.78111e-36	6.701e-35
ENSG00000080031	PTPRH	5.29525	3.95901	182.54	2.78708e-36	6.7079e-35
ENSG00000217801	AL390719.1	2.86337	2.50461	182.475	2.8575e-36	6.86974e-35
ENSG00000182132	KCNIP1	-2.15008	-0.927496	182.385	2.95662e-36	7.10016e-35
ENSG00000102384	CENPI	2.71862	2.32705	182.009	3.41178e-36	8.18411e-35
ENSG00000237523	LINC00857	2.32731	2.01108	181.984	3.44451e-36	8.25347e-35
ENSG00000180385	EMC3-AS1	1.84193	1.75912	181.954	3.48436e-36	8.33971e-35
ENSG00000253258	AC068228.2	5.45787	-1.67784	181.757	3.7558e-36	8.97947e-35
ENSG00000124602	UNC5CL	3.11834	3.94539	181.68	3.8678e-36	9.23704e-35
ENSG00000127533	F2RL3	-1.88712	2.91275	181.673	3.87804e-36	9.2513e-35
ENSG00000197879	MYO1C	-0.938088	7.95927	181.627	3.94719e-36	9.40587e-35
ENSG00000267750	RUNDC3A-AS1	3.74814	0.681237	181.508	4.13004e-36	9.83077e-35
ENSG00000203999	LINC01270	2.89566	1.6667	181.476	4.18124e-36	9.9417e-35
ENSG00000261008	LINC01572	2.86209	-0.522959	181.37	4.35283e-36	1.03383e-34
ENSG00000205302	SNX2	-0.780243	6.13227	181.339	4.40447e-36	1.04495e-34
ENSG00000272620	AFAP1-AS1	6.34902	6.08436	181.306	4.461e-36	1.0572e-34
ENSG00000145386	CCNA2	2.91608	4.28938	180.954	5.10129e-36	1.20762e-34
ENSG00000136153	LMO7	-1.42181	8.10566	180.907	5.19374e-36	1.22816e-34
ENSG00000205364	MT1M	-2.74591	2.47128	180.881	5.24659e-36	1.23931e-34
ENSG00000174804	FZD4	-1.61118	5.25962	180.822	5.36497e-36	1.26589e-34
ENSG00000128641	MYO1B	-0.993059	7.38693	180.793	5.42523e-36	1.27871e-34
ENSG00000137812	KNL1	2.5751	3.29511	180.548	5.95617e-36	1.40233e-34
ENSG00000141696	P3H4	2.11021	5.3233	180.48	6.11473e-36	1.43809e-34
ENSG00000114541	FRMD4B	-1.14407	5.1013	180.358	6.40567e-36	1.50488e-34
ENSG00000122042	UBL3	-1.12511	6.33343	180.138	6.96564e-36	1.63466e-34
ENSG00000125740	FOSB	-3.27329	7.56761	180.031	7.25778e-36	1.70137e-34
ENSG00000187741	FANCA	1.88059	3.91019	179.968	7.43487e-36	1.741e-34
ENSG00000136869	TLR4	-1.66043	4.51907	179.685	8.28372e-36	1.93767e-34
ENSG00000100479	POLE2	2.32975	2.57519	179.615	8.50879e-36	1.98817e-34
ENSG00000165140	FBP1	-1.63253	6.98964	179.339	9.45344e-36	2.20652e-34
ENSG00000237649	KIFC1	2.77624	4.60361	179.231	9.85332e-36	2.29737e-34
ENSG00000157927	RADIL	-2.21096	1.97745	179.047	1.05703e-35	2.4619e-34
ENSG00000276409	CCL14	-2.42534	0.971426	178.976	1.08645e-35	2.52769e-34
ENSG00000140525	FANCI	2.00738	4.85883	178.884	1.12499e-35	2.61455e-34
ENSG00000160013	PTGIR	-1.3433	2.52065	178.7	1.20706e-35	2.80227e-34
ENSG00000163467	TSACC	3.06127	-0.280577	178.602	1.25329e-35	2.90648e-34
ENSG00000148175	STOM	-1.24683	8.23561	178.511	1.29759e-35	3.00599e-34
ENSG00000189057	FAM111B	2.73429	3.49425	178.413	1.34741e-35	3.11806e-34
ENSG00000198624	CCDC69	-1.49153	5.79376	178.269	1.42363e-35	3.29092e-34
ENSG00000013306	SLC25A39	1.24998	7.45276	178.201	1.46127e-35	3.37432e-34
ENSG00000251359	WWC2-AS2	-1.62359	-0.818269	178.13	1.50136e-35	3.46321e-34
ENSG00000141298	SSH2	-0.863971	5.32286	177.963	1.60108e-35	3.68931e-34
ENSG00000156313	RPGR	-1.11216	3.37315	177.911	1.63291e-35	3.75866e-34
ENSG00000078549	ADCYAP1R1	-2.14453	-0.0523758	177.875	1.65577e-35	3.80723e-34
ENSG00000267532	MIR497HG	-1.40696	-0.0914275	177.781	1.71639e-35	3.94242e-34
ENSG00000203995	ZYG11A	5.28186	1.65809	177.411	1.97773e-35	4.53787e-34
ENSG00000164850	GPER1	-2.1865	2.21337	177.274	2.08439e-35	4.77754e-34
ENSG00000124766	SOX4	1.69045	7.83173	176.912	2.39481e-35	5.48323e-34
ENSG00000116473	RAP1A	-0.827908	6.37653	176.829	2.47269e-35	5.65555e-34
ENSG00000155465	SLC7A7	-1.4494	5.40889	176.738	2.56088e-35	5.85108e-34
ENSG00000068383	INPP5A	-0.861206	4.61411	176.712	2.58584e-35	5.90187e-34
ENSG00000133466	C1QTNF6	2.30844	4.90023	176.665	2.63345e-35	6.0042e-34
ENSG00000085840	ORC1	2.76709	2.81728	176.608	2.69172e-35	6.1306e-34
ENSG00000145675	PIK3R1	-1.1201	5.72592	176.3	3.02911e-35	6.89178e-34
ENSG00000158186	MRAS	-1.12907	4.57772	176.242	3.09707e-35	7.039e-34
ENSG00000113594	LIFR	-1.71294	6.32312	176.111	3.25708e-35	7.39489e-34
ENSG00000245025	AC107959.1	-1.25743	-0.0606021	175.909	3.51944e-35	7.9822e-34
ENSG00000100311	PDGFB	-1.46659	4.77373	175.799	3.67176e-35	8.31895e-34
ENSG00000179066	AC020907.1	5.80465	0.156728	175.434	4.22468e-35	9.55425e-34
ENSG00000117791	MTARC2	-1.45927	4.31166	175.434	4.22583e-35	9.55425e-34
ENSG00000158122	PRXL2C	-0.977598	4.14554	175.402	4.27797e-35	9.66205e-34
ENSG00000101057	MYBL2	3.84426	5.63583	175.159	4.69675e-35	1.05968e-33
ENSG00000144452	ABCA12	5.32606	3.59306	175.008	4.97671e-35	1.12168e-33
ENSG00000151414	NEK7	-0.985399	6.35694	174.959	5.07228e-35	1.14203e-33
ENSG00000163947	ARHGEF3	-0.897767	5.35872	174.734	5.52987e-35	1.24376e-33
ENSG00000196329	GIMAP5	-1.77414	1.57495	174.708	5.58589e-35	1.25506e-33
ENSG00000227057	WDR46	0.892723	5.741	174.664	5.68243e-35	1.27542e-33
ENSG00000117834	SLC5A9	-2.60551	1.71776	174.576	5.87678e-35	1.31768e-33
ENSG00000130826	DKC1	1.15471	6.20477	174.543	5.95224e-35	1.33322e-33
ENSG00000197872	CYRIA	-1.42804	4.34772	173.985	7.38021e-35	1.65135e-33
ENSG00000131171	SH3BGRL	-0.981374	6.81971	173.724	8.159e-35	1.82372e-33
ENSG00000136141	LRCH1	-1.01115	4.49785	173.666	8.34294e-35	1.86291e-33
ENSG00000143320	CRABP2	5.63961	7.45479	173.506	8.87382e-35	1.97941e-33
ENSG00000110876	SELPLG	-1.443	5.49128	173.408	9.21622e-35	2.05367e-33
ENSG00000184500	PROS1	-1.52971	5.71954	173.326	9.5107e-35	2.11711e-33
ENSG00000261685	#N/A	-2.32032	2.13576	173.088	1.04274e-34	2.31879e-33
ENSG00000047365	ARAP2	-1.27636	5.00215	173.041	1.06173e-34	2.35859e-33
ENSG00000135929	CYP27A1	-1.70728	6.36921	172.737	1.19399e-34	2.64968e-33
ENSG00000100292	HMOX1	-1.69912	6.32896	172.721	1.20141e-34	2.6634e-33
ENSG00000169241	SLC50A1	1.7909	6.73931	172.699	1.21157e-34	2.68318e-33
ENSG00000117411	B4GALT2	1.24893	5.93543	172.426	1.3458e-34	2.9774e-33
ENSG00000103175	WFDC1	-1.88857	2.7401	172.347	1.38754e-34	3.06662e-33
ENSG00000272463	AL357054.4	-1.79496	0.504833	172.219	1.45801e-34	3.21907e-33
ENSG00000139549	DHH	-1.92468	-1.56976	172.119	1.51523e-34	3.34199e-33
ENSG00000066336	SPI1	-1.55792	5.6289	172.076	1.54062e-34	3.39455e-33
ENSG00000100558	PLEK2	2.7247	4.20138	172.007	1.58245e-34	3.48317e-33
ENSG00000163882	POLR2H	1.19853	5.66372	171.882	1.66092e-34	3.65216e-33
ENSG00000117394	SLC2A1	3.56323	7.41674	171.831	1.69351e-34	3.72004e-33
ENSG00000105509	HAS1	-3.05936	0.626651	171.647	1.81878e-34	3.99116e-33
ENSG00000145194	ECE2	2.11592	3.65331	171.512	1.91561e-34	4.19941e-33
ENSG00000140650	PMM2	1.06457	4.27626	171.38	2.01586e-34	4.4147e-33
ENSG00000111602	TIMELESS	1.7454	5.48277	171.236	2.13134e-34	4.66288e-33
ENSG00000241839	PLEKHO2	-1.15465	5.76965	171.23	2.13658e-34	4.66962e-33
ENSG00000243961	PARAL1	-2.99347	0.504344	171.206	2.15633e-34	4.70803e-33
ENSG00000151725	CENPU	2.37968	3.92827	171.201	2.16088e-34	4.7132e-33
ENSG00000167964	RAB26	3.65816	1.88933	171.168	2.18833e-34	4.76826e-33
ENSG00000256663	AC112777.1	3.26318	-0.661191	171.023	2.31454e-34	5.0382e-33
ENSG00000261888	AC144831.1	-1.76174	0.856502	170.991	2.34341e-34	5.09592e-33
ENSG00000162618	ADGRL4	-1.30591	4.25427	170.966	2.3665e-34	5.14096e-33
ENSG00000163412	EIF4E3	-1.14382	4.96611	170.917	2.41161e-34	5.23371e-33
ENSG00000124615	MOCS1	-1.36298	3.8887	170.786	2.5374e-34	5.50118e-33
ENSG00000108823	SGCA	-1.98536	2.42683	170.378	2.97047e-34	6.43364e-33
ENSG00000171320	ESCO2	2.61608	2.32335	170.247	3.12552e-34	6.76268e-33
ENSG00000103034	NDRG4	-2.01518	3.62266	170.204	3.17847e-34	6.87038e-33
ENSG00000116771	AGMAT	2.61866	1.77892	170.199	3.18398e-34	6.87543e-33
ENSG00000149554	CHEK1	2.24125	3.99204	170.078	3.33637e-34	7.19731e-33
ENSG00000177119	ANO6	-0.98744	6.50689	169.976	3.47102e-34	7.47685e-33
ENSG00000227307	AC010998.1	-2.96509	-2.11835	169.975	3.47286e-34	7.47685e-33
ENSG00000143374	TARS2	1.07218	5.31683	169.962	3.48976e-34	7.50576e-33
ENSG00000144554	FANCD2	1.52681	3.89931	169.877	3.6075e-34	7.75129e-33
ENSG00000091844	RGS17	3.63424	3.3885	169.826	3.67855e-34	7.89611e-33
ENSG00000111863	ADTRP	-2.15281	2.65179	169.676	3.89917e-34	8.36139e-33
ENSG00000169718	DUS1L	1.23967	6.72531	169.614	3.9946e-34	8.55755e-33
ENSG00000076555	ACACB	-1.35653	3.98052	169.583	4.04257e-34	8.65175e-33
ENSG00000171488	LRRC8C	-1.19119	4.43122	169.381	4.37144e-34	9.34633e-33
ENSG00000154127	UBASH3B	-1.66914	4.07819	169.21	4.67054e-34	9.97595e-33
ENSG00000198668	CALM1	-0.753706	8.52617	169.168	4.74758e-34	1.01305e-32
ENSG00000164764	SBSPON	-2.32299	2.51455	169.119	4.83846e-34	1.03143e-32
ENSG00000139597	N4BP2L1	-1.24349	3.90641	169.112	4.85127e-34	1.03314e-32
ENSG00000213088	ACKR1	-2.37067	4.19521	169.053	4.96391e-34	1.05609e-32
ENSG00000181072	CHRM2	-3.4406	-1.1761	168.861	5.34842e-34	1.13678e-32
ENSG00000180061	TMEM150B	-1.8117	2.05038	168.694	5.70664e-34	1.21172e-32
ENSG00000279312	#N/A	-2.13236	0.459241	168.542	6.05376e-34	1.28417e-32
ENSG00000110203	FOLR3	-3.26396	0.156217	168.495	6.16293e-34	1.30605e-32
ENSG00000173482	PTPRM	-1.43553	5.93806	168.458	6.25304e-34	1.32385e-32
ENSG00000140945	CDH13	-1.79512	3.83258	168.356	6.5065e-34	1.37616e-32
ENSG00000260633	AC010207.1	-1.94739	-1.79183	168.152	7.04328e-34	1.48824e-32
ENSG00000234405	Z69733.1	-1.74987	-1.81053	168.116	7.14106e-34	1.50743e-32
ENSG00000250410	AC112722.1	-2.19888	-1.61287	168.097	7.19306e-34	1.51692e-32
ENSG00000078269	SYNJ2	1.50331	4.79102	167.993	7.49131e-34	1.57828e-32
ENSG00000158055	GRHL3	3.6103	1.81651	167.971	7.55512e-34	1.59018e-32
ENSG00000105173	CCNE1	3.26663	3.10133	167.92	7.7052e-34	1.62019e-32
ENSG00000164941	INTS8	1.14695	5.43827	167.905	7.75219e-34	1.62849e-32
ENSG00000127528	KLF2	-1.73926	4.96518	167.824	8.00014e-34	1.67894e-32
ENSG00000087586	AURKA	2.66326	4.51014	167.789	8.10797e-34	1.69992e-32
ENSG00000211456	SACM1L	-0.783811	5.65904	167.772	8.16279e-34	1.70976e-32
ENSG00000273033	LINC02035	-1.08211	3.21837	167.731	8.29408e-34	1.73558e-32
ENSG00000109586	GALNT7	1.68587	6.23075	167.638	8.59767e-34	1.79737e-32
ENSG00000154839	SKA1	3.06079	2.502	167.607	8.70167e-34	1.81736e-32
ENSG00000163938	GNL3	1.12024	6.34326	167.489	9.1093e-34	1.90066e-32
ENSG00000116191	RALGPS2	1.58669	4.97461	167.395	9.45044e-34	1.96993e-32
ENSG00000169679	BUB1	2.65357	4.5235	167.367	9.55206e-34	1.9892e-32
ENSG00000104918	RETN	-2.92076	1.81039	167.259	9.96208e-34	2.07259e-32
ENSG00000279117	AP001972.5	-1.79303	4.80569	167.254	9.98328e-34	2.07501e-32
ENSG00000166313	APBB1	-1.34265	4.61581	167.222	1.01084e-33	2.099e-32
ENSG00000224287	MSL3P1	2.82774	-0.199755	167.184	1.02565e-33	2.12771e-32
ENSG00000197299	BLM	2.07946	3.05827	167.137	1.04463e-33	2.165e-32
ENSG00000278619	MRM1	1.30576	3.11718	167.007	1.09889e-33	2.27529e-32
ENSG00000171885	AQP4	-2.99858	7.18034	166.714	1.2315e-33	2.54742e-32
ENSG00000187513	GJA4	-1.42226	3.36734	166.671	1.25246e-33	2.58829e-32
ENSG00000134532	SOX5	-1.80863	1.48473	166.549	1.31339e-33	2.71163e-32
ENSG00000109674	NEIL3	4.27253	2.22221	166.474	1.35212e-33	2.78692e-32
ENSG00000171004	HS6ST2	3.72174	5.41001	166.473	1.35243e-33	2.78692e-32
ENSG00000178695	KCTD12	-1.38791	7.11507	166.464	1.35735e-33	2.79439e-32
ENSG00000251003	ZFPM2-AS1	5.28433	1.72074	166.451	1.36428e-33	2.80598e-32
ENSG00000169271	HSPB3	-2.52895	-1.6696	166.206	1.50076e-33	3.08377e-32
ENSG00000088340	FER1L4	4.16887	4.17977	166.163	1.52631e-33	3.13327e-32
ENSG00000163348	PYGO2	0.951034	6.289	166.031	1.60682e-33	3.29544e-32
ENSG00000150938	CRIM1	-1.35775	6.5905	166.014	1.61707e-33	3.3133e-32
ENSG00000114346	ECT2	2.15909	5.62396	165.968	1.6468e-33	3.37104e-32
ENSG00000166923	GREM1	4.98676	5.82721	165.775	1.77485e-33	3.62972e-32
ENSG00000185614	INKA1	-1.43865	1.00294	165.746	1.79515e-33	3.66777e-32
ENSG00000121671	CRY2	-1.15801	5.73231	165.731	1.80574e-33	3.68592e-32
ENSG00000182667	NTM	-2.11393	4.42693	165.642	1.86931e-33	3.81208e-32
ENSG00000141480	ARRB2	-0.906631	5.94109	165.63	1.87804e-33	3.82628e-32
ENSG00000133835	HSD17B4	-0.970439	6.96342	165.407	2.04863e-33	4.16992e-32
ENSG00000185624	P4HB	1.13598	10.3212	165.384	2.06723e-33	4.20381e-32
ENSG00000109065	NAT9	1.09807	5.2089	165.26	2.16924e-33	4.40712e-32
ENSG00000120833	SOCS2	-1.97969	4.8734	165.043	2.36106e-33	4.79234e-32
ENSG00000109205	ODAM	-3.1635	-0.531266	164.869	2.52746e-33	5.12527e-32
ENSG00000224081	SLC44A3-AS1	1.55369	1.74772	164.816	2.58008e-33	5.22707e-32
ENSG00000177453	NIM1K	-2.29605	1.09215	164.635	2.76834e-33	5.60324e-32
ENSG00000189241	TSPYL1	-0.835547	6.19515	164.604	2.80259e-33	5.66725e-32
ENSG00000168078	PBK	3.42851	3.21608	164.555	2.85622e-33	5.77032e-32
ENSG00000018625	ATP1A2	-2.32249	1.64646	164.546	2.86692e-33	5.78653e-32
ENSG00000265055	AC145343.1	3.08722	0.245189	164.495	2.92378e-33	5.8958e-32
ENSG00000256525	POLG2	1.22078	3.46368	164.421	3.00998e-33	6.06396e-32
ENSG00000106004	HOXA5	-1.58043	2.6642	164.349	3.09599e-33	6.23144e-32
ENSG00000185532	PRKG1	-1.45459	3.60413	164.282	3.17716e-33	6.38887e-32
ENSG00000128016	ZFP36	-1.81467	8.32275	164.049	3.4795e-33	6.99034e-32
ENSG00000136848	DAB2IP	-1.06359	6.16827	163.989	3.56299e-33	7.15143e-32
ENSG00000085514	PILRA	-1.50351	3.74929	163.888	3.70609e-33	7.43175e-32
ENSG00000143382	ADAMTSL4	-1.8384	5.07476	163.649	4.0686e-33	8.15115e-32
ENSG00000149269	PAK1	1.18787	6.38571	163.618	4.11846e-33	8.24339e-32
ENSG00000137807	KIF23	2.59734	4.14615	163.6	4.14672e-33	8.29229e-32
ENSG00000136205	TNS3	-1.11425	7.44485	163.597	4.15153e-33	8.29424e-32
ENSG00000143554	SLC27A3	-1.30787	5.32298	163.56	4.21227e-33	8.40784e-32
ENSG00000106327	TFR2	3.12675	1.8569	163.532	4.25907e-33	8.49341e-32
ENSG00000166965	RCCD1	1.36487	3.66514	163.424	4.44219e-33	8.85042e-32
ENSG00000186074	CD300LF	-1.7712	3.52589	163.367	4.54242e-33	9.04181e-32
ENSG00000138778	CENPE	2.61059	3.53239	163.316	4.63355e-33	9.21471e-32
ENSG00000198865	CCDC152	-1.41253	1.10541	163.291	4.67931e-33	9.29717e-32
ENSG00000225101	OR52K3P	-2.13773	-1.33259	163.154	4.93662e-33	9.79941e-32
ENSG00000185803	SLC52A2	1.45926	6.3381	162.907	5.43844e-33	1.07857e-31
ENSG00000089225	TBX5	-1.52015	3.31713	162.894	5.46628e-33	1.08309e-31
ENSG00000100191	SLC5A4	-1.96456	-0.942306	162.865	5.52834e-33	1.09439e-31
ENSG00000161955	TNFSF13	-1.19115	4.60241	162.8	5.67008e-33	1.12142e-31
ENSG00000107833	NPM3	1.73119	4.48978	162.791	5.69141e-33	1.12461e-31
ENSG00000155066	PROM2	2.64894	6.40473	162.724	5.84212e-33	1.15334e-31
ENSG00000164576	SAP30L	-0.773331	4.99575	162.713	5.86796e-33	1.15738e-31
ENSG00000173868	PHOSPHO1	-1.74512	-0.0478054	162.698	5.90095e-33	1.16283e-31
ENSG00000168496	FEN1	1.61934	5.00419	162.597	6.14045e-33	1.20893e-31
ENSG00000171241	SHCBP1	2.28672	3.41676	162.249	7.03528e-33	1.38384e-31
ENSG00000129195	PIMREG	3.20899	2.68219	162.189	7.20104e-33	1.41516e-31
ENSG00000174749	FAM241A	-1.16049	3.86143	162.17	7.25583e-33	1.42463e-31
ENSG00000269951	AC090181.2	-1.74343	-0.266286	162.063	7.56536e-33	1.48406e-31
ENSG00000184730	APOBR	-1.58525	4.43825	162.048	7.61095e-33	1.49165e-31
ENSG00000156675	RAB11FIP1	-1.47106	7.08491	162.025	7.68e-33	1.50382e-31
ENSG00000204394	VARS1	1.21064	7.00686	161.994	7.77312e-33	1.52068e-31
ENSG00000279348	AC012513.3	-1.35275	0.548887	161.96	7.87957e-33	1.54011e-31
ENSG00000206053	JPT2	1.12593	7.33384	161.907	8.04276e-33	1.57059e-31
ENSG00000189367	KIAA0408	-2.57932	-1.00346	161.899	8.0693e-33	1.57435e-31
ENSG00000189159	JPT1	1.69612	7.23793	161.783	8.44488e-33	1.64614e-31
ENSG00000164611	PTTG1	2.36228	4.53144	161.692	8.75066e-33	1.70421e-31
ENSG00000184363	PKP3	1.60232	6.32565	161.34	1.00454e-32	1.9546e-31
ENSG00000179528	LBX2	2.11512	0.529626	161.142	1.08569e-32	2.11048e-31
ENSG00000105613	MAST1	3.29916	1.12584	161.14	1.0866e-32	2.11048e-31
ENSG00000138411	HECW2	-1.389	4.67281	160.949	1.17107e-32	2.27251e-31
ENSG00000136404	TM6SF1	-1.47792	2.18138	160.863	1.21086e-32	2.34761e-31
ENSG00000140092	FBLN5	-1.77147	5.96165	160.743	1.26949e-32	2.45909e-31
ENSG00000196549	MME	-2.49794	4.7812	160.595	1.34531e-32	2.60363e-31
ENSG00000160753	RUSC1	1.16582	5.7339	160.498	1.3975e-32	2.70221e-31
ENSG00000263893	AC080037.2	5.27533	0.697363	160.477	1.40937e-32	2.72273e-31
ENSG00000106086	PLEKHA8	1.2111	4.30649	160.262	1.5335e-32	2.95988e-31
ENSG00000169856	ONECUT1	6.49065	-0.2027	160.257	1.536e-32	2.96206e-31
ENSG00000007968	E2F2	2.38311	2.76933	160.235	1.54928e-32	2.98503e-31
ENSG00000114200	BCHE	-2.38342	2.07941	160.13	1.61466e-32	3.10821e-31
ENSG00000236914	LINC01852	-1.21541	0.362598	160.073	1.65127e-32	3.17586e-31
ENSG00000101115	SALL4	3.39546	1.32382	160.017	1.68787e-32	3.24337e-31
ENSG00000144218	AFF3	-2.40427	3.43576	159.999	1.69996e-32	3.26221e-31
ENSG00000197930	ERO1A	2.03198	7.77269	159.998	1.70068e-32	3.26221e-31
ENSG00000113389	NPR3	-1.83597	4.63464	159.973	1.71783e-32	3.29218e-31
ENSG00000134285	FKBP11	1.85199	5.6516	159.84	1.80989e-32	3.46554e-31
ENSG00000131370	SH3BP5	-1.39076	3.8529	159.809	1.83175e-32	3.50429e-31
ENSG00000187479	C11orf96	-1.79988	5.21511	159.648	1.95151e-32	3.7301e-31
ENSG00000260461	AL133355.1	-1.32412	2.42523	159.632	1.96375e-32	3.75018e-31
ENSG00000184216	IRAK1	1.24209	7.4226	159.536	2.03919e-32	3.89082e-31
ENSG00000214826	DDX12P	2.40474	1.63122	159.392	2.15818e-32	4.11424e-31
ENSG00000187801	ZFP69B	1.66082	1.2217	159.151	2.37209e-32	4.51803e-31
ENSG00000138193	PLCE1	-1.43404	4.34372	159.137	2.38547e-32	4.53952e-31
ENSG00000130675	MNX1	4.2954	1.31819	158.949	2.56852e-32	4.88357e-31
ENSG00000257924	LINC02416	4.17231	-1.21438	158.931	2.58674e-32	4.91389e-31
ENSG00000280255	AC004947.2	-2.29912	-1.19733	158.403	3.18412e-32	6.0434e-31
ENSG00000101347	SAMHD1	-1.20599	7.15817	158.396	3.19256e-32	6.05411e-31
ENSG00000138738	PRDM5	-1.26538	2.52602	158.299	3.3172e-32	6.28496e-31
ENSG00000197694	SPTAN1	-0.848636	8.19945	158.224	3.41617e-32	6.46682e-31
ENSG00000112406	HECA	-0.869127	5.30832	158.121	3.55757e-32	6.7286e-31
ENSG00000117597	UTP25	1.01243	5.01379	158.116	3.56479e-32	6.73636e-31
ENSG00000060140	STYK1	2.58028	3.2103	157.9	3.88209e-32	7.32881e-31
ENSG00000246582	AC100861.1	1.45282	1.6625	157.898	3.88508e-32	7.32881e-31
ENSG00000103269	RHBDL1	3.2321	2.37888	157.85	3.95891e-32	7.46158e-31
ENSG00000162851	TFB2M	1.20132	4.54832	157.77	4.08525e-32	7.693e-31
ENSG00000240891	PLCXD2	-1.8722	-0.0609304	157.737	4.13976e-32	7.78887e-31
ENSG00000188730	VWC2	-2.52604	-1.98446	157.693	4.21096e-32	7.91595e-31
ENSG00000240184	PCDHGC3	-1.54539	4.14424	157.668	4.253e-32	7.98803e-31
ENSG00000133195	SLC39A11	1.33816	6.08552	157.61	4.35177e-32	8.16645e-31
ENSG00000184014	DENND5A	-0.774627	6.15394	157.59	4.3867e-32	8.22487e-31
ENSG00000144677	CTDSPL	-1.05017	5.87997	157.481	4.57891e-32	8.57783e-31
ENSG00000149418	ST14	1.50732	8.22541	157.257	5.00079e-32	9.36005e-31
ENSG00000144791	LIMD1	-1.14681	6.13605	157.241	5.03374e-32	9.41358e-31
ENSG00000165474	GJB2	4.58821	5.1603	157.167	5.18266e-32	9.6837e-31
ENSG00000160179	ABCG1	-1.39765	5.59796	157.153	5.21137e-32	9.72894e-31
ENSG00000111640	GAPDH	1.76073	11.0691	156.963	5.61614e-32	1.04755e-30
ENSG00000137203	TFAP2A	3.79722	3.96231	156.924	5.70414e-32	1.06305e-30
ENSG00000225518	LINC01703	2.36333	-0.466232	156.802	5.98326e-32	1.11411e-30
ENSG00000100234	TIMP3	-1.87786	3.86904	156.765	6.07147e-32	1.12957e-30
ENSG00000182481	KPNA2	1.98981	6.68856	156.597	6.488e-32	1.20602e-30
ENSG00000157778	PSMG3	1.58094	5.34384	156.527	6.66969e-32	1.23873e-30
ENSG00000120705	ETF1	-0.708882	6.93411	156.343	7.17295e-32	1.33106e-30
ENSG00000175395	ZNF25	-0.814012	3.53067	156.318	7.24469e-32	1.34322e-30
ENSG00000204577	LILRB3	-1.38852	2.41678	156.08	7.95825e-32	1.47425e-30
ENSG00000123352	SPATS2	1.21362	5.03987	155.993	8.23626e-32	1.52445e-30
ENSG00000132436	FIGNL1	1.55731	4.04959	155.971	8.30666e-32	1.53499e-30
ENSG00000155846	PPARGC1B	-1.47883	2.65236	155.971	8.30741e-32	1.53499e-30
ENSG00000164109	MAD2L1	2.58145	4.25804	155.934	8.42992e-32	1.5563e-30
ENSG00000069667	RORA	-1.27636	4.38072	155.817	8.82868e-32	1.62853e-30
ENSG00000227066	Z98257.1	6.02469	3.32215	155.771	8.99075e-32	1.65701e-30
ENSG00000129226	CD68	-1.59968	1.66096	155.734	9.1234e-32	1.68003e-30
ENSG00000198682	PAPSS2	-1.48388	6.63537	155.634	9.4893e-32	1.74592e-30
ENSG00000140538	NTRK3	-2.02163	1.03872	155.602	9.61339e-32	1.76665e-30
ENSG00000264425	MIR4653	3.2679	-1.69129	155.6	9.61833e-32	1.76665e-30
ENSG00000107719	PALD1	-1.27888	4.23875	155.58	9.6941e-32	1.77906e-30
ENSG00000163362	INAVA	2.19285	5.35893	155.493	1.00341e-31	1.83989e-30
ENSG00000144395	CCDC150	2.56548	1.21899	155.453	1.01949e-31	1.8678e-30
ENSG00000108379	WNT3	2.09276	3.37548	155.402	1.04041e-31	1.90451e-30
ENSG00000132763	MMACHC	1.04321	3.3267	155.217	1.1193e-31	2.04719e-30
ENSG00000136842	TMOD1	-1.74462	2.13125	155.173	1.13897e-31	2.08141e-30
ENSG00000152256	PDK1	1.63487	4.90295	155.11	1.1677e-31	2.13212e-30
ENSG00000237424	FOXD2-AS1	1.69278	2.1116	154.972	1.2333e-31	2.24999e-30
ENSG00000272455	AL391244.2	1.69362	1.23776	154.842	1.29833e-31	2.36664e-30
ENSG00000172244	C5orf34	1.99026	1.91774	154.742	1.35048e-31	2.45963e-30
ENSG00000196843	ARID5A	-1.06532	4.84083	154.705	1.37036e-31	2.49373e-30
ENSG00000164934	DCAF13	1.33792	5.75782	154.609	1.42333e-31	2.58795e-30
ENSG00000172037	LAMB2	-1.00073	7.60334	154.56	1.45166e-31	2.63724e-30
ENSG00000178301	AQP11	1.48221	0.862663	154.547	1.45904e-31	2.64843e-30
ENSG00000104067	TJP1	-0.920172	6.97371	154.523	1.47308e-31	2.67168e-30
ENSG00000197753	LHFPL5	4.97245	-1.45883	154.384	1.55638e-31	2.82039e-30
ENSG00000103353	UBFD1	0.928906	6.08522	154.269	1.62841e-31	2.94844e-30
ENSG00000079616	KIF22	1.20165	5.59761	154.223	1.65848e-31	3.00037e-30
ENSG00000235505	CASP17P	-1.47805	2.16867	153.993	1.81672e-31	3.28391e-30
ENSG00000205667	ARSH	5.02291	-1.10652	153.986	1.82157e-31	3.28992e-30
ENSG00000174306	ZHX3	-0.94262	4.97991	153.971	1.8327e-31	3.30726e-30
ENSG00000261236	BOP1	1.74764	5.913	153.961	1.83967e-31	3.31708e-30
ENSG00000147251	DOCK11	-1.35471	4.80049	153.947	1.85037e-31	3.33359e-30
ENSG00000182134	TDRKH	1.39686	4.93862	153.682	2.0552e-31	3.69952e-30
ENSG00000183161	FANCF	0.944059	4.30829	153.673	2.06207e-31	3.7088e-30
ENSG00000255310	AF131215.5	-1.79565	0.867181	153.564	2.1535e-31	3.87005e-30
ENSG00000163472	TMEM79	1.35349	3.39809	153.518	2.1925e-31	3.93686e-30
ENSG00000113368	LMNB1	1.89696	5.46306	153.232	2.45638e-31	4.40665e-30
ENSG00000051180	RAD51	2.21823	2.72527	153.23	2.45821e-31	4.40665e-30
ENSG00000170145	SIK2	-1.00754	5.96756	153.218	2.46989e-31	4.42392e-30
ENSG00000174944	P2RY14	-1.51951	2.1316	153.127	2.56042e-31	4.58228e-30
ENSG00000214708	AC116407.1	-1.99714	1.54072	153.071	2.61768e-31	4.68089e-30
ENSG00000126249	PDCD2L	1.51599	3.07992	152.987	2.70648e-31	4.83568e-30
ENSG00000166275	BORCS7	-0.945308	4.63714	152.875	2.82944e-31	5.0512e-30
ENSG00000164047	CAMP	-2.62674	-0.185133	152.806	2.90785e-31	5.18691e-30
ENSG00000115368	WDR75	0.83035	5.30337	152.773	2.94653e-31	5.25158e-30
ENSG00000129657	SEC14L1	-1.02065	6.55957	152.663	3.07802e-31	5.48141e-30
ENSG00000261373	VPS9D1-AS1	2.87978	2.29586	152.601	3.15471e-31	5.61336e-30
ENSG00000186522	SEPTIN10	-1.00395	5.97284	152.559	3.20792e-31	5.70335e-30
ENSG00000006740	ARHGAP44	-1.62547	4.80904	152.541	3.23095e-31	5.73957e-30
ENSG00000166856	GPR182	-1.65168	-1.1378	152.451	3.34838e-31	5.9433e-30
ENSG00000146858	ZC3HAV1L	1.54487	2.30793	152.41	3.40286e-31	6.03505e-30
ENSG00000108846	ABCC3	2.55052	7.88575	152.239	3.64313e-31	6.45589e-30
ENSG00000243701	DUBR	-1.30457	1.77172	152.087	3.86852e-31	6.84968e-30
ENSG00000143324	XPR1	1.87504	7.27731	152.051	3.92543e-31	6.94476e-30
ENSG00000114859	CLCN2	1.38907	3.02786	152.032	3.9553e-31	6.99189e-30
ENSG00000011198	ABHD5	-0.888612	4.28824	152.018	3.9759e-31	7.02258e-30
ENSG00000099953	MMP11	5.27696	6.57513	151.968	4.0564e-31	7.15891e-30
ENSG00000162747	FCGR3B	-2.39586	1.87209	151.722	4.47304e-31	7.88778e-30
ENSG00000174640	SLCO2A1	-1.77766	6.38827	151.563	4.76496e-31	8.39571e-30
ENSG00000163697	APBB2	-1.0675	5.38976	151.546	4.79709e-31	8.44546e-30
ENSG00000073111	MCM2	2.04181	5.72301	151.481	4.92324e-31	8.66051e-30
ENSG00000124787	RPP40	1.5608	2.59417	151.476	4.93295e-31	8.67054e-30
ENSG00000188368	PRR19	2.22098	1.045	151.291	5.30908e-31	9.32407e-30
ENSG00000114113	RBP2	-2.93984	-0.366827	151.049	5.84629e-31	1.02592e-29
ENSG00000133116	KL	-2.30162	2.48684	151.034	5.88097e-31	1.03117e-29
ENSG00000093217	XYLB	1.56298	2.48675	150.98	6.00848e-31	1.05268e-29
ENSG00000225792	AC004540.2	-1.98885	-0.496126	150.833	6.37069e-31	1.11523e-29
ENSG00000123146	ADGRE5	-1.26459	7.13047	150.76	6.55864e-31	1.1472e-29
ENSG00000161929	SCIMP	-1.57952	3.28478	150.581	7.04298e-31	1.23093e-29
ENSG00000144711	IQSEC1	-0.854243	5.94713	150.549	7.13194e-31	1.24547e-29
ENSG00000141582	CBX4	1.1108	5.40539	150.488	7.30871e-31	1.27531e-29
ENSG00000230798	FOXD3-AS1	6.85618	0.230148	150.412	7.53202e-31	1.31322e-29
ENSG00000116014	KISS1R	6.15577	0.841249	150.246	8.04755e-31	1.40197e-29
ENSG00000204713	TRIM27	0.787177	6.40704	150.215	8.14647e-31	1.41806e-29
ENSG00000121797	CCRL2	-1.5506	3.22376	150.145	8.37817e-31	1.45722e-29
ENSG00000171631	P2RY6	3.02726	4.16832	150.052	8.69211e-31	1.51061e-29
ENSG00000188761	BCL2L15	3.4982	3.72832	149.991	8.90807e-31	1.5469e-29
ENSG00000123219	CENPK	2.19089	2.69485	149.96	9.01587e-31	1.56437e-29
ENSG00000092853	CLSPN	2.73067	2.838	149.926	9.14002e-31	1.58464e-29
ENSG00000138074	SLC5A6	1.17297	5.14566	149.916	9.17646e-31	1.58968e-29
ENSG00000008086	CDKL5	-1.14962	4.44769	149.907	9.20836e-31	1.59393e-29
ENSG00000138316	ADAMTS14	2.66964	2.82737	149.86	9.38318e-31	1.62289e-29
ENSG00000255197	AC090559.1	-1.58568	1.0635	149.837	9.47089e-31	1.63675e-29
ENSG00000127586	CHTF18	1.84887	4.0578	149.83	9.49586e-31	1.63976e-29
ENSG00000161544	CYGB	-1.17566	4.13466	149.75	9.80414e-31	1.69164e-29
ENSG00000152253	SPC25	2.40199	2.23572	149.718	9.92968e-31	1.71194e-29
ENSG00000011347	SYT7	3.48784	6.02455	149.658	1.01706e-30	1.75207e-29
ENSG00000141448	GATA6	-1.78654	4.15744	149.638	1.02535e-30	1.76496e-29
ENSG00000100526	CDKN3	2.90699	3.15934	149.52	1.07476e-30	1.84853e-29
ENSG00000150510	FAM124A	-1.38054	1.51941	149.499	1.08374e-30	1.86251e-29
ENSG00000124126	PREX1	-1.25144	5.8755	149.452	1.10411e-30	1.896e-29
ENSG00000196684	HSH2D	1.46046	4.41125	149.228	1.20747e-30	2.07143e-29
ENSG00000109686	SH3D19	-0.875447	6.21264	149.226	1.20818e-30	2.07143e-29
ENSG00000229950	TFAP2A-AS1	3.11359	-0.51217	149.192	1.22449e-30	2.09773e-29
ENSG00000115604	IL18R1	-1.59045	2.59638	149.064	1.28874e-30	2.20605e-29
ENSG00000173137	ADCK5	1.69257	3.75468	149.05	1.29601e-30	2.21674e-29
ENSG00000196497	IPO4	1.3912	2.68403	149.027	1.3081e-30	2.23565e-29
ENSG00000197019	SERTAD1	-1.22376	4.88749	148.947	1.35033e-30	2.30601e-29
ENSG00000261089	CDC37P2	3.81474	-1.67568	148.805	1.42945e-30	2.4392e-29
ENSG00000117262	GPR89A	1.03231	2.13803	148.75	1.46087e-30	2.49085e-29
ENSG00000198298	ZNF485	1.21681	1.64731	148.597	1.55291e-30	2.6457e-29
ENSG00000185739	SRL	-1.81069	-0.0421145	148.593	1.55537e-30	2.6478e-29
ENSG00000272666	U62317.1	2.88222	1.87158	148.531	1.5944e-30	2.71211e-29
ENSG00000170312	CDK1	2.4659	5.03972	148.38	1.69333e-30	2.87813e-29
ENSG00000118785	SPP1	4.78043	9.22108	148.299	1.74882e-30	2.97011e-29
ENSG00000078124	ACER3	-0.814818	5.08646	148.255	1.78007e-30	3.02081e-29
ENSG00000160606	TLCD1	1.80455	4.41819	148.242	1.78917e-30	3.03388e-29
ENSG00000274180	NATD1	-1.17315	4.16645	148.177	1.83677e-30	3.11214e-29
ENSG00000164935	DCSTAMP	-2.20936	1.38114	148.135	1.86726e-30	3.16133e-29
ENSG00000083544	TDRD3	-0.807235	4.07227	147.949	2.01183e-30	3.40344e-29
ENSG00000137309	HMGA1	2.30739	8.01038	147.885	2.06381e-30	3.48864e-29
ENSG00000147536	GINS4	2.43908	2.78711	147.833	2.10718e-30	3.55917e-29
ENSG00000082996	RNF13	-0.832105	6.20554	147.804	2.13136e-30	3.59722e-29
ENSG00000114353	GNAI2	-0.807371	8.3954	147.612	2.3016e-30	3.8815e-29
ENSG00000164023	SGMS2	-1.39261	6.36569	147.455	2.45088e-30	4.13004e-29
ENSG00000132953	XPO4	-0.766088	4.84539	147.44	2.46515e-30	4.15084e-29
ENSG00000136261	BZW2	1.31696	6.54616	147.287	2.62092e-30	4.40971e-29
ENSG00000068120	COASY	0.865799	6.41375	147.274	2.63464e-30	4.42935e-29
ENSG00000117139	KDM5B	1.06375	6.8338	146.963	2.98419e-30	5.01311e-29
ENSG00000166224	SGPL1	0.987635	6.75646	146.921	3.03421e-30	5.09319e-29
ENSG00000111339	ART4	-2.29624	1.00528	146.888	3.07472e-30	5.15719e-29
ENSG00000131187	F12	2.87558	2.37209	146.868	3.09943e-30	5.1946e-29
ENSG00000257913	DDN-AS1	2.50687	-0.0561046	146.849	3.12237e-30	5.229e-29
ENSG00000118523	CCN2	-1.62491	7.82923	146.829	3.14804e-30	5.26792e-29
ENSG00000230316	FEZF1-AS1	6.14664	2.84932	146.731	3.27442e-30	5.47516e-29
ENSG00000142731	PLK4	2.04145	3.08504	146.687	3.33245e-30	5.56789e-29
ENSG00000172458	IL17D	-1.54856	0.778926	146.651	3.3806e-30	5.64399e-29
ENSG00000137575	SDCBP	-0.884853	7.85468	146.648	3.38417e-30	5.64559e-29
ENSG00000173599	PC	1.74699	5.24748	146.636	3.40075e-30	5.66888e-29
ENSG00000144381	HSPD1	1.32959	8.3425	146.623	3.41912e-30	5.69512e-29
ENSG00000119686	FLVCR2	-1.29159	4.24795	146.581	3.47658e-30	5.78636e-29
ENSG00000154065	ANKRD29	-2.17136	4.56201	146.555	3.51306e-30	5.8426e-29
ENSG00000196793	ZNF239	1.67974	2.56351	146.434	3.68773e-30	6.12837e-29
ENSG00000163918	RFC4	1.80055	4.16835	146.331	3.8429e-30	6.38134e-29
ENSG00000133422	MORC2	0.848012	5.749	146.266	3.94389e-30	6.54401e-29
ENSG00000120738	EGR1	-1.85866	8.16502	146.256	3.95925e-30	6.56446e-29
ENSG00000110446	SLC15A3	-1.34585	5.77312	146.216	4.02301e-30	6.66507e-29
ENSG00000125450	NUP85	0.904363	5.45934	146.187	4.0712e-30	6.73976e-29
ENSG00000164188	RANBP3L	-1.97047	0.273724	146.055	4.29093e-30	7.09809e-29
ENSG00000123360	PDE1B	-1.57729	2.465	146.049	4.3022e-30	7.11128e-29
ENSG00000197275	RAD54B	1.67689	1.4998	146.017	4.35674e-30	7.19594e-29
ENSG00000237517	DGCR5	3.67835	2.90791	146.008	4.3725e-30	7.21646e-29
ENSG00000132677	RHBG	4.59606	0.0858597	146.002	4.38379e-30	7.22958e-29
ENSG00000137075	RNF38	-0.771938	5.4043	145.745	4.85936e-30	8.00777e-29
ENSG00000114686	MRPL3	1.03606	6.47526	145.73	4.88884e-30	8.05022e-29
ENSG00000103313	MEFV	-1.71288	0.84477	145.721	4.90564e-30	8.07174e-29
ENSG00000109099	PMP22	-1.21195	6.36072	145.643	5.06154e-30	8.32192e-29
ENSG00000165434	PGM2L1	1.84458	5.34988	145.579	5.19305e-30	8.53167e-29
ENSG00000079335	CDC14A	-1.13175	3.08376	145.531	5.29372e-30	8.69046e-29
ENSG00000082175	PGR	-1.83339	1.71449	145.521	5.31559e-30	8.71974e-29
ENSG00000114631	PODXL2	3.26361	5.60722	145.483	5.39683e-30	8.84631e-29
ENSG00000115756	HPCAL1	-1.06624	6.50419	145.471	5.42344e-30	8.88319e-29
ENSG00000164045	CDC25A	2.3621	2.37928	145.394	5.59388e-30	9.15543e-29
ENSG00000123243	ITIH5	-2.06959	4.62123	145.383	5.6181e-30	9.18812e-29
ENSG00000158850	B4GALT3	1.00451	6.08603	145.337	5.72237e-30	9.35159e-29
ENSG00000130701	RBBP8NL	2.13886	2.32865	145.268	5.88358e-30	9.60777e-29
ENSG00000136271	DDX56	0.907693	6.31318	145.236	5.95946e-30	9.72435e-29
ENSG00000153944	MSI2	1.15235	6.25095	145.143	6.18502e-30	1.00848e-28
ENSG00000146250	PRSS35	-2.20859	-0.00465573	145.135	6.20697e-30	1.0113e-28
ENSG00000271614	ATP2B1-AS1	-1.2496	0.593678	145.099	6.2952e-30	1.0249e-28
ENSG00000241717	VWFP1	-2.29024	-0.663819	145.064	6.38467e-30	1.03868e-28
ENSG00000187098	MITF	-1.24602	4.01136	145.052	6.41592e-30	1.04285e-28
ENSG00000126953	TIMM8A	1.21706	2.91964	145.051	6.41992e-30	1.04285e-28
ENSG00000033100	CHPF2	1.03097	6.67421	144.998	6.5572e-30	1.06434e-28
ENSG00000154359	LONRF1	-0.992274	4.16079	144.996	6.56206e-30	1.06434e-28
ENSG00000102543	CDADC1	-0.636675	2.731	144.959	6.66071e-30	1.07953e-28
ENSG00000118507	AKAP7	-1.14696	2.55799	144.926	6.74998e-30	1.09318e-28
ENSG00000250722	SELENOP	-1.65681	6.92237	144.909	6.7946e-30	1.09959e-28
ENSG00000203288	TDRKH-AS1	2.03598	0.170255	144.805	7.08505e-30	1.14573e-28
ENSG00000233077	LINC01271	2.57444	-0.693047	144.776	7.16737e-30	1.15818e-28
ENSG00000146918	NCAPG2	1.78481	4.86899	144.673	7.46961e-30	1.20612e-28
ENSG00000134954	ETS1	-1.22304	6.90739	144.546	7.86228e-30	1.26858e-28
ENSG00000138593	SECISBP2L	-1.41012	6.50642	144.504	7.99368e-30	1.28882e-28
ENSG00000131196	NFATC1	-1.14349	4.23678	144.471	8.10073e-30	1.3051e-28
ENSG00000101938	CHRDL1	-2.30731	4.77011	144.358	8.47808e-30	1.36488e-28
ENSG00000196628	TCF4	-1.24039	5.91541	144.311	8.63778e-30	1.38956e-28
ENSG00000144354	CDCA7	2.92413	4.66028	144.093	9.43112e-30	1.51606e-28
ENSG00000074800	ENO1	1.2257	10.8451	144.006	9.76604e-30	1.56873e-28
ENSG00000213463	SYNJ2BP	-0.678154	5.31723	143.869	1.03199e-29	1.65647e-28
ENSG00000136270	TBRG4	1.10727	5.96632	143.858	1.03635e-29	1.66224e-28
ENSG00000179270	PCARE	-2.94736	-0.974465	143.706	1.1016e-29	1.76558e-28
ENSG00000066405	CLDN18	-3.68985	7.60285	143.69	1.10856e-29	1.77541e-28
ENSG00000182199	SHMT2	1.51926	6.75644	143.549	1.17357e-29	1.87815e-28
ENSG00000107968	MAP3K8	-1.17488	4.44814	143.332	1.28028e-29	2.04741e-28
ENSG00000146242	TPBG	1.78254	5.34777	143.281	1.30693e-29	2.08847e-28
ENSG00000087237	CETP	-1.27228	0.979249	143.248	1.3243e-29	2.11468e-28
ENSG00000188833	ENTPD8	4.67329	2.31945	143.197	1.35208e-29	2.15744e-28
ENSG00000171792	RHNO1	1.00583	5.08558	143.193	1.35384e-29	2.15866e-28
ENSG00000010671	BTK	-1.41022	4.01063	143.088	1.41244e-29	2.25044e-28
ENSG00000104783	KCNN4	3.279	5.71155	143.01	1.45744e-29	2.32043e-28
ENSG00000142871	CCN1	-1.62551	7.79577	142.92	1.51152e-29	2.40476e-28
ENSG00000160883	HK3	-1.77292	4.28146	142.858	1.5495e-29	2.46338e-28
ENSG00000137486	ARRB1	-1.24028	6.0174	142.663	1.67599e-29	2.6625e-28
ENSG00000158125	XDH	3.97936	4.37997	142.646	1.68726e-29	2.67844e-28
ENSG00000013810	TACC3	1.70122	5.6265	142.587	1.72789e-29	2.74094e-28
ENSG00000101265	RASSF2	-1.26914	5.32656	142.507	1.78488e-29	2.82926e-28
ENSG00000115602	IL1RL1	-2.92819	3.64933	142.226	1.99835e-29	3.16533e-28
ENSG00000122565	CBX3	1.05591	7.65214	142.172	2.0425e-29	3.23289e-28
ENSG00000135953	MFSD9	1.02591	4.14564	142.155	2.05625e-29	3.25227e-28
ENSG00000065675	PRKCQ	-1.6028	2.55194	142.109	2.09506e-29	3.31124e-28
ENSG00000111684	LPCAT3	-0.987261	4.46549	142.07	2.12834e-29	3.36138e-28
ENSG00000137872	SEMA6D	-2.08488	2.9559	141.853	2.32279e-29	3.66581e-28
ENSG00000155886	SLC24A2	4.97832	0.195488	141.739	2.43162e-29	3.83476e-28
ENSG00000243244	STON1	-1.26299	3.18115	141.668	2.5027e-29	3.94399e-28
ENSG00000116128	BCL9	1.34498	5.65902	141.592	2.58067e-29	4.0639e-28
ENSG00000234678	ELF3-AS1	1.73291	1.29051	141.484	2.69492e-29	4.24073e-28
ENSG00000164093	PITX2	8.11825	2.86248	141.457	2.72434e-29	4.28391e-28
ENSG00000176890	TYMS	1.91545	4.50279	141.446	2.73696e-29	4.30062e-28
ENSG00000115806	GORASP2	0.831962	7.27189	141.413	2.77395e-29	4.35559e-28
ENSG00000165424	ZCCHC24	-1.01973	4.98742	141.27	2.93789e-29	4.60965e-28
ENSG00000137274	BPHL	1.29027	4.29228	141.268	2.94052e-29	4.61043e-28
ENSG00000184557	SOCS3	-1.5126	7.57061	141.24	2.97421e-29	4.65989e-28
ENSG00000204351	SKIV2L	0.804948	6.02464	141.234	2.98127e-29	4.66757e-28
ENSG00000101916	TLR8	-1.83019	3.23897	141.192	3.03271e-29	4.74467e-28
ENSG00000079950	STX7	-0.716314	6.03016	141.107	3.13787e-29	4.90565e-28
ENSG00000214160	ALG3	1.13465	5.76683	141.044	3.21857e-29	5.02817e-28
ENSG00000116678	LEPR	-1.86656	4.73336	140.971	3.31497e-29	5.17504e-28
ENSG00000110108	TMEM109	-0.728765	6.95106	140.888	3.42862e-29	5.3486e-28
ENSG00000146205	ANO7	1.81397	1.63192	140.844	3.49005e-29	5.44051e-28
ENSG00000182004	SNRPE	1.15986	5.63826	140.797	3.55699e-29	5.54086e-28
ENSG00000263528	IKBKE	1.16505	4.27776	140.657	3.76346e-29	5.85476e-28
ENSG00000167972	ABCA3	-2.10682	8.40172	140.656	3.76391e-29	5.85476e-28
ENSG00000007372	PAX6	-1.38394	0.855247	140.65	3.773e-29	5.86468e-28
ENSG00000172167	MTBP	1.63471	2.51867	140.639	3.7903e-29	5.88734e-28
ENSG00000197785	ATAD3A	1.23889	4.7052	140.605	3.84267e-29	5.9644e-28
ENSG00000101189	MRGBP	1.16786	4.60995	140.59	3.86564e-29	5.99577e-28
ENSG00000104695	PPP2CB	-0.815047	6.55159	140.356	4.24911e-29	6.58581e-28
ENSG00000237857	#N/A	1.61228	0.492205	140.341	4.27587e-29	6.62255e-28
ENSG00000066933	MYO9A	-0.896343	5.31367	140.261	4.41571e-29	6.83424e-28
ENSG00000115380	EFEMP1	-1.59218	7.09122	140.239	4.45557e-29	6.891e-28
ENSG00000118322	ATP10B	5.48915	3.9346	140.212	4.5042e-29	6.96125e-28
ENSG00000225194	LINC00092	-1.8268	-0.290592	140.179	4.56422e-29	7.04897e-28
ENSG00000127603	MACF1	-1.06124	8.29415	140.15	4.61822e-29	7.12728e-28
ENSG00000271643	AC112220.2	-0.961054	0.739732	140.131	4.65424e-29	7.17774e-28
ENSG00000185972	CCIN	-1.95205	-1.60785	140.056	4.79812e-29	7.39437e-28
ENSG00000115137	DNAJC27	-0.768209	2.65697	139.98	4.94748e-29	7.61912e-28
ENSG00000159166	LAD1	1.97344	7.19164	139.957	4.99281e-29	7.68346e-28
ENSG00000112658	SRF	-0.707289	5.96028	139.933	5.04192e-29	7.75352e-28
ENSG00000165682	CLEC1B	-2.03332	-1.72139	139.756	5.41561e-29	8.32227e-28
ENSG00000170340	B3GNT2	-0.883242	5.39531	139.74	5.44984e-29	8.36893e-28
ENSG00000230510	PPP5D1	-1.22418	-1.04336	139.732	5.46743e-29	8.38999e-28
ENSG00000007168	PAFAH1B1	-0.608468	6.97739	139.725	5.48444e-29	8.41012e-28
ENSG00000105778	AVL9	1.02603	6.26526	139.611	5.74195e-29	8.79877e-28
ENSG00000037280	FLT4	-1.31848	4.52741	139.486	6.04146e-29	9.25117e-28
ENSG00000233903	#N/A	1.42104	0.289239	139.328	6.43976e-29	9.85411e-28
ENSG00000163357	DCST1	2.63544	-0.0894335	139.286	6.55034e-29	1.00162e-27
ENSG00000103423	DNAJA3	0.812448	5.91356	139.23	6.69977e-29	1.02375e-27
ENSG00000160808	MYL3	-1.72152	-0.912901	139.225	6.71225e-29	1.02493e-27
ENSG00000185298	CCDC137	1.05577	4.96145	139.153	6.91067e-29	1.05449e-27
ENSG00000213057	C1orf220	2.20303	-0.540095	139.052	7.19898e-29	1.0977e-27
ENSG00000152455	SUV39H2	1.28936	3.31269	139.02	7.29438e-29	1.11147e-27
ENSG00000111252	SH2B3	-0.993628	5.31492	139.015	7.31001e-29	1.11307e-27
ENSG00000143621	ILF2	1.08464	7.82454	138.867	7.76027e-29	1.1808e-27
ENSG00000154330	PGM5	-1.85989	3.68044	138.832	7.86942e-29	1.19656e-27
ENSG00000137076	TLN1	-0.838829	8.6474	138.716	8.24851e-29	1.25332e-27
ENSG00000254973	AC105219.3	2.62821	0.132389	138.691	8.33283e-29	1.26472e-27
ENSG00000160207	HSF2BP	2.25993	-0.0947968	138.69	8.33523e-29	1.26472e-27
ENSG00000261716	H2BC20P	1.82594	3.46934	138.647	8.48208e-29	1.2861e-27
ENSG00000148082	SHC3	-1.8645	3.51182	138.549	8.82638e-29	1.33737e-27
ENSG00000260804	LINC01963	-1.2181	2.32947	138.501	8.99881e-29	1.36254e-27
ENSG00000062716	VMP1	1.20982	7.95152	138.468	9.11929e-29	1.37982e-27
ENSG00000119396	RAB14	-0.640623	7.06731	138.463	9.13765e-29	1.38163e-27
ENSG00000110031	LPXN	-1.1128	4.75366	138.43	9.26372e-29	1.39971e-27
ENSG00000147202	DIAPH2	-1.02976	4.72866	138.355	9.54962e-29	1.44191e-27
ENSG00000255717	SNHG1	1.6096	5.18865	138.338	9.61336e-29	1.45052e-27
ENSG00000091127	PUS7	1.2694	4.45899	138.304	9.74917e-29	1.46999e-27
ENSG00000164749	HNF4G	3.43649	3.01592	138.253	9.9527e-29	1.49963e-27
ENSG00000162817	C1orf115	-1.56909	4.82835	138.239	1.00093e-28	1.5071e-27
ENSG00000136111	TBC1D4	-1.01398	4.80481	138.188	1.0218e-28	1.53746e-27
ENSG00000160766	GBAP1	1.6541	1.73024	138.127	1.04703e-28	1.57432e-27
ENSG00000169330	MINAR1	1.9666	0.71617	137.903	1.14694e-28	1.72336e-27
ENSG00000164879	CA3	-2.18303	1.93854	137.833	1.17983e-28	1.77155e-27
ENSG00000120334	CENPL	1.40118	3.12506	137.81	1.19091e-28	1.78695e-27
ENSG00000102145	GATA1	-1.76713	-1.83456	137.777	1.20667e-28	1.80934e-27
ENSG00000221829	FANCG	1.24949	4.11116	137.733	1.22845e-28	1.84072e-27
ENSG00000164087	POC1A	1.60441	3.22752	137.557	1.31938e-28	1.97561e-27
ENSG00000257038	AP002761.3	-1.36546	-0.753674	137.555	1.32064e-28	1.97612e-27
ENSG00000175711	B3GNTL1	1.20493	3.1465	137.544	1.32651e-28	1.98353e-27
ENSG00000144230	GPR17	-2.15869	-0.308656	137.516	1.34165e-28	2.00479e-27
ENSG00000115598	IL1RL2	2.28367	1.71053	137.404	1.40382e-28	2.09624e-27
ENSG00000150551	LYPD1	4.09401	2.45368	137.358	1.4305e-28	2.1346e-27
ENSG00000166128	RAB8B	-1.03743	5.21884	137.328	1.44783e-28	2.15897e-27
ENSG00000111450	STX2	-0.903112	4.06219	137.314	1.45603e-28	2.1697e-27
ENSG00000165905	LARGE2	2.50559	5.10041	137.277	1.47795e-28	2.20086e-27
ENSG00000121073	SLC35B1	0.837266	6.12364	137.203	1.52308e-28	2.2665e-27
ENSG00000171163	ZNF692	1.65299	4.84125	137.183	1.53552e-28	2.28344e-27
ENSG00000106178	CCL24	-2.48068	1.02453	137.128	1.5705e-28	2.33386e-27
ENSG00000156802	ATAD2	1.83699	5.52635	137.114	1.5793e-28	2.34532e-27
ENSG00000126524	SBDS	-0.7802	6.39031	137.094	1.59233e-28	2.36305e-27
ENSG00000120910	PPP3CC	-0.749035	3.84832	136.982	1.66656e-28	2.47152e-27
ENSG00000162836	ACP6	1.29563	4.70696	136.739	1.83874e-28	2.72499e-27
ENSG00000159596	TMEM69	0.862695	4.71293	136.722	1.85158e-28	2.74214e-27
ENSG00000132676	DAP3	0.9164	6.85052	136.711	1.86015e-28	2.75295e-27
ENSG00000144681	STAC	-2.06414	3.30381	136.702	1.867e-28	2.76119e-27
ENSG00000242612	DECR2	1.39483	4.4268	136.572	1.96848e-28	2.9093e-27
ENSG00000140832	MARVELD3	1.45396	4.22751	136.54	1.99399e-28	2.94498e-27
ENSG00000183621	ZNF438	-0.662451	3.55666	136.537	1.99653e-28	2.94672e-27
ENSG00000119285	HEATR1	1.05715	5.56584	136.489	2.03518e-28	3.00171e-27
ENSG00000134245	WNT2B	-1.30864	2.13985	136.358	2.14693e-28	3.16439e-27
ENSG00000198554	WDHD1	1.79233	3.94857	136.263	2.23091e-28	3.28593e-27
ENSG00000106077	ABHD11	1.45105	5.61526	136.239	2.25347e-28	3.31689e-27
ENSG00000074582	BCS1L	0.788912	4.30126	136.216	2.27414e-28	3.34504e-27
ENSG00000031003	FAM13B	-0.831239	4.65641	136.15	2.33637e-28	3.43424e-27
ENSG00000140297	GCNT3	5.1914	5.64983	136.108	2.37674e-28	3.49121e-27
ENSG00000165795	NDRG2	-1.48428	5.59078	136.099	2.38523e-28	3.5013e-27
ENSG00000279338	#N/A	-1.98085	2.23215	136.07	2.41381e-28	3.54086e-27
ENSG00000115993	TRAK2	-0.77046	6.03404	136	2.48265e-28	3.63937e-27
ENSG00000111859	NEDD9	-1.5896	7.48885	135.788	2.70713e-28	3.96575e-27
ENSG00000182600	SNORC	2.51378	0.764954	135.599	2.92263e-28	4.27854e-27
ENSG00000005812	FBXL3	-0.774566	5.67151	135.57	2.95737e-28	4.32648e-27
ENSG00000076003	MCM6	1.48868	5.72966	135.559	2.97132e-28	4.34395e-27
ENSG00000115541	HSPE1	1.31659	6.42113	135.547	2.98585e-28	4.36225e-27
ENSG00000164362	TERT	5.37139	0.0223587	135.5	3.04315e-28	4.44296e-27
ENSG00000176444	CLK2	1.03941	5.57227	135.481	3.06724e-28	4.47511e-27
ENSG00000204136	GGTA1P	-1.38004	3.3204	135.383	3.19127e-28	4.65293e-27
ENSG00000273341	AC004921.1	-1.54159	-0.961188	135.369	3.20909e-28	4.67576e-27
ENSG00000139174	PRICKLE1	-1.47214	2.75837	135.319	3.27545e-28	4.76924e-27
ENSG00000233539	AC011294.1	4.7997	0.442017	135.313	3.28361e-28	4.7779e-27
ENSG00000172987	HPSE2	-2.43438	0.557726	135.212	3.42082e-28	4.97421e-27
ENSG00000118894	EEF2KMT	0.908972	3.34265	135.199	3.4391e-28	4.99743e-27
ENSG00000176208	ATAD5	1.50412	2.92668	135.124	3.54589e-28	5.14916e-27
ENSG00000198648	STK39	1.54097	5.93377	135.093	3.59089e-28	5.21101e-27
ENSG00000178401	DNAJC22	3.52823	3.26832	135.059	3.64118e-28	5.28045e-27
ENSG00000164687	FABP5	-1.79777	4.32527	135.044	3.66394e-28	5.30989e-27
ENSG00000163710	PCOLCE2	-2.3153	3.36366	134.953	3.80242e-28	5.50689e-27
ENSG00000165724	ZMYND19	1.03772	4.20612	134.942	3.81886e-28	5.527e-27
ENSG00000159055	MIS18A	1.26838	3.6367	134.898	3.88798e-28	5.62327e-27
ENSG00000040275	SPDL1	1.30201	3.52464	134.881	3.91489e-28	5.65842e-27
ENSG00000166046	TCP11L2	-1.07488	3.3349	134.852	3.96128e-28	5.72164e-27
ENSG00000251287	ALG1L2	2.01631	-0.492083	134.769	4.0976e-28	5.9146e-27
ENSG00000044574	HSPA5	0.922906	9.85804	134.746	4.1358e-28	5.96575e-27
ENSG00000095713	CRTAC1	-2.58859	5.51592	134.607	4.3778e-28	6.31062e-27
ENSG00000075702	WDR62	2.37552	3.64115	134.538	4.5014e-28	6.48447e-27
ENSG00000204397	CARD16	-1.29981	3.16799	134.527	4.52279e-28	6.51095e-27
ENSG00000204839	MROH6	2.48947	5.42195	134.504	4.56519e-28	6.56762e-27
ENSG00000119508	NR4A3	-2.24335	4.29261	134.472	4.6245e-28	6.64852e-27
ENSG00000166143	PPP1R14D	5.98264	3.71133	134.459	4.64943e-28	6.67993e-27
ENSG00000255389	Z97989.1	-1.20775	-0.0795859	134.453	4.66103e-28	6.69216e-27
ENSG00000060718	COL11A1	6.19164	6.02727	134.443	4.67904e-28	6.71355e-27
ENSG00000185480	PARPBP	2.10221	2.67323	134.379	4.8031e-28	6.887e-27
ENSG00000186340	THBS2	2.91845	7.64415	134.172	5.22571e-28	7.488e-27
ENSG00000185565	LSAMP	-1.53542	3.81692	134.119	5.34119e-28	7.64839e-27
ENSG00000262884	AC015921.1	3.10296	-0.783486	134.099	5.3841e-28	7.70474e-27
ENSG00000124191	TOX2	-1.52803	3.12383	134.078	5.43089e-28	7.76657e-27
ENSG00000071246	VASH1	-1.09577	4.80002	134.051	5.48999e-28	7.84589e-27
ENSG00000231439	WASIR2	3.42265	-0.812247	134.027	5.54472e-28	7.91888e-27
ENSG00000137825	ITPKA	5.18351	3.7596	134.007	5.58923e-28	7.97718e-27
ENSG00000172201	ID4	-1.86346	4.48822	133.909	5.81701e-28	8.29681e-27
ENSG00000273162	AL133215.2	2.05772	-1.27929	133.832	6.00459e-28	8.55872e-27
ENSG00000197587	DMBX1	6.29606	0.666074	133.82	6.03227e-28	8.59054e-27
ENSG00000198753	PLXNB3	3.42546	4.40957	133.819	6.03486e-28	8.59054e-27
ENSG00000111412	C12orf49	-1.06332	6.72965	133.802	6.0769e-28	8.6447e-27
ENSG00000224738	AC099850.2	-1.1689	-0.528868	133.78	6.13175e-28	8.71699e-27
ENSG00000276170	AC244153.1	-2.43915	0.181329	133.754	6.19704e-28	8.80402e-27
ENSG00000158270	COLEC12	-1.72622	5.73922	133.728	6.26441e-28	8.8939e-27
ENSG00000110841	PPFIBP1	-1.14698	5.67718	133.682	6.38285e-28	9.05612e-27
ENSG00000203878	CHIAP2	-3.66	1.74657	133.408	7.13745e-28	1.01201e-26
ENSG00000241399	CD302	-1.42497	4.17241	133.376	7.23059e-28	1.02435e-26
ENSG00000100625	SIX4	1.90679	4.0892	133.375	7.23395e-28	1.02435e-26
ENSG00000127423	AUNIP	2.3719	1.42894	133.292	7.48255e-28	1.05886e-26
ENSG00000233221	AC133785.1	6.66341	-0.645029	133.258	7.58887e-28	1.07321e-26
ENSG00000132688	NES	-1.54711	5.94549	133.229	7.67836e-28	1.08515e-26
ENSG00000281406	BLACAT1	2.93553	2.26891	133.21	7.73781e-28	1.09284e-26
ENSG00000067057	PFKP	2.18591	7.33757	133.133	7.98543e-28	1.12708e-26
ENSG00000204536	CCHCR1	1.21903	4.85976	133.105	8.07583e-28	1.13909e-26
ENSG00000104147	OIP5	2.39542	1.37034	133.075	8.1763e-28	1.15251e-26
ENSG00000272777	AC019131.2	-1.10884	-0.288403	132.931	8.67087e-28	1.22143e-26
ENSG00000049768	FOXP3	1.88266	2.48275	132.831	9.03194e-28	1.27146e-26
ENSG00000260966	AP001486.2	-1.20421	1.65731	132.792	9.17642e-28	1.29096e-26
ENSG00000189366	ALG1L	3.33233	2.69203	132.653	9.71262e-28	1.36551e-26
ENSG00000107815	TWNK	1.27303	3.83501	132.521	1.02544e-27	1.44074e-26
ENSG00000133104	SPART	-0.836378	5.54342	132.449	1.05575e-27	1.48237e-26
ENSG00000167767	KRT80	2.50215	5.9269	132.427	1.06541e-27	1.49495e-26
ENSG00000251138	AC090015.1	6.78323	-0.067609	132.282	1.13024e-27	1.5849e-26
ENSG00000272183	AC005041.3	1.89022	-0.925379	132.269	1.1363e-27	1.59237e-26
ENSG00000137343	ATAT1	1.29298	3.84796	132.261	1.14041e-27	1.59709e-26
ENSG00000103202	NME4	1.45301	6.47855	132.141	1.19768e-27	1.67622e-26
ENSG00000148344	PTGES	3.03127	5.42171	132.111	1.21218e-27	1.6954e-26
ENSG00000181873	IBA57	-0.871869	3.4395	132.044	1.24592e-27	1.74147e-26
ENSG00000151276	MAGI1	-1.12516	4.90924	132.037	1.24977e-27	1.74572e-26
ENSG00000213186	TRIM59	1.46669	3.30739	131.945	1.29754e-27	1.81128e-26
ENSG00000111012	CYP27B1	2.3597	2.87012	131.934	1.30309e-27	1.81785e-26
ENSG00000158089	GALNT14	3.69706	4.31303	131.917	1.31267e-27	1.82962e-26
ENSG00000056998	GYG2	2.29681	3.61105	131.916	1.31321e-27	1.82962e-26
ENSG00000143799	PARP1	0.971372	7.54546	131.897	1.32308e-27	1.84218e-26
ENSG00000167130	DOLPP1	0.899663	4.51658	131.855	1.34622e-27	1.8732e-26
ENSG00000143436	MRPL9	0.972733	5.65943	131.843	1.35264e-27	1.88092e-26
ENSG00000024422	EHD2	-1.2499	7.45977	131.825	1.36284e-27	1.89388e-26
ENSG00000137288	UQCC2	1.50993	5.40942	131.777	1.3895e-27	1.9297e-26
ENSG00000150636	CCDC102B	-1.13223	3.00283	131.704	1.43182e-27	1.98719e-26
ENSG00000167747	C19orf48	1.48894	5.44283	131.613	1.48649e-27	2.06175e-26
ENSG00000100647	SUSD6	-0.809086	6.68851	131.467	1.57779e-27	2.18698e-26
ENSG00000131788	PIAS3	1.07611	5.8605	131.453	1.58648e-27	2.19761e-26
ENSG00000188766	SPRED3	2.48194	1.72759	131.356	1.65118e-27	2.28577e-26
ENSG00000277351	AC013553.3	-1.62305	-1.78057	131.26	1.71699e-27	2.37535e-26
ENSG00000105383	CD33	-1.46154	2.78481	131.174	1.77851e-27	2.45888e-26
ENSG00000109436	TBC1D9	-0.877518	5.62593	131.151	1.79586e-27	2.48129e-26
ENSG00000168411	RFWD3	0.960558	5.28537	131.08	1.84866e-27	2.55261e-26
ENSG00000173227	SYT12	5.48036	4.8625	131.054	1.86859e-27	2.57849e-26
ENSG00000138311	ZNF365	-1.85244	1.50339	130.974	1.93049e-27	2.6622e-26
ENSG00000162396	PARS2	0.961183	2.74952	130.962	1.94044e-27	2.67422e-26
ENSG00000149534	MS4A2	-2.01164	2.519	130.96	1.94201e-27	2.67468e-26
ENSG00000006118	TMEM132A	2.06275	5.80108	130.859	2.02348e-27	2.78511e-26
ENSG00000188322	SBK1	2.60911	4.92957	130.819	2.05725e-27	2.8298e-26
ENSG00000173372	C1QA	-1.54594	7.92048	130.746	2.12004e-27	2.91431e-26
ENSG00000143630	HCN3	1.80481	2.7386	130.644	2.20981e-27	3.03579e-26
ENSG00000160161	CILP2	3.49831	3.56813	130.593	2.25703e-27	3.09869e-26
ENSG00000143748	NVL	0.771919	4.76489	130.568	2.28009e-27	3.12836e-26
ENSG00000234362	LINC01914	-1.85185	-1.252	130.493	2.35116e-27	3.22384e-26
ENSG00000224080	UBE2FP1	-1.19774	-1.09996	130.484	2.35953e-27	3.23326e-26
ENSG00000270091	AC015726.1	-1.29031	-0.198812	130.416	2.42618e-27	3.32248e-26
ENSG00000177192	PUS1	1.2151	4.52261	130.411	2.43176e-27	3.32803e-26
ENSG00000173786	CNP	0.79262	6.75274	130.408	2.43463e-27	3.32985e-26
ENSG00000018408	WWTR1	-1.03387	6.59119	130.369	2.47332e-27	3.38062e-26
ENSG00000182272	B4GALNT4	4.82245	3.48103	130.367	2.47586e-27	3.38196e-26
ENSG00000071539	TRIP13	2.54635	4.38401	130.265	2.58181e-27	3.52445e-26
ENSG00000130305	NSUN5	1.00533	4.9451	130.213	2.63704e-27	3.59759e-26
ENSG00000124664	SPDEF	3.27653	5.28797	130.11	2.75132e-27	3.75112e-26
ENSG00000128654	MTX2	0.854679	5.252	130.101	2.76104e-27	3.76201e-26
ENSG00000085760	MTIF2	0.776097	5.14517	130.065	2.8021e-27	3.81555e-26
ENSG00000183150	GPR19	2.43695	0.176367	130.01	2.86573e-27	3.89973e-26
ENSG00000154479	CCDC173	-2.11282	0.889136	129.994	2.88505e-27	3.92355e-26
ENSG00000113851	CRBN	-0.770221	4.91428	129.978	2.90449e-27	3.94751e-26
ENSG00000234155	LINC02535	4.33135	-0.704311	129.936	2.95465e-27	4.01317e-26
ENSG00000179051	RCC2	1.00918	7.36775	129.836	3.07753e-27	4.17744e-26
ENSG00000138442	WDR12	1.02516	4.8184	129.791	3.13604e-27	4.25421e-26
ENSG00000140451	PIF1	2.37548	1.98986	129.641	3.335e-27	4.52126e-26
ENSG00000174485	DENND4A	-0.751301	4.79178	129.599	3.3919e-27	4.59553e-26
ENSG00000159713	TPPP3	-2.17757	5.96071	129.576	3.42519e-27	4.63773e-26
ENSG00000279355	#N/A	-1.67286	-1.40339	129.492	3.54435e-27	4.79607e-26
ENSG00000242147	LINC02657	5.04708	-0.896165	129.323	3.79948e-27	5.13809e-26
ENSG00000083290	ULK2	-0.921853	4.60052	129.29	3.85215e-27	5.20605e-26
ENSG00000068489	PRR11	2.27467	4.06699	129.192	4.0087e-27	5.41425e-26
ENSG00000104524	PYCR3	1.42615	4.52586	129.076	4.20468e-27	5.6754e-26
ENSG00000198331	HYLS1	1.31346	2.71682	129.03	4.28604e-27	5.78162e-26
ENSG00000099364	FBXL19	1.22582	4.67256	128.969	4.39417e-27	5.92378e-26
ENSG00000066468	FGFR2	-1.79852	4.98315	128.902	4.51637e-27	6.08472e-26
ENSG00000181649	PHLDA2	2.34251	4.84738	128.899	4.52251e-27	6.0892e-26
ENSG00000124171	PARD6B	-1.13091	4.36849	128.893	4.53279e-27	6.09925e-26
ENSG00000103257	SLC7A5	2.71535	7.04225	128.845	4.62373e-27	6.21776e-26
ENSG00000225556	C2CD4D	2.57321	0.939303	128.803	4.70408e-27	6.32188e-26
ENSG00000189108	IL1RAPL2	6.24209	-0.950182	128.767	4.77399e-27	6.41184e-26
ENSG00000171084	FAM86JP	1.39507	1.7708	128.736	4.83523e-27	6.49007e-26
ENSG00000151651	ADAM8	2.13867	6.00404	128.702	4.90437e-27	6.57879e-26
ENSG00000115657	ABCB6	2.04384	3.23997	128.587	5.14124e-27	6.89225e-26
ENSG00000182057	OGFRP1	1.4823	-0.608654	128.542	5.23777e-27	7.01732e-26
ENSG00000281398	SNHG4	2.18162	1.27841	128.525	5.2728e-27	7.05988e-26
ENSG00000198826	ARHGAP11A	2.0595	4.07359	128.423	5.49998e-27	7.35949e-26
ENSG00000233251	AC007743.1	-1.87973	0.824131	128.417	5.51384e-27	7.37349e-26
ENSG00000225670	CADM3-AS1	-2.2223	-0.565452	128.344	5.68096e-27	7.59228e-26
ENSG00000105219	CNTD2	4.31352	2.00549	128.331	5.712e-27	7.62904e-26
ENSG00000198053	SIRPA	-1.24895	6.04539	128.328	5.71792e-27	7.63224e-26
ENSG00000143321	HDGF	1.0477	8.60997	128.244	5.92065e-27	7.89797e-26
ENSG00000083093	PALB2	0.757138	3.94072	128.226	5.96416e-27	7.95111e-26
ENSG00000204147	ASAH2B	1.05507	2.00975	128.204	6.01742e-27	8.01717e-26
ENSG00000137868	STRA6	4.46404	3.92018	128.15	6.15319e-27	8.19302e-26
ENSG00000166928	MS4A14	-1.64063	1.5309	128.105	6.26773e-27	8.3404e-26
ENSG00000157593	SLC35B2	1.01265	6.53714	127.994	6.56119e-27	8.72553e-26
ENSG00000122986	HVCN1	-1.08364	3.34569	127.976	6.61034e-27	8.7855e-26
ENSG00000038295	TLL1	-1.64098	1.76116	127.868	6.90951e-27	9.17748e-26
ENSG00000127084	FGD3	-1.16633	4.1173	127.753	7.24379e-27	9.61558e-26
ENSG00000164161	HHIP	-2.93054	4.81326	127.627	7.62931e-27	1.01211e-25
ENSG00000154262	ABCA6	-1.46379	2.77436	127.547	7.88675e-27	1.04562e-25
ENSG00000128872	TMOD2	-1.09217	3.66721	127.422	8.30318e-27	1.10016e-25
ENSG00000161958	FGF11	3.2244	0.168305	127.291	8.76106e-27	1.16012e-25
ENSG00000100225	FBXO7	-0.524497	6.56092	127.251	8.90604e-27	1.17859e-25
ENSG00000203446	AC004988.1	-1.86925	-0.74999	127.202	9.08957e-27	1.20215e-25
ENSG00000128284	APOL3	-1.30961	5.37382	127.171	9.20531e-27	1.21671e-25
ENSG00000007129	CEACAM21	-1.59475	1.80649	127.075	9.5772e-27	1.26509e-25
ENSG00000171121	KCNMB3	1.61639	1.36726	127.027	9.76971e-27	1.28973e-25
ENSG00000019186	CYP24A1	6.75281	6.54847	127.005	9.85761e-27	1.30054e-25
ENSG00000178773	CPNE7	3.21254	2.93738	127	9.87728e-27	1.30234e-25
ENSG00000115641	FHL2	2.351	5.94094	126.866	1.04398e-26	1.37567e-25
ENSG00000234380	LINC01426	2.51815	2.39115	126.812	1.06729e-26	1.40553e-25
ENSG00000124571	XPO5	1.03908	5.89114	126.776	1.08329e-26	1.42574e-25
ENSG00000144524	COPS7B	0.680163	5.25645	126.763	1.08919e-26	1.43263e-25
ENSG00000133392	MYH11	-1.87403	6.95565	126.747	1.0963e-26	1.44111e-25
ENSG00000122367	LDB3	-1.63365	0.857756	126.723	1.10712e-26	1.45445e-25
ENSG00000175305	CCNE2	1.97741	2.33341	126.713	1.11198e-26	1.45994e-25
ENSG00000131462	TUBG1	1.19454	5.45564	126.704	1.11591e-26	1.46421e-25
ENSG00000149201	CCDC81	-1.99434	0.533372	126.701	1.11724e-26	1.46507e-25
ENSG00000141378	PTRH2	0.998857	4.53652	126.676	1.12902e-26	1.47962e-25
ENSG00000156697	UTP14A	0.803749	4.70808	126.661	1.1361e-26	1.488e-25
ENSG00000281189	GHET1	1.80617	-0.600541	126.538	1.19501e-26	1.56422e-25
ENSG00000139970	RTN1	-1.60326	3.06693	126.53	1.19911e-26	1.56863e-25
ENSG00000141527	CARD14	3.48683	3.3062	126.495	1.21655e-26	1.59048e-25
ENSG00000153147	SMARCA5	-0.634307	6.92377	126.492	1.21783e-26	1.59119e-25
ENSG00000163661	PTX3	-2.17163	1.81985	126.41	1.25951e-26	1.64465e-25
ENSG00000154040	CABYR	4.69746	3.67188	126.379	1.27616e-26	1.66539e-25
ENSG00000170776	AKAP13	-1.08665	7.71441	126.364	1.28391e-26	1.6745e-25
ENSG00000137571	SLCO5A1	3.10402	1.95338	126.285	1.32619e-26	1.7286e-25
ENSG00000116117	PARD3B	-1.17265	4.14053	126.263	1.33852e-26	1.74362e-25
ENSG00000116213	WRAP73	0.752938	4.61128	125.973	1.50872e-26	1.96415e-25
ENSG00000136240	KDELR2	1.00589	8.53566	125.91	1.54861e-26	2.01487e-25
ENSG00000268355	AC243960.3	-1.59104	-1.44791	125.845	1.59043e-26	2.06803e-25
ENSG00000235173	HGH1	1.18804	5.12575	125.81	1.61375e-26	2.0971e-25
ENSG00000197008	ZNF138	1.12422	3.2606	125.784	1.6308e-26	2.11798e-25
ENSG00000256443	AP003559.1	3.50829	-0.374025	125.75	1.65408e-26	2.14693e-25
ENSG00000149380	P4HA3	2.27082	2.80575	125.678	1.70389e-26	2.21026e-25
ENSG00000110880	CORO1C	-0.930712	7.2465	125.663	1.71476e-26	2.22302e-25
ENSG00000107798	LIPA	-1.27093	7.4684	125.6	1.75974e-26	2.27997e-25
ENSG00000106025	TSPAN12	-1.29352	5.61523	125.575	1.77805e-26	2.30231e-25
ENSG00000176912	TYMSOS	2.48501	-0.326057	125.515	1.82265e-26	2.35865e-25
ENSG00000085563	ABCB1	-1.61418	2.14061	125.469	1.8578e-26	2.4027e-25
ENSG00000170464	DNAJC18	-0.864595	3.14909	125.461	1.86393e-26	2.40919e-25
ENSG00000173757	STAT5B	-0.591451	5.98731	125.386	1.92214e-26	2.48294e-25
ENSG00000079102	RUNX1T1	-1.42543	2.5303	125.339	1.96008e-26	2.53044e-25
ENSG00000080503	SMARCA2	-0.971033	6.37633	125.334	1.96442e-26	2.53453e-25
ENSG00000149970	CNKSR2	-1.93417	1.01985	125.202	2.07375e-26	2.674e-25
ENSG00000166398	KIAA0355	-0.744768	5.13132	125.19	2.08467e-26	2.68648e-25
ENSG00000178927	CYBC1	0.799799	6.5969	125.182	2.09169e-26	2.69392e-25
ENSG00000259351	AC015914.1	-1.8991	-1.61931	125.102	2.16132e-26	2.78195e-25
ENSG00000198380	GFPT1	1.13045	7.48917	125.092	2.17092e-26	2.79264e-25
ENSG00000231483	LINC02678	4.37012	-1.12266	125.058	2.20105e-26	2.82971e-25
ENSG00000256269	HMBS	1.2062	4.85478	124.995	2.25909e-26	2.90261e-25
ENSG00000132669	RIN2	-0.802049	6.15083	124.99	2.26375e-26	2.90686e-25
ENSG00000159131	GART	0.92577	6.13629	124.944	2.30775e-26	2.96162e-25
ENSG00000130775	THEMIS2	-1.10109	5.7273	124.892	2.35743e-26	3.02357e-25
ENSG00000137700	SLC37A4	0.887527	5.09755	124.886	2.363e-26	3.02892e-25
ENSG00000169750	RAC3	2.35585	3.82878	124.868	2.38146e-26	3.05078e-25
ENSG00000246273	SBF2-AS1	1.27716	2.31598	124.851	2.39751e-26	3.06952e-25
ENSG00000100100	PIK3IP1	-1.02501	5.91104	124.821	2.42781e-26	3.10648e-25
ENSG00000154114	TBCEL	-0.757776	4.57589	124.712	2.53988e-26	3.24796e-25
ENSG00000184481	FOXO4	-0.888226	4.28923	124.662	2.59216e-26	3.31285e-25
ENSG00000117593	DARS2	1.21939	5.12665	124.659	2.59539e-26	3.31503e-25
ENSG00000025423	HSD17B6	-2.25616	5.04051	124.65	2.60582e-26	3.32637e-25
ENSG00000146859	TMEM140	-0.82703	4.75709	124.628	2.62988e-26	3.35512e-25
ENSG00000197670	AL157838.1	2.24243	0.620631	124.604	2.65574e-26	3.38611e-25
ENSG00000134333	LDHA	1.36529	9.67052	124.56	2.70446e-26	3.4462e-25
ENSG00000161921	CXCL16	-1.04807	7.29075	124.481	2.79417e-26	3.55841e-25
ENSG00000138028	CGREF1	4.16973	2.80904	124.447	2.83422e-26	3.6073e-25
ENSG00000101294	HM13	0.83034	7.70521	124.363	2.934e-26	3.7321e-25
ENSG00000185862	EVI2B	-1.27668	4.86861	124.349	2.95043e-26	3.75079e-25
ENSG00000241684	ADAMTS9-AS2	-1.81656	0.247216	124.346	2.95405e-26	3.75318e-25
ENSG00000132768	DPH2	0.918627	4.75069	124.293	3.02017e-26	3.83495e-25
ENSG00000185737	NRG3	-2.46712	-0.764852	124.235	3.09382e-26	3.92616e-25
ENSG00000152766	ANKRD22	2.76876	4.1482	124.201	3.1376e-26	3.97938e-25
ENSG00000137491	SLCO2B1	-1.44898	6.77941	124.148	3.20635e-26	4.06419e-25
ENSG00000198937	CCDC167	1.43978	4.02564	124.103	3.26776e-26	4.13961e-25
ENSG00000113966	ARL6	-0.890176	2.16613	124.011	3.39383e-26	4.2968e-25
ENSG00000139517	LNX2	-1.00919	5.33816	123.994	3.41852e-26	4.32553e-25
ENSG00000104228	TRIM35	-0.671835	4.04878	123.987	3.42755e-26	4.33442e-25
ENSG00000164818	DNAAF5	1.01097	5.52938	123.961	3.46525e-26	4.37953e-25
ENSG00000265415	AC099850.4	2.35686	0.902367	123.898	3.55609e-26	4.49172e-25
ENSG00000101447	FAM83D	2.27662	3.81705	123.846	3.63341e-26	4.5867e-25
ENSG00000011600	TYROBP	-1.45904	6.56088	123.641	3.95587e-26	4.99086e-25
ENSG00000143578	CREB3L4	1.40182	4.65593	123.635	3.96566e-26	5.00029e-25
ENSG00000229970	AC007128.1	5.38369	-0.251664	123.54	4.12434e-26	5.19734e-25
ENSG00000168393	DTYMK	1.32003	4.9748	123.499	4.19478e-26	5.28303e-25
ENSG00000267077	AC020663.2	2.54136	-1.03543	123.457	4.26951e-26	5.37402e-25
ENSG00000254703	SENCR	-1.46489	-0.368837	123.286	4.58239e-26	5.76448e-25
ENSG00000079385	CEACAM1	2.07151	5.77225	123.274	4.60461e-26	5.78908e-25
ENSG00000245522	LINC02709	2.08376	-0.39307	123.167	4.81396e-26	6.04876e-25
ENSG00000242715	CCDC169	2.90705	0.577679	123.142	4.86343e-26	6.10737e-25
ENSG00000109756	RAPGEF2	-0.82409	5.5462	123.104	4.94021e-26	6.19689e-25
ENSG00000136628	EPRS1	0.91192	7.39882	123.104	4.94044e-26	6.19689e-25
ENSG00000175931	UBE2O	0.858878	5.58536	123.063	5.0264e-26	6.30106e-25
ENSG00000164463	CREBRF	-0.840334	4.89724	123.04	5.07336e-26	6.35624e-25
ENSG00000119431	HDHD3	1.21672	4.87646	123.034	5.08733e-26	6.37006e-25
ENSG00000172322	CLEC12A	-1.86722	2.58432	122.911	5.35259e-26	6.69833e-25
ENSG00000273821	AL096828.3	2.08696	-1.02306	122.895	5.38866e-26	6.73957e-25
ENSG00000279468	#N/A	2.42187	-0.52891	122.789	5.63101e-26	7.0386e-25
ENSG00000204220	PFDN6	1.08443	5.22088	122.646	5.97466e-26	7.46384e-25
ENSG00000169684	CHRNA5	3.62351	2.3215	122.605	6.07722e-26	7.58758e-25
ENSG00000050555	LAMC3	-1.65317	4.42771	122.601	6.08729e-26	7.59577e-25
ENSG00000148848	ADAM12	3.0554	4.71871	122.503	6.33968e-26	7.90615e-25
ENSG00000073536	NLE1	0.96242	4.27586	122.468	6.43099e-26	8.01205e-25
ENSG00000152527	PLEKHH2	-1.45708	4.51519	122.468	6.432e-26	8.01205e-25
ENSG00000227619	AL391056.1	4.32188	1.66377	122.35	6.75436e-26	8.40875e-25
ENSG00000108821	COL1A1	2.92285	11.5093	122.348	6.76174e-26	8.41309e-25
ENSG00000273771	AC024337.2	-1.78994	-1.708	122.342	6.77678e-26	8.42696e-25
ENSG00000184226	PCDH9	-2.20985	2.55795	122.328	6.81678e-26	8.47184e-25
ENSG00000171067	C11orf24	1.03013	5.65765	122.273	6.97439e-26	8.66273e-25
ENSG00000105865	DUS4L	1.08879	3.22412	122.191	7.21628e-26	8.95804e-25
ENSG00000172927	MYEOV	6.31226	4.31516	122.187	7.22799e-26	8.96743e-25
ENSG00000026025	VIM	-1.1745	9.70904	122.159	7.3115e-26	9.06584e-25
ENSG00000143476	DTL	1.8849	3.94	122.145	7.35318e-26	9.1123e-25
ENSG00000156804	FBXO32	2.05175	5.90119	121.97	7.90753e-26	9.79366e-25
ENSG00000278921	EPB41L4A-DT	-1.22225	-0.108055	121.76	8.63034e-26	1.06828e-24
ENSG00000159063	ALG8	0.937445	5.30841	121.754	8.65255e-26	1.07041e-24
ENSG00000055044	NOP58	0.794026	6.13736	121.707	8.82141e-26	1.09068e-24
ENSG00000142632	ARHGEF19	1.59198	5.20541	121.683	8.90973e-26	1.10097e-24
ENSG00000102265	TIMP1	1.56683	8.85806	121.652	9.02363e-26	1.11441e-24
ENSG00000155016	CYP2U1	-0.999916	3.42241	121.643	9.06047e-26	1.11832e-24
ENSG00000135775	COG2	0.7446	5.41173	121.631	9.10588e-26	1.12328e-24
ENSG00000109762	SNX25	-1.2577	5.30989	121.622	9.13647e-26	1.12642e-24
ENSG00000126895	AVPR2	-1.93777	-0.019083	121.543	9.4444e-26	1.16372e-24
ENSG00000150753	CCT5	1.28462	7.86215	121.48	9.6919e-26	1.19353e-24
ENSG00000125848	FLRT3	-1.8203	5.80553	121.455	9.79506e-26	1.20555e-24
ENSG00000105220	GPI	1.14207	8.4899	121.397	1.00355e-25	1.23444e-24
ENSG00000157600	TMEM164	-0.972946	6.10411	121.368	1.01553e-25	1.24847e-24
ENSG00000129235	TXNDC17	1.64705	6.2288	121.344	1.0255e-25	1.26001e-24
ENSG00000173369	C1QB	-1.56944	8.20705	121.326	1.0334e-25	1.26899e-24
ENSG00000186517	ARHGAP30	-1.14891	5.45864	121.315	1.03827e-25	1.27425e-24
ENSG00000065534	MYLK	-1.28418	6.83791	121.24	1.07093e-25	1.31358e-24
ENSG00000162267	ITIH3	-1.47633	0.911028	121.198	1.08974e-25	1.33591e-24
ENSG00000183775	KCTD16	-1.78293	0.464727	121.171	1.10218e-25	1.35039e-24
ENSG00000139579	NABP2	0.973064	5.12077	121.141	1.11596e-25	1.3665e-24
ENSG00000073969	NSF	0.833089	5.89363	121.13	1.12101e-25	1.3719e-24
ENSG00000129244	ATP1B2	-1.54948	1.43626	121.114	1.12875e-25	1.3806e-24
ENSG00000161692	DBF4B	1.35331	3.19785	121.06	1.15431e-25	1.41106e-24
ENSG00000011465	DCN	-1.47052	8.83967	120.99	1.18819e-25	1.45166e-24
ENSG00000113460	BRIX1	1.2384	5.42882	120.985	1.19062e-25	1.45381e-24
ENSG00000108179	PPIF	1.10892	5.92437	120.961	1.20284e-25	1.46789e-24
ENSG00000167971	CASKIN1	3.67899	0.14968	120.939	1.21368e-25	1.48029e-24
ENSG00000052802	MSMO1	-1.09163	6.49252	120.869	1.2494e-25	1.523e-24
ENSG00000186891	TNFRSF18	2.6811	3.00188	120.854	1.25727e-25	1.53173e-24
ENSG00000119203	CPSF3	0.807026	5.53045	120.853	1.2582e-25	1.532e-24
ENSG00000183765	CHEK2	1.48868	3.81763	120.704	1.33847e-25	1.62882e-24
ENSG00000147257	GPC3	-2.11711	5.43909	120.695	1.34366e-25	1.63422e-24
ENSG00000081087	OSTM1	-0.831774	5.1769	120.691	1.34542e-25	1.63544e-24
ENSG00000147231	RADX	-1.72408	1.56239	120.686	1.34817e-25	1.63787e-24
ENSG00000126351	THRA	-0.92079	5.4936	120.629	1.38055e-25	1.67626e-24
ENSG00000163013	FBXO41	1.72637	3.80313	120.578	1.41021e-25	1.71131e-24
ENSG00000276772	AC025271.4	-2.14334	-1.6023	120.556	1.42324e-25	1.72615e-24
ENSG00000108219	TSPAN14	-0.640362	7.06779	120.535	1.4361e-25	1.74078e-24
ENSG00000128567	PODXL	-1.06847	6.46534	120.529	1.43964e-25	1.74409e-24
ENSG00000234800	PCMTD1P3	4.14978	-2.05325	120.411	1.51216e-25	1.83092e-24
ENSG00000087128	TMPRSS11E	6.67295	3.67551	120.318	1.57135e-25	1.90153e-24
ENSG00000114993	RTKN	0.969813	5.29027	120.315	1.57318e-25	1.90268e-24
ENSG00000169972	PUSL1	1.2268	3.89219	120.303	1.58126e-25	1.91138e-24
ENSG00000149679	CABLES2	1.30896	4.02578	120.235	1.62709e-25	1.96568e-24
ENSG00000163563	MNDA	-1.47331	4.45546	120.194	1.65492e-25	1.99819e-24
ENSG00000155897	ADCY8	-3.38904	-0.169509	120.175	1.66756e-25	2.01233e-24
ENSG00000107263	RAPGEF1	-0.756367	6.68455	120.166	1.67446e-25	2.0189e-24
ENSG00000236499	LINC00896	3.33558	-0.273054	120.165	1.67488e-25	2.0189e-24
ENSG00000269918	AF131215.6	-1.66707	0.549019	120.149	1.68623e-25	2.03146e-24
ENSG00000267374	MIR924HG	3.85557	-0.231855	120.141	1.69193e-25	2.03719e-24
ENSG00000110583	NAA40	0.93994	4.85195	120.107	1.71555e-25	2.06448e-24
ENSG00000189060	H1-0	1.20313	8.29689	120.066	1.74502e-25	2.09878e-24
ENSG00000104522	TSTA3	1.40993	6.81137	120.037	1.76674e-25	2.12372e-24
ENSG00000037897	METTL1	1.39693	4.60753	119.939	1.8403e-25	2.21092e-24
ENSG00000125871	MGME1	0.89662	4.33319	119.862	1.90005e-25	2.28144e-24
ENSG00000166736	HTR3A	5.85851	3.05261	119.836	1.92041e-25	2.3046e-24
ENSG00000105427	CNFN	2.7243	1.31491	119.729	2.00852e-25	2.40901e-24
ENSG00000141506	PIK3R5	-1.25414	4.05633	119.718	2.01743e-25	2.41834e-24
ENSG00000261762	AC027228.2	3.8808	0.703966	119.697	2.03535e-25	2.43847e-24
ENSG00000227533	SLC2A1-AS1	2.35297	-0.151303	119.672	2.05695e-25	2.46299e-24
ENSG00000030582	GRN	-0.853348	9.42925	119.661	2.06619e-25	2.47269e-24
ENSG00000110651	CD81	-0.845831	9.14683	119.612	2.10869e-25	2.52215e-24
ENSG00000106305	AIMP2	1.07364	4.44624	119.581	2.13596e-25	2.55335e-24
ENSG00000106105	GARS1	1.07107	7.02545	119.577	2.13958e-25	2.55627e-24
ENSG00000166012	TAF1D	0.957863	6.00322	119.387	2.31574e-25	2.76521e-24
ENSG00000277151	AL138820.1	-1.17399	-1.6403	119.371	2.33127e-25	2.78222e-24
ENSG00000112578	BYSL	1.25969	4.69173	119.367	2.33526e-25	2.78545e-24
ENSG00000109255	NMU	4.66991	2.42189	119.354	2.34825e-25	2.7994e-24
ENSG00000130695	CEP85	1.0717	4.43667	119.352	2.35005e-25	2.8e-24
ENSG00000143995	MEIS1	-1.15682	3.97891	119.326	2.37522e-25	2.82843e-24
ENSG00000257950	P2RX5-TAX1BP3	-0.906116	-0.669388	119.316	2.38496e-25	2.83847e-24
ENSG00000188486	H2AX	1.35164	5.41921	119.308	2.39358e-25	2.84717e-24
ENSG00000163463	KRTCAP2	1.11072	4.85764	119.298	2.4034e-25	2.85727e-24
ENSG00000244005	NFS1	0.725529	4.60009	119.287	2.41454e-25	2.86894e-24
ENSG00000177663	IL17RA	-0.737671	5.36758	119.284	2.41712e-25	2.87043e-24
ENSG00000064547	LPAR2	1.00512	4.23112	119.275	2.42605e-25	2.87943e-24
ENSG00000173276	ZBTB21	-0.795626	4.56542	119.274	2.42736e-25	2.87943e-24
ENSG00000171124	FUT3	2.33643	4.85323	119.23	2.47201e-25	2.93079e-24
ENSG00000113569	NUP155	1.30331	5.72787	119.099	2.61151e-25	3.09449e-24
ENSG00000069011	PITX1	4.56835	3.9317	119.076	2.63608e-25	3.12189e-24
ENSG00000205937	RNPS1	0.622093	6.83265	119.007	2.71308e-25	3.21132e-24
ENSG00000127920	GNG11	-1.69495	5.5499	118.987	2.73596e-25	3.23663e-24
ENSG00000223725	AC009226.1	1.89569	-1.53394	118.951	2.77727e-25	3.2837e-24
ENSG00000171100	MTM1	-0.771206	4.1087	118.934	2.79679e-25	3.30498e-24
ENSG00000168546	GFRA2	-1.6907	0.662466	118.872	2.87007e-25	3.38973e-24
ENSG00000137831	UACA	-1.06101	5.46869	118.853	2.89363e-25	3.41568e-24
ENSG00000267774	AC010776.2	-2.83953	-1.59138	118.831	2.92026e-25	3.44523e-24
ENSG00000145335	SNCA	-1.48051	1.7437	118.795	2.96401e-25	3.49495e-24
ENSG00000171444	MCC	-1.28488	3.90481	118.78	2.98264e-25	3.515e-24
ENSG00000163159	VPS72	0.960055	5.87716	118.765	3.00105e-25	3.53477e-24
ENSG00000245105	A2M-AS1	-1.01565	0.0890842	118.674	3.11783e-25	3.67032e-24
ENSG00000197472	ZNF695	4.32336	0.161342	118.666	3.12824e-25	3.68057e-24
ENSG00000270977	AC015849.5	3.6008	-0.878417	118.644	3.15715e-25	3.71257e-24
ENSG00000259933	AC009065.3	3.81505	0.97664	118.607	3.20634e-25	3.76836e-24
ENSG00000116649	SRM	1.0649	5.98004	118.489	3.36786e-25	3.95604e-24
ENSG00000230838	LINC01614	3.57367	0.831596	118.485	3.37366e-25	3.96071e-24
ENSG00000156509	FBXO43	2.28456	-0.334735	118.405	3.48736e-25	4.09197e-24
ENSG00000101282	RSPO4	-2.26779	1.70783	118.346	3.57559e-25	4.19323e-24
ENSG00000176371	ZSCAN2	0.995703	2.85078	118.326	3.6046e-25	4.22496e-24
ENSG00000163072	NOSTRIN	-1.5171	3.99256	118.296	3.65046e-25	4.2764e-24
ENSG00000153093	ACOXL	-1.94106	2.71627	118.266	3.69656e-25	4.32805e-24
ENSG00000151490	PTPRO	-1.48905	3.01519	118.236	3.74325e-25	4.38035e-24
ENSG00000196247	ZNF107	1.20936	3.828	118.217	3.7728e-25	4.41255e-24
ENSG00000134243	SORT1	-0.91275	7.2102	118.15	3.87919e-25	4.53452e-24
ENSG00000215154	AC141586.1	1.02743	0.735017	118.062	4.02576e-25	4.70331e-24
ENSG00000232119	MCTS1	0.918	5.129	118.043	4.05637e-25	4.73625e-24
ENSG00000214517	PPME1	0.845828	6.01577	118.042	4.05833e-25	4.73625e-24
ENSG00000173207	CKS1B	1.76133	4.84465	118.041	4.06076e-25	4.73653e-24
ENSG00000071564	TCF3	0.996848	6.27798	118.031	4.07681e-25	4.75269e-24
ENSG00000198535	C2CD4A	4.10185	3.96654	118.026	4.08548e-25	4.76023e-24
ENSG00000133961	NUMB	-0.543574	6.50613	117.974	4.17655e-25	4.86373e-24
ENSG00000214491	SEC14L6	-2.06921	3.14493	117.933	4.24841e-25	4.94474e-24
ENSG00000111247	RAD51AP1	2.07536	3.24784	117.835	4.42592e-25	5.14858e-24
ENSG00000123415	SMUG1	1.03901	5.03213	117.813	4.46684e-25	5.19339e-24
ENSG00000172731	LRRC20	1.20732	4.90897	117.712	4.6593e-25	5.41424e-24
ENSG00000278399	AC026120.1	4.38309	-1.5686	117.702	4.6775e-25	5.43248e-24
ENSG00000245812	LINC02202	-1.34018	-1.46022	117.68	4.72065e-25	5.47965e-24
ENSG00000102053	ZC3H12B	-1.22322	0.751682	117.669	4.74361e-25	5.50335e-24
ENSG00000123338	NCKAP1L	-1.30238	5.8129	117.65	4.78182e-25	5.54471e-24
ENSG00000278876	AC145207.9	2.36231	-1.42283	117.622	4.83768e-25	5.60574e-24
ENSG00000165689	ENTR1	0.819407	5.10777	117.621	4.83964e-25	5.60574e-24
ENSG00000131876	SNRPA1	0.975095	4.87089	117.516	5.05579e-25	5.85298e-24
ENSG00000149925	ALDOA	1.21678	10.402	117.511	5.06707e-25	5.8629e-24
ENSG00000254560	BBOX1-AS1	5.52755	0.878053	117.401	5.30614e-25	6.13623e-24
ENSG00000108176	DNAJC12	4.31183	4.6032	117.343	5.4362e-25	6.28328e-24
ENSG00000254827	SLC22A18AS	2.47051	2.13038	117.341	5.4394e-25	6.28363e-24
ENSG00000125247	TMTC4	1.20762	4.79839	117.335	5.45423e-25	6.2974e-24
ENSG00000164647	STEAP1	2.86529	4.51422	117.299	5.53586e-25	6.38823e-24
ENSG00000124143	ARHGAP40	3.69247	3.3454	117.285	5.56893e-25	6.42297e-24
ENSG00000272908	AC006033.2	-1.3865	-0.448435	117.278	5.58488e-25	6.43793e-24
ENSG00000177432	NAP1L5	-1.03111	2.02296	117.187	5.80093e-25	6.68343e-24
ENSG00000207110	RNVU1-32	2.82143	-1.80739	117.183	5.81174e-25	6.69231e-24
ENSG00000109667	SLC2A9	-1.12226	2.30859	117.109	5.99512e-25	6.89652e-24
ENSG00000146278	PNRC1	-0.734908	6.64469	117.109	5.99545e-25	6.89652e-24
ENSG00000163406	SLC15A2	-1.62507	4.95688	117.106	6.00115e-25	6.89941e-24
ENSG00000176014	TUBB6	-1.30185	5.86481	117.085	6.05582e-25	6.95857e-24
ENSG00000175841	FAM172BP	3.83952	-0.685197	117.06	6.11759e-25	7.02581e-24
ENSG00000165548	TMEM63C	4.04179	3.52027	117.029	6.19698e-25	7.11321e-24
ENSG00000048991	R3HDM1	0.83532	4.97267	117.027	6.2024e-25	7.11566e-24
ENSG00000106263	EIF3B	0.980716	7.86249	116.945	6.41868e-25	7.35988e-24
ENSG00000272913	AC009237.14	1.28696	2.68133	116.885	6.58223e-25	7.54342e-24
ENSG00000184117	NIPSNAP1	1.12552	6.3185	116.877	6.60477e-25	7.56524e-24
ENSG00000130844	ZNF331	-1.1869	4.8186	116.873	6.61607e-25	7.57418e-24
ENSG00000037474	NSUN2	1.03745	6.63926	116.869	6.6283e-25	7.58417e-24
ENSG00000196876	SCN8A	2.91432	2.1867	116.854	6.66987e-25	7.62769e-24
ENSG00000135127	BICDL1	2.14597	4.48735	116.848	6.68527e-25	7.64127e-24
ENSG00000006634	DBF4	1.40606	3.75825	116.767	6.9148e-25	7.89945e-24
ENSG00000158483	FAM86C1	0.946048	2.78256	116.698	7.11732e-25	8.12651e-24
ENSG00000272143	FGF14-AS2	-1.56889	0.432016	116.685	7.15639e-25	8.16682e-24
ENSG00000108861	DUSP3	-0.656001	6.61765	116.662	7.22824e-25	8.24446e-24
ENSG00000105699	LSR	1.40674	7.93629	116.625	7.33981e-25	8.36731e-24
ENSG00000149428	HYOU1	1.16213	8.01612	116.605	7.40035e-25	8.43188e-24
ENSG00000188783	PRELP	-1.55339	6.57422	116.587	7.4575e-25	8.49253e-24
ENSG00000164096	C4orf3	-0.650616	6.9661	116.584	7.46781e-25	8.49979e-24
ENSG00000176697	BDNF	-2.34822	1.6577	116.566	7.52205e-25	8.55703e-24
ENSG00000008441	NFIX	-1.43804	6.53322	116.483	7.79071e-25	8.85799e-24
ENSG00000116478	HDAC1	0.780936	7.00026	116.393	8.08868e-25	9.19195e-24
ENSG00000112473	SLC39A7	0.921617	7.83914	116.384	8.11977e-25	9.22244e-24
ENSG00000173272	MZT2A	1.22123	4.67898	116.37	8.16485e-25	9.26878e-24
ENSG00000100012	SEC14L3	-3.09773	0.240609	116.175	8.85957e-25	1.00522e-23
ENSG00000244567	#N/A	-0.870492	2.57067	116.089	9.18604e-25	1.04136e-23
ENSG00000124116	WFDC3	3.94576	3.39869	116.089	9.18777e-25	1.04136e-23
ENSG00000158106	RHPN1	1.94955	5.14904	116.059	9.30257e-25	1.05382e-23
ENSG00000171101	SIGLEC17P	-1.73475	0.534974	116.046	9.3548e-25	1.05918e-23
ENSG00000147655	RSPO2	-2.60232	1.22957	115.912	9.89268e-25	1.1195e-23
ENSG00000104413	ESRP1	1.12144	6.83292	115.809	1.03276e-24	1.16811e-23
ENSG00000161179	YDJC	1.2941	4.47289	115.778	1.04665e-24	1.1832e-23
ENSG00000146151	HMGCLL1	-1.84669	0.50302	115.723	1.07077e-24	1.20983e-23
ENSG00000247373	TMED2-DT	1.55082	1.77689	115.669	1.09541e-24	1.23702e-23
ENSG00000121905	HPCA	2.43405	-0.821194	115.58	1.137e-24	1.28333e-23
ENSG00000168743	NPNT	-1.77737	6.62135	115.56	1.14662e-24	1.2935e-23
ENSG00000086544	ITPKC	-1.18272	6.25775	115.541	1.15597e-24	1.30337e-23
ENSG00000164236	ANKRD33B	-1.7396	2.43882	115.517	1.1674e-24	1.31557e-23
ENSG00000153044	CENPH	1.43731	3.04664	115.488	1.18196e-24	1.33129e-23
ENSG00000111364	DDX55	0.884871	4.48089	115.451	1.20016e-24	1.35108e-23
ENSG00000100522	GNPNAT1	1.47459	5.32438	115.408	1.2222e-24	1.37518e-23
ENSG00000171223	JUNB	-1.15176	7.68068	115.334	1.26054e-24	1.41758e-23
ENSG00000225648	SBDSP1	-0.715187	3.83814	115.299	1.27917e-24	1.43779e-23
ENSG00000117877	CD3EAP	1.21243	2.55203	115.216	1.32475e-24	1.48824e-23
ENSG00000246982	Z84485.1	2.24273	-0.172864	115.186	1.34104e-24	1.50576e-23
ENSG00000186105	LRRC70	-1.30204	-1.0275	115.15	1.36178e-24	1.52826e-23
ENSG00000121101	TEX14	-1.31185	0.103044	115.144	1.36502e-24	1.5311e-23
ENSG00000140263	SORD	1.42598	4.59147	115.11	1.38472e-24	1.55239e-23
ENSG00000232093	DCST1-AS1	1.72874	0.540811	115.101	1.39014e-24	1.55766e-23
ENSG00000163602	RYBP	-0.668436	5.81281	115.098	1.39184e-24	1.55876e-23
ENSG00000047457	CP	3.51611	8.51218	115.044	1.42364e-24	1.59355e-23
ENSG00000185332	AC027601.1	2.22284	1.79394	115.039	1.42672e-24	1.59617e-23
ENSG00000106823	ECM2	-1.31823	3.6769	115.027	1.43362e-24	1.60306e-23
ENSG00000136295	TTYH3	1.3781	7.23469	115.004	1.44741e-24	1.61765e-23
ENSG00000143167	GPA33	-2.68163	2.17383	114.931	1.49253e-24	1.66721e-23
ENSG00000223392	CLDN10-AS1	6.45941	0.676872	114.912	1.50489e-24	1.68015e-23
ENSG00000268941	LINC01711	3.80643	-1.60234	114.892	1.5173e-24	1.69313e-23
ENSG00000006047	YBX2	4.78369	2.48915	114.809	1.57123e-24	1.75241e-23
ENSG00000117009	KMO	-1.36789	2.43842	114.725	1.62771e-24	1.81447e-23
ENSG00000138613	APH1B	-0.969698	4.08779	114.681	1.65749e-24	1.84671e-23
ENSG00000236305	SLC12A9-AS1	2.16692	-1.09493	114.676	1.66121e-24	1.84971e-23
ENSG00000257727	CNPY2	1.05232	5.03622	114.675	1.66189e-24	1.84971e-23
ENSG00000141497	ZMYND15	-1.1791	2.84214	114.513	1.77929e-24	1.97935e-23
ENSG00000162772	ATF3	-1.75667	6.13156	114.51	1.78112e-24	1.98037e-23
ENSG00000267751	AC009005.1	2.14176	1.2637	114.494	1.79327e-24	1.99286e-23
ENSG00000181544	FANCB	1.7793	0.357393	114.455	1.82317e-24	2.02505e-23
ENSG00000100243	CYB5R3	-0.794788	7.9309	114.446	1.83004e-24	2.03163e-23
ENSG00000067208	EVI5	-0.679004	4.67474	114.417	1.85191e-24	2.05485e-23
ENSG00000111641	NOP2	1.1298	5.48871	114.409	1.85808e-24	2.06065e-23
ENSG00000164877	MICALL2	1.613	5.65631	114.384	1.87782e-24	2.08148e-23
ENSG00000115761	NOL10	0.742718	5.06365	114.367	1.89122e-24	2.09526e-23
ENSG00000128610	FEZF1	5.60619	1.81403	114.352	1.90332e-24	2.10676e-23
ENSG00000254944	ATP5PBP5	-1.55528	-1.05435	114.352	1.90356e-24	2.10676e-23
ENSG00000187531	SIRT7	0.985529	4.98169	114.335	1.91746e-24	2.12107e-23
ENSG00000183379	SYNDIG1L	-2.36832	0.406687	114.311	1.93656e-24	2.1411e-23
ENSG00000184992	BRI3BP	1.21767	4.95127	114.254	1.98319e-24	2.19153e-23
ENSG00000196196	HRCT1	-1.7042	0.953268	114.238	1.9971e-24	2.20578e-23
ENSG00000174684	B4GAT1	-0.824492	4.60232	114.19	2.03751e-24	2.24927e-23
ENSG00000273837	AC018755.4	-1.69932	-0.544918	114.154	2.06828e-24	2.28207e-23
ENSG00000048740	CELF2	-1.22691	6.39089	114.102	2.11454e-24	2.33192e-23
ENSG00000149743	TRPT1	0.95013	4.5616	114.095	2.12027e-24	2.33705e-23
ENSG00000160072	ATAD3B	1.49999	4.74305	114.024	2.18423e-24	2.40632e-23
ENSG00000162073	PAQR4	1.47257	4.10599	114.011	2.19678e-24	2.41892e-23
ENSG00000125885	MCM8	1.35992	4.02852	113.988	2.21757e-24	2.44057e-23
ENSG00000128294	TPST2	-0.732997	5.35815	113.971	2.23375e-24	2.45713e-23
ENSG00000104728	ARHGEF10	-1.05666	5.04827	113.902	2.29942e-24	2.52808e-23
ENSG00000173638	SLC19A1	-0.923391	4.97779	113.901	2.30084e-24	2.52835e-23
ENSG00000183248	PRR36	2.20244	4.44777	113.785	2.41556e-24	2.65307e-23
ENSG00000183682	BMP8A	2.34002	0.461653	113.755	2.44576e-24	2.68487e-23
ENSG00000261123	AC009065.6	3.91482	0.86328	113.75	2.45105e-24	2.68932e-23
ENSG00000171940	ZNF217	1.31347	6.44386	113.749	2.45267e-24	2.68973e-23
ENSG00000125845	BMP2	-1.7916	4.9757	113.743	2.45883e-24	2.69513e-23
ENSG00000137842	TMEM62	1.05746	5.50746	113.736	2.46581e-24	2.7014e-23
ENSG00000072736	NFATC3	-0.826356	4.79967	113.689	2.51452e-24	2.75337e-23
ENSG00000101104	PABPC1L	2.15566	5.0473	113.678	2.52623e-24	2.7648e-23
ENSG00000177679	SRRM3	2.3683	2.09627	113.656	2.55032e-24	2.78975e-23
ENSG00000078098	FAP	2.25483	4.41204	113.649	2.55765e-24	2.79636e-23
ENSG00000111669	TPI1	1.1482	9.08437	113.631	2.57663e-24	2.81568e-23
ENSG00000145545	SRD5A1	1.55531	4.79945	113.54	2.67737e-24	2.92429e-23
ENSG00000143740	SNAP47	0.655071	5.13601	113.505	2.71752e-24	2.96665e-23
ENSG00000184905	TCEAL2	-2.48446	0.823842	113.38	2.86384e-24	3.1248e-23
ENSG00000137573	SULF1	2.58194	7.34203	113.363	2.88388e-24	3.14509e-23
ENSG00000273443	AL645608.8	3.93139	-1.18696	113.342	2.90947e-24	3.17139e-23
ENSG00000248347	AC120036.1	5.2683	-1.03152	113.306	2.95395e-24	3.21826e-23
ENSG00000267169	AC022098.1	-0.851909	0.723252	113.281	2.98605e-24	3.25159e-23
ENSG00000179855	GIPC3	-1.19677	2.46211	113.19	3.10246e-24	3.37666e-23
ENSG00000009413	REV3L	-0.87954	4.69882	113.18	3.11558e-24	3.38924e-23
ENSG00000153071	DAB2	-1.12322	6.2523	113.156	3.14699e-24	3.42168e-23
ENSG00000010244	ZNF207	0.449535	7.249	113.153	3.15075e-24	3.42405e-23
ENSG00000249915	PDCD6	1.08692	6.95469	113.101	3.22069e-24	3.4983e-23
ENSG00000203805	PLPP4	4.11086	1.20846	113.088	3.23823e-24	3.51558e-23
ENSG00000168439	STIP1	0.87535	7.50818	113.08	3.24872e-24	3.52521e-23
ENSG00000235721	AC013268.3	3.604	-1.00282	113.065	3.26961e-24	3.5461e-23
ENSG00000165891	E2F7	2.75931	2.09868	113.008	3.3497e-24	3.63114e-23
ENSG00000101442	ACTR5	0.765639	3.60475	112.965	3.40984e-24	3.69447e-23
ENSG00000104415	CCN4	2.11051	3.58983	112.932	3.45736e-24	3.74409e-23
ENSG00000106852	LHX6	-1.4286	1.90194	112.929	3.46249e-24	3.74777e-23
[truncated: 19,638 more rows]

## Sheet: Sheet2
#N/A	-2.65443	0.270038	420.544	2.08492e-70	3.15465e-68
#N/A	-2.24456	-0.0187733	259.213	2.42133e-48	1.21838e-46
#N/A	-3.38234	-2.28628	209.411	1.20655e-40	3.78348e-39
#N/A	-3.1644	-1.1841	193.217	4.92648e-38	1.33577e-36
#N/A	-2.32032	2.13576	173.088	1.04274e-34	2.31879e-33
#N/A	-2.13236	0.459241	168.542	6.05376e-34	1.28417e-32
#N/A	1.61228	0.492205	140.341	4.27587e-29	6.62255e-28
#N/A	1.42104	0.289239	139.328	6.43976e-29	9.85411e-28
#N/A	-1.98085	2.23215	136.07	2.41381e-28	3.54086e-27
#N/A	-1.67286	-1.40339	129.492	3.54435e-27	4.79607e-26
#N/A	2.42187	-0.52891	122.789	5.63101e-26	7.0386e-25
#N/A	-0.870492	2.57067	116.089	9.18604e-25	1.04136e-23
#N/A	1.26641	1.18411	112.309	4.49613e-24	4.83753e-23
#N/A	1.50225	0.194294	107.947	2.84186e-23	2.85598e-22
#N/A	1.70888	-0.0241151	107.835	2.98015e-23	2.98663e-22
#N/A	4.19496	-1.16508	107.244	3.82879e-23	3.8124e-22
#N/A	1.89757	-1.694	106.412	5.45224e-23	5.37733e-22
#N/A	-1.83455	-1.89836	102.138	3.37646e-22	3.16399e-21
#N/A	3.01504	-0.575274	102.1	3.43266e-22	3.21109e-21
#N/A	-1.04505	-1.07344	94.7168	8.24598e-21	6.90206e-20
#N/A	-0.83764	-0.239908	90.1974	5.88162e-20	4.58102e-19
#N/A	-1.44509	-1.8174	89.7915	7.02152e-20	5.43339e-19
#N/A	-1.11695	-0.0709208	88.5903	1.18692e-19	9.03318e-19
#N/A	0.891107	1.42863	87.6408	1.79873e-19	1.34343e-18
#N/A	2.28832	0.359567	87.5713	1.85434e-19	1.38351e-18
#N/A	-0.952134	0.968073	82.808	1.50755e-18	1.03515e-17
#N/A	1.33	-0.931998	78.7517	9.09887e-18	5.81087e-17
#N/A	0.995799	1.94374	76.8613	2.11184e-17	1.30554e-16
#N/A	0.73267	4.93242	75.0626	4.71741e-17	2.80337e-16
#N/A	-1.34653	2.71912	74.2965	6.64812e-17	3.89719e-16
#N/A	1.73268	-1.65872	73.1082	1.13286e-16	6.51898e-16
#N/A	2.57038	-0.692722	71.1997	2.67279e-16	1.48704e-15
#N/A	-1.6198	-1.24161	66.7505	1.9993e-15	1.02218e-14
#N/A	-0.78363	0.526793	64.953	4.52789e-15	2.2337e-14
#N/A	1.12353	1.07152	64.9231	4.58987e-15	2.26221e-14
#N/A	4.40519	-0.872758	64.9184	4.5998e-15	2.26607e-14
#N/A	0.871775	2.27471	64.3503	5.95925e-15	2.9021e-14
#N/A	-1.54317	-0.259859	63.758	7.80833e-15	3.76362e-14
#N/A	1.11769	1.09875	63.75	7.83677e-15	3.77649e-14
#N/A	2.40614	-1.92473	63.214	1.00105e-14	4.77718e-14
#N/A	0.985332	0.438277	60.4974	3.47456e-14	1.57048e-13
#N/A	2.7683	0.472404	57.1698	1.6091e-13	6.82804e-13
#N/A	1.20798	2.04858	56.9507	1.7806e-13	7.52184e-13
#N/A	2.55956	0.816188	56.532	2.16098e-13	9.0457e-13
#N/A	5.16434	-1.26911	55.0954	4.20406e-13	1.70311e-12
#N/A	1.02385	-1.00954	54.1832	6.42084e-13	2.55194e-12
#N/A	0.789799	1.71281	54.0374	6.87118e-13	2.72343e-12
#N/A	-0.876705	-0.319327	53.5159	8.75715e-13	3.4301e-12
#N/A	5.30862	0.404781	52.7648	1.24235e-12	4.79754e-12
#N/A	1.56564	-1.75443	52.7549	1.24807e-12	4.81794e-12
#N/A	-1.4642	-2.04299	51.1828	2.59937e-12	9.69364e-12
#N/A	2.74932	-0.920389	51.0351	2.78514e-12	1.03596e-11
#N/A	-1.81904	0.285007	50.1953	4.12586e-12	1.51307e-11
#N/A	2.73177	-1.89061	49.258	6.40212e-12	2.29824e-11
#N/A	4.29952	-1.51866	45.057	4.63387e-11	1.5134e-10
#N/A	-1.75538	-1.12343	44.7881	5.26284e-11	1.7103e-10
#N/A	2.47452	0.774402	44.0895	7.3279e-11	2.34512e-10
#N/A	1.1804	-0.310912	43.9454	7.84589e-11	2.50792e-10
#N/A	1.3389	-1.20683	42.4523	1.59471e-10	4.94194e-10
#N/A	-0.816734	1.24214	41.4619	2.55589e-10	7.766e-10
#N/A	2.32143	-1.03311	41.3273	2.72539e-10	8.24977e-10
#N/A	1.79509	-1.66145	41.1315	2.99222e-10	9.02967e-10
#N/A	1.05059	-0.481566	40.9042	3.33501e-10	1.0018e-09
#N/A	-1.15445	0.34496	40.5213	4.00427e-10	1.19224e-09
#N/A	2.18236	-0.696215	40.0858	4.93082e-10	1.45769e-09
#N/A	0.987531	-1.2332	38.5844	1.01218e-09	2.90536e-09
#N/A	0.759872	1.27422	38.5423	1.03286e-09	2.96235e-09
#N/A	1.06573	-1.5314	36.3756	2.9289e-09	8.07295e-09
#N/A	2.81349	-0.220493	36.0961	3.35155e-09	9.19455e-09
#N/A	0.640307	2.39689	35.8901	3.70198e-09	1.01251e-08
#N/A	2.07906	-1.45024	35.5978	4.26324e-09	1.1571e-08
#N/A	-0.552305	4.28215	33.885	9.76903e-09	2.56396e-08
#N/A	4.23573	2.40877	33.7474	1.04432e-08	2.73425e-08
#N/A	-0.877133	2.02175	33.4218	1.22315e-08	3.18474e-08
#N/A	0.791493	-1.53823	33.3442	1.27017e-08	3.30083e-08
#N/A	2.49252	-1.6978	33.0802	1.44399e-08	3.73371e-08
#N/A	0.851218	-1.03095	32.9146	1.565e-08	4.03071e-08
#N/A	1.94635	0.372747	32.6121	1.81309e-08	4.63818e-08
#N/A	0.942434	2.49297	32.2338	2.17973e-08	5.531e-08
#N/A	0.785096	-1.27861	31.9191	2.54099e-08	6.4071e-08
#N/A	0.806079	-0.793425	31.7092	2.81483e-08	7.0663e-08
#N/A	2.3899	0.48234	31.548	3.04512e-08	7.62144e-08
#N/A	1.76942	-0.402729	31.0617	3.86119e-08	9.58739e-08
#N/A	0.701938	1.13965	30.2346	5.78604e-08	1.41173e-07
#N/A	0.796385	0.256668	30.2125	5.84902e-08	1.42598e-07
#N/A	0.555876	4.40847	29.7945	7.17812e-08	1.73903e-07
#N/A	0.612888	3.10783	27.711	1.99866e-07	4.64551e-07
#N/A	0.815085	-0.427692	27.3272	2.41508e-07	5.55964e-07
#N/A	1.27492	-0.685365	26.7816	3.16182e-07	7.19448e-07
#N/A	2.00191	1.43945	26.3943	3.82926e-07	8.63239e-07
#N/A	1.47011	-2.03774	26.3376	3.93828e-07	8.86892e-07
#N/A	2.18512	-1.28272	25.6156	5.63153e-07	1.24974e-06
#N/A	0.841396	-0.0793019	25.4343	6.16145e-07	1.363e-06
#N/A	1.24925	-0.615506	25.0957	7.28892e-07	1.60161e-06
#N/A	-0.546205	-0.382597	24.6265	9.2032e-07	2.00433e-06
#N/A	-0.616266	-1.08416	24.5264	9.67341e-07	2.1025e-06
#N/A	-0.800114	-1.41726	24.1369	1.17428e-06	2.53472e-06
#N/A	-0.813048	-1.67558	23.8993	1.3219e-06	2.8361e-06
#N/A	0.945999	0.884589	23.883	1.33272e-06	2.85759e-06
#N/A	-0.934716	-1.61352	23.6423	1.50267e-06	3.20929e-06
#N/A	1.39286	-1.9519	23.4888	1.62225e-06	3.45376e-06
#N/A	1.83451	1.49958	23.096	1.97388e-06	4.16874e-06
#N/A	-0.661028	-0.416731	22.5582	2.58322e-06	5.38314e-06
#N/A	-1.22768	-1.18545	21.6218	4.13116e-06	8.42787e-06
#N/A	0.533463	-1.06461	20.6613	6.69787e-06	1.33753e-05
#N/A	0.574409	2.65082	20.4658	7.3914e-06	1.47098e-05
#N/A	-0.533517	-0.469507	20.2902	8.07631e-06	1.60142e-05
#N/A	-0.697234	0.487715	19.6345	1.12482e-05	2.19991e-05
#N/A	-0.500942	2.1712	18.7295	1.77931e-05	3.41574e-05
#N/A	0.834678	-1.59888	18.3859	2.11865e-05	4.03781e-05
#N/A	0.71135	-0.91669	18.3449	2.16328e-05	4.11924e-05
#N/A	0.773139	-0.731646	18.3287	2.18113e-05	4.1525e-05
#N/A	0.63089	0.0749003	17.9611	2.6297e-05	4.96543e-05
#N/A	0.828528	-1.79579	17.8056	2.84647e-05	5.35186e-05
#N/A	1.25082	-1.76638	17.2521	3.77523e-05	7.00854e-05
#N/A	0.900542	-1.69019	16.8806	4.56484e-05	8.39663e-05
#N/A	1.09812	-1.76865	16.6348	5.177e-05	9.46629e-05
#N/A	0.578032	0.455873	16.3022	6.13912e-05	0.000111539
#N/A	-0.676054	0.652196	16.066	6.93049e-05	0.000125129
#N/A	1.23005	-1.53965	15.5936	8.83545e-05	0.00015789
#N/A	0.717031	-1.23162	15.5406	9.08016e-05	0.000161995
#N/A	0.651186	1.77772	15.4689	9.42149e-05	0.000167794
#N/A	1.46851	0.255119	15.4332	9.59617e-05	0.00017082
#N/A	-0.56345	-1.4925	15.1889	0.000108839	0.000192493
#N/A	1.3049	1.58827	15.1597	0.00011049	0.000195317
#N/A	1.01808	-0.36675	14.769	0.000135192	0.000236816
#N/A	-0.762934	0.261693	14.6186	0.000146123	0.000254912
#N/A	1.14853	2.8791	14.5472	0.000151622	0.000264079
#N/A	0.586767	3.46488	14.2891	0.000173298	0.000300211
#N/A	-0.650193	-0.184561	13.6629	0.000239858	0.000409388
#N/A	1.3766	1.07211	13.2798	0.00029281	0.000494886
#N/A	1.10401	1.41852	12.8218	0.000371861	0.000621838
#N/A	0.534843	-0.120143	11.7863	0.000640022	0.00104357
#N/A	0.653846	-1.69939	11.7411	0.000655419	0.00106779
#N/A	1.45979	-1.39211	10.4203	0.00131806	0.00207516
#N/A	-0.652038	-0.763605	9.88023	0.00175755	0.00272975
#N/A	0.816657	-0.479161	9.57464	0.00206961	0.0031897
#N/A	0.609906	-1.86575	9.20824	0.00251919	0.00384561
#N/A	0.536338	-1.83325	9.18812	0.00254659	0.00388442
#N/A	0.591883	1.55539	9.06236	0.0027248	0.00414107
#N/A	0.651029	-0.349674	7.41987	0.00664869	0.00963555
#N/A	0.571267	-0.842517	6.04585	0.0142353	0.0197582
#N/A	-0.828619	-1.68976	5.93004	0.0151907	0.0210073
#N/A	-0.598718	-1.50602	5.63661	0.0179196	0.0245552
#N/A	-0.617574	0.476509	5.38606	0.0206505	0.0280556
