# Supplementary material for: Simultaneous Presentation of Multiple Myeloma and Lung Cancer: Case Report and Gene Bioinformatics Analysis
Source: Front Oncol. 2022 Jun 13;12:859735. doi: 10.3389/fonc.2022.859735 (PMC9235397; doi:10.3389/fonc.2022.859735)
Supplement: Supplementary file 1 [file DataSheet_1.zip › The bioinformatic analysis of MM and lung cancer supplementary materials/Different expression genes analysis/TCGA (LUAD LUSC)/edgeR░n/LUSC TGCA.xlsx]

## Sheet: Sheet1
Symbol		logFC	logCPM	F	PValue	FDR
ENSG00000154133	ROBO4	-3.66083	4.72449	1227.71	7.05807e-142	1.55927e-137
ENSG00000182010	RTKN2	-4.08881	5.03185	1208.97	1.28995e-140	1.42488e-136
ENSG00000179914	ITLN1	-7.80265	3.18388	1204.62	2.53931e-140	1.86994e-136
ENSG00000131477	RAMP2	-3.18349	4.09997	1174.23	3.05441e-138	1.68695e-134
ENSG00000163815	CLEC3B	-4.77147	3.72048	1119.58	2.08413e-134	9.20853e-131
ENSG00000025423	HSD17B6	-4.05908	3.63205	1113.16	5.99242e-134	2.20641e-130
ENSG00000234281	LANCL1-AS1	-4.1358	-0.353579	1096.38	9.66802e-133	3.05123e-129
ENSG00000102760	RGCC	-3.49287	5.74398	1089.69	2.95217e-132	8.15242e-129
ENSG00000120156	TEK	-4.00339	3.90733	1066.83	1.38448e-130	3.39843e-127
ENSG00000105227	PRX	-3.96129	4.05753	1063.91	2.27436e-130	5.02451e-127
ENSG00000127329	PTPRB	-3.57231	5.22989	1061.79	3.25793e-130	6.54312e-127
ENSG00000131097	HIGD1B	-3.71801	1.62591	1054.28	1.1734e-129	2.16023e-126
ENSG00000163072	NOSTRIN	-3.39009	2.6637	1044.16	6.647e-129	1.12958e-125
ENSG00000139567	ACVRL1	-3.16551	5.26952	1040.66	1.21482e-128	1.91698e-125
ENSG00000179776	CDH5	-3.50597	5.71623	1033.42	4.24048e-128	6.24538e-125
ENSG00000238018	AC093110.1	-3.7783	0.825812	1029.87	7.85519e-128	1.0846e-124
ENSG00000169744	LDB2	-3.2942	4.15787	977.383	8.2877e-124	1.07701e-120
ENSG00000138593	SECISBP2L	-2.20743	5.67058	973.695	1.60799e-123	1.97354e-120
ENSG00000101162	TUBB1	-3.56052	-0.468804	970.615	2.8008e-123	3.25659e-120
ENSG00000198844	ARHGEF15	-3.33134	3.41663	962.054	1.3172e-122	1.45498e-119
ENSG00000130307	USHBP1	-3.08986	1.36598	951.756	8.5816e-122	9.02784e-119
ENSG00000144655	CSRNP1	-3.33439	5.69012	950.403	1.09878e-121	1.10337e-118
ENSG00000136160	EDNRB	-4.24683	4.54242	929.965	4.72543e-120	4.53888e-117
ENSG00000241644	INMT	-4.89156	4.94805	926.723	8.6219e-120	7.93646e-117
ENSG00000122679	RAMP3	-3.55039	4.20009	917.054	5.22515e-119	4.61736e-116
ENSG00000167588	GPD1	-5.11019	2.92117	912.376	1.2545e-118	1.06594e-115
ENSG00000151718	WWC2	-3.10976	4.75972	911.125	1.58641e-118	1.29803e-115
ENSG00000149564	ESAM	-3.0551	5.22356	909.829	2.02366e-118	1.59667e-115
ENSG00000186994	KANK3	-3.52706	2.39993	900.558	1.16133e-117	8.69206e-115
ENSG00000010319	SEMA3G	-3.37689	3.58372	900.472	1.18035e-117	8.69206e-115
ENSG00000169418	NPR1	-3.88773	3.78209	899.108	1.528e-117	1.08892e-114
ENSG00000112782	CLIC5	-5.2704	5.39423	898.322	1.77301e-117	1.22404e-114
ENSG00000164741	DLC1	-3.88418	5.7498	891.137	6.93646e-117	4.64365e-114
ENSG00000115306	SPTBN1	-2.14277	8.6107	886.943	1.54278e-116	1.00244e-113
ENSG00000213853	EMP2	-2.82499	8.25797	880.644	5.14797e-116	3.2494e-113
ENSG00000176435	CLEC14A	-3.0777	4.55477	849.606	2.1112e-113	1.29557e-110
ENSG00000095370	SH2D3C	-2.89038	4.25702	842.132	9.17089e-113	5.47576e-110
ENSG00000070778	PTPN21	-2.75789	4.28648	841.104	1.1232e-112	6.52994e-110
ENSG00000170989	S1PR1	-3.53645	4.88716	836.57	2.7502e-112	1.55788e-109
ENSG00000168309	FAM107A	-5.36278	5.05836	835.826	3.1863e-112	1.7598e-109
ENSG00000120279	MYCT1	-3.14132	2.94601	833.584	4.96794e-112	2.62448e-109
ENSG00000263155	MYZAP	-4.27267	1.47679	833.563	4.98951e-112	2.62448e-109
ENSG00000185010	F8	-2.79109	4.01389	832.771	5.83708e-112	2.9989e-109
ENSG00000261143	ADAMTS7P3	-5.0317	0.6814	831.264	7.87315e-112	3.95304e-109
ENSG00000189129	PLAC9	-3.43852	2.10242	826.734	1.93892e-111	9.51881e-109
ENSG00000116016	EPAS1	-3.30358	8.72294	822.593	4.42983e-111	2.12748e-108
ENSG00000138821	SLC39A8	-3.79528	6.57229	822.145	4.84546e-111	2.27757e-108
ENSG00000164035	EMCN	-3.7436	3.66203	820.459	6.78855e-111	3.12443e-108
ENSG00000159708	LRRC36	-4.44384	1.51541	818.225	1.06213e-110	4.78867e-108
ENSG00000154721	JAM2	-3.13823	3.68252	816.557	1.48436e-110	6.55848e-108
ENSG00000224215	AL606469.1	-5.38955	-1.20266	813.962	2.50021e-110	1.08303e-107
ENSG00000136153	LMO7	-2.85916	6.8789	812.734	3.20088e-110	1.35988e-107
ENSG00000198873	GRK5	-2.72974	4.71193	811.29	4.28212e-110	1.78492e-107
ENSG00000249751	ECSCR	-3.03701	1.583	810.596	4.92452e-110	2.01468e-107
ENSG00000257894	AC027288.3	-4.19148	0.408852	809.36	6.31942e-110	2.53834e-107
ENSG00000118526	TCF21	-4.55223	2.90802	809.103	6.65496e-110	2.62538e-107
ENSG00000261371	PECAM1	-3.02334	7.64674	806.979	1.02213e-109	3.96155e-107
ENSG00000109762	SNX25	-2.22856	4.39448	804.264	1.7709e-109	6.7453e-107
ENSG00000235387	SPAAR	-3.30338	-0.00964161	803.484	2.07392e-109	7.7656e-107
ENSG00000168477	TNXB	-4.61949	4.61883	801.169	3.31703e-109	1.22133e-106
ENSG00000280339	AP001528.2	-3.60703	0.0447859	800.525	3.78097e-109	1.36933e-106
ENSG00000111077	TNS2	-2.5326	5.79073	800.219	4.0229e-109	1.43345e-106
ENSG00000079308	TNS1	-3.07763	7.71384	798.658	5.5255e-109	1.93761e-106
ENSG00000204305	AGER	-5.98851	7.70317	796.378	8.79023e-109	3.03428e-106
ENSG00000102104	RS1	-5.117	-0.730597	783.764	1.16304e-107	3.9529e-105
ENSG00000171132	PRKCE	-2.20866	4.20559	772.042	1.31081e-106	4.38765e-104
ENSG00000163788	SNRK	-1.63539	5.08092	771.29	1.53222e-106	5.05223e-104
ENSG00000132622	HSPA12B	-2.98844	2.92872	769.824	2.07761e-106	6.7498e-104
ENSG00000277494	GPIHBP1	-5.21075	2.86428	769.292	2.3208e-106	7.43061e-104
ENSG00000112214	FHL5	-4.10608	1.39225	768.432	2.77571e-106	8.76014e-104
ENSG00000114654	EFCC1	-3.71839	1.93649	764.263	6.61838e-106	2.05934e-103
ENSG00000022267	FHL1	-3.90732	5.81274	763.081	8.47215e-106	2.59954e-103
ENSG00000144791	LIMD1	-1.75472	5.42722	762.063	1.04809e-105	3.17183e-103
ENSG00000110799	VWF	-3.26912	7.90889	756.311	3.49961e-105	1.04478e-102
ENSG00000164736	SOX17	-3.47544	1.38977	754.561	5.05541e-105	1.48912e-102
ENSG00000183019	MCEMP1	-5.31174	4.09315	752.83	7.27651e-105	2.11517e-102
ENSG00000133800	LYVE1	-3.9465	3.48651	751.723	9.18875e-105	2.63634e-102
ENSG00000214708	AC116407.1	-4.07888	0.0801067	749.163	1.57722e-104	4.46718e-102
ENSG00000266964	FXYD1	-3.57441	-0.132444	747.662	2.16585e-104	6.05671e-102
ENSG00000174059	CD34	-2.72281	5.49981	739.205	1.30273e-103	3.59749e-101
ENSG00000069122	ADGRF5	-3.74966	6.35206	738.027	1.67424e-103	4.56633e-101
ENSG00000113555	PCDH12	-2.83619	4.04449	725.404	2.49783e-102	6.72951e-100
ENSG00000197256	KANK2	-2.55611	5.94131	723.729	3.58254e-102	9.53559e-100
ENSG00000246430	LINC00968	-4.36534	0.238688	720.485	7.21379e-102	1.89723e-99
ENSG00000159723	AGRP	-4.55267	-0.87718	719.849	8.27645e-102	2.1511e-99
ENSG00000146670	CDCA5	3.9698	5.51478	718.591	1.08621e-101	2.79029e-99
ENSG00000109501	WFS1	-2.20019	5.83215	714.251	2.78204e-101	7.06446e-99
ENSG00000090889	KIF4A	4.25574	5.01101	714.007	2.93331e-101	7.36394e-99
ENSG00000109771	LRP2BP	-2.73794	1.52171	713.326	3.40145e-101	8.44324e-99
ENSG00000137807	KIF23	3.6362	5.26502	705.874	1.72493e-100	4.23412e-98
ENSG00000106992	AK1	-2.39167	3.24517	705.567	1.84465e-100	4.47824e-98
ENSG00000183090	FREM3	-4.91702	-1.56454	705.031	2.07385e-100	4.97995e-98
ENSG00000228401	AL590226.1	-4.37351	-1.2571	704.39	2.3865e-100	5.66909e-98
ENSG00000072163	LIMS2	-3.02186	4.44142	701.209	4.79035e-100	1.12584e-97
ENSG00000119280	C1orf198	-1.6989	6.42504	700.804	5.23522e-100	1.21744e-97
ENSG00000143167	GPA33	-5.01005	0.966359	700.034	6.19926e-100	1.4266e-97
ENSG00000171115	GIMAP8	-3.216	4.08287	699.562	6.87646e-100	1.56613e-97
ENSG00000249364	AC112206.2	-3.72979	-1.17783	690.784	4.76111e-99	1.07329e-96
ENSG00000101280	ANGPT4	-4.43245	-0.233711	689.134	6.85989e-99	1.53079e-96
ENSG00000148158	SNX30	-2.09856	5.41115	687.66	9.51082e-99	2.10113e-96
ENSG00000142945	KIF2C	4.22601	5.31294	686.438	1.24703e-98	2.72767e-96
ENSG00000114812	VIPR1	-3.5399	4.41208	685.949	1.39024e-98	3.01111e-96
ENSG00000092964	DPYSL2	-2.83095	6.66348	685.891	1.40812e-98	3.02021e-96
ENSG00000142748	FCN3	-4.97959	4.80221	685.737	1.45716e-98	3.09533e-96
ENSG00000115163	CENPA	4.64735	3.70045	685.108	1.67562e-98	3.5255e-96
ENSG00000007402	CACNA2D2	-4.60414	5.16718	678.42	7.43854e-98	1.5503e-95
ENSG00000164849	GPR146	-2.54317	0.874135	677.288	9.58059e-98	1.97808e-95
ENSG00000241684	ADAMTS9-AS2	-3.56103	-0.733206	676.874	1.05104e-97	2.14997e-95
ENSG00000114854	TNNC1	-5.04559	3.03848	673.037	2.48319e-97	5.03291e-95
ENSG00000068001	HYAL2	-1.73222	5.91119	672.87	2.57772e-97	5.17699e-95
ENSG00000135451	TROAP	4.70993	4.88414	671.751	3.31437e-97	6.59649e-95
ENSG00000091106	NLRC4	-2.75537	1.97323	668.718	6.55709e-97	1.29339e-94
ENSG00000165197	VEGFD	-4.88977	2.86967	666.823	1.00505e-96	1.96492e-94
ENSG00000130052	STARD8	-2.92246	3.44542	666.37	1.1133e-96	2.15747e-94
ENSG00000134917	ADAMTS8	-5.01207	2.85104	665.795	1.26748e-96	2.43488e-94
ENSG00000088325	TPX2	4.59584	6.8663	664.858	1.56615e-96	2.98271e-94
ENSG00000104967	NOVA2	-2.96715	2.09173	663.931	1.93151e-96	3.64708e-94
ENSG00000166851	PLK1	4.0242	5.57435	660.448	4.2499e-96	7.95667e-94
ENSG00000085999	RAD54L	4.24318	3.801	659.463	5.31511e-96	9.86734e-94
ENSG00000121152	NCAPH	4.06192	4.88848	659.316	5.49495e-96	1.01162e-93
ENSG00000268505	AC135012.3	-4.99083	-2.21145	658.288	6.93916e-96	1.26694e-93
ENSG00000123485	HJURP	4.60066	4.75426	657.898	7.58311e-96	1.37316e-93
ENSG00000175063	UBE2C	4.81323	5.89408	656.844	9.63596e-96	1.73071e-93
ENSG00000250073	AP000866.2	-3.12971	-0.839099	656.344	1.07981e-95	1.9238e-93
ENSG00000157456	CCNB2	4.09423	5.41489	652.068	2.86201e-95	5.05821e-93
ENSG00000160408	ST6GALNAC6	-1.69883	5.65323	651.017	3.63861e-95	6.37969e-93
ENSG00000174371	EXO1	4.33927	4.08828	649.716	4.89893e-95	8.52182e-93
ENSG00000251230	MIR3945HG	-4.27757	-0.446644	649.382	5.28838e-95	9.12741e-93
ENSG00000066056	TIE1	-2.82311	4.64133	649.104	5.63583e-95	9.65169e-93
ENSG00000116690	PRG4	-5.41651	3.48622	648.066	7.14944e-95	1.21496e-92
ENSG00000108381	ASPA	-3.84257	0.259338	647.714	7.74894e-95	1.30679e-92
ENSG00000156970	BUB1B	4.23393	4.93974	643.693	1.95085e-94	3.26501e-92
ENSG00000138160	KIF11	3.47173	5.48622	643.421	2.07688e-94	3.44981e-92
ENSG00000131471	AOC3	-3.64925	5.82766	641.361	3.33681e-94	5.50125e-92
ENSG00000137507	LRRC32	-2.99556	5.50544	639.845	4.73289e-94	7.74511e-92
ENSG00000125810	CD93	-3.0546	6.52079	639.757	4.82986e-94	7.84568e-92
ENSG00000117650	NEK2	4.56905	4.57909	639.715	4.87727e-94	7.86487e-92
ENSG00000112742	TTK	4.54237	4.66022	639.502	5.1232e-94	8.20157e-92
ENSG00000236304	AP001189.1	-3.97773	-0.624412	637.573	7.99977e-94	1.27145e-91
ENSG00000163513	TGFBR2	-2.79623	6.97455	637.003	9.1251e-94	1.43994e-91
ENSG00000175899	A2M	-3.43778	9.82764	636.429	1.04212e-93	1.6328e-91
ENSG00000138411	HECW2	-2.49908	3.80518	635.978	1.15698e-93	1.8e-91
ENSG00000099994	SUSD2	-4.53053	6.42966	633.181	2.21201e-93	3.41733e-91
ENSG00000215595	C20orf202	-2.82651	-1.07198	630.085	4.54172e-93	6.96776e-91
ENSG00000161940	BCL6B	-2.64713	3.67331	629.876	4.76814e-93	7.26467e-91
ENSG00000204403	CASP12	-3.72264	-1.81747	626.934	9.46165e-93	1.43169e-90
ENSG00000117399	CDC20	4.53821	6.01692	620.658	4.1075e-92	6.17299e-90
ENSG00000167434	CA4	-5.4648	2.32905	616.707	1.03907e-91	1.55103e-89
ENSG00000165757	JCAD	-2.96632	5.39221	615.847	1.27225e-91	1.88634e-89
ENSG00000263586	HID1-AS1	-4.00793	-2.31177	614.718	1.65986e-91	2.44464e-89
ENSG00000260461	AL133355.1	-2.39321	1.55653	612.774	2.62586e-91	3.84175e-89
ENSG00000153093	ACOXL	-3.54489	1.48283	608.622	7.01312e-91	1.0193e-88
ENSG00000197245	FAM110D	-2.98696	0.511061	607.145	9.95461e-91	1.43737e-88
ENSG00000241399	CD302	-2.80023	3.18506	606.964	1.0391e-90	1.49063e-88
ENSG00000111452	ADGRD1	-3.92752	3.81136	606.726	1.09956e-90	1.56719e-88
ENSG00000124920	MYRF	-3.51542	4.36485	604.421	1.90136e-90	2.69262e-88
ENSG00000198901	PRC1	3.60007	6.20893	604.132	2.03632e-90	2.86538e-88
ENSG00000108576	SLC6A4	-5.96587	4.17408	603.332	2.46362e-90	3.44471e-88
ENSG00000169218	RSPO1	-4.22396	-0.0102634	603.209	2.5367e-90	3.52458e-88
ENSG00000169607	CKAP2L	4.02241	4.31597	602.734	2.84079e-90	3.92242e-88
ENSG00000121671	CRY2	-1.79805	5.16087	602.54	2.97485e-90	4.08201e-88
ENSG00000163145	C1QTNF7	-4.00178	1.59636	601.902	3.46383e-90	4.72363e-88
ENSG00000101331	CCM2L	-2.8764	1.74065	601.508	3.80493e-90	5.15697e-88
ENSG00000147113	DIPK2B	-2.68227	3.55694	601.246	4.05035e-90	5.45611e-88
ENSG00000259417	CTXND1	-4.2903	0.560012	598.416	7.96058e-90	1.06585e-87
ENSG00000169291	SHE	-3.40562	3.423	596.06	1.39907e-89	1.86195e-87
ENSG00000135063	FAM189A2	-4.08017	3.40756	595.89	1.45722e-89	1.92772e-87
ENSG00000131018	SYNE1	-3.06844	5.56897	587.167	1.18823e-88	1.56252e-86
ENSG00000197415	VEPH1	-4.3966	3.47784	584.647	2.18499e-88	2.85626e-86
ENSG00000158578	ALAS2	-4.19754	-1.35037	583.558	2.84436e-88	3.69633e-86
ENSG00000101057	MYBL2	4.73852	6.57329	582.946	3.29868e-88	4.26167e-86
ENSG00000126785	RHOJ	-2.65529	3.43005	582.67	3.52699e-88	4.53013e-86
ENSG00000279117	AP001972.5	-3.41565	3.46947	581.625	4.5452e-88	5.80419e-86
ENSG00000091651	ORC6	4.00007	4.02569	578.999	8.60263e-88	1.09224e-85
ENSG00000137486	ARRB1	-3.02843	4.60054	578.166	1.05344e-87	1.32986e-85
ENSG00000075218	GTSE1	3.90788	4.3893	577.832	1.14259e-87	1.43421e-85
ENSG00000111665	CDCA3	4.17095	4.62945	577.287	1.30498e-87	1.62879e-85
ENSG00000179766	ATP8B5P	-3.12373	-1.06272	576.709	1.50237e-87	1.86462e-85
ENSG00000165480	SKA3	3.96649	3.55252	575.331	2.10236e-87	2.59471e-85
ENSG00000120913	PDLIM2	-2.2044	4.58025	574.361	2.66395e-87	3.26956e-85
ENSG00000127528	KLF2	-3.05501	4.15421	573.197	3.54065e-87	4.32154e-85
ENSG00000148677	ANKRD1	-5.60059	3.38555	572.691	4.00697e-87	4.86384e-85
ENSG00000185291	IL3RA	-2.40515	3.37282	570.725	6.48405e-87	7.82764e-85
ENSG00000159640	ACE	-2.57587	5.16337	570.615	6.66099e-87	7.99753e-85
ENSG00000174804	FZD4	-2.52437	4.43371	569.825	8.08465e-87	9.65438e-85
ENSG00000273877	AC236972.3	-5.29074	-1.48889	569.251	9.30736e-87	1.10547e-84
ENSG00000112137	PHACTR1	-2.89099	3.82747	569.173	9.48825e-87	1.12093e-84
ENSG00000126787	DLGAP5	4.20724	4.7685	568.915	1.01083e-86	1.18783e-84
ENSG00000157554	ERG	-2.53164	4.2113	568.676	1.07185e-86	1.25288e-84
ENSG00000101003	GINS1	3.97716	4.88624	566.405	1.87287e-86	2.17765e-84
ENSG00000186185	KIF18B	4.71509	4.74786	564.255	3.17967e-86	3.67777e-84
ENSG00000167874	TMEM88	-2.82577	1.14312	563.211	4.11346e-86	4.71308e-84
ENSG00000046889	PREX2	-3.24159	2.68666	563.207	4.11744e-86	4.71308e-84
ENSG00000031081	ARHGAP31	-2.73508	5.24508	561.654	6.04232e-86	6.88077e-84
ENSG00000109805	NCAPG	3.65876	4.49606	560.131	8.80529e-86	9.97572e-84
ENSG00000094804	CDC6	4.08329	5.3316	559.977	9.14606e-86	1.03089e-83
ENSG00000089685	BIRC5	4.68102	6.44152	558.696	1.25593e-85	1.40843e-83
ENSG00000261468	AC096921.2	-2.9653	-0.434876	557.69	1.61182e-85	1.7984e-83
ENSG00000211445	GPX3	-3.4417	7.62338	557.501	1.68917e-85	1.87523e-83
ENSG00000164023	SGMS2	-2.92516	5.21836	556.616	2.10347e-85	2.3235e-83
ENSG00000237649	KIFC1	3.46015	5.41374	556.105	2.38825e-85	2.62493e-83
ENSG00000093009	CDC45	4.51293	4.92357	555.294	2.92132e-85	3.19495e-83
ENSG00000024526	DEPDC1	4.48137	4.25378	554.426	3.62442e-85	3.94437e-83
ENSG00000186417	GLDN	-3.19815	2.64295	554.106	3.92486e-85	4.25039e-83
ENSG00000123473	STIL	3.06922	4.21152	552.638	5.6568e-85	6.0961e-83
ENSG00000169679	BUB1	3.32965	5.22479	552.025	6.58993e-85	7.06722e-83
ENSG00000077943	ITGA8	-3.46099	3.80548	551.104	8.29096e-85	8.8485e-83
ENSG00000128849	CGNL1	-3.14236	4.83619	550.48	9.68805e-85	1.02898e-82
ENSG00000065054	SLC9A3R2	-2.32704	5.7284	550.145	1.05322e-84	1.11329e-82
ENSG00000141338	ABCA8	-4.16942	3.25202	549.687	1.18077e-84	1.24217e-82
ENSG00000111144	LTA4H	-1.69659	7.04544	549.42	1.26226e-84	1.32161e-82
ENSG00000251034	AC087854.1	-2.17658	-0.189179	546.742	2.4668e-84	2.57059e-82
ENSG00000143228	NUF2	4.44734	4.51535	544.782	4.03123e-84	4.18112e-82
ENSG00000136546	SCN7A	-4.38124	3.57304	543.82	5.13246e-84	5.29842e-82
ENSG00000118193	KIF14	4.35078	4.04009	543.788	5.1744e-84	5.31688e-82
ENSG00000106688	SLC1A1	-3.40437	3.7246	542.942	6.39867e-84	6.52959e-82
ENSG00000178999	AURKB	4.38772	4.81829	542.933	6.41373e-84	6.52959e-82
ENSG00000104918	RETN	-4.72318	0.87844	542.861	6.53065e-84	6.61813e-82
ENSG00000172159	FRMD3	-2.96251	1.80042	542.055	7.99739e-84	8.06096e-82
ENSG00000011426	ANLN	4.18769	6.16687	542.04	8.02739e-84	8.06096e-82
ENSG00000203878	CHIAP2	-6.64628	0.883774	541.659	8.83597e-84	8.83277e-82
ENSG00000134690	CDCA8	3.84949	5.09183	541.573	9.02778e-84	8.98387e-82
ENSG00000051341	POLQ	4.49302	4.12666	541.449	9.31511e-84	9.22822e-82
ENSG00000104738	MCM4	3.00816	7.30593	540.764	1.10691e-83	1.09169e-81
ENSG00000106991	ENG	-2.3967	6.92449	540.244	1.26174e-83	1.23886e-81
ENSG00000134057	CCNB1	3.64132	6.03417	538.867	1.78521e-83	1.74508e-81
ENSG00000166292	TMEM100	-5.06413	3.96041	538.645	1.88796e-83	1.8374e-81
ENSG00000137804	NUSAP1	3.4497	5.8502	537.698	2.39782e-83	2.32336e-81
ENSG00000171596	NMUR1	-3.46419	0.291029	536.753	3.04506e-83	2.93762e-81
ENSG00000183807	FAM162B	-3.08472	1.26001	535.271	4.42893e-83	4.25408e-81
ENSG00000129810	SGO1	3.71601	2.73792	533.816	6.40294e-83	6.12354e-81
ENSG00000149554	CHEK1	2.9011	4.66694	533.357	7.19332e-83	6.84977e-81
ENSG00000267607	AC011511.5	-4.13705	0.762526	532.757	8.37643e-83	7.94215e-81
ENSG00000122694	GLIPR2	-2.48318	5.25687	532.644	8.62016e-83	8.13832e-81
ENSG00000109756	RAPGEF2	-1.82416	4.78433	530.343	1.54617e-82	1.45353e-80
ENSG00000138180	CEP55	4.0794	5.39966	530.279	1.57158e-82	1.47116e-80
ENSG00000158467	AHCYL2	-2.47242	5.68645	529.716	1.81349e-82	1.69045e-80
ENSG00000197465	GYPE	-3.64671	-0.917783	529.594	1.87099e-82	1.73672e-80
ENSG00000127423	AUNIP	3.69134	2.60992	529.142	2.09872e-82	1.93995e-80
ENSG00000161649	CD300LG	-5.66002	0.842636	528.587	2.41737e-82	2.22519e-80
ENSG00000051180	RAD51	3.45119	3.98306	528.461	2.49653e-82	2.28852e-80
ENSG00000127920	GNG11	-3.00456	4.64069	528.172	2.68693e-82	2.45288e-80
ENSG00000129467	ADCY4	-2.50514	2.95138	528.106	2.73267e-82	2.48436e-80
ENSG00000154839	SKA1	4.16649	3.7007	527.863	2.90747e-82	2.63245e-80
ENSG00000187950	OVCH1	-4.37994	-0.716031	527.734	3.00451e-82	2.70921e-80
ENSG00000140092	FBLN5	-2.9651	5.25536	527.29	3.36411e-82	3.02113e-80
ENSG00000064042	LIMCH1	-3.38352	6.21914	526.926	3.69208e-82	3.30224e-80
ENSG00000103241	FOXF1	-2.87179	3.42409	525.831	4.88176e-82	4.3487e-80
ENSG00000150625	GPM6A	-5.28705	2.54806	525.438	5.3975e-82	4.78882e-80
ENSG00000179921	GPBAR1	-2.74088	-0.101301	525.264	5.64305e-82	4.98665e-80
ENSG00000255330	AL096711.2	-3.72475	-1.65087	524.829	6.30547e-82	5.54982e-80
ENSG00000168497	CAVIN2	-3.66295	5.86507	524.761	6.41722e-82	5.62577e-80
ENSG00000071242	RPS6KA2	-2.56301	5.7442	524.37	7.091e-82	6.19187e-80
ENSG00000224397	SMIM25	-3.05312	3.46571	523.438	9.0001e-82	7.82796e-80
ENSG00000087586	AURKA	3.25578	5.04119	523.403	9.08214e-82	7.86834e-80
ENSG00000145569	OTULINL	-2.76074	4.07307	522.3	1.2044e-81	1.03936e-79
ENSG00000156052	GNAQ	-1.56596	6.13621	522.227	1.22737e-81	1.05506e-79
ENSG00000121691	CAT	-2.08381	6.55658	522.047	1.28523e-81	1.10051e-79
ENSG00000244953	AC087521.1	-3.82266	-1.14921	521.305	1.55458e-81	1.32602e-79
ENSG00000137203	TFAP2A	5.35418	5.62051	520.695	1.81773e-81	1.54451e-79
ENSG00000137812	KNL1	3.28366	4.30989	518.962	2.83644e-81	2.40086e-79
ENSG00000065328	MCM10	4.06904	4.02193	518.901	2.88148e-81	2.42968e-79
ENSG00000066279	ASPM	4.15827	5.1214	516.615	5.18837e-81	4.35823e-79
ENSG00000135476	ESPL1	3.59179	4.72665	516.482	5.36927e-81	4.4931e-79
ENSG00000047648	ARHGAP6	-3.17041	2.08588	516.363	5.53556e-81	4.61478e-79
ENSG00000145386	CCNA2	3.85962	5.28955	516.02	6.04754e-81	5.02264e-79
ENSG00000127564	PKMYT1	4.11941	4.59486	515.447	7.00985e-81	5.80006e-79
ENSG00000268388	FENDRR	-4.05135	3.07151	514.637	8.63956e-81	7.12183e-79
ENSG00000066405	CLDN18	-5.93052	6.55616	514.292	9.44457e-81	7.75648e-79
ENSG00000137834	SMAD6	-2.75552	3.66558	513.583	1.13416e-80	9.27997e-79
ENSG00000175445	LPL	-3.88357	5.08794	513.351	1.20429e-80	9.8174e-79
ENSG00000131055	COX4I2	-2.87793	2.10258	513.263	1.23191e-80	1.00057e-78
ENSG00000241158	ADAMTS9-AS1	-3.93288	-0.163956	511.083	2.16469e-80	1.75173e-78
ENSG00000122952	ZWINT	3.20135	5.54223	509.993	2.87098e-80	2.3148e-78
ENSG00000102384	CENPI	3.35016	3.20676	508.353	4.39412e-80	3.53e-78
ENSG00000154783	FGD5	-2.75886	4.50606	507.914	4.92383e-80	3.9412e-78
ENSG00000226015	CCT8P1	-2.51331	0.588484	507.553	5.40803e-80	4.31315e-78
ENSG00000179044	EXOC3L1	-1.74285	2.21341	507.439	5.57111e-80	4.42723e-78
ENSG00000169762	TAPT1	-1.54004	4.53847	505.454	9.33374e-80	7.39072e-78
ENSG00000171777	RASGRP4	-2.7584	1.65917	505.091	1.02605e-79	8.09552e-78
ENSG00000140534	TICRR	4.45351	4.21924	504.206	1.29192e-79	1.0157e-77
ENSG00000225383	SFTA1P	-4.592	3.11384	503.287	1.64203e-79	1.28637e-77
ENSG00000162062	TEDC2	3.98523	3.15086	503.248	1.65856e-79	1.29474e-77
ENSG00000076067	RBMS2	-2.00713	5.58747	503.196	1.68126e-79	1.30783e-77
ENSG00000154678	PDE1C	-3.19534	1.37363	502.766	1.88096e-79	1.45804e-77
ENSG00000111206	FOXM1	4.4476	6.45564	502.642	1.94262e-79	1.50057e-77
ENSG00000167513	CDT1	3.70388	4.90389	502.152	2.20769e-79	1.69938e-77
ENSG00000186198	SLC51B	-3.50929	-0.194151	500.758	3.17774e-79	2.43759e-77
ENSG00000158402	CDC25C	4.07145	2.57205	500.707	3.22039e-79	2.46176e-77
ENSG00000173517	PEAK1	-1.98916	5.51331	500.663	3.2581e-79	2.482e-77
ENSG00000064989	CALCRL	-2.70672	5.52941	500.511	3.38983e-79	2.57348e-77
ENSG00000085840	ORC1	3.54641	3.7776	500.353	3.53294e-79	2.67294e-77
ENSG00000117724	CENPF	4.12095	6.49255	498.406	5.88307e-79	4.43579e-77
ENSG00000267107	PCAT19	-2.98892	2.42329	497.95	6.62965e-79	4.98171e-77
ENSG00000077152	UBE2T	3.77949	4.7469	497.868	6.77355e-79	5.07258e-77
ENSG00000235584	AC008268.1	-6.3613	1.08701	495.499	1.26162e-78	9.41608e-77
ENSG00000188536	HBA2	-4.43364	3.69924	495.434	1.28322e-78	9.5451e-77
ENSG00000099860	GADD45B	-2.71344	5.88033	495.208	1.36176e-78	1.00953e-76
ENSG00000004776	HSPB6	-3.57695	3.0113	495.128	1.39062e-78	1.02747e-76
ENSG00000184661	CDCA2	3.84208	3.50481	494.816	1.50944e-78	1.11155e-76
ENSG00000129048	ACKR4	-2.94137	0.431124	494.579	1.60653e-78	1.17912e-76
ENSG00000152402	GUCY1A2	-2.83188	3.52075	494.532	1.62679e-78	1.19004e-76
ENSG00000128512	DOCK4	-2.30309	4.62266	493.355	2.21766e-78	1.61691e-76
ENSG00000080986	NDC80	3.80387	4.37283	493.203	2.30818e-78	1.67738e-76
ENSG00000196584	XRCC2	3.87516	3.55231	492.468	2.80078e-78	2.02869e-76
ENSG00000127928	GNGT1	7.60752	1.68603	490.438	4.78532e-78	3.45481e-76
ENSG00000136048	DRAM1	-2.55027	6.0798	487.494	1.0425e-77	7.50194e-76
ENSG00000117791	MTARC2	-2.01222	3.75364	486.587	1.32559e-77	9.50813e-76
ENSG00000112984	KIF20A	3.59195	5.00694	485.403	1.81491e-77	1.29757e-75
ENSG00000133246	PRAM1	-2.8398	2.29619	481.964	4.52804e-77	3.22689e-75
ENSG00000125319	HROB	3.4868	3.54091	481.78	4.75489e-77	3.37765e-75
ENSG00000158352	SHROOM4	-2.85495	4.14141	481.233	5.50016e-77	3.89453e-75
ENSG00000131747	TOP2A	4.24939	7.51601	481.21	5.53394e-77	3.90593e-75
ENSG00000204301	NOTCH4	-2.4418	4.6628	481.001	5.85176e-77	4.1171e-75
ENSG00000134256	CD101	-2.3438	2.49762	480.755	6.2476e-77	4.38165e-75
ENSG00000198826	ARHGAP11A	3.03287	5.00062	480.209	7.22751e-77	5.05285e-75
ENSG00000276043	UHRF1	3.87191	4.68927	479.997	7.64798e-77	5.32994e-75
ENSG00000184113	CLDN5	-3.12439	4.83136	479.147	9.59638e-77	6.66677e-75
ENSG00000266524	GDF10	-4.71042	1.84436	478.892	1.02721e-76	7.11385e-75
ENSG00000178878	APOLD1	-2.43979	4.53328	478.53	1.13152e-76	7.81171e-75
ENSG00000134352	IL6ST	-1.94912	6.96936	478.314	1.1987e-76	8.24975e-75
ENSG00000161955	TNFSF13	-2.17105	3.75266	477.76	1.39015e-76	9.53766e-75
ENSG00000111897	SERINC1	-1.37387	7.43918	477.671	1.42362e-76	9.73701e-75
ENSG00000112419	PHACTR2	-1.90767	4.98363	477.095	1.66052e-76	1.13223e-74
ENSG00000035499	DEPDC1B	4.15558	3.69676	476.45	1.97344e-76	1.34145e-74
ENSG00000189367	KIAA0408	-4.38565	-2.03423	476.418	1.99071e-76	1.34904e-74
ENSG00000095637	SORBS1	-2.72222	4.1555	476.081	2.17838e-76	1.4717e-74
ENSG00000115109	EPB41L5	-1.82344	4.9118	475.877	2.30081e-76	1.54968e-74
ENSG00000140525	FANCI	3.04327	6.06232	475.812	2.34121e-76	1.5721e-74
ENSG00000114378	HYAL1	-2.93947	3.79916	475.249	2.72254e-76	1.82261e-74
ENSG00000111961	SASH1	-2.11675	5.18438	475.021	2.89379e-76	1.93141e-74
ENSG00000134115	CNTN6	-5.02857	0.891203	473.746	4.07443e-76	2.71121e-74
ENSG00000128052	KDR	-2.57086	4.86042	473.092	4.85584e-76	3.22148e-74
ENSG00000123146	ADGRE5	-2.45245	6.35911	472.265	6.06407e-76	4.011e-74
ENSG00000143416	SELENBP1	-3.59212	6.09077	471.086	8.32869e-76	5.49246e-74
ENSG00000170312	CDK1	3.4068	5.98774	469.213	1.37917e-75	9.06808e-74
ENSG00000198909	MAP3K3	-1.43712	5.11879	468.727	1.57233e-75	1.03074e-73
ENSG00000135604	STX11	-2.73475	3.59975	468.532	1.65747e-75	1.08334e-73
ENSG00000116194	ANGPTL1	-3.51988	1.30572	467.742	2.05145e-75	1.33689e-73
ENSG00000104763	ASAH1	-1.86471	7.58986	467.374	2.26567e-75	1.47215e-73
ENSG00000122042	UBL3	-1.75866	5.56791	466.824	2.629e-75	1.70322e-73
ENSG00000012822	CALCOCO1	-1.64436	6.02571	466.182	3.12719e-75	2.02006e-73
ENSG00000214491	SEC14L6	-3.79599	1.84071	465.941	3.33811e-75	2.15001e-73
ENSG00000165304	MELK	4.50619	4.92997	465.927	3.35069e-75	2.15184e-73
ENSG00000006740	ARHGAP44	-2.94906	3.77149	465.309	3.96052e-75	2.53611e-73
ENSG00000119457	SLC46A2	-4.22529	1.4273	464.619	4.77407e-75	3.04823e-73
ENSG00000197766	CFD	-2.88809	4.4665	463.918	5.77219e-75	3.67491e-73
ENSG00000261116	AL049555.1	6.56755	4.61472	463.039	7.3262e-75	4.65088e-73
ENSG00000227544	AC018647.1	-3.60487	-1.83714	462.08	9.50289e-75	6.01541e-73
ENSG00000186871	ERCC6L	4.01638	3.06069	461.742	1.0417e-74	6.57523e-73
ENSG00000197471	SPN	-3.13276	4.43899	460.096	1.62953e-74	1.02563e-72
ENSG00000149435	GGTLC1	-5.57136	2.11448	459.529	1.90189e-74	1.19365e-72
ENSG00000121211	MND1	3.54893	2.29269	459.128	2.12107e-74	1.32744e-72
ENSG00000073111	MCM2	3.34518	7.17326	458.692	2.38861e-74	1.49066e-72
ENSG00000076382	SPAG5	3.47088	5.50266	458.366	2.61064e-74	1.62462e-72
ENSG00000119969	HELLS	3.12017	4.77122	457.798	3.04777e-74	1.89133e-72
ENSG00000164611	PTTG1	3.10211	5.33853	457.14	3.64699e-74	2.25685e-72
ENSG00000074660	SCARF1	-2.24461	3.62774	456.517	4.32316e-74	2.6678e-72
ENSG00000146966	DENND2A	-2.68237	2.97392	456.456	4.39531e-74	2.70477e-72
ENSG00000154330	PGM5	-3.55676	2.667	455.358	5.9342e-74	3.64162e-72
ENSG00000166482	MFAP4	-3.54909	6.83368	454.039	8.51161e-74	5.20882e-72
ENSG00000260314	MRC1	-3.67752	6.16183	453.802	9.08363e-74	5.54352e-72
ENSG00000158764	ITLN2	-4.73893	1.95597	452.986	1.13581e-73	6.91247e-72
ENSG00000087589	CASS4	-2.93084	2.73653	452.907	1.16068e-73	7.04443e-72
ENSG00000254810	AP001189.3	-3.22114	-0.687471	452.19	1.41255e-73	8.54963e-72
ENSG00000168874	ATOH8	-3.85044	3.53834	451.879	1.53839e-73	9.28579e-72
ENSG00000032444	PNPLA6	-1.56627	6.18789	451.377	1.7658e-73	1.06295e-71
ENSG00000173114	LRRN3	-3.78853	1.13753	450.813	2.06151e-73	1.23758e-71
ENSG00000161888	SPC24	3.56901	3.92297	450.626	2.1698e-73	1.29906e-71
ENSG00000175084	DES	-4.3795	3.99904	449.894	2.65354e-73	1.58438e-71
ENSG00000164109	MAD2L1	3.4459	5.21319	449.423	3.02023e-73	1.79846e-71
ENSG00000165410	CFL2	-1.90503	4.51942	449.207	3.20527e-73	1.90351e-71
ENSG00000037280	FLT4	-2.3791	4.00022	448.722	3.66278e-73	2.16939e-71
ENSG00000104147	OIP5	3.50001	2.59482	448.085	4.36445e-73	2.57439e-71
ENSG00000004799	PDK4	-3.93317	5.03203	448.081	4.3699e-73	2.57439e-71
ENSG00000165124	SVEP1	-2.67053	4.78583	447.903	4.58884e-73	2.69619e-71
ENSG00000163808	KIF15	3.1724	3.69631	447.766	4.7654e-73	2.7925e-71
ENSG00000154920	EME1	3.57906	3.01949	447.295	5.42569e-73	3.17101e-71
ENSG00000237978	KCNMB2-AS1	7.41715	3.16861	447.175	5.60851e-73	3.26921e-71
ENSG00000165891	E2F7	4.53195	4.07023	447.057	5.79487e-73	3.36895e-71
ENSG00000171848	RRM2	3.91201	6.5546	447.031	5.83524e-73	3.38352e-71
ENSG00000136492	BRIP1	3.41417	3.76008	446.896	6.05698e-73	3.5029e-71
ENSG00000256948	AC026369.3	-4.2336	-0.456642	446.338	7.0643e-73	4.07479e-71
ENSG00000177303	CASKIN2	-1.74587	5.43733	446.207	7.32509e-73	4.21422e-71
ENSG00000133116	KL	-3.47688	1.54173	443.647	1.48569e-72	8.52517e-71
ENSG00000142731	PLK4	2.59998	3.71554	442.152	2.24734e-72	1.28623e-70
ENSG00000152818	UTRN	-2.03354	6.49475	441.992	2.34968e-72	1.34132e-70
ENSG00000161800	RACGAP1	2.3664	5.90347	441.547	2.65757e-72	1.51317e-70
ENSG00000071967	CYBRD1	-2.35446	6.93007	440.889	3.19001e-72	1.81166e-70
ENSG00000168143	FAM83B	6.54803	4.59357	440.519	3.5346e-72	2.00222e-70
ENSG00000196352	CD55	-2.46654	7.19618	440.449	3.60388e-72	2.03624e-70
ENSG00000233038	AC011899.2	-3.03498	1.2921	440.321	3.73402e-72	2.10439e-70
ENSG00000103710	RASL12	-2.43961	3.37086	439.965	4.12263e-72	2.31748e-70
ENSG00000071539	TRIP13	3.68478	5.48748	438.725	5.81823e-72	3.26234e-70
ENSG00000261269	AC093278.2	-2.44984	1.3135	438.702	5.85589e-72	3.27515e-70
ENSG00000244734	HBB	-4.67603	6.33822	437.847	7.42658e-72	4.14313e-70
ENSG00000105974	CAV1	-3.15709	7.9609	437.66	7.82408e-72	4.3539e-70
ENSG00000183856	IQGAP3	3.76337	5.21843	436.773	1.00159e-71	5.55957e-70
ENSG00000117394	SLC2A1	5.71914	9.92586	436.408	1.10881e-71	6.13425e-70
ENSG00000163507	CIP2A	3.02417	4.39951	436.402	1.11067e-71	6.13425e-70
ENSG00000225938	AL109741.1	-3.08457	-1.95931	436.342	1.12934e-71	6.2218e-70
ENSG00000170890	PLA2G1B	-4.8824	1.06673	435.079	1.6061e-71	8.82637e-70
ENSG00000138778	CENPE	3.17284	4.27789	434.329	1.98058e-71	1.08573e-69
ENSG00000170271	FAXDC2	-3.0472	4.23957	434.123	2.09743e-71	1.14694e-69
ENSG00000196616	ADH1B	-5.05985	5.74457	434.044	2.14464e-71	1.16986e-69
ENSG00000006534	ALDH3B1	-3.19044	5.18983	433.139	2.76185e-71	1.50283e-69
ENSG00000162063	CCNF	2.59243	4.79436	432.089	3.70424e-71	2.01067e-69
ENSG00000167900	TK1	3.54374	6.79905	429.845	6.94805e-71	3.76217e-69
ENSG00000228997	AL136452.1	-4.26832	-2.24768	428.674	9.65065e-71	5.21277e-69
ENSG00000173482	PTPRM	-2.433	5.21446	427.896	1.20085e-70	6.47053e-69
ENSG00000167261	DPEP2	-2.87362	2.39939	427.225	1.45047e-70	7.79654e-69
ENSG00000125966	MMP24	-2.94898	2.41742	426.964	1.561e-70	8.37032e-69
ENSG00000055813	CCDC85A	-3.4405	0.585996	426.063	2.01174e-70	1.07611e-68
ENSG00000225342	LRRK2-DT	-3.81024	1.91781	425.796	2.16847e-70	1.15715e-68
ENSG00000143554	SLC27A3	-1.61829	4.98599	425.649	2.26017e-70	1.20317e-68
ENSG00000116678	LEPR	-2.71713	4.06829	425.587	2.30002e-70	1.22144e-68
ENSG00000111412	C12orf49	-1.47074	6.13512	425.073	2.65912e-70	1.40876e-68
ENSG00000173269	MMRN2	-2.54103	4.61849	424.664	2.98361e-70	1.57689e-68
ENSG00000220205	VAMP2	-1.56565	5.58796	424.419	3.19734e-70	1.68581e-68
ENSG00000183607	GKN2	-5.51362	2.48167	423.391	4.27353e-70	2.24788e-68
ENSG00000068489	PRR11	2.97844	4.8352	423.247	4.45136e-70	2.33585e-68
ENSG00000181409	AATK	-2.81155	2.98039	421.767	6.76469e-70	3.54136e-68
ENSG00000160957	RECQL4	3.69822	5.25892	421.411	7.48127e-70	3.90724e-68
ENSG00000164045	CDC25A	3.27098	3.5497	421.253	7.82232e-70	4.07572e-68
ENSG00000131634	TMEM204	-2.26579	4.13755	421.145	8.06635e-70	4.19298e-68
ENSG00000129195	PIMREG	4.04589	3.6646	420.822	8.83837e-70	4.58351e-68
ENSG00000131831	RAI2	-2.54872	3.43584	420.141	1.07201e-69	5.54633e-68
ENSG00000088926	F11	-4.85224	0.133199	420.119	1.0787e-69	5.5679e-68
ENSG00000152253	SPC25	3.30505	3.26816	419.227	1.38904e-69	7.15307e-68
ENSG00000133835	HSD17B4	-1.32834	6.54183	419.101	1.43951e-69	7.39572e-68
ENSG00000111602	TIMELESS	2.33975	6.17985	419.026	1.47033e-69	7.53653e-68
ENSG00000177464	GPR4	-2.0949	2.91368	418.532	1.69199e-69	8.65264e-68
ENSG00000205038	PKHD1L1	-3.97025	1.18262	417.595	2.20755e-69	1.12631e-67
ENSG00000164442	CITED2	-2.3819	6.00291	416.179	3.3018e-69	1.68072e-67
ENSG00000235770	LINC00607	-3.03554	-0.537384	415.669	3.81781e-69	1.93892e-67
ENSG00000260908	AC009093.3	-4.55567	1.07882	415.372	4.15502e-69	2.10534e-67
ENSG00000281852	LINC00891	-3.45349	-2.205	415.353	4.17747e-69	2.11187e-67
ENSG00000168078	PBK	4.16144	4.15087	413.964	6.20651e-69	3.13046e-67
ENSG00000137309	HMGA1	2.83296	8.6281	413.86	6.39344e-69	3.2174e-67
ENSG00000170776	AKAP13	-1.68673	7.26688	413.364	7.36566e-69	3.69823e-67
ENSG00000170909	OSCAR	-2.74526	3.44263	413.094	7.95585e-69	3.9855e-67
ENSG00000035664	DAPK2	-2.56499	3.95284	412.867	8.48697e-69	4.24195e-67
ENSG00000165495	PKNOX2	-2.97219	2.08919	412.71	8.8773e-69	4.42703e-67
ENSG00000244280	ECEL1P2	-4.8962	0.00363186	412.183	1.03186e-68	5.13422e-67
ENSG00000267532	MIR497HG	-2.08386	-0.392648	410.542	1.64991e-68	8.19099e-67
ENSG00000187688	TRPV2	-2.36149	4.65523	409.805	2.03792e-68	1.00945e-66
ENSG00000213203	GIMAP1	-2.64687	2.72122	409.745	2.07288e-68	1.02448e-66
ENSG00000184445	KNTC1	2.36158	5.27104	409.703	2.09817e-68	1.03466e-66
ENSG00000117758	STX12	-1.33617	5.81906	409.602	2.15972e-68	1.06264e-66
ENSG00000162367	TAL1	-3.07832	1.85709	408.785	2.72965e-68	1.34008e-66
ENSG00000187678	SPRY4	-2.27259	5.39369	408.073	3.34867e-68	1.64033e-66
ENSG00000171388	APLN	-3.03002	3.94423	408.038	3.38235e-68	1.65316e-66
ENSG00000205364	MT1M	-3.71849	2.36674	407.95	3.4689e-68	1.69172e-66
ENSG00000115756	HPCAL1	-1.74288	5.76352	407.361	4.10763e-68	1.9988e-66
ENSG00000235997	LINC01936	-3.42841	1.31428	407.205	4.29642e-68	2.08608e-66
ENSG00000162687	KCNT2	-3.22244	1.16897	407.069	4.4666e-68	2.16395e-66
ENSG00000198554	WDHD1	2.44759	4.61336	406.914	4.66991e-68	2.2575e-66
ENSG00000133121	STARD13	-2.41628	3.81088	406.259	5.63727e-68	2.71918e-66
ENSG00000239697	TNFSF12	-1.97933	4.24571	404.549	9.22372e-68	4.43944e-66
ENSG00000117834	SLC5A9	-3.7849	0.695651	404.22	1.01396e-67	4.86965e-66
ENSG00000152642	GPD1L	-2.02939	5.05462	404.12	1.04357e-67	5.00099e-66
ENSG00000163918	RFC4	3.32715	5.76316	403.169	1.37288e-67	6.56488e-66
ENSG00000160867	FGFR4	-3.07592	4.0233	403.128	1.38933e-67	6.62917e-66
ENSG00000105011	ASF1B	3.29194	5.12491	402.902	1.48287e-67	7.06023e-66
ENSG00000266010	GATA6-AS1	-3.21477	-0.953144	401.882	1.99032e-67	9.45596e-66
ENSG00000125872	LRRN4	-4.22334	2.30455	401.697	2.09972e-67	9.95432e-66
ENSG00000159433	STARD9	-2.4833	3.06174	400.862	2.67305e-67	1.26452e-65
ENSG00000132376	INPP5K	-1.17829	5.31608	400.686	2.81294e-67	1.32785e-65
ENSG00000183763	TRAIP	2.43865	2.95793	400.605	2.8797e-67	1.35647e-65
ENSG00000171320	ESCO2	3.56957	3.35112	400.304	3.14162e-67	1.47669e-65
ENSG00000154309	DISP1	-2.18152	3.15204	400.101	3.33136e-67	1.56256e-65
ENSG00000133561	GIMAP6	-2.66687	4.40926	399.738	3.70079e-67	1.73216e-65
ENSG00000249741	AC093890.1	-3.07286	-1.8997	398.92	4.68987e-67	2.19046e-65
ENSG00000101307	SIRPB1	-3.26272	2.65822	398.701	4.99754e-67	2.32924e-65
ENSG00000186642	PDE2A	-2.68618	2.61632	398.637	5.0903e-67	2.36747e-65
ENSG00000183722	LHFPL6	-2.06917	4.83815	398.492	5.30887e-67	2.46394e-65
ENSG00000163492	CCDC141	-3.79558	1.01574	398.269	5.66365e-67	2.62309e-65
ENSG00000128917	DLL4	-2.16066	3.9789	397.566	6.94628e-67	3.2104e-65
ENSG00000241978	#N/A	-3.24523	-0.202278	396.77	8.7507e-67	4.03592e-65
ENSG00000168329	CX3CR1	-3.27215	1.851	396.305	1.00165e-66	4.61007e-65
ENSG00000081026	MAGI3	-1.89471	4.61802	396.028	1.0856e-66	4.98606e-65
ENSG00000106809	OGN	-4.10007	2.53269	395.706	1.19211e-66	5.46391e-65
ENSG00000064205	CCN5	-3.34933	3.4949	395.18	1.38935e-66	6.35476e-65
ENSG00000233117	LINC00702	-3.10368	0.495886	395.093	1.4248e-66	6.50343e-65
ENSG00000154175	ABI3BP	-3.31619	5.00971	395.017	1.45658e-66	6.6348e-65
ENSG00000138722	MMRN1	-3.40641	3.17651	394.469	1.70882e-66	7.76777e-65
ENSG00000166265	CYYR1	-2.44299	3.88498	393.838	2.05319e-66	9.31398e-65
ENSG00000106462	EZH2	3.16036	5.10434	393.733	2.11742e-66	9.58567e-65
ENSG00000265415	AC099850.4	3.09382	1.69658	393.058	2.5775e-66	1.16446e-64
ENSG00000174442	ZWILCH	1.90657	4.78595	392.505	3.02854e-66	1.36544e-64
ENSG00000076555	ACACB	-1.98658	3.6408	392.218	3.2933e-66	1.48178e-64
ENSG00000131153	GINS2	3.72533	4.60333	391.564	3.98677e-66	1.79016e-64
ENSG00000168496	FEN1	2.27717	5.69989	391.421	4.15688e-66	1.86275e-64
ENSG00000111247	RAD51AP1	3.26416	4.40242	391.386	4.19871e-66	1.87769e-64
ENSG00000258844	AL162511.1	-4.33838	-0.46782	391.365	4.225e-66	1.88563e-64
ENSG00000043591	ADRB1	-3.59995	2.22006	391.291	4.31772e-66	1.92312e-64
ENSG00000148082	SHC3	-2.7824	2.61524	390.747	5.06048e-66	2.24942e-64
ENSG00000274736	CCL23	-3.73053	0.202135	390.217	5.90952e-66	2.62155e-64
ENSG00000181072	CHRM2	-4.49823	-1.33505	390.025	6.25158e-66	2.76773e-64
ENSG00000137824	RMDN3	-1.17384	5.57241	389.348	7.62168e-66	3.36756e-64
ENSG00000172167	MTBP	2.35384	3.28439	389.332	7.65597e-66	3.37596e-64
ENSG00000176771	NCKAP5	-3.20077	3.48797	388.745	9.09228e-66	4.00133e-64
ENSG00000225873	C3orf86	-3.44581	-2.0749	388.549	9.63077e-66	4.22988e-64
ENSG00000187800	PEAR1	-2.42678	3.07107	388.21	1.06347e-65	4.66154e-64
ENSG00000148773	MKI67	3.55647	6.90779	387.996	1.13233e-65	4.95354e-64
ENSG00000131781	FMO5	-3.11742	3.15907	387.901	1.16435e-65	5.08358e-64
ENSG00000100307	CBX7	-1.77986	4.81669	387.472	1.32051e-65	5.754e-64
ENSG00000179256	SMCO3	-2.57174	-0.922888	387.373	1.35954e-65	5.91241e-64
ENSG00000254560	BBOX1-AS1	6.82456	2.62838	386.782	1.61719e-65	7.01906e-64
ENSG00000073910	FRY	-2.50801	4.50929	386.573	1.7191e-65	7.44673e-64
ENSG00000277758	FO681492.1	-3.52756	-0.204373	386.114	1.96737e-65	8.50553e-64
ENSG00000197299	BLM	2.756	3.94533	386.105	1.97238e-65	8.51052e-64
ENSG00000114446	IFT57	-1.70026	5.81272	385.252	2.53452e-65	1.0903e-63
ENSG00000182481	KPNA2	2.54815	7.44339	385.249	2.53674e-65	1.0903e-63
ENSG00000156802	ATAD2	2.2855	6.04895	384.81	2.88695e-65	1.23842e-63
ENSG00000143110	C1orf162	-2.5091	4.08898	383.972	3.69448e-65	1.58175e-63
ENSG00000105339	DENND3	-2.35788	5.33657	383.888	3.78693e-65	1.6182e-63
ENSG00000155511	GRIA1	-4.65957	1.60367	383.342	4.44711e-65	1.89663e-63
ENSG00000126759	CFP	-2.77364	1.95998	382.622	5.49863e-65	2.34057e-63
ENSG00000121075	TBX4	-3.16065	3.22316	382.296	6.0548e-65	2.57236e-63
ENSG00000144642	RBMS3	-2.22037	3.7801	381.11	8.59105e-65	3.64287e-63
ENSG00000114166	KAT2B	-1.71066	4.18154	380.548	1.0145e-64	4.29353e-63
ENSG00000163820	FYCO1	-1.52773	5.28089	380.127	1.14888e-64	4.85297e-63
ENSG00000182795	C1orf116	-2.84842	6.06911	379.74	1.28821e-64	5.43112e-63
ENSG00000151276	MAGI1	-1.89608	4.13949	378.932	1.63609e-64	6.88465e-63
ENSG00000114113	RBP2	-3.75484	-0.933877	378.898	1.65261e-64	6.94095e-63
ENSG00000197275	RAD54B	2.50771	2.27781	377.749	2.3228e-64	9.73725e-63
ENSG00000165140	FBP1	-3.18077	5.71286	377.727	2.33818e-64	9.78317e-63
ENSG00000164463	CREBRF	-1.42789	4.34149	377.309	2.6466e-64	1.10527e-62
ENSG00000213144	AC084880.1	-2.43365	-0.712311	376.391	3.47529e-64	1.44861e-62
ENSG00000067082	KLF6	-2.07652	7.44979	376.139	3.74516e-64	1.55816e-62
ENSG00000135185	TMEM243	-1.59405	4.22879	375.753	4.20096e-64	1.7445e-62
ENSG00000258818	RNASE4	-2.27709	0.163612	374.981	5.28446e-64	2.19033e-62
ENSG00000114346	ECT2	3.20017	6.70436	374.596	5.92495e-64	2.4512e-62
ENSG00000188906	LRRK2	-3.62433	6.08682	373.427	8.39153e-64	3.46515e-62
ENSG00000254109	RBPMS-AS1	-2.8491	0.356468	372.872	9.90067e-64	4.0807e-62
ENSG00000186188	FFAR4	-3.51255	0.999645	372.767	1.02135e-63	4.20179e-62
ENSG00000085265	FCN1	-3.20139	3.35278	372.598	1.0743e-63	4.4114e-62
ENSG00000149577	SIDT2	-1.452	5.75927	372.182	1.21601e-63	4.98405e-62
ENSG00000132965	ALOX5AP	-2.85008	5.14492	372.047	1.26611e-63	5.17978e-62
ENSG00000110400	NECTIN1	4.48174	8.88608	371.943	1.30604e-63	5.33328e-62
ENSG00000170779	CDCA4	2.75271	5.52695	371.372	1.54873e-63	6.31265e-62
ENSG00000131759	RARA	-1.55665	5.34257	371.316	1.57455e-63	6.40606e-62
ENSG00000066933	MYO9A	-1.24289	4.89988	371.239	1.61134e-63	6.54371e-62
ENSG00000225329	LHFPL3-AS2	-4.22367	1.78991	371.094	1.68291e-63	6.82182e-62
ENSG00000008853	RHOBTB2	-2.70064	5.45678	370.895	1.78566e-63	7.22505e-62
ENSG00000081041	CXCL2	-3.86046	5.25031	370.532	1.99e-63	8.03713e-62
ENSG00000129173	E2F8	3.25713	2.98176	370.028	2.31373e-63	9.32756e-62
ENSG00000186193	SAPCD2	4.67635	4.85779	369.089	3.0639e-63	1.23293e-61
ENSG00000103994	ZNF106	-1.3869	6.2268	368.997	3.14939e-63	1.26502e-61
ENSG00000120306	CYSTM1	-1.55067	5.38076	368.556	3.59451e-63	1.4412e-61
ENSG00000170011	MYRIP	-3.35348	0.36909	368.394	3.77321e-63	1.5101e-61
ENSG00000181544	FANCB	2.81333	1.57494	368.169	4.03584e-63	1.61229e-61
ENSG00000116833	NR5A2	-2.35736	1.5533	367.953	4.30582e-63	1.71704e-61
ENSG00000171241	SHCBP1	2.64764	3.96462	367.32	5.20624e-63	2.07236e-61
ENSG00000019169	MARCO	-3.97148	5.92364	367.298	5.24041e-63	2.08221e-61
ENSG00000129538	RNASE1	-2.77319	7.57256	367.278	5.27111e-63	2.09065e-61
ENSG00000169031	COL4A3	-3.6621	3.21786	367.098	5.56327e-63	2.20258e-61
ENSG00000012779	ALOX5	-2.73829	5.39839	366.841	6.0092e-63	2.37487e-61
ENSG00000163106	HPGDS	-2.68644	1.37943	366.325	7.01764e-63	2.76846e-61
ENSG00000068650	ATP11A	-2.21589	6.46417	366.118	7.46598e-63	2.94008e-61
ENSG00000167705	RILP	-1.72572	3.13496	365.783	8.25667e-63	3.24567e-61
ENSG00000183826	BTBD9	-1.70425	4.54027	365.702	8.45896e-63	3.31928e-61
ENSG00000145861	C1QTNF2	-2.48244	0.487822	365.36	9.37492e-63	3.67218e-61
ENSG00000168079	SCARA5	-4.36704	2.3517	365.268	9.63717e-63	3.76822e-61
ENSG00000135917	SLC19A3	-3.42633	2.13003	364.016	1.40455e-62	5.48221e-61
ENSG00000185306	C12orf56	6.85527	2.6564	363.795	1.50117e-62	5.84899e-61
ENSG00000261634	AC026992.2	-3.67416	-1.00078	363.626	1.57951e-62	6.14339e-61
ENSG00000261863	LINC01996	-4.81079	-1.24442	362.848	1.99643e-62	7.75136e-61
ENSG00000109674	NEIL3	4.22189	2.43594	362.275	2.37347e-62	9.19908e-61
ENSG00000197381	ADARB1	-2.17434	4.52992	362.256	2.38692e-62	9.23354e-61
ENSG00000119138	KLF9	-2.19636	5.65397	362.251	2.39072e-62	9.23354e-61
ENSG00000122707	RECK	-2.01385	3.49015	362.186	2.43788e-62	9.39923e-61
ENSG00000113303	BTNL8	-3.05013	-1.06661	362.142	2.47062e-62	9.50888e-61
ENSG00000130522	JUND	-1.74037	6.89468	362.109	2.49471e-62	9.58489e-61
ENSG00000087903	RFX2	-1.94179	4.06066	361.959	2.61007e-62	1.00107e-60
ENSG00000141448	GATA6	-2.60206	3.49055	361.84	2.70585e-62	1.03601e-60
ENSG00000142973	CYP4B1	-4.6279	6.07798	361.696	2.82615e-62	1.0802e-60
ENSG00000250546	AC079160.1	7.84203	0.575348	361.629	2.88379e-62	1.10032e-60
ENSG00000167850	CD300C	-2.66208	1.80535	361.431	3.06106e-62	1.16595e-60
ENSG00000169442	CD52	-2.97674	5.35401	361.056	3.4287e-62	1.30373e-60
ENSG00000261008	LINC01572	3.28204	0.203011	359.716	5.13876e-62	1.95061e-60
ENSG00000184347	SLIT3	-3.16191	5.27379	359.573	5.36708e-62	2.03378e-60
ENSG00000100162	CENPM	3.02926	4.17584	359.493	5.4988e-62	2.08013e-60
ENSG00000108622	ICAM2	-2.47236	3.2096	359.094	6.20311e-62	2.34255e-60
ENSG00000161921	CXCL16	-1.81322	6.59066	357.983	8.68321e-62	3.27354e-60
ENSG00000000460	C1orf112	2.25423	3.78977	357.509	1.00249e-61	3.77291e-60
ENSG00000261618	LINC02605	-3.2693	0.0952227	357.234	1.08972e-61	4.09422e-60
ENSG00000100526	CDKN3	3.6121	4.02545	356.619	1.3133e-61	4.92589e-60
ENSG00000154258	ABCA9	-2.45372	1.78338	356.522	1.35231e-61	5.06358e-60
ENSG00000103175	WFDC1	-2.56831	2.09947	356.338	1.43033e-61	5.34668e-60
ENSG00000183615	FAM167B	-1.80863	1.92245	356.303	1.44554e-61	5.39439e-60
ENSG00000153044	CENPH	2.52771	4.02009	356.039	1.56627e-61	5.83508e-60
ENSG00000100012	SEC14L3	-4.50832	-0.945982	356.005	1.5825e-61	5.88562e-60
ENSG00000162618	ADGRL4	-2.11039	3.87264	354.506	2.49542e-61	9.26536e-60
ENSG00000236914	LINC01852	-1.81669	-0.205511	354.432	2.55206e-61	9.45975e-60
ENSG00000204217	BMPR2	-1.49321	6.65341	354.375	2.59678e-61	9.60939e-60
ENSG00000109906	ZBTB16	-4.24478	2.00045	354.33	2.63256e-61	9.72549e-60
ENSG00000165507	DEPP1	-2.63829	6.86201	353.891	3.00851e-61	1.10958e-59
ENSG00000125740	FOSB	-4.03933	7.31007	353.875	3.02344e-61	1.11323e-59
ENSG00000182700	IGIP	-1.63872	2.80309	353.673	3.21539e-61	1.18194e-59
ENSG00000227036	LINC00511	4.0296	5.33255	353.394	3.50095e-61	1.28477e-59
ENSG00000196154	S100A4	-2.30497	6.76107	352.94	4.01978e-61	1.47272e-59
ENSG00000135069	PSAT1	4.72307	6.33764	352.624	4.42596e-61	1.61885e-59
ENSG00000178175	ZNF366	-2.67744	0.828006	352.458	4.65553e-61	1.7e-59
ENSG00000003402	CFLAR	-1.49103	7.00525	351.859	5.58948e-61	2.03767e-59
ENSG00000166803	PCLAF	3.59287	4.82044	351.772	5.73995e-61	2.08908e-59
ENSG00000000938	FGR	-2.42408	4.58466	351.238	6.75591e-61	2.45479e-59
ENSG00000166927	MS4A7	-2.75192	5.06581	350.422	8.66572e-61	3.14356e-59
ENSG00000048740	CELF2	-2.51731	5.38638	350.134	9.46461e-61	3.42774e-59
ENSG00000135773	CAPN9	-3.51069	1.31197	350.034	9.75727e-61	3.52795e-59
ENSG00000150977	RILPL2	-1.40446	4.72852	349.22	1.25146e-60	4.51752e-59
ENSG00000111275	ALDH2	-2.12283	7.12402	348.525	1.54846e-60	5.58051e-59
ENSG00000148541	FAM13C	-2.45905	1.36703	347.716	1.9838e-60	7.13779e-59
ENSG00000122367	LDB3	-2.40922	0.580661	347.622	2.0418e-60	7.33453e-59
ENSG00000151725	CENPU	3.1042	4.68383	346.783	2.64089e-60	9.47117e-59
ENSG00000018280	SLC11A1	-2.46938	5.11815	346.752	2.66584e-60	9.54519e-59
ENSG00000175556	LONRF3	-3.04191	1.56488	346.585	2.80632e-60	1.00319e-58
ENSG00000242640	RPS29P11	-3.89374	-1.42606	346.183	3.17485e-60	1.1331e-58
ENSG00000115361	ACADL	-3.40816	2.08198	346.065	3.29159e-60	1.17287e-58
ENSG00000143127	ITGA10	-2.44256	1.55136	345.498	3.91796e-60	1.39381e-58
ENSG00000163431	LMOD1	-2.70375	4.01127	345.375	4.06941e-60	1.44536e-58
ENSG00000138346	DNA2	2.56434	3.54523	345.289	4.17854e-60	1.48174e-58
ENSG00000120129	DUSP1	-2.64549	7.95023	345.244	4.2369e-60	1.50003e-58
ENSG00000160111	CPAMD8	-3.16287	3.9666	345.181	4.31843e-60	1.52644e-58
ENSG00000182272	B4GALNT4	5.77937	4.68768	345.171	4.333e-60	1.52915e-58
ENSG00000179820	MYADM	-2.6061	7.28099	344.926	4.67152e-60	1.64599e-58
ENSG00000229970	AC007128.1	6.46187	0.402931	344.893	4.71874e-60	1.65997e-58
ENSG00000213949	ITGA1	-1.98837	5.69684	344.484	5.35094e-60	1.87938e-58
ENSG00000274245	#N/A	-2.98165	-1.47333	344.172	5.89031e-60	2.06554e-58
ENSG00000179178	TMEM125	-3.16239	4.68198	344.032	6.15062e-60	2.1534e-58
ENSG00000204592	HLA-E	-1.70732	9.65712	343.836	6.53141e-60	2.2831e-58
ENSG00000211456	SACM1L	-1.00123	5.33373	343.8	6.60593e-60	2.3055e-58
ENSG00000272328	AC007128.2	7.17062	-1.03961	343.718	6.77466e-60	2.36066e-58
ENSG00000146122	DAAM2	-2.48763	3.79936	343.58	7.06859e-60	2.4592e-58
ENSG00000173376	NDNF	-3.96075	5.0302	343.117	8.15087e-60	2.83128e-58
ENSG00000108106	UBE2S	2.96004	5.5307	343.076	8.2555e-60	2.86312e-58
ENSG00000197405	C5AR1	-2.41583	4.96619	342.607	9.53937e-60	3.30319e-58
ENSG00000185480	PARPBP	3.04305	3.75113	342.438	1.00486e-59	3.4741e-58
ENSG00000171819	ANGPTL7	-4.13777	-1.07382	342.405	1.01515e-59	3.50418e-58
ENSG00000052795	FNIP2	-1.81077	5.09747	342.223	1.07391e-59	3.70124e-58
ENSG00000146376	ARHGAP18	-1.9862	5.12747	342.149	1.09853e-59	3.78019e-58
ENSG00000255399	TBX5-AS1	-2.66152	2.23423	342.011	1.14639e-59	3.93873e-58
ENSG00000146918	NCAPG2	2.23744	5.35972	341.509	1.33846e-59	4.59151e-58
ENSG00000228113	AC003991.1	-3.60359	-1.75321	341.073	1.53134e-59	5.24503e-58
ENSG00000127533	F2RL3	-2.65164	2.34914	340.478	1.83992e-59	6.2922e-58
ENSG00000161640	SIGLEC11	-3.29885	0.0544713	340.265	1.96506e-59	6.70975e-58
ENSG00000112232	KHDRBS2	-4.01662	0.092938	340.242	1.97939e-59	6.74826e-58
ENSG00000204581	ACOXL-AS1	-2.66387	-1.81354	339.557	2.44629e-59	8.32719e-58
ENSG00000006118	TMEM132A	3.21544	6.95958	339.538	2.46068e-59	8.3633e-58
ENSG00000183379	SYNDIG1L	-3.62424	-0.404097	339.388	2.57729e-59	8.74615e-58
ENSG00000144843	ADPRH	-1.86473	3.92121	339.297	2.65135e-59	8.98369e-58
ENSG00000186594	MIR22HG	-1.9722	4.41912	339.186	2.74351e-59	9.28173e-58
ENSG00000169282	KCNAB1	-2.05552	1.53882	338.865	3.03093e-59	1.02384e-57
ENSG00000249395	CASC9	7.43905	3.625	338.628	3.26082e-59	1.09982e-57
ENSG00000151702	FLI1	-2.27725	4.36154	338.484	3.41043e-59	1.14853e-57
ENSG00000147443	DOK2	-2.43624	3.92193	338.301	3.60899e-59	1.21354e-57
ENSG00000096696	DSP	3.90883	10.0368	338.25	3.66682e-59	1.23112e-57
ENSG00000119686	FLVCR2	-2.27477	3.44208	337.276	4.95905e-59	1.66245e-57
ENSG00000198624	CCDC69	-2.34128	5.21198	337.142	5.16803e-59	1.72988e-57
ENSG00000112149	CD83	-2.15855	5.04711	336.305	6.70089e-59	2.23958e-57
ENSG00000198722	UNC13B	-1.99701	5.96166	336.202	6.92024e-59	2.3094e-57
ENSG00000082175	PGR	-2.84244	1.13075	336.128	7.08145e-59	2.35963e-57
ENSG00000078081	LAMP3	-2.84626	7.18668	335.616	8.30232e-59	2.76227e-57
ENSG00000085552	IGSF9	4.7584	6.29265	335.498	8.61011e-59	2.86037e-57
ENSG00000106025	TSPAN12	-2.65795	4.38948	335.456	8.72375e-59	2.89377e-57
ENSG00000255468	AP001107.9	-1.76175	0.765834	335.409	8.8523e-59	2.93201e-57
ENSG00000123358	NR4A1	-2.91945	6.72488	335.328	9.07739e-59	3.00206e-57
ENSG00000144218	AFF3	-3.4099	2.66048	335.079	9.80816e-59	3.23889e-57
ENSG00000123360	PDE1B	-2.18763	1.92078	334.911	1.03352e-58	3.40785e-57
ENSG00000198189	HSD17B11	-1.84296	5.54363	334.501	1.17398e-58	3.86522e-57
ENSG00000128016	ZFP36	-2.45064	8.23352	334.401	1.21119e-58	3.98178e-57
ENSG00000101447	FAM83D	3.67278	5.75619	334.391	1.21496e-58	3.98824e-57
ENSG00000108387	SEPTIN4	-2.09148	3.20075	334.226	1.27906e-58	4.19244e-57
ENSG00000159307	SCUBE1	-3.98022	2.56408	333.969	1.3854e-58	4.53426e-57
ENSG00000262823	AC127521.1	-2.7832	-1.36251	333.864	1.43144e-58	4.67803e-57
ENSG00000166347	CYB5A	-2.17335	6.45003	333.814	1.45382e-58	4.74415e-57
ENSG00000162104	ADCY9	-1.67245	5.15916	333.575	1.56623e-58	5.10342e-57
ENSG00000206075	SERPINB5	7.0484	7.5704	333.402	1.65279e-58	5.37754e-57
ENSG00000159259	CHAF1B	2.4337	4.26352	333.353	1.67864e-58	5.45361e-57
ENSG00000153179	RASSF3	-1.56124	5.1736	332.779	2.00691e-58	6.51052e-57
ENSG00000007968	E2F2	2.92912	3.61684	332.589	2.12993e-58	6.89946e-57
ENSG00000093183	SEC22C	-1.02518	5.09281	332.543	2.16049e-58	6.98823e-57
ENSG00000125885	MCM8	2.2215	4.94157	332.303	2.32849e-58	7.52061e-57
ENSG00000257474	AC027288.1	-3.97822	-1.57202	332.057	2.51375e-58	8.10712e-57
ENSG00000255471	AP001528.1	-2.55712	-1.49697	331.518	2.97435e-58	9.57863e-57
ENSG00000214063	TSPAN4	-2.08907	5.14445	331.134	3.35342e-58	1.07837e-56
ENSG00000072571	HMMR	3.22117	4.24117	331.053	3.43965e-58	1.10449e-56
ENSG00000160801	PTH1R	-2.71839	1.21864	330.85	3.66508e-58	1.17517e-56
ENSG00000129250	KIF1C	-1.48349	7.0869	330.321	4.32341e-58	1.38424e-56
ENSG00000125871	MGME1	1.79813	5.18624	330.314	4.33239e-58	1.38511e-56
ENSG00000175643	RMI2	3.22216	4.64804	330.302	4.34945e-58	1.38856e-56
ENSG00000136982	DSCC1	2.61298	3.68888	330.22	4.46261e-58	1.42263e-56
ENSG00000276409	CCL14	-3.71286	0.461967	330.201	4.48875e-58	1.4289e-56
ENSG00000121769	FABP3	-2.40172	2.86211	330.096	4.63793e-58	1.47426e-56
ENSG00000118407	FILIP1	-2.81426	3.29834	329.984	4.80329e-58	1.52463e-56
ENSG00000233221	AC133785.1	7.42692	0.130019	329.443	5.69064e-58	1.8037e-56
ENSG00000141497	ZMYND15	-2.00841	2.1715	328.895	6.75365e-58	2.13756e-56
ENSG00000166856	GPR182	-2.54172	-1.28863	328.791	6.97779e-58	2.20534e-56
ENSG00000133026	MYH10	-1.97568	6.7776	328.756	7.0542e-58	2.22631e-56
ENSG00000011677	GABRA3	7.3148	3.11615	328.701	7.17762e-58	2.26203e-56
ENSG00000112378	PERP	3.48284	10.3542	328.527	7.57876e-58	2.38504e-56
ENSG00000169252	ADRB2	-2.98384	3.11409	327.738	9.70654e-58	3.05031e-56
ENSG00000167972	ABCA3	-3.6773	7.42894	326.825	1.29241e-57	4.05568e-56
ENSG00000131370	SH3BP5	-2.14664	3.32703	326.762	1.31834e-57	4.13118e-56
ENSG00000175318	GRAMD2A	-2.72241	3.34422	326.674	1.35507e-57	4.24026e-56
ENSG00000068976	PYGM	-2.17424	0.154441	326.66	1.36119e-57	4.25339e-56
ENSG00000138356	AOX1	-2.96142	2.88354	326.411	1.47181e-57	4.59254e-56
ENSG00000179144	GIMAP7	-2.50368	3.53758	325.966	1.69244e-57	5.27355e-56
ENSG00000183765	CHEK2	2.28634	4.68407	325.896	1.7306e-57	5.38484e-56
ENSG00000164659	KIAA1324L	-1.9193	4.65685	325.789	1.78941e-57	5.56001e-56
ENSG00000171049	FPR2	-3.4848	2.3507	325.684	1.84966e-57	5.73913e-56
ENSG00000145147	SLIT2	-2.65898	4.97157	325.561	1.92219e-57	5.95583e-56
ENSG00000187098	MITF	-1.97523	3.38066	325.493	1.96402e-57	6.0769e-56
ENSG00000101417	PXMP4	-1.68976	4.67706	325.429	2.00404e-57	6.19205e-56
ENSG00000182199	SHMT2	2.02008	7.36504	325.378	2.03635e-57	6.28312e-56
ENSG00000107742	SPOCK2	-3.26042	6.83161	324.402	2.76834e-57	8.52974e-56
ENSG00000141480	ARRB2	-1.38722	5.62885	324.393	2.77577e-57	8.54072e-56
ENSG00000174282	ZBTB4	-1.2429	6.56069	324.341	2.82205e-57	8.67103e-56
ENSG00000144045	DQX1	5.63353	2.97776	323.992	3.14909e-57	9.66246e-56
ENSG00000101311	FERMT1	4.27973	6.3705	323.971	3.17061e-57	9.715e-56
ENSG00000038945	MSR1	-2.90896	5.90065	323.929	3.21282e-57	9.83068e-56
ENSG00000165072	MAMDC2	-3.77881	3.55932	323.744	3.4049e-57	1.0404e-55
ENSG00000144554	FANCD2	2.03491	4.5488	322.839	4.52974e-57	1.3822e-55
ENSG00000203499	IQANK1	3.03392	5.93712	321.823	6.24137e-57	1.90185e-55
ENSG00000233760	AC004947.1	-4.02248	-1.4582	321.218	7.55577e-57	2.2992e-55
ENSG00000166275	BORCS7	-1.43341	3.97005	320.693	8.91794e-57	2.70997e-55
ENSG00000163737	PF4	-3.81283	-1.53094	320.553	9.3204e-57	2.82838e-55
ENSG00000091262	ABCC6	-2.38576	2.87049	320.498	9.48614e-57	2.87473e-55
ENSG00000150457	LATS2	-1.61511	4.59113	320.209	1.03924e-56	3.14505e-55
ENSG00000197769	MAP1LC3C	-3.68796	-0.114139	319.977	1.11833e-56	3.37979e-55
ENSG00000077684	JADE1	-1.57187	4.5021	319.751	1.20147e-56	3.62608e-55
ENSG00000160593	JAML	-2.54282	4.28881	319.71	1.21692e-56	3.66769e-55
ENSG00000170145	SIK2	-1.29584	5.72631	319.668	1.23314e-56	3.71152e-55
ENSG00000173641	HSPB7	-2.82572	1.80672	319.574	1.27057e-56	3.81896e-55
ENSG00000167210	LOXHD1	-3.3474	-0.598266	319.489	1.30512e-56	3.91749e-55
ENSG00000102934	PLLP	-2.12228	4.56845	319.102	1.47515e-56	4.42185e-55
ENSG00000101938	CHRDL1	-3.68808	4.18699	318.576	1.74294e-56	5.21749e-55
ENSG00000105173	CCNE1	3.87172	3.89072	317.926	2.14184e-56	6.4029e-55
ENSG00000158270	COLEC12	-2.76168	5.04639	317.899	2.16034e-56	6.4495e-55
ENSG00000248441	LINC01197	-2.62396	-0.643232	317.87	2.17988e-56	6.49905e-55
ENSG00000117069	ST6GALNAC5	-2.37693	2.88389	317.82	2.21485e-56	6.59441e-55
ENSG00000155659	VSIG4	-3.04812	5.67713	317.719	2.28672e-56	6.79923e-55
ENSG00000143590	EFNA3	3.93426	3.34487	317.382	2.54487e-56	7.55661e-55
ENSG00000138271	GPR87	6.63977	5.82272	316.708	3.15221e-56	9.34748e-55
ENSG00000124171	PARD6B	-1.85438	3.55142	316.5	3.36749e-56	9.97245e-55
ENSG00000137878	GCOM1	-3.20517	-0.871316	316.061	3.87149e-56	1.14497e-54
ENSG00000107560	RAB11FIP2	-1.22342	3.96032	315.388	4.79607e-56	1.41651e-54
ENSG00000185483	ROR1	-2.96942	2.68003	315.369	4.82513e-56	1.42319e-54
ENSG00000167747	C19orf48	2.18773	6.26686	315.32	4.90065e-56	1.44354e-54
ENSG00000163380	LMOD3	-2.676	-1.78559	315.292	4.94464e-56	1.45455e-54
ENSG00000260686	AC008669.1	-2.10197	0.125262	315.237	5.03189e-56	1.47825e-54
ENSG00000204176	SYT15	-2.85752	-0.454008	314.816	5.75276e-56	1.68778e-54
ENSG00000121797	CCRL2	-2.42714	2.56513	313.899	7.70345e-56	2.25614e-54
ENSG00000196814	MVB12B	-1.91068	4.37413	313.896	7.71044e-56	2.25614e-54
ENSG00000080618	CPB2	-4.90723	1.96481	313.744	8.09373e-56	2.36517e-54
ENSG00000145194	ECE2	3.60054	5.20778	313.606	8.45778e-56	2.46829e-54
ENSG00000142273	CBLC	4.02251	5.0653	313.59	8.49959e-56	2.47722e-54
ENSG00000141052	MYOCD	-3.62618	0.542286	313.537	8.64582e-56	2.51651e-54
ENSG00000226252	AL135960.1	-3.28753	-2.10771	313.367	9.12653e-56	2.65294e-54
ENSG00000158220	ESYT3	-2.88199	2.95734	313.317	9.27372e-56	2.69218e-54
ENSG00000162407	PLPP3	-1.61749	6.12896	313.298	9.32983e-56	2.70492e-54
ENSG00000178695	KCTD12	-1.96059	6.55024	312.925	1.0508e-55	3.03888e-54
ENSG00000169554	ZEB2	-2.08998	5.36093	312.925	1.05092e-55	3.03888e-54
ENSG00000069974	RAB27A	-1.63045	5.22895	312.726	1.11975e-55	3.23365e-54
ENSG00000111859	NEDD9	-2.18854	6.96065	312.318	1.27546e-55	3.67851e-54
ENSG00000114745	GORASP1	-0.862875	5.16171	312.117	1.35984e-55	3.91675e-54
ENSG00000172244	C5orf34	2.57517	2.50716	312.014	1.4055e-55	4.04301e-54
ENSG00000138092	CENPO	1.68599	4.28732	311.693	1.55728e-55	4.47378e-54
ENSG00000163762	TM4SF18	-2.33723	2.38283	311.62	1.59371e-55	4.5725e-54
ENSG00000113163	CERT1	-1.08883	5.19097	310.858	2.03381e-55	5.82762e-54
ENSG00000106034	CPED1	-2.71914	3.33727	310.759	2.0987e-55	6.00577e-54
ENSG00000188610	FAM72B	3.12873	0.965791	310.293	2.436e-55	6.96198e-54
ENSG00000177602	HASPIN	2.77852	2.35563	310.259	2.46289e-55	7.02973e-54
ENSG00000183018	SPNS2	-2.41593	4.033	310.037	2.64464e-55	7.53876e-54
ENSG00000138735	PDE5A	-2.02609	4.34997	309.931	2.73538e-55	7.78738e-54
ENSG00000049283	EPN3	3.7123	4.75672	309.734	2.91349e-55	8.28376e-54
ENSG00000240583	AQP1	-3.21509	7.98581	309.711	2.93521e-55	8.33479e-54
ENSG00000164414	SLC35A1	-1.45013	3.37857	309.656	2.98773e-55	8.47305e-54
ENSG00000115993	TRAK2	-1.37659	5.48898	309.559	3.08186e-55	8.72879e-54
ENSG00000165312	OTUD1	-1.71338	4.64524	309.179	3.48007e-55	9.84401e-54
ENSG00000214013	GANC	-1.23702	4.23356	309.032	3.64838e-55	1.03069e-53
ENSG00000279453	Z99129.4	-1.79007	2.59816	308.821	3.90424e-55	1.10156e-53
ENSG00000230018	PPIAP39	-3.05703	-0.920528	308.665	4.1042e-55	1.15651e-53
ENSG00000146410	MTFR2	2.55046	2.8439	307.506	5.9515e-55	1.67491e-53
ENSG00000128944	KNSTRN	2.02701	4.79041	307.287	6.38546e-55	1.79475e-53
ENSG00000100060	MFNG	-2.1627	3.79431	307.02	6.95686e-55	1.95287e-53
ENSG00000073712	FERMT2	-2.01971	5.27246	306.903	7.22485e-55	2.02552e-53
ENSG00000154188	ANGPT1	-2.8372	3.70105	306.657	7.81826e-55	2.18911e-53
ENSG00000272789	AC010976.2	-3.53349	-1.53736	306.459	8.33151e-55	2.32987e-53
ENSG00000172037	LAMB2	-1.7096	7.05722	306.24	8.94066e-55	2.49705e-53
ENSG00000173391	OLR1	-3.29121	5.19938	306.204	9.04276e-55	2.52238e-53
ENSG00000144837	PLA1A	-2.81586	2.20915	305.246	1.23078e-54	3.42879e-53
ENSG00000159055	MIS18A	1.90077	4.08457	305.101	1.28943e-54	3.58768e-53
ENSG00000104870	FCGRT	-1.5756	6.80284	305.086	1.2957e-54	3.60058e-53
ENSG00000110651	CD81	-1.14636	8.88918	304.966	1.34679e-54	3.73786e-53
ENSG00000206384	COL6A6	-3.46752	3.39986	304.896	1.37742e-54	3.81807e-53
ENSG00000171611	PTCRA	-2.92682	-1.04598	304.492	1.56889e-54	4.34335e-53
ENSG00000164850	GPER1	-2.56397	1.69412	304.408	1.61202e-54	4.45717e-53
ENSG00000156313	RPGR	-1.34755	3.24489	304.151	1.75139e-54	4.83647e-53
ENSG00000151332	MBIP	-1.7112	4.94653	304.018	1.82827e-54	5.04246e-53
ENSG00000126218	F10	-2.60219	1.33858	303.999	1.83905e-54	5.06587e-53
ENSG00000204161	TMEM273	-2.33114	3.18553	303.932	1.87941e-54	5.17061e-53
ENSG00000136108	CKAP2	2.03397	5.53428	303.866	1.92002e-54	5.27576e-53
ENSG00000260976	LINC01633	6.90605	-1.71749	303.817	1.95057e-54	5.35305e-53
ENSG00000144354	CDCA7	3.44714	5.03087	303.446	2.19835e-54	6.02505e-53
ENSG00000166508	MCM7	2.08084	7.69489	303.442	2.20089e-54	6.02505e-53
ENSG00000143476	DTL	2.65734	4.93256	303.436	2.20527e-54	6.02955e-53
ENSG00000278259	MYO19	1.89631	5.98728	303.362	2.25902e-54	6.16888e-53
ENSG00000076248	UNG	1.68822	6.11046	303.033	2.5118e-54	6.8507e-53
ENSG00000160870	CYP3A7	-2.63898	-0.877842	302.93	2.59656e-54	7.07314e-53
ENSG00000114853	ZBTB47	-1.46356	3.72555	302.519	2.96482e-54	8.06636e-53
ENSG00000075702	WDR62	3.10428	4.46061	301.621	3.96348e-54	1.07701e-52
ENSG00000187824	TMEM220	-1.94784	1.80076	301.04	4.78165e-54	1.29774e-52
ENSG00000148483	TMEM236	-2.56487	-0.0089554	301.027	4.80297e-54	1.30193e-52
ENSG00000058335	RASGRF1	-3.67758	3.52636	300.986	4.86631e-54	1.31748e-52
ENSG00000257542	OR7E47P	-2.98361	1.44381	300.559	5.58698e-54	1.51074e-52
ENSG00000109881	CCDC34	2.45901	4.31339	300.274	6.12796e-54	1.655e-52
ENSG00000179051	RCC2	1.69899	8.07788	300.073	6.53912e-54	1.76389e-52
ENSG00000123364	HOXC13	8.57857	2.41728	300.058	6.57194e-54	1.77058e-52
ENSG00000270460	AC106900.1	5.64994	-1.03068	300.037	6.61691e-54	1.78052e-52
ENSG00000174944	P2RY14	-2.31522	1.49355	299.848	7.03335e-54	1.89028e-52
ENSG00000144230	GPR17	-3.28746	-0.743854	299.722	7.32724e-54	1.96687e-52
ENSG00000163412	EIF4E3	-1.77005	4.35137	299.513	7.83988e-54	2.10193e-52
ENSG00000174175	SELP	-2.87688	3.1824	298.944	9.42974e-54	2.52511e-52
ENSG00000070614	NDST1	-1.52236	6.85581	298.937	9.44959e-54	2.52737e-52
ENSG00000160949	TONSL	2.69199	5.02557	298.407	1.12244e-53	2.99843e-52
ENSG00000108823	SGCA	-3.12348	1.86496	298.264	1.17562e-53	3.13669e-52
ENSG00000185519	FAM131C	5.53545	0.609281	298.056	1.25781e-53	3.35194e-52
ENSG00000067208	EVI5	-1.00064	4.3111	298.038	1.265e-53	3.36704e-52
ENSG00000161643	SIGLEC16	-2.63777	-0.392163	298.008	1.27778e-53	3.39696e-52
ENSG00000203523	TAS2R2P	6.49558	-2.08815	297.133	1.6976e-53	4.50761e-52
ENSG00000234456	MAGI2-AS3	-2.24067	3.39566	297.051	1.74346e-53	4.62384e-52
ENSG00000187741	FANCA	2.31582	4.47483	296.925	1.8162e-53	4.81098e-52
ENSG00000267284	AC022031.2	7.56875	0.802414	296.724	1.9387e-53	5.12932e-52
ENSG00000180354	MTURN	-1.89149	4.67061	296.514	2.07618e-53	5.48648e-52
ENSG00000123119	NECAB1	-2.96736	2.00434	296.473	2.10395e-53	5.55322e-52
ENSG00000109686	SH3D19	-1.44802	5.84421	296.43	2.13357e-53	5.62469e-52
ENSG00000168484	SFTPC	-6.10831	11.174	294.946	3.45833e-53	9.10626e-52
ENSG00000134508	CABLES1	-2.28371	4.04353	294.562	3.91956e-53	1.03084e-51
ENSG00000182379	NXPH4	6.29206	4.89685	294.097	4.56262e-53	1.19854e-51
ENSG00000187479	C11orf96	-2.75755	4.84404	294.062	4.61356e-53	1.21048e-51
ENSG00000130821	SLC6A8	4.51082	8.25342	293.795	5.03365e-53	1.31914e-51
ENSG00000162520	SYNC	-2.08877	1.28365	293.601	5.36357e-53	1.40393e-51
ENSG00000100479	POLE2	2.72333	3.09865	293.274	5.96662e-53	1.55993e-51
ENSG00000148516	ZEB1	-1.80635	4.50906	293.126	6.26323e-53	1.63555e-51
ENSG00000171084	FAM86JP	2.4679	2.79455	293.116	6.28302e-53	1.63878e-51
ENSG00000013588	GPRC5A	-3.03505	8.14302	293.095	6.32705e-53	1.64832e-51
ENSG00000111640	GAPDH	2.53404	12.13	292.575	7.49731e-53	1.95089e-51
ENSG00000157510	AFAP1L1	-1.99311	3.89517	291.85	9.50428e-53	2.47022e-51
ENSG00000120334	CENPL	2.04572	3.69622	291.616	1.02596e-52	2.6634e-51
ENSG00000090447	TFAP4	1.89026	4.3962	291.391	1.10449e-52	2.86389e-51
ENSG00000131355	ADGRE3	-3.16079	0.110858	291.291	1.14095e-52	2.95496e-51
ENSG00000124019	FAM124B	-2.34525	0.55469	291.212	1.17083e-52	3.02881e-51
ENSG00000256663	AC112777.1	3.70117	0.147601	290.97	1.26757e-52	3.27523e-51
ENSG00000157110	RBPMS	-1.84342	5.26446	290.506	1.47554e-52	3.80813e-51
ENSG00000094963	FMO2	-3.22178	5.81729	289.925	1.7853e-52	4.6022e-51
ENSG00000179133	C10orf67	-3.52975	-0.252508	289.876	1.81424e-52	4.67135e-51
ENSG00000184730	APOBR	-2.19718	3.93259	289.796	1.86238e-52	4.78972e-51
ENSG00000021852	C8B	-4.85319	0.713801	289.373	2.13971e-52	5.49658e-51
ENSG00000101189	MRGBP	1.6416	5.10862	289.225	2.24567e-52	5.76206e-51
ENSG00000265666	RARA-AS1	-1.59688	1.02918	288.469	2.87859e-52	7.37748e-51
ENSG00000114353	GNAI2	-1.16779	8.15099	288.311	3.03184e-52	7.76124e-51
ENSG00000231322	RPL13AP17	-4.46662	0.452661	288.074	3.27716e-52	8.37951e-51
ENSG00000187513	GJA4	-2.10271	3.06298	287.973	3.38769e-52	8.65212e-51
ENSG00000117245	KIF17	-2.19097	1.2942	287.313	4.20867e-52	1.07365e-50
ENSG00000257167	TMPO-AS1	2.45358	2.15853	287.055	4.58088e-52	1.16725e-50
ENSG00000149534	MS4A2	-2.83835	1.9438	286.802	4.97979e-52	1.26744e-50
ENSG00000153823	PID1	-2.52971	3.73377	286.681	5.18088e-52	1.3171e-50
ENSG00000121621	KIF18A	2.31959	3.65838	286.567	5.37985e-52	1.36611e-50
ENSG00000166313	APBB1	-1.94189	4.10201	286.48	5.53634e-52	1.40423e-50
ENSG00000101146	RAE1	1.49126	5.80699	286.284	5.90546e-52	1.49614e-50
ENSG00000123352	SPATS2	1.35751	5.32146	286.204	6.06273e-52	1.53423e-50
ENSG00000133477	FAM83F	4.7969	5.50341	286.189	6.09305e-52	1.54013e-50
ENSG00000067606	PRKCZ	-1.50582	4.83641	286.157	6.15778e-52	1.55472e-50
ENSG00000161835	GRASP	-2.38794	3.64629	285.994	6.49759e-52	1.63864e-50
ENSG00000260105	AOC4P	-2.65107	-1.86778	285.897	6.70837e-52	1.68987e-50
ENSG00000150995	ITPR1	-1.72636	4.87328	285.723	7.10292e-52	1.78722e-50
ENSG00000073754	CD5L	-4.2476	-1.05564	285.559	7.4967e-52	1.88415e-50
ENSG00000260943	LINC02555	-3.95545	0.0749738	285.549	7.52168e-52	1.88828e-50
ENSG00000158055	GRHL3	6.22319	4.83942	285.285	8.20711e-52	2.05802e-50
ENSG00000180198	RCC1	1.82096	6.08696	284.897	9.32806e-52	2.33646e-50
ENSG00000166961	MS4A15	-4.55996	3.23223	284.7	9.9536e-52	2.49032e-50
ENSG00000146263	MMS22L	1.76744	4.50301	284.482	1.06943e-51	2.67261e-50
ENSG00000140451	PIF1	3.06113	3.08598	284.441	1.08401e-51	2.70597e-50
ENSG00000020256	ZFP64	1.63793	5.188	284.326	1.12614e-51	2.80797e-50
ENSG00000092853	CLSPN	2.92739	3.4196	284.264	1.1495e-51	2.86298e-50
ENSG00000162614	NEXN	-2.17933	3.37728	283.871	1.30871e-51	3.25587e-50
ENSG00000111445	RFC5	1.76845	4.90504	283.761	1.35686e-51	3.37184e-50
ENSG00000114737	CISH	-1.84054	4.37783	283.751	1.36153e-51	3.37965e-50
ENSG00000130829	DUSP9	6.81447	3.55867	283.612	1.42542e-51	3.53428e-50
ENSG00000225101	OR52K3P	-2.89015	-1.79194	283.148	1.66148e-51	4.11496e-50
ENSG00000129675	ARHGEF6	-2.08218	4.4382	283	1.74518e-51	4.31742e-50
ENSG00000011201	ANOS1	-2.7059	5.2955	282.9	1.80362e-51	4.457e-50
ENSG00000147536	GINS4	3.3307	3.79788	282.799	1.86472e-51	4.60284e-50
ENSG00000168539	CHRM1	-4.00594	-0.448199	282.697	1.92901e-51	4.75621e-50
ENSG00000074416	MGLL	-2.31479	6.48701	282.499	2.05939e-51	5.07203e-50
ENSG00000104889	RNASEH2A	2.26973	5.34155	282.291	2.20646e-51	5.42819e-50
ENSG00000205302	SNX2	-0.993522	5.9306	281.377	2.98605e-51	7.33791e-50
ENSG00000145604	SKP2	2.73393	5.79986	281.205	3.16066e-51	7.75837e-50
ENSG00000196511	TPK1	-1.67367	1.98941	280.668	3.77695e-51	9.26087e-50
ENSG00000166510	CCDC68	-2.77055	2.44581	280.503	3.9888e-51	9.76948e-50
ENSG00000069011	PITX1	6.83375	6.48128	280.412	4.11085e-51	1.00572e-49
ENSG00000179855	GIPC3	-1.96104	2.08459	280.379	4.15615e-51	1.01568e-49
ENSG00000071282	LMCD1	-1.74403	5.33701	280.375	4.16211e-51	1.01601e-49
ENSG00000130826	DKC1	1.81127	6.94373	280.111	4.54354e-51	1.1079e-49
ENSG00000197694	SPTAN1	-1.15004	7.93451	279.985	4.73723e-51	1.15386e-49
ENSG00000243364	EFNA4	1.97004	4.0218	279.975	4.7532e-51	1.15647e-49
ENSG00000132646	PCNA	1.89474	7.22963	279.954	4.78611e-51	1.1632e-49
ENSG00000134020	PEBP4	-4.38369	4.041	279.802	5.03329e-51	1.22193e-49
ENSG00000160688	FLAD1	1.55799	5.93585	279.795	5.04427e-51	1.22325e-49
ENSG00000119865	CNRIP1	-1.97826	2.84341	279.764	5.09782e-51	1.23488e-49
ENSG00000255007	LINC02489	-3.87979	-1.71202	279.693	5.2191e-51	1.26287e-49
ENSG00000079616	KIF22	1.6571	5.99806	279.479	5.60369e-51	1.35445e-49
ENSG00000279662	AC131649.2	-2.86836	1.57092	279.241	6.06302e-51	1.46387e-49
ENSG00000149503	INCENP	1.82722	5.19809	279.075	6.40749e-51	1.54535e-49
ENSG00000251026	LINC02163	7.43324	-0.803663	279.063	6.43358e-51	1.54995e-49
ENSG00000110876	SELPLG	-2.21226	5.06035	279.042	6.47749e-51	1.55883e-49
ENSG00000166415	WDR72	5.15586	5.77077	278.208	8.54708e-51	2.05465e-49
ENSG00000076003	MCM6	1.81886	6.23477	277.93	9.37604e-51	2.25147e-49
ENSG00000123219	CENPK	2.61726	3.22989	277.668	1.023e-50	2.45386e-49
ENSG00000143768	LEFTY2	-3.45258	-0.75605	277.624	1.03815e-50	2.4875e-49
ENSG00000108342	CSF3	-4.45737	3.67865	277.482	1.08829e-50	2.60482e-49
ENSG00000147251	DOCK11	-2.0184	4.31545	277.441	1.10307e-50	2.63734e-49
ENSG00000256043	CTSO	-1.64932	5.0539	277.399	1.11869e-50	2.6718e-49
ENSG00000186074	CD300LF	-2.48164	2.91031	277.169	1.20772e-50	2.8813e-49
ENSG00000004866	ST7	-1.09465	4.91922	276.931	1.30742e-50	3.11581e-49
ENSG00000249413	AC116049.1	7.28142	-1.23219	276.863	1.33715e-50	3.18323e-49
ENSG00000182575	NXPH3	-2.8283	1.53115	276.838	1.34854e-50	3.20687e-49
ENSG00000255197	AC090559.1	-2.35538	0.714364	276.368	1.5772e-50	3.74661e-49
ENSG00000144331	ZNF385B	-3.51381	2.93927	276.124	1.71064e-50	4.05922e-49
ENSG00000280399	AC022497.1	-2.7767	-0.115562	276.083	1.73414e-50	4.11058e-49
ENSG00000197879	MYO1C	-1.29114	7.59678	275.538	2.07979e-50	4.92461e-49
ENSG00000189366	ALG1L	4.38784	3.85089	275.513	2.09775e-50	4.96184e-49
ENSG00000144711	IQSEC1	-1.37753	5.5586	275.472	2.12629e-50	5.02043e-49
ENSG00000143248	RGS5	-2.19418	6.01808	275.471	2.12707e-50	5.02043e-49
ENSG00000136732	GYPC	-2.23677	4.35986	275.461	2.13439e-50	5.03233e-49
ENSG00000006625	GGCT	2.00083	5.83245	275.308	2.24583e-50	5.28944e-49
ENSG00000167641	PPP1R14A	-2.41976	2.77096	275.3	2.25222e-50	5.29883e-49
ENSG00000143179	UCK2	2.16378	5.97845	274.88	2.59089e-50	6.08914e-49
ENSG00000178295	GEN1	2.02044	4.69826	274.76	2.69653e-50	6.33068e-49
ENSG00000162267	ITIH3	-2.52099	0.477962	274.618	2.82833e-50	6.63308e-49
ENSG00000169891	REPS2	-1.76178	3.78822	274.37	3.07171e-50	7.1962e-49
ENSG00000176208	ATAD5	2.21033	3.59745	274.315	3.12869e-50	7.32192e-49
ENSG00000163947	ARHGEF3	-1.37436	5.0605	274.244	3.20403e-50	7.49031e-49
ENSG00000074527	NTN4	-2.31828	5.35898	274.142	3.31532e-50	7.7423e-49
ENSG00000006634	DBF4	2.09846	4.44461	274.09	3.37371e-50	7.87032e-49
ENSG00000253293	HOXA10	5.2354	2.93319	274.075	3.39074e-50	7.9017e-49
ENSG00000166965	RCCD1	2.00061	4.26917	273.298	4.39676e-50	1.02353e-48
ENSG00000173207	CKS1B	2.51583	5.53668	273.264	4.44716e-50	1.03418e-48
ENSG00000156876	SASS6	1.69313	3.26449	273.087	4.71767e-50	1.09593e-48
ENSG00000136404	TM6SF1	-2.18079	1.65628	273.056	4.76687e-50	1.10619e-48
ENSG00000206559	ZCWPW2	-1.49078	-0.740609	273.01	4.84115e-50	1.12225e-48
ENSG00000261338	AC021016.1	-1.81406	0.95223	272.996	4.86336e-50	1.12622e-48
ENSG00000113368	LMNB1	2.05933	5.95401	272.869	5.07527e-50	1.17406e-48
ENSG00000112531	QKI	-1.23261	6.79711	272.75	5.2805e-50	1.22026e-48
ENSG00000171303	KCNK3	-3.57037	3.59394	272.62	5.51692e-50	1.27356e-48
ENSG00000124207	CSE1L	1.52016	7.35105	272.465	5.81008e-50	1.33984e-48
ENSG00000259240	MIR4713HG	5.48085	-1.07637	272.316	6.10802e-50	1.40707e-48
ENSG00000120645	IQSEC3	-2.92363	1.53237	271.829	7.18928e-50	1.65443e-48
ENSG00000179094	PER1	-1.95185	6.26954	271.78	7.30916e-50	1.68027e-48
ENSG00000137699	TRIM29	4.77052	8.92049	271.645	7.6484e-50	1.75643e-48
ENSG00000160013	PTGIR	-2.08385	2.3888	271.488	8.06147e-50	1.84937e-48
ENSG00000123342	MMP19	-2.5972	4.75461	271.378	8.36446e-50	1.91689e-48
ENSG00000280255	AC004947.2	-3.4175	-1.90705	271.276	8.65402e-50	1.98119e-48
ENSG00000150764	DIXDC1	-1.64208	3.76457	270.677	1.05816e-49	2.41996e-48
ENSG00000106004	HOXA5	-1.85984	2.50152	270.604	1.08448e-49	2.47759e-48
ENSG00000233854	POU6F2-AS2	7.32037	-0.268107	270.344	1.18332e-49	2.7006e-48
ENSG00000189280	GJB5	5.70362	4.96203	270.28	1.20918e-49	2.75679e-48
ENSG00000157107	FCHO2	-1.3701	4.99952	270.114	1.27815e-49	2.91101e-48
ENSG00000104728	ARHGEF10	-1.84488	4.56045	270.108	1.28088e-49	2.91424e-48
ENSG00000171101	SIGLEC17P	-2.47706	0.183958	270.072	1.29634e-49	2.94636e-48
ENSG00000128059	PPAT	2.23571	4.74321	269.863	1.3908e-49	3.15781e-48
ENSG00000159713	TPPP3	-2.85179	5.30067	269.848	1.39769e-49	3.1702e-48
ENSG00000241717	VWFP1	-2.9958	-1.32352	269.48	1.58177e-49	3.58405e-48
ENSG00000203760	CENPW	3.02403	4.45644	269.477	1.58342e-49	3.58412e-48
ENSG00000175745	NR2F1	-2.0787	4.20238	268.147	2.47672e-49	5.60038e-48
ENSG00000089225	TBX5	-2.18165	3.03583	267.981	2.61969e-49	5.91761e-48
ENSG00000226476	LINC01748	5.67927	1.37463	267.935	2.66039e-49	6.00341e-48
ENSG00000125170	DOK4	-1.45973	4.85614	267.762	2.82016e-49	6.35745e-48
ENSG00000113645	WWC1	-1.6353	5.15781	267.643	2.93488e-49	6.60931e-48
ENSG00000110195	FOLR1	-3.95261	5.03796	267.336	3.25464e-49	7.32195e-48
ENSG00000133030	MPRIP	-1.25094	6.92779	267.22	3.38514e-49	7.60778e-48
ENSG00000164879	CA3	-3.33323	1.32554	267.086	3.54098e-49	7.94994e-48
ENSG00000140044	JDP2	-1.69091	4.84101	266.493	4.32591e-49	9.70233e-48
ENSG00000163239	TDRD10	-3.01973	0.597188	266.314	4.59525e-49	1.0296e-47
ENSG00000140090	SLC24A4	-2.83532	0.17126	266.257	4.68323e-49	1.04825e-47
ENSG00000204397	CARD16	-1.59942	2.99055	265.961	5.17544e-49	1.15724e-47
ENSG00000006377	DLX6	8.0285	2.96224	265.931	5.22815e-49	1.16785e-47
ENSG00000102575	ACP5	-1.93305	6.84177	265.739	5.5793e-49	1.24503e-47
ENSG00000137962	ARHGAP29	-2.36749	5.04583	265.704	5.64445e-49	1.2583e-47
ENSG00000119508	NR4A3	-3.14191	4.12295	265.619	5.80998e-49	1.29389e-47
ENSG00000144120	TMEM177	1.72634	3.63191	265.365	6.32959e-49	1.40819e-47
ENSG00000135218	CD36	-2.927	5.37906	264.645	8.07428e-49	1.79454e-47
ENSG00000233903	#N/A	2.60058	1.61953	264.528	8.40095e-49	1.86526e-47
ENSG00000273162	AL133215.2	3.12722	-0.478296	264.382	8.8268e-49	1.95601e-47
ENSG00000230937	MIR205HG	6.12183	6.6562	264.381	8.82739e-49	1.95601e-47
ENSG00000173898	SPTBN2	2.84538	6.00553	264.348	8.92789e-49	1.9763e-47
ENSG00000224271	AL117329.1	8.09998	0.176271	264.22	9.32395e-49	2.06191e-47
ENSG00000030304	MUSK	-2.75065	-1.25437	264.178	9.45712e-49	2.08927e-47
ENSG00000245614	DDX11-AS1	2.95692	0.29949	264.148	9.55128e-49	2.10796e-47
ENSG00000171992	SYNPO	-2.04958	6.95361	264.129	9.61287e-49	2.11944e-47
ENSG00000163535	SGO2	2.14205	3.9199	264.126	9.62423e-49	2.11983e-47
ENSG00000066336	SPI1	-2.11865	5.20741	264.087	9.75296e-49	2.14604e-47
ENSG00000059573	ALDH18A1	1.29563	6.56862	264.014	9.99674e-49	2.19749e-47
ENSG00000104413	ESRP1	1.65465	7.1026	264.01	1.00107e-48	2.19837e-47
ENSG00000174013	FBXO45	2.18874	5.92171	263.977	1.01202e-48	2.22021e-47
ENSG00000154479	CCDC173	-2.79322	-0.0390779	263.844	1.05879e-48	2.32051e-47
ENSG00000128050	PAICS	2.24365	7.45286	263.757	1.09036e-48	2.38733e-47
ENSG00000168389	MFSD2A	-2.18855	5.18482	263.74	1.0967e-48	2.39884e-47
ENSG00000235505	CASP17P	-2.17096	1.67204	263.649	1.13112e-48	2.47169e-47
ENSG00000114686	MRPL3	1.68511	7.11327	263.5	1.18938e-48	2.59641e-47
ENSG00000114698	PLSCR4	-1.79499	4.50251	263.293	1.27602e-48	2.78281e-47
ENSG00000131381	RBSN	-0.896385	4.76058	262.516	1.66038e-48	3.61746e-47
ENSG00000206190	ATP10A	-2.51088	3.71758	262.291	1.792e-48	3.90038e-47
ENSG00000188910	GJB3	5.16436	5.48082	262.155	1.87627e-48	4.07977e-47
ENSG00000168411	RFWD3	1.50105	5.86783	262.045	1.94809e-48	4.23177e-47
ENSG00000103811	CTSH	-2.24359	8.19768	261.997	1.97958e-48	4.29596e-47
ENSG00000250978	AC079467.1	-4.18968	-0.493928	261.793	2.12149e-48	4.59539e-47
ENSG00000244607	CCDC13	-2.38512	-0.358356	261.793	2.12172e-48	4.59539e-47
ENSG00000228559	AL033519.4	-3.53536	-1.83484	261.781	2.13058e-48	4.61006e-47
ENSG00000138769	CDKL2	-2.64431	1.54455	261.682	2.20346e-48	4.7631e-47
ENSG00000176890	TYMS	2.54473	5.25206	261.384	2.43819e-48	5.26534e-47
ENSG00000274002	AL135999.3	-4.04439	-1.01723	261.119	2.66751e-48	5.75495e-47
ENSG00000161281	COX7A1	-2.19774	2.40916	260.87	2.90288e-48	6.25663e-47
ENSG00000087074	PPP1R15A	-1.78975	6.84895	260.781	2.99164e-48	6.44164e-47
ENSG00000225548	LINC01980	8.86026	2.19989	260.58	3.20334e-48	6.89076e-47
ENSG00000229950	TFAP2A-AS1	3.32966	0.0518788	260.527	3.26214e-48	7.01042e-47
ENSG00000112312	GMNN	2.14658	4.83391	260.43	3.3712e-48	7.23777e-47
ENSG00000214772	AC010168.1	4.80151	0.295177	260.407	3.3979e-48	7.288e-47
ENSG00000124406	ATP8A1	-2.49031	4.2708	260.133	3.72953e-48	7.99154e-47
ENSG00000010292	NCAPD2	2.12448	7.51264	259.69	4.33618e-48	9.28245e-47
ENSG00000250682	LINC00491	7.28576	0.793626	259.633	4.42025e-48	9.45326e-47
ENSG00000259094	AC013457.1	-4.77772	0.300169	259.092	5.31387e-48	1.13534e-46
ENSG00000250874	AC010595.1	7.65	-0.874779	258.827	5.81603e-48	1.24143e-46
ENSG00000131746	TNS4	5.44287	7.00749	258.757	5.95722e-48	1.27034e-46
ENSG00000114270	COL7A1	5.79993	8.15826	258.387	6.75735e-48	1.43957e-46
ENSG00000197168	NEK5	-2.54341	0.820764	258.141	7.34818e-48	1.56393e-46
ENSG00000205086	C2orf91	-3.4796	-1.196	258.034	7.62073e-48	1.62038e-46
ENSG00000139726	DENR	1.09968	6.50455	257.877	8.04067e-48	1.70802e-46
ENSG00000215784	FAM72D	3.14913	0.0316272	257.476	9.2203e-48	1.95672e-46
ENSG00000128918	ALDH1A2	-2.99759	2.5551	257.386	9.50564e-48	2.01534e-46
ENSG00000278023	RDM1	3.96054	0.0482438	257.306	9.76923e-48	2.06924e-46
ENSG00000181938	GINS3	2.06118	3.91231	257.167	1.02441e-47	2.16774e-46
ENSG00000136518	ACTL6A	2.37528	7.22444	257.061	1.06235e-47	2.24588e-46
ENSG00000135929	CYP27A1	-2.37182	5.74049	256.665	1.21584e-47	2.5679e-46
ENSG00000166548	TK2	-1.13432	4.6232	256.498	1.28754e-47	2.71675e-46
ENSG00000259345	AC013652.1	3.75094	1.45106	256.342	1.3579e-47	2.86247e-46
ENSG00000164530	PI16	-3.80649	0.796288	256.103	1.47335e-47	3.10288e-46
ENSG00000004478	FKBP4	2.16704	7.8686	255.846	1.60905e-47	3.38544e-46
ENSG00000214106	PAXIP1-AS2	-1.3339	1.96989	255.787	1.64158e-47	3.4506e-46
ENSG00000139132	FGD4	-1.59782	4.19203	255.692	1.69559e-47	3.56075e-46
ENSG00000249001	AC093895.2	5.32529	1.2216	255.682	1.70139e-47	3.56952e-46
ENSG00000213551	DNAJC9	1.36861	4.53169	255.455	1.83907e-47	3.85473e-46
ENSG00000166451	CENPN	2.21511	4.39512	255.425	1.85762e-47	3.88991e-46
ENSG00000065413	ANKRD44	-1.79329	3.93974	255.159	2.03499e-47	4.25729e-46
ENSG00000213186	TRIM59	2.5226	4.22036	255.126	2.05776e-47	4.30085e-46
ENSG00000180769	WDFY3-AS2	-1.74035	0.94024	254.678	2.39898e-47	5.00929e-46
ENSG00000153902	LGI4	-1.97769	1.27267	254.569	2.49064e-47	5.19578e-46
ENSG00000109610	SOD3	-2.40178	4.61124	254.536	2.51885e-47	5.24966e-46
ENSG00000040275	SPDL1	1.54866	3.7755	254.355	2.68011e-47	5.58048e-46
ENSG00000205704	LINC00634	5.10938	-0.965905	254.134	2.89085e-47	6.01361e-46
ENSG00000125910	S1PR4	-2.33072	2.27976	254.088	2.937e-47	6.10387e-46
ENSG00000166348	USP54	-1.43401	5.28343	253.868	3.16693e-47	6.57555e-46
ENSG00000079462	PAFAH1B3	2.3794	5.2101	253.51	3.57989e-47	7.426e-46
ENSG00000168734	PKIG	-1.6725	5.04017	253.27	3.88675e-47	8.05497e-46
ENSG00000131876	SNRPA1	1.42167	5.45753	253.045	4.19985e-47	8.6957e-46
ENSG00000132436	FIGNL1	2.02798	4.63434	253.023	4.23061e-47	8.75119e-46
ENSG00000105383	CD33	-2.18044	2.22257	252.772	4.61171e-47	9.53057e-46
ENSG00000239672	NME1	2.22915	6.15482	252.662	4.78894e-47	9.88759e-46
ENSG00000182057	OGFRP1	2.61493	0.511351	252.477	5.10241e-47	1.0525e-45
ENSG00000227051	C14orf132	-2.39491	4.47123	252.399	5.24146e-47	1.08017e-45
ENSG00000272760	AC093726.1	-1.50386	0.699502	252.384	5.26847e-47	1.08473e-45
ENSG00000176619	LMNB2	2.07112	7.29763	252.375	5.28531e-47	1.08718e-45
ENSG00000152527	PLEKHH2	-2.20731	3.92511	252.074	5.86003e-47	1.20428e-45
ENSG00000101347	SAMHD1	-1.71913	6.84153	252.034	5.9423e-47	1.22005e-45
ENSG00000032219	ARID4A	-1.02369	4.24182	252.012	5.98732e-47	1.22815e-45
ENSG00000248740	LINC02428	7.00913	-0.156117	251.588	6.92637e-47	1.41946e-45
ENSG00000145868	FBXO38	-0.741336	5.00894	251.498	7.1445e-47	1.4628e-45
ENSG00000073282	TP63	5.72757	8.89551	251.431	7.31112e-47	1.49553e-45
ENSG00000018625	ATP1A2	-3.55149	1.0966	251.306	7.6315e-47	1.55962e-45
ENSG00000128713	HOXD11	8.61923	1.89853	251.196	7.92502e-47	1.61811e-45
ENSG00000251322	SHANK3	-1.50631	4.8648	251.148	8.05782e-47	1.64371e-45
ENSG00000111879	FAM184A	-2.60252	2.558	251.086	8.23075e-47	1.67743e-45
ENSG00000137648	TMPRSS4	5.6167	7.89044	251.027	8.39966e-47	1.71028e-45
ENSG00000280206	AC026401.3	2.37291	3.76369	250.967	8.57367e-47	1.7441e-45
ENSG00000184557	SOCS3	-1.92738	7.5818	250.89	8.80382e-47	1.78927e-45
ENSG00000163827	LRRC2	-2.73498	-0.208864	250.537	9.94408e-47	2.01916e-45
ENSG00000113569	NUP155	1.80689	6.30173	250.451	1.02409e-46	2.07753e-45
ENSG00000164087	POC1A	1.78853	3.40245	250.447	1.0256e-46	2.07867e-45
ENSG00000153446	C16orf89	-3.8618	5.11788	250.19	1.12032e-46	2.26857e-45
ENSG00000240694	PNMA2	-2.64475	2.63234	250.182	1.12347e-46	2.27287e-45
ENSG00000085563	ABCB1	-2.42086	1.63755	250.103	1.15441e-46	2.33332e-45
ENSG00000124787	RPP40	1.97621	3.14605	250.095	1.15773e-46	2.3379e-45
ENSG00000248608	AC133963.1	-3.44246	-1.91124	250.058	1.17244e-46	2.36544e-45
ENSG00000228288	PCAT6	3.10997	2.56385	249.92	1.22973e-46	2.47876e-45
ENSG00000115368	WDR75	1.29412	5.81464	249.714	1.32006e-46	2.6584e-45
ENSG00000163468	CCT3	1.39578	8.41559	249.659	1.34545e-46	2.70707e-45
ENSG00000213088	ACKR1	-3.301	4.02627	249.412	1.46491e-46	2.94476e-45
ENSG00000130518	IQCN	-2.64309	2.62929	249.096	1.63348e-46	3.28063e-45
ENSG00000259306	AC020891.2	6.60974	-1.34332	249.09	1.63703e-46	3.28477e-45
ENSG00000106100	NOD1	-1.15509	3.98882	248.944	1.72157e-46	3.45127e-45
ENSG00000143633	C1orf131	1.46067	4.17149	248.83	1.79062e-46	3.58644e-45
ENSG00000105643	ARRDC2	-1.4798	5.0091	248.704	1.86968e-46	3.74139e-45
ENSG00000058804	NDC1	1.55761	5.6296	248.601	1.93786e-46	3.87432e-45
ENSG00000152455	SUV39H2	1.68818	3.76674	248.438	2.04951e-46	4.09383e-45
ENSG00000137135	ARHGEF39	2.95727	3.37037	248.432	2.05422e-46	4.09954e-45
ENSG00000241839	PLEKHO2	-1.49194	5.61279	248.413	2.06739e-46	4.1221e-45
ENSG00000149131	SERPING1	-1.93212	8.23551	248.39	2.08367e-46	4.15081e-45
ENSG00000166974	MAPRE2	-1.49023	5.14161	248.213	2.21521e-46	4.40887e-45
ENSG00000154262	ABCA6	-2.26906	2.46092	248.004	2.38112e-46	4.73481e-45
ENSG00000152484	USP12	-0.996129	5.1177	247.994	2.38917e-46	4.74654e-45
ENSG00000267583	AC007998.3	-2.17857	-1.07073	247.979	2.40167e-46	4.76709e-45
ENSG00000172602	RND1	-3.30612	4.36621	247.874	2.49008e-46	4.93813e-45
ENSG00000164466	SFXN1	1.98683	6.09974	247.763	2.58785e-46	5.12743e-45
ENSG00000130988	RGN	-2.82651	1.58983	247.727	2.61995e-46	5.18638e-45
ENSG00000028528	SNX1	-0.802752	6.82871	247.535	2.79937e-46	5.53659e-45
ENSG00000263745	AP005230.1	5.90504	0.623412	247.406	2.92784e-46	5.78549e-45
ENSG00000096063	SRPK1	1.45755	6.40888	247.285	3.05232e-46	6.02608e-45
ENSG00000144452	ABCA12	6.14144	4.58003	247.148	3.20037e-46	6.31273e-45
ENSG00000104974	LILRA1	-2.24376	0.636521	247.144	3.20504e-46	6.3163e-45
ENSG00000107242	PIP5K1B	-2.63341	3.15434	246.982	3.3898e-46	6.67447e-45
ENSG00000254854	AP003390.1	4.60271	0.464017	246.898	3.48893e-46	6.86353e-45
ENSG00000197822	OCLN	-2.08015	3.54527	246.609	3.85603e-46	7.57896e-45
ENSG00000171885	AQP4	-4.22912	6.2791	246.046	4.68521e-46	9.20049e-45
ENSG00000180061	TMEM150B	-2.42593	1.56313	246.016	4.73463e-46	9.2893e-45
ENSG00000166278	C2	-2.12719	5.57089	245.926	4.88444e-46	9.57472e-45
ENSG00000165810	BTNL9	-3.3149	3.59693	245.853	5.00965e-46	9.81145e-45
ENSG00000260936	#N/A	-2.12217	-0.588945	245.817	5.07276e-46	9.92625e-45
ENSG00000117595	IRF6	2.75576	8.20066	245.782	5.13497e-46	1.00391e-44
ENSG00000167670	CHAF1A	2.17608	5.23874	245.66	5.35637e-46	1.04627e-44
ENSG00000237813	AC002066.1	-2.75862	-1.75101	245.541	5.58059e-46	1.0891e-44
ENSG00000154767	XPC	-1.00944	4.81724	245.52	5.62272e-46	1.09636e-44
ENSG00000162433	AK4	3.0712	5.52897	245.453	5.75366e-46	1.1209e-44
ENSG00000268355	AC243960.3	-2.51183	-1.82637	245.342	5.9794e-46	1.16385e-44
ENSG00000106268	NUDT1	1.94103	4.76398	245.115	6.46945e-46	1.25813e-44
ENSG00000232006	AC005537.2	5.17692	0.966226	244.942	6.86815e-46	1.33449e-44
ENSG00000012171	SEMA3B	-2.76425	4.43648	244.845	7.10495e-46	1.37928e-44
ENSG00000237413	AC096531.2	-3.92229	-0.952392	244.833	7.13271e-46	1.38346e-44
ENSG00000172794	RAB37	-2.11781	2.09311	244.819	7.16922e-46	1.38932e-44
ENSG00000271936	AC012073.1	1.96377	0.855083	244.538	7.90261e-46	1.5301e-44
ENSG00000261373	VPS9D1-AS1	3.67145	3.40292	243.969	9.62553e-46	1.86206e-44
ENSG00000166123	GPT2	2.8307	5.45816	243.539	1.11763e-45	2.16016e-44
ENSG00000145029	NICN1	-1.12631	3.37457	243.532	1.12058e-45	2.16397e-44
ENSG00000153904	DDAH1	-2.05102	5.06669	243.526	1.1229e-45	2.16657e-44
ENSG00000127954	STEAP4	-3.25814	6.02869	243.256	1.23322e-45	2.37734e-44
ENSG00000182985	CADM1	-2.58411	5.8243	243.205	1.25514e-45	2.41749e-44
ENSG00000144668	ITGA9	-2.22236	4.16085	242.848	1.42088e-45	2.73326e-44
ENSG00000127586	CHTF18	2.49837	4.72399	242.847	1.42156e-45	2.73326e-44
ENSG00000144681	STAC	-3.00952	2.61243	242.809	1.44036e-45	2.76699e-44
ENSG00000163882	POLR2H	2.0222	6.5516	242.755	1.46784e-45	2.81734e-44
ENSG00000115507	OTX1	4.76475	3.96799	242.734	1.47832e-45	2.83499e-44
ENSG00000198576	ARC	-3.13803	1.11608	242.56	1.5705e-45	3.00915e-44
ENSG00000099901	RANBP1	1.88188	6.84581	242.463	1.62483e-45	3.11055e-44
ENSG00000243587	#N/A	4.15684	2.28537	242.311	1.71271e-45	3.27595e-44
ENSG00000173950	XXYLT1	2.34407	5.96748	242.103	1.84129e-45	3.51883e-44
ENSG00000121068	TBX2	-2.06416	4.81131	242.068	1.86399e-45	3.55914e-44
ENSG00000205420	KRT6A	8.16172	11.6597	241.662	2.14698e-45	4.09596e-44
ENSG00000110107	PRPF19	1.11818	7.37892	241.626	2.17399e-45	4.1439e-44
ENSG00000176438	SYNE3	-2.0413	3.39412	241.529	2.24861e-45	4.28244e-44
ENSG00000205488	CALML3-AS1	6.13472	2.50511	241.466	2.29876e-45	4.37418e-44
ENSG00000168631	MUCL3	-3.95211	0.87031	240.602	3.10603e-45	5.9052e-44
ENSG00000229155	LINC02038	-3.11996	-1.11893	240.26	3.49895e-45	6.64651e-44
ENSG00000157734	SNX22	-1.99487	2.54164	240.201	3.57203e-45	6.77949e-44
ENSG00000186105	LRRC70	-1.82022	-1.32232	240.039	3.77919e-45	7.16651e-44
ENSG00000103550	KNOP1	1.3362	4.58916	240.023	3.80028e-45	7.20032e-44
ENSG00000168779	SHOX2	5.41259	2.9862	239.565	4.45988e-45	8.44281e-44
ENSG00000118946	PCDH17	-2.04239	4.44894	239.511	4.54365e-45	8.59403e-44
ENSG00000081791	DELE1	-0.943895	5.32628	239.427	4.6789e-45	8.84228e-44
ENSG00000149201	CCDC81	-2.01505	-0.207781	239.086	5.27102e-45	9.95277e-44
ENSG00000007129	CEACAM21	-2.29847	1.10531	239.035	5.36521e-45	1.0122e-43
ENSG00000137310	TCF19	1.80491	5.26559	238.837	5.74971e-45	1.08381e-43
ENSG00000172260	NEGR1	-2.68201	2.0051	238.818	5.78942e-45	1.09037e-43
ENSG00000171476	HOPX	-2.75982	6.41748	238.73	5.96894e-45	1.12322e-43
ENSG00000186081	KRT5	7.37246	12.252	238.531	6.39913e-45	1.20314e-43
ENSG00000154146	NRGN	-2.76372	4.07111	238.485	6.50303e-45	1.22164e-43
ENSG00000131187	F12	3.71289	3.2219	238.394	6.71454e-45	1.2603e-43
ENSG00000264425	MIR4653	4.04329	-1.1912	238.377	6.75423e-45	1.26668e-43
ENSG00000182957	SPATA13	-1.60432	4.55636	238.193	7.20188e-45	1.34948e-43
ENSG00000081277	PKP1	6.19918	9.69646	238.186	7.21951e-45	1.35164e-43
ENSG00000134962	KLB	-3.26695	0.828165	237.945	7.85365e-45	1.46912e-43
ENSG00000116701	NCF2	-1.95676	5.40906	237.932	7.89097e-45	1.47485e-43
ENSG00000130755	GMFG	-2.04705	4.35574	237.864	8.07959e-45	1.50883e-43
ENSG00000080546	SESN1	-1.3794	4.57916	237.765	8.36506e-45	1.56082e-43
ENSG00000120055	C10orf95	-2.08436	0.250245	237.522	9.10868e-45	1.69814e-43
ENSG00000113231	PDE8B	-1.65976	2.43991	237.388	9.54453e-45	1.77789e-43
ENSG00000261236	BOP1	2.11996	6.44199	237.383	9.56148e-45	1.77955e-43
ENSG00000117407	ARTN	5.30684	4.2527	237.312	9.80321e-45	1.823e-43
ENSG00000279805	Z95114.3	-2.42769	-1.20388	237.301	9.84155e-45	1.82859e-43
ENSG00000173706	HEG1	-1.91598	6.74303	237.204	1.01814e-44	1.89015e-43
ENSG00000224984	AL512363.1	6.9136	0.656753	237.2	1.01932e-44	1.89076e-43
ENSG00000170367	CST5	-3.58887	-2.01507	237.184	1.02514e-44	1.89995e-43
ENSG00000180440	SERTM1	-4.30499	1.01635	237.042	1.07752e-44	1.99536e-43
ENSG00000101695	RNF125	-1.75763	2.61658	236.96	1.10884e-44	2.05164e-43
ENSG00000104067	TJP1	-1.22433	6.72103	236.832	1.1596e-44	2.14375e-43
ENSG00000188486	H2AX	2.00714	6.02486	236.733	1.20061e-44	2.21771e-43
ENSG00000169684	CHRNA5	3.18221	1.97964	236.612	1.25251e-44	2.31164e-43
ENSG00000171864	PRND	-3.64461	0.179446	236.184	1.4552e-44	2.6835e-43
ENSG00000160124	CCDC58	2.00221	4.53973	236.117	1.4902e-44	2.74575e-43
ENSG00000138771	SHROOM3	-1.9225	5.31157	236.061	1.51931e-44	2.79704e-43
ENSG00000039523	RIPOR1	-1.27525	6.13213	235.878	1.62041e-44	2.9807e-43
ENSG00000224982	TMEM233	-1.99055	-0.447341	235.725	1.70954e-44	3.14203e-43
ENSG00000249669	CARMN	-2.00296	0.245623	235.664	1.74647e-44	3.20723e-43
ENSG00000090339	ICAM1	-2.60362	7.59302	235.618	1.77474e-44	3.25644e-43
ENSG00000272463	AL357054.4	-2.33961	0.0958836	235.561	1.81086e-44	3.31996e-43
ENSG00000104140	RHOV	4.46214	5.79041	235.138	2.10043e-44	3.84765e-43
ENSG00000164088	PPM1M	-1.24182	4.51271	234.587	2.54929e-44	4.66602e-43
ENSG00000279026	AC005225.4	-1.9205	-1.46807	234.062	3.0655e-44	5.60621e-43
ENSG00000262185	LINC02861	-2.57224	-1.10109	234	3.13295e-44	5.72482e-43
ENSG00000257038	AP002761.3	-2.16822	-1.4224	233.924	3.21826e-44	5.87585e-43
ENSG00000184363	PKP3	2.37365	6.98726	233.912	3.23164e-44	5.89541e-43
ENSG00000138670	RASGEF1B	-1.85566	4.42993	233.782	3.38271e-44	6.16591e-43
ENSG00000159147	DONSON	1.69476	4.1547	233.725	3.45109e-44	6.28536e-43
ENSG00000119655	NPC2	-1.62932	8.19408	233.696	3.48651e-44	6.34465e-43
ENSG00000166128	RAB8B	-1.34968	5.00731	233.654	3.53819e-44	6.43339e-43
ENSG00000126895	AVPR2	-2.68086	-0.547289	233.646	3.54889e-44	6.44753e-43
ENSG00000127603	MACF1	-1.51266	7.98636	233.576	3.63787e-44	6.60377e-43
ENSG00000196550	FAM72A	2.24221	0.916967	233.461	3.78747e-44	6.86968e-43
ENSG00000047644	WWC3	-1.31803	6.02497	233.413	3.85242e-44	6.98176e-43
ENSG00000163655	GMPS	1.7577	7.17751	233.319	3.98156e-44	7.20989e-43
ENSG00000134757	DSG3	8.1376	8.50151	233.247	4.08422e-44	7.38972e-43
ENSG00000259976	AC093010.2	-1.77282	2.98718	233.177	4.18568e-44	7.56711e-43
ENSG00000013810	TACC3	1.96857	6.04268	233.115	4.27815e-44	7.72795e-43
ENSG00000232354	VIPR1-AS1	-2.44324	-0.730238	233.05	4.37695e-44	7.89997e-43
ENSG00000142632	ARHGEF19	2.23113	5.65858	232.901	4.61186e-44	8.31716e-43
ENSG00000168907	PLA2G4F	-2.65848	4.39497	232.816	4.75323e-44	8.56512e-43
ENSG00000156049	GNA14	-2.57964	1.97895	232.779	4.81572e-44	8.67065e-43
ENSG00000261189	AL031058.1	3.24744	1.72092	232.76	4.84676e-44	8.71942e-43
ENSG00000134222	PSRC1	2.02884	3.61161	232.613	5.10538e-44	9.17722e-43
ENSG00000091127	PUS7	1.81009	5.17781	232.592	5.14353e-44	9.23828e-43
ENSG00000168306	ACOX2	-2.24455	1.96372	232.577	5.16953e-44	9.27744e-43
ENSG00000078596	ITM2A	-2.32794	4.19019	232.556	5.209e-44	9.34069e-43
ENSG00000150753	CCT5	1.82245	8.51577	231.995	6.3471e-44	1.13723e-42
ENSG00000107833	NPM3	2.35045	5.25507	231.983	6.37333e-44	1.141e-42
ENSG00000273226	AL391834.2	-1.60385	-0.31515	231.944	6.46317e-44	1.15615e-42
ENSG00000112367	FIG4	-1.10783	4.2453	231.941	6.46904e-44	1.15626e-42
ENSG00000247199	AC011346.1	-1.99758	-1.92723	231.822	6.74703e-44	1.20498e-42
ENSG00000172889	EGFL7	-1.82923	5.08166	231.809	6.7777e-44	1.20947e-42
ENSG00000175792	RUVBL1	1.5681	6.53768	231.564	7.38932e-44	1.31755e-42
ENSG00000245025	AC107959.1	-1.79896	-0.40519	231.262	8.21884e-44	1.46428e-42
ENSG00000165905	LARGE2	3.19373	5.78201	231.136	8.5929e-44	1.52969e-42
ENSG00000173457	PPP1R14B	2.00181	6.45677	230.991	9.04404e-44	1.6087e-42
ENSG00000203804	ADAMTSL4-AS1	-2.04896	-1.02954	230.895	9.35801e-44	1.66321e-42
ENSG00000051596	THOC3	2.36275	4.3733	230.093	1.24221e-43	2.20602e-42
ENSG00000267530	LINC01836	-2.63302	-0.42123	229.965	1.29942e-43	2.30577e-42
ENSG00000096088	PGC	-4.64087	5.91118	229.945	1.30856e-43	2.32012e-42
ENSG00000101665	SMAD7	-1.60232	4.5806	229.749	1.40248e-43	2.48466e-42
ENSG00000146143	PRIM2	1.64884	4.44416	229.733	1.41072e-43	2.49725e-42
ENSG00000187116	LILRA5	-2.45265	2.34502	229.639	1.45828e-43	2.57937e-42
ENSG00000184497	TMEM255B	-1.71499	2.58559	229.319	1.63298e-43	2.88606e-42
ENSG00000163817	SLC6A20	-3.1811	1.37011	229.271	1.66116e-43	2.93353e-42
ENSG00000173611	SCAI	-1.16742	3.68306	228.986	1.83734e-43	3.24205e-42
ENSG00000280047	AC091825.3	-1.48554	-0.6342	228.921	1.88004e-43	3.31475e-42
ENSG00000116141	MARK1	2.70667	5.00396	228.898	1.89558e-43	3.33949e-42
ENSG00000135636	DYSF	-1.9742	4.91184	228.625	2.08771e-43	3.67504e-42
ENSG00000258932	AL390334.1	6.91074	-0.598985	228.572	2.1275e-43	3.7421e-42
ENSG00000108946	PRKAR1A	-0.876223	7.86509	228.48	2.19789e-43	3.86283e-42
ENSG00000257636	G2E3-AS1	8.25793	0.648134	228.347	2.30367e-43	4.04552e-42
ENSG00000100304	TTLL12	2.21854	7.08012	228.266	2.37083e-43	4.16016e-42
ENSG00000006638	TBXA2R	-1.66872	1.19148	227.982	2.62149e-43	4.59635e-42
ENSG00000164934	DCAF13	1.51743	6.02284	227.881	2.71706e-43	4.76013e-42
ENSG00000214274	ANG	-1.8141	2.3801	227.561	3.04365e-43	5.32808e-42
ENSG00000130037	KCNA5	-3.07923	-0.473108	227.438	3.17939e-43	5.56128e-42
ENSG00000214160	ALG3	2.18509	6.89883	227.351	3.27927e-43	5.73145e-42
ENSG00000185686	PRAME	8.37716	6.03653	227.337	3.295e-43	5.7544e-42
ENSG00000029153	ARNTL2	3.38026	6.4282	227.127	3.55016e-43	6.19511e-42
ENSG00000230798	FOXD3-AS1	7.3244	0.655469	226.976	3.74537e-43	6.5263e-42
ENSG00000133661	SFTPD	-3.91558	7.01841	226.976	3.74586e-43	6.5263e-42
ENSG00000196329	GIMAP5	-2.3239	1.14147	226.839	3.93236e-43	6.84584e-42
ENSG00000178363	CALML3	9.18011	8.16676	226.797	3.99066e-43	6.94186e-42
ENSG00000166928	MS4A14	-2.30048	0.9601	226.635	4.22785e-43	7.34867e-42
ENSG00000232044	SILC1	-3.80974	-2.00749	226.331	4.70865e-43	8.17795e-42
ENSG00000183048	SLC25A10	2.27556	4.05805	226.294	4.77127e-43	8.28019e-42
ENSG00000081189	MEF2C	-1.8883	4.30283	226.291	4.77594e-43	8.2818e-42
ENSG00000163467	TSACC	2.78478	-0.43691	226.256	4.83709e-43	8.38126e-42
ENSG00000163923	RPL39L	3.61735	5.05296	226.193	4.94611e-43	8.56344e-42
ENSG00000087274	ADD1	-0.962133	7.55082	226.169	4.98842e-43	8.62992e-42
ENSG00000083307	GRHL2	1.69632	6.37853	226.103	5.10708e-43	8.8283e-42
ENSG00000178568	ERBB4	-3.14492	1.12622	226.018	5.26331e-43	9.09124e-42
ENSG00000237594	AP000251.1	4.74423	-0.508455	225.922	5.44644e-43	9.40021e-42
ENSG00000141527	CARD14	3.29374	3.06765	225.742	5.80595e-43	1.00129e-41
ENSG00000226421	SLC25A5P5	4.51746	-0.403995	225.726	5.83905e-43	1.00621e-41
ENSG00000183010	PYCR1	2.89887	6.29938	225.504	6.3185e-43	1.08798e-41
ENSG00000100297	MCM5	1.63954	6.85114	225.431	6.48419e-43	1.11565e-41
ENSG00000113460	BRIX1	1.80538	6.02833	225.395	6.567e-43	1.12901e-41
ENSG00000048991	R3HDM1	1.2327	5.49236	225.365	6.63929e-43	1.14055e-41
ENSG00000154227	CERS3	7.77031	4.71575	225.281	6.84058e-43	1.17422e-41
ENSG00000132423	COQ3	1.68618	3.5639	224.913	7.79607e-43	1.3372e-41
ENSG00000106031	HOXA13	7.90023	1.4746	224.909	7.80655e-43	1.33795e-41
ENSG00000125409	TEKT3	-2.43784	-1.01594	224.879	7.88958e-43	1.35114e-41
ENSG00000064102	INTS13	1.68295	5.37264	224.693	8.43168e-43	1.44286e-41
ENSG00000139173	TMEM117	2.69027	4.06087	224.688	8.44644e-43	1.44426e-41
ENSG00000076641	PAG1	-1.78863	4.52801	224.67	8.50012e-43	1.45232e-41
ENSG00000118518	RNF146	-0.882719	4.59762	224.561	8.83629e-43	1.50859e-41
ENSG00000154556	SORBS2	-2.52136	3.57224	224.409	9.32638e-43	1.59103e-41
ENSG00000124466	LYPD3	5.85617	7.16887	224.269	9.80438e-43	1.67128e-41
ENSG00000133574	GIMAP4	-2.05088	4.70735	224.263	9.82585e-43	1.67365e-41
ENSG00000144161	ZC3H8	1.42374	3.86509	224.257	9.84528e-43	1.67567e-41
ENSG00000107719	PALD1	-1.87574	3.91349	223.971	1.09009e-42	1.8539e-41
ENSG00000068028	RASSF1	-1.09045	4.39782	223.905	1.11622e-42	1.89688e-41
ENSG00000144395	CCDC150	3.06755	1.79838	223.798	1.15954e-42	1.969e-41
ENSG00000088387	DOCK9	-1.44057	6.27884	223.792	1.16199e-42	1.97164e-41
ENSG00000204136	GGTA1P	-2.11846	2.73601	223.75	1.17969e-42	2.00012e-41
ENSG00000136270	TBRG4	1.48261	6.39021	223.685	1.20711e-42	2.04505e-41
ENSG00000165084	C8orf34	-2.71786	0.766289	223.628	1.23212e-42	2.08582e-41
ENSG00000136960	ENPP2	-2.21403	5.69326	223.612	1.23897e-42	2.09581e-41
ENSG00000163637	PRICKLE2	-1.75665	3.8055	223.351	1.35996e-42	2.29872e-41
ENSG00000163781	TOPBP1	1.65908	6.30372	223.186	1.44238e-42	2.43616e-41
ENSG00000143878	RHOB	-1.74926	7.69903	223.12	1.47637e-42	2.49167e-41
ENSG00000174502	SLC26A9	-3.19332	3.37173	222.931	1.57947e-42	2.66364e-41
ENSG00000137976	DNASE2B	-3.24111	-0.442483	222.87	1.61447e-42	2.72058e-41
ENSG00000136122	BORA	1.7907	3.10246	222.814	1.64677e-42	2.7729e-41
ENSG00000110786	PTPN5	-3.18653	-1.34651	222.678	1.72873e-42	2.9087e-41
ENSG00000012048	BRCA1	1.99387	4.58959	222.504	1.83953e-42	3.09277e-41
ENSG00000248268	AC010275.1	6.59664	0.324098	222.366	1.93277e-42	3.24571e-41
ENSG00000138835	RGS3	-1.41807	5.41083	222.365	1.93344e-42	3.24571e-41
ENSG00000105991	HOXA1	3.09828	2.29028	222.329	1.95793e-42	3.28433e-41
ENSG00000278514	AC068831.7	4.89029	-1.40716	222.316	1.96744e-42	3.29778e-41
ENSG00000067560	RHOA	-0.931058	8.75672	222.293	1.9836e-42	3.32234e-41
ENSG00000118729	CASQ2	-3.21212	0.535503	222.263	2.00475e-42	3.35523e-41
ENSG00000012211	PRICKLE3	1.57817	4.55167	222.247	2.01657e-42	3.37245e-41
ENSG00000107738	VSIR	-1.67602	5.90291	222.172	2.07112e-42	3.46106e-41
ENSG00000189057	FAM111B	3.10925	4.06629	222.125	2.10589e-42	3.51651e-41
ENSG00000019102	VSIG2	-3.31118	3.43777	221.866	2.31006e-42	3.85451e-41
ENSG00000105483	CARD8	-1.26143	4.6213	221.829	2.34112e-42	3.9034e-41
ENSG00000148795	CYP17A1	-2.46291	-1.3341	221.779	2.3831e-42	3.9704e-41
ENSG00000139874	SSTR1	-3.5721	1.60603	221.747	2.41065e-42	4.01327e-41
ENSG00000174640	SLCO2A1	-2.67691	5.77051	221.485	2.64702e-42	4.40346e-41
ENSG00000198443	KRTAP4-1	7.13642	-0.291318	221.296	2.83258e-42	4.7086e-41
ENSG00000182040	USH1G	7.26264	2.68634	221.238	2.89121e-42	4.80245e-41
ENSG00000124731	TREM1	-2.74817	4.60926	221.226	2.90393e-42	4.81996e-41
ENSG00000064886	CHI3L2	-3.17652	4.02136	221.119	3.01776e-42	5.00513e-41
ENSG00000174891	RSRC1	1.58029	5.46124	221.082	3.05798e-42	5.06804e-41
ENSG00000137575	SDCBP	-1.22409	7.56877	220.852	3.31994e-42	5.49806e-41
ENSG00000115841	RMDN2	-1.50813	2.52004	220.761	3.42909e-42	5.67456e-41
ENSG00000152256	PDK1	2.11257	5.81299	220.726	3.47247e-42	5.74206e-41
ENSG00000111341	MGP	-2.39643	7.08537	220.583	3.65534e-42	6.03993e-41
ENSG00000213463	SYNJ2BP	-0.902002	5.04125	220.164	4.24591e-42	7.01052e-41
ENSG00000111669	TPI1	1.75213	9.77392	220.052	4.42077e-42	7.29377e-41
ENSG00000156787	TBC1D31	1.45924	3.65399	220.001	4.50158e-42	7.42155e-41
ENSG00000142405	NLRP12	-2.83021	-0.259649	219.893	4.67913e-42	7.70853e-41
ENSG00000184992	BRI3BP	1.66174	5.43946	219.657	5.09202e-42	8.38248e-41
ENSG00000136231	IGF2BP3	5.01039	4.63452	219.404	5.57611e-42	9.17256e-41
ENSG00000144677	CTDSPL	-1.17963	5.6076	219.355	5.67447e-42	9.3274e-41
ENSG00000071246	VASH1	-1.62062	4.45638	219.267	5.8552e-42	9.61733e-41
ENSG00000159596	TMEM69	1.17323	5.02042	219.133	6.1442e-42	1.00845e-40
ENSG00000198373	WWP2	-0.969786	5.93966	219.109	6.19779e-42	1.01649e-40
ENSG00000177098	SCN4B	-2.49392	3.28646	219.075	6.27282e-42	1.02804e-40
ENSG00000242600	MBL1P	-2.57924	-0.0408541	218.992	6.46334e-42	1.05847e-40
ENSG00000131462	TUBG1	1.39984	5.78263	218.9	6.67899e-42	1.09298e-40
ENSG00000111344	RASAL1	4.14278	3.28724	218.891	6.70083e-42	1.09574e-40
ENSG00000261762	AC027228.2	3.30571	0.193758	218.877	6.73552e-42	1.1006e-40
ENSG00000265972	TXNIP	-1.90595	8.79543	218.849	6.80275e-42	1.11076e-40
ENSG00000134243	SORT1	-1.57115	6.62878	218.766	7.00861e-42	1.14353e-40
ENSG00000188921	HACD4	-1.77962	4.1739	218.736	7.08387e-42	1.15496e-40
ENSG00000214826	DDX12P	3.08015	2.53358	218.723	7.11621e-42	1.15938e-40
ENSG00000167553	TUBA1C	1.80453	7.97466	218.704	7.16492e-42	1.16645e-40
ENSG00000046604	DSG2	2.26158	8.37278	218.031	9.12509e-42	1.48415e-40
ENSG00000085760	MTIF2	1.23079	5.5622	218.029	9.12983e-42	1.48415e-40
ENSG00000074211	PPP2R2C	6.51921	5.24912	217.981	9.28992e-42	1.50906e-40
ENSG00000235277	AF127577.3	7.69748	-0.685411	217.901	9.55911e-42	1.55165e-40
ENSG00000183801	OLFML1	-2.05839	3.38136	217.868	9.67352e-42	1.56907e-40
ENSG00000064999	ANKS1A	-1.12213	5.76485	217.816	9.85499e-42	1.59733e-40
ENSG00000255717	SNHG1	2.0268	5.91955	217.7	1.02736e-41	1.66315e-40
ENSG00000134762	DSC3	6.0858	8.27817	217.7	1.02761e-41	1.66315e-40
ENSG00000001561	ENPP4	-2.15619	4.29575	217.629	1.05407e-41	1.70472e-40
ENSG00000122852	SFTPA1	-4.5979	11.11	217.599	1.06564e-41	1.72217e-40
ENSG00000086570	FAT2	6.05001	7.24853	217.576	1.07417e-41	1.73469e-40
ENSG00000133961	NUMB	-0.892801	6.20291	217.463	1.11895e-41	1.80569e-40
ENSG00000176018	LYSMD3	-1.14328	4.35133	217.308	1.18315e-41	1.90789e-40
ENSG00000099953	MMP11	5.65349	6.95273	217.301	1.18612e-41	1.91128e-40
ENSG00000166748	#N/A	-3.18645	-1.43515	217.085	1.28159e-41	2.06362e-40
ENSG00000151623	NR3C2	-2.52875	2.9945	217.041	1.30218e-41	2.09524e-40
ENSG00000164161	HHIP	-3.80484	3.98606	216.895	1.37228e-41	2.20644e-40
ENSG00000171840	NINJ2	-2.1074	3.02181	216.82	1.40968e-41	2.26492e-40
ENSG00000234350	AC007405.2	-2.76537	-0.839745	216.752	1.44454e-41	2.31924e-40
ENSG00000112039	FANCE	2.05824	4.71595	216.498	1.5828e-41	2.53938e-40
ENSG00000100401	RANGAP1	1.48861	7.55141	216.082	1.8386e-41	2.94764e-40
ENSG00000179593	ALOX15B	-2.97862	4.68095	216.012	1.88567e-41	3.0209e-40
ENSG00000177791	MYOZ1	-2.82791	0.413294	215.983	1.9051e-41	3.04981e-40
ENSG00000136943	CTSV	4.28058	5.20521	215.972	1.91309e-41	3.06038e-40
ENSG00000132746	ALDH3B2	4.71755	5.64312	215.877	1.97964e-41	3.16457e-40
ENSG00000274605	PCCA-DT	2.34814	3.09349	215.758	2.0658e-41	3.29991e-40
ENSG00000243566	UPK3B	-3.40961	4.81785	215.626	2.1671e-41	3.45921e-40
ENSG00000262406	MMP12	5.71857	6.47848	215.418	2.3352e-41	3.72307e-40
ENSG00000105971	CAV2	-1.78641	7.02026	215.417	2.33577e-41	3.72307e-40
ENSG00000113742	CPEB4	-1.29926	4.94892	215.373	2.37352e-41	3.78053e-40
ENSG00000142871	CCN1	-2.18271	7.37214	215.322	2.4176e-41	3.84796e-40
ENSG00000157388	CACNA1D	-2.70011	2.05972	215.184	2.5412e-41	4.04177e-40
ENSG00000262097	LINC02185	-3.1669	-1.26106	214.789	2.92949e-41	4.656e-40
ENSG00000163563	MNDA	-2.25449	3.93085	214.729	2.99337e-41	4.7541e-40
ENSG00000168005	SPINDOC	1.43315	5.18334	214.62	3.11337e-41	4.94113e-40
ENSG00000187951	AC091057.1	2.18231	2.99898	214.456	3.30338e-41	5.23893e-40
ENSG00000137857	DUOX1	-2.02041	6.23518	214.381	3.39382e-41	5.37849e-40
ENSG00000234800	PCMTD1P3	5.34973	-1.79372	214.297	3.4989e-41	5.54106e-40
ENSG00000185798	WDR53	1.66846	4.24642	214.247	3.56235e-41	5.6375e-40
ENSG00000108691	CCL2	-2.53671	5.93549	214.191	3.63525e-41	5.74875e-40
ENSG00000171962	DRC3	-1.95156	2.37029	214.118	3.73191e-41	5.89738e-40
ENSG00000215481	BCRP3	-2.3072	-0.345424	214.05	3.82438e-41	6.03918e-40
ENSG00000197472	ZNF695	5.28846	0.896623	213.927	3.99797e-41	6.3088e-40
ENSG00000177000	MTHFR	-1.22818	4.82466	213.846	4.11745e-41	6.4927e-40
ENSG00000090520	DNAJB11	1.66102	7.24722	213.633	4.44565e-41	7.00523e-40
ENSG00000203740	METTL11B	6.62197	-1.56673	213.595	4.50758e-41	7.09774e-40
ENSG00000237289	CKMT1B	4.63153	3.07818	213.492	4.6783e-41	7.36109e-40
ENSG00000159176	CSRP1	-1.2731	7.85004	213.49	4.68148e-41	7.36109e-40
ENSG00000107099	DOCK8	-2.0417	5.14372	213.434	4.77803e-41	7.50755e-40
ENSG00000278918	AC080112.4	-1.8135	-1.01203	213.428	4.78786e-41	7.51766e-40
ENSG00000169583	CLIC3	-2.63525	3.67275	213.266	5.07737e-41	7.96657e-40
ENSG00000171943	SRGAP2C	-1.13679	2.5152	213.213	5.17434e-41	8.11296e-40
ENSG00000035141	FAM136A	1.34894	5.66855	213.21	5.18055e-41	8.11693e-40
ENSG00000110906	KCTD10	-0.78005	6.25789	213.204	5.19077e-41	8.12718e-40
ENSG00000112936	C7	-3.36823	6.2975	213.132	5.32763e-41	8.33556e-40
ENSG00000224383	PRR29	-2.47463	1.84924	212.972	5.64582e-41	8.82713e-40
ENSG00000085514	PILRA	-1.97837	3.4447	212.961	5.66835e-41	8.85609e-40
ENSG00000135049	AGTPBP1	-1.14208	4.3448	212.938	5.71486e-41	8.92245e-40
ENSG00000174015	CBY2	5.28361	-0.0357447	212.917	5.7591e-41	8.98518e-40
ENSG00000128422	KRT17	6.66682	11.3259	212.885	5.8257e-41	9.08267e-40
ENSG00000148175	STOM	-1.45721	8.1167	212.683	6.26842e-41	9.766e-40
ENSG00000228175	GEMIN8P4	2.3187	0.864323	212.609	6.43707e-41	1.00217e-39
ENSG00000163687	DNASE1L3	-2.72562	2.59258	212.403	6.93482e-41	1.0789e-39
ENSG00000207770	#N/A	-1.89378	-1.19459	212.352	7.06517e-41	1.09841e-39
ENSG00000117411	B4GALT2	1.39204	6.21754	212.208	7.44153e-41	1.15611e-39
ENSG00000146038	DCDC2	-2.98471	1.32547	212.175	7.53329e-41	1.16954e-39
ENSG00000148488	ST8SIA6	-2.84563	1.02568	212.126	7.66694e-41	1.18945e-39
ENSG00000198682	PAPSS2	-2.27094	5.95925	212.047	7.89062e-41	1.22329e-39
ENSG00000177272	KCNA3	-2.7517	1.4267	211.909	8.29441e-41	1.28499e-39
ENSG00000152760	TCTEX1D1	-2.5373	0.101448	211.37	1.00804e-40	1.5606e-39
ENSG00000080493	SLC4A4	-2.92297	3.31418	211.341	1.01878e-40	1.57612e-39
ENSG00000183287	CCBE1	-3.11768	2.75827	210.88	1.20404e-40	1.86142e-39
ENSG00000081052	COL4A4	-2.76431	3.77694	210.34	1.4645e-40	2.2625e-39
ENSG00000183150	GPR19	3.16055	0.994063	210.182	1.55085e-40	2.39423e-39
ENSG00000129596	CDO1	-2.96228	1.29987	210.158	1.56451e-40	2.41362e-39
ENSG00000131016	AKAP12	-2.45732	5.33694	210.145	1.57154e-40	2.42278e-39
ENSG00000137831	UACA	-1.20258	5.50364	210.01	1.65066e-40	2.54299e-39
ENSG00000238057	ZEB2-AS1	-2.04574	-2.01829	209.985	1.66591e-40	2.5647e-39
ENSG00000164941	INTS8	1.1747	5.56553	209.981	1.66831e-40	2.56659e-39
ENSG00000159166	LAD1	2.53952	7.98041	209.978	1.66995e-40	2.56734e-39
ENSG00000274180	NATD1	-1.49899	3.8365	209.964	1.6787e-40	2.57899e-39
ENSG00000138018	SELENOI	2.06432	6.58397	209.914	1.70899e-40	2.6237e-39
ENSG00000184575	XPOT	1.61886	7.4456	209.905	1.71461e-40	2.6305e-39
ENSG00000235750	KIAA0040	-1.65249	5.63275	209.89	1.72428e-40	2.6435e-39
ENSG00000155465	SLC7A7	-2.01497	4.89955	209.858	1.74429e-40	2.67231e-39
ENSG00000228109	MELTF-AS1	3.00919	2.38666	209.807	1.77699e-40	2.72053e-39
ENSG00000116473	RAP1A	-1.04431	6.06774	209.747	1.81596e-40	2.77827e-39
ENSG00000269353	AC092071.1	-3.7305	-1.52515	209.695	1.85053e-40	2.82919e-39
ENSG00000115602	IL1RL1	-3.74468	3.5797	209.523	1.97028e-40	3.01019e-39
ENSG00000105880	DLX5	6.28192	4.26971	209.5	1.98633e-40	3.03262e-39
ENSG00000090674	MCOLN1	-1.02199	4.79281	209.497	1.98876e-40	3.03423e-39
ENSG00000124571	XPO5	1.42611	6.38907	209.395	2.06392e-40	3.14673e-39
ENSG00000263535	AK4P1	3.19605	-0.929897	209.162	2.24603e-40	3.42202e-39
ENSG00000176912	TYMSOS	3.21122	0.444243	209.118	2.28204e-40	3.47448e-39
ENSG00000132749	TESMIN	3.61625	3.23836	208.874	2.49399e-40	3.79457e-39
ENSG00000143384	MCL1	-1.07284	8.85407	208.679	2.67691e-40	4.07007e-39
ENSG00000170345	FOS	-2.44168	8.20201	208.671	2.68436e-40	4.0786e-39
ENSG00000228274	AL021707.2	1.90646	1.47659	208.599	2.75564e-40	4.18402e-39
ENSG00000091428	RAPGEF4	-1.6118	2.81158	208.38	2.98422e-40	4.52798e-39
ENSG00000130695	CEP85	1.56661	4.93782	208.254	3.12462e-40	4.73776e-39
ENSG00000174684	B4GAT1	-1.13274	4.17312	208.102	3.30183e-40	5.00302e-39
ENSG00000204577	LILRB3	-1.93057	2.12292	208.022	3.39922e-40	5.14505e-39
ENSG00000157778	PSMG3	1.65143	5.45987	208.022	3.40022e-40	5.14505e-39
ENSG00000156509	FBXO43	3.24276	0.678343	207.971	3.46352e-40	5.23724e-39
ENSG00000262370	AC108134.3	-2.1673	-0.0836677	207.872	3.58981e-40	5.42449e-39
ENSG00000248890	HHIP-AS1	-2.68819	0.990424	207.632	3.91777e-40	5.91602e-39
ENSG00000112799	LY86	-2.18104	2.87744	207.55	4.03733e-40	6.0924e-39
ENSG00000115761	NOL10	1.12102	5.50082	207.377	4.29889e-40	6.48267e-39
ENSG00000196730	DAPK1	-2.12863	5.69074	206.919	5.08075e-40	7.65647e-39
ENSG00000267500	ZNF887P	3.39234	-1.19672	206.814	5.27809e-40	7.94844e-39
ENSG00000143344	RGL1	-1.50333	5.07731	206.717	5.46738e-40	8.22789e-39
ENSG00000136141	LRCH1	-1.03956	4.50787	206.659	5.5859e-40	8.40053e-39
ENSG00000249859	PVT1	2.45156	4.03984	206.402	6.13463e-40	9.21947e-39
ENSG00000196159	FAT4	-2.31965	3.64922	206.302	6.36181e-40	9.55439e-39
ENSG00000172458	IL17D	-1.75801	0.419638	206.215	6.56646e-40	9.85505e-39
ENSG00000088766	CRLS1	-1.04302	5.69647	206.105	6.83461e-40	1.02505e-38
ENSG00000114861	FOXP1	-1.37137	5.49832	206.017	7.06004e-40	1.05814e-38
ENSG00000233968	AL157895.2	-2.45595	-1.01723	205.89	7.39438e-40	1.1075e-38
ENSG00000186073	C15orf41	1.97231	3.96416	205.807	7.62075e-40	1.14063e-38
ENSG00000179967	PPP1R14BP3	1.97918	3.88692	205.801	7.63685e-40	1.14227e-38
ENSG00000144724	PTPRG	-1.50741	5.18916	205.776	7.70669e-40	1.15194e-38
ENSG00000163932	PRKCD	-1.00363	5.86125	205.749	7.78302e-40	1.16256e-38
ENSG00000227533	SLC2A1-AS1	3.37208	1.11252	205.263	9.29619e-40	1.38764e-38
ENSG00000107864	CPEB3	-1.23147	2.31704	205.236	9.38698e-40	1.40025e-38
ENSG00000113407	TARS1	1.57955	7.32077	205.23	9.40876e-40	1.40255e-38
ENSG00000176749	CDK5R1	2.59221	3.7865	205.213	9.46802e-40	1.41043e-38
ENSG00000162757	C1orf74	2.36896	3.75986	205.161	9.64938e-40	1.43648e-38
ENSG00000177666	PNPLA2	-1.25996	5.7417	204.785	1.10678e-39	1.64654e-38
ENSG00000145860	RNF145	-1.15329	7.12634	204.763	1.11595e-39	1.65906e-38
ENSG00000031003	FAM13B	-1.03545	4.44105	204.733	1.12804e-39	1.6759e-38
ENSG00000049541	RFC2	1.34856	5.56498	204.58	1.19328e-39	1.77163e-38
ENSG00000118997	DNAH7	-2.67591	1.00655	204.522	1.21844e-39	1.80777e-38
ENSG00000160808	MYL3	-2.41764	-1.30739	204.517	1.22096e-39	1.8103e-38
ENSG00000121361	KCNJ8	-1.84504	3.43833	204.488	1.23378e-39	1.82807e-38
ENSG00000141696	P3H4	2.17124	5.5077	204.437	1.25692e-39	1.86112e-38
ENSG00000165490	DDIAS	2.256	4.10384	204.388	1.27969e-39	1.89356e-38
ENSG00000117877	CD3EAP	1.69532	3.06236	204.309	1.31721e-39	1.94778e-38
ENSG00000082898	XPO1	1.17263	7.98505	204.236	1.35307e-39	1.99947e-38
ENSG00000231764	DLX6-AS1	7.22992	2.88227	203.975	1.48875e-39	2.1985e-38
ENSG00000135048	CEMIP2	-1.52176	6.34903	203.923	1.51719e-39	2.23899e-38
ENSG00000168393	DTYMK	1.63227	5.24699	203.89	1.53572e-39	2.26483e-38
ENSG00000155886	SLC24A2	4.98763	0.795819	203.773	1.6027e-39	2.36203e-38
ENSG00000138613	APH1B	-1.24753	3.76704	203.756	1.61254e-39	2.37495e-38
ENSG00000108773	KAT2A	1.63426	6.19565	203.749	1.61709e-39	2.38006e-38
ENSG00000108861	DUSP3	-0.925552	6.3765	203.711	1.63943e-39	2.41133e-38
ENSG00000134216	CHIA	-4.12037	1.16777	203.7	1.64591e-39	2.41926e-38
ENSG00000143217	NECTIN4	3.09161	6.63581	203.581	1.71944e-39	2.52566e-38
ENSG00000184371	CSF1	-1.76451	5.74825	203.552	1.7379e-39	2.55107e-38
ENSG00000165646	SLC18A2	-2.17878	0.592035	203.506	1.76705e-39	2.59215e-38
ENSG00000185250	PPIL6	-2.28444	1.72354	203.445	1.80696e-39	2.64892e-38
ENSG00000138772	ANXA3	-2.33141	5.65274	203.417	1.82583e-39	2.67481e-38
ENSG00000130822	PNCK	6.27229	4.51403	203.357	1.86658e-39	2.7327e-38
ENSG00000110104	CCDC86	1.45029	5.24923	203.038	2.09784e-39	3.06923e-38
ENSG00000010671	BTK	-2.05045	3.57171	202.834	2.26042e-39	3.30491e-38
ENSG00000101158	NELFCD	1.21286	6.85391	202.819	2.27338e-39	3.32165e-38
ENSG00000272886	DCP1A	-0.775206	4.7402	202.769	2.31533e-39	3.38071e-38
ENSG00000106771	TMEM245	-1.11281	6.37938	202.724	2.35331e-39	3.43391e-38
ENSG00000173272	MZT2A	1.69448	5.0536	202.574	2.48683e-39	3.62634e-38
ENSG00000139800	ZIC5	6.7736	2.15062	202.163	2.891e-39	4.21293e-38
ENSG00000157765	SLC34A2	-3.62226	9.01405	202.13	2.92653e-39	4.26189e-38
ENSG00000136014	USP44	-2.24095	1.46968	202.119	2.9384e-39	4.27637e-38
ENSG00000119661	DNAL1	-1.03424	3.96165	201.869	3.22074e-39	4.68417e-38
ENSG00000177469	CAVIN1	-1.66829	8.15756	201.76	3.35198e-39	4.87183e-38
ENSG00000138182	KIF20B	1.57726	4.15931	201.662	3.47512e-39	5.04749e-38
ENSG00000126953	TIMM8A	1.61527	3.4341	201.592	3.56475e-39	5.17428e-38
ENSG00000224287	MSL3P1	3.01571	0.0705852	201.57	3.59393e-39	5.2132e-38
ENSG00000196260	SFTA2	-3.99061	4.53315	201.387	3.84352e-39	5.57158e-38
ENSG00000181788	SIAH2	2.01085	6.45821	201.286	3.98866e-39	5.77819e-38
ENSG00000159388	BTG2	-1.52271	7.33675	201.257	4.03101e-39	5.83571e-38
ENSG00000080839	RBL1	1.41229	4.35025	201.237	4.06193e-39	5.87664e-38
ENSG00000226468	AC018641.1	5.34329	-1.18564	201.223	4.0828e-39	5.90296e-38
ENSG00000225670	CADM3-AS1	-3.18334	-1.03759	201.097	4.27525e-39	6.17717e-38
ENSG00000158428	CATIP	-2.70617	-0.246486	200.656	5.02802e-39	7.26006e-38
ENSG00000175166	PSMD2	1.76597	9.07852	200.536	5.25477e-39	7.58003e-38
ENSG00000116147	TNR	-3.67437	0.274524	200.535	5.25648e-39	7.58003e-38
ENSG00000169814	BTD	-1.2452	3.57327	200.503	5.31775e-39	7.66338e-38
ENSG00000143793	C1orf35	1.26329	4.58879	200.5	5.32424e-39	7.66774e-38
ENSG00000163472	TMEM79	2.89604	4.92992	200.461	5.40143e-39	7.77384e-38
ENSG00000124831	LRRFIP1	-1.1778	7.00901	200.319	5.69176e-39	8.18636e-38
ENSG00000231890	DARS-AS1	2.1759	1.39897	200.302	5.72606e-39	8.23033e-38
ENSG00000184220	CMSS1	1.76575	5.18273	200.111	6.14384e-39	8.82508e-38
ENSG00000189350	TOGARAM2	-2.53861	1.40139	199.951	6.51512e-39	9.35231e-38
ENSG00000272732	AC004982.1	-2.19243	-1.25508	199.848	6.7671e-39	9.70771e-38
ENSG00000155918	RAET1L	7.87781	3.26582	199.705	7.1321e-39	1.02247e-37
ENSG00000115525	ST3GAL5	-1.94225	4.3095	199.618	7.36612e-39	1.05533e-37
ENSG00000137491	SLCO2B1	-2.25629	6.22946	199.375	8.05553e-39	1.15336e-37
ENSG00000267374	MIR924HG	4.79304	1.03736	199.341	8.15661e-39	1.16707e-37
ENSG00000180438	TPRXL	5.15719	2.40598	199.304	8.26732e-39	1.18215e-37
ENSG00000111837	MAK	-1.97431	0.644091	199.15	8.75016e-39	1.25038e-37
ENSG00000083093	PALB2	1.1788	4.34705	199.067	9.02108e-39	1.28826e-37
ENSG00000185129	PURA	-0.844138	4.79604	199.052	9.0718e-39	1.29467e-37
ENSG00000171051	FPR1	-2.42431	4.15774	199.003	9.2387e-39	1.31763e-37
ENSG00000140832	MARVELD3	1.84008	4.36866	198.986	9.29652e-39	1.32502e-37
ENSG00000203995	ZYG11A	5.34427	1.66202	198.948	9.42572e-39	1.34257e-37
ENSG00000173210	ABLIM3	-2.24908	3.87405	198.914	9.54391e-39	1.35853e-37
ENSG00000149636	DSN1	1.37434	4.86546	198.908	9.56596e-39	1.36079e-37
ENSG00000106804	C5	-2.12245	3.52219	198.829	9.84906e-39	1.40016e-37
ENSG00000126453	BCL2L12	1.52617	4.51322	198.799	9.95907e-39	1.41489e-37
ENSG00000171792	RHNO1	1.48474	5.60421	198.739	1.01809e-38	1.44547e-37
ENSG00000138741	TRPC3	-2.23504	-1.22829	198.689	1.03707e-38	1.47148e-37
ENSG00000111786	SRSF9	0.977757	6.75174	198.564	1.08599e-38	1.5399e-37
ENSG00000178217	SH2D4B	-2.32472	-1.46858	198.561	1.08708e-38	1.54046e-37
ENSG00000105865	DUS4L	1.37962	3.42698	198.544	1.09387e-38	1.54908e-37
ENSG00000146242	TPBG	2.28627	6.06945	198.481	1.11958e-38	1.58448e-37
ENSG00000279511	AL356274.2	5.80584	-1.11774	198.41	1.14951e-38	1.6258e-37
ENSG00000151136	BTBD11	4.07171	4.59125	198.283	1.20432e-38	1.70223e-37
ENSG00000254726	MEX3A	3.96092	4.62526	198.224	1.23099e-38	1.73882e-37
ENSG00000185022	MAFF	-1.54004	5.36755	198.176	1.25273e-38	1.76838e-37
ENSG00000079950	STX7	-0.995833	5.6874	198.135	1.272e-38	1.79445e-37
ENSG00000162711	NLRP3	-2.12384	2.12919	198.13	1.27411e-38	1.79628e-37
ENSG00000121742	GJB6	8.54373	6.77099	197.935	1.36943e-38	1.92943e-37
ENSG00000236347	AL513123.1	7.32561	-1.33825	197.737	1.47298e-38	2.07401e-37
ENSG00000239474	KLHL41	-2.29932	-1.39575	197.66	1.51553e-38	2.13255e-37
ENSG00000128567	PODXL	-1.83636	6.07506	197.635	1.52945e-38	2.15076e-37
ENSG00000008323	PLEKHG6	2.86631	4.7586	197.633	1.53091e-38	2.15146e-37
ENSG00000143171	RXRG	-3.17488	0.398083	197.572	1.56587e-38	2.19918e-37
ENSG00000198753	PLXNB3	3.13464	4.30916	197.49	1.61405e-38	2.26542e-37
ENSG00000119535	CSF3R	-2.42063	5.17647	197.341	1.70534e-38	2.39202e-37
ENSG00000161929	SCIMP	-2.25816	2.78093	197.291	1.73661e-38	2.43434e-37
ENSG00000183134	PTGDR2	-1.91116	-1.2892	197.242	1.76875e-38	2.47783e-37
ENSG00000165704	HPRT1	1.70784	5.86542	197.239	1.7707e-38	2.47898e-37
ENSG00000110237	ARHGEF17	-1.47144	5.45452	197.117	1.85226e-38	2.59152e-37
ENSG00000077348	EXOSC5	1.73993	4.81451	196.963	1.96054e-38	2.74128e-37
ENSG00000150938	CRIM1	-1.3768	6.60731	196.946	1.97289e-38	2.7568e-37
ENSG00000133422	MORC2	1.19415	6.14642	196.908	2.00043e-38	2.79352e-37
ENSG00000144891	AGTR1	-3.00112	0.847322	196.882	2.02015e-38	2.81928e-37
ENSG00000196510	ANAPC7	1.05927	6.06751	196.828	2.06095e-38	2.8744e-37
ENSG00000139537	CCDC65	-1.72583	1.49005	196.76	2.11338e-38	2.94566e-37
ENSG00000167995	BEST1	-1.4299	1.95651	196.669	2.18559e-38	3.04439e-37
ENSG00000177119	ANO6	-1.09069	6.47994	196.561	2.27419e-38	3.16581e-37
ENSG00000145022	TCTA	-1.03577	4.85284	196.557	2.27762e-38	3.16859e-37
ENSG00000164197	RNF180	-1.88073	1.92259	196.422	2.39394e-38	3.32831e-37
ENSG00000175806	MSRA	-1.53081	2.92488	196.407	2.40728e-38	3.34476e-37
ENSG00000157833	GAREM2	2.60122	3.97894	196.281	2.52246e-38	3.50259e-37
ENSG00000143321	HDGF	1.2242	8.79466	196.026	2.77229e-38	3.84708e-37
ENSG00000109099	PMP22	-1.69153	6.15835	196.023	2.77537e-38	3.84893e-37
ENSG00000182048	TRPC2	-2.44508	-2.07175	196.009	2.78957e-38	3.8662e-37
ENSG00000136522	MRPL47	1.73226	5.99682	195.86	2.94764e-38	4.08271e-37
ENSG00000131378	RFTN1	-1.89597	5.30639	195.816	2.99601e-38	4.14711e-37
ENSG00000170248	PDCD6IP	-0.751555	6.84129	195.539	3.31869e-38	4.59089e-37
ENSG00000106537	TSPAN13	-1.57933	7.0613	195.413	3.47728e-38	4.80726e-37
ENSG00000275410	HNF1B	-3.55481	2.11846	195.295	3.63321e-38	5.01969e-37
ENSG00000179750	APOBEC3B	3.47883	4.42591	195.035	3.99959e-38	5.52244e-37
ENSG00000187889	FYB2	-2.87626	0.10425	194.991	4.06671e-38	5.6116e-37
ENSG00000249641	HOXC13-AS	8.04294	0.623027	194.96	4.11328e-38	5.67232e-37
ENSG00000131944	FAAP24	1.86902	2.89653	194.927	4.16364e-38	5.73819e-37
ENSG00000170484	KRT74	6.85621	0.740155	194.868	4.25533e-38	5.8609e-37
ENSG00000134247	PTGFRN	2.25582	7.82835	194.771	4.41169e-38	6.07246e-37
ENSG00000123933	MXD4	-1.11839	5.90418	194.722	4.49222e-38	6.17946e-37
ENSG00000103647	CORO2B	-2.32994	1.94796	194.701	4.52756e-38	6.22419e-37
ENSG00000084774	CAD	1.58843	6.67981	194.489	4.8975e-38	6.72858e-37
ENSG00000139597	N4BP2L1	-1.57218	3.48642	194.455	4.95936e-38	6.80934e-37
ENSG00000144381	HSPD1	1.59106	8.6838	194.434	4.99786e-38	6.85793e-37
ENSG00000100490	CDKL1	-1.61424	0.984832	194.383	5.09349e-38	6.98482e-37
ENSG00000153234	NR4A2	-2.17544	4.48759	194.272	5.30659e-38	7.27253e-37
ENSG00000160767	FAM189B	1.30811	5.7196	194.269	5.31401e-38	7.27819e-37
ENSG00000103257	SLC7A5	3.44466	8.35061	194.251	5.34823e-38	7.32051e-37
ENSG00000105486	LIG1	1.49628	5.59406	194.216	5.41853e-38	7.41215e-37
ENSG00000133874	RNF122	-1.34502	3.86428	194.131	5.59191e-38	7.64458e-37
ENSG00000256417	AC006206.2	4.69693	1.62718	193.911	6.06775e-38	8.28997e-37
ENSG00000185477	GPRIN3	-1.89999	4.06649	193.907	6.07643e-38	8.29669e-37
ENSG00000204482	LST1	-2.0234	3.79194	193.82	6.27537e-38	8.56303e-37
ENSG00000178919	FOXE1	7.83823	6.10296	193.781	6.36656e-38	8.68136e-37
ENSG00000144747	TMF1	-0.813774	5.17798	193.78	6.36995e-38	8.68136e-37
ENSG00000160883	HK3	-2.19349	3.84604	193.659	6.66357e-38	9.07593e-37
ENSG00000123600	METTL8	1.45405	4.75911	193.549	6.94082e-38	9.44772e-37
ENSG00000139324	TMTC3	1.71428	6.27521	193.453	7.19059e-38	9.78168e-37
ENSG00000198835	GJC2	-1.87037	0.545695	193.429	7.25584e-38	9.86437e-37
ENSG00000168026	TTC21A	-1.71793	1.89928	193.377	7.3972e-38	1.00504e-36
ENSG00000013306	SLC25A39	1.31646	7.58877	193.33	7.52735e-38	1.02209e-36
ENSG00000165724	ZMYND19	1.52917	4.72853	193.264	7.7137e-38	1.04675e-36
ENSG00000197467	COL13A1	-1.94149	2.3031	193.227	7.82194e-38	1.06079e-36
ENSG00000080819	CPOX	1.50032	5.1681	193.005	8.49399e-38	1.15122e-36
ENSG00000157111	TMEM171	3.73654	1.77223	192.945	8.68346e-38	1.17618e-36
ENSG00000106078	COBL	-2.7335	3.98944	192.885	8.87959e-38	1.20201e-36
ENSG00000090006	LTBP4	-1.87871	7.31598	192.883	8.88792e-38	1.2024e-36
ENSG00000196591	HDAC2	1.2205	7.12556	192.753	9.32829e-38	1.2612e-36
ENSG00000230570	AL139095.3	7.0652	-0.936172	192.735	9.38898e-38	1.26838e-36
ENSG00000132334	PTPRE	-1.52167	5.02588	192.734	9.39288e-38	1.26838e-36
ENSG00000239998	LILRA2	-2.37872	1.6919	192.663	9.64342e-38	1.30142e-36
ENSG00000174099	MSRB3	-1.98127	4.83763	192.641	9.72184e-38	1.3112e-36
ENSG00000196230	TUBB	1.27302	9.9607	192.616	9.81443e-38	1.32288e-36
ENSG00000163975	MELTF	3.93211	5.89823	192.558	1.0029e-37	1.35098e-36
ENSG00000011600	TYROBP	-1.99369	6.10328	192.543	1.00843e-37	1.3576e-36
ENSG00000069702	TGFBR3	-2.09107	4.89315	192.411	1.05923e-37	1.42507e-36
ENSG00000101361	NOP56	1.38284	7.25784	192.409	1.05983e-37	1.42507e-36
ENSG00000115648	MLPH	-2.75483	5.39234	192.372	1.07468e-37	1.44415e-36
ENSG00000178397	FAM220A	1.32215	4.95789	192.296	1.10521e-37	1.48428e-36
ENSG00000258815	LINC02820	6.56688	0.210766	192.272	1.11517e-37	1.49674e-36
ENSG00000185303	SFTPA2	-4.31504	11.3932	192.051	1.21085e-37	1.62373e-36
ENSG00000134940	ACRV1	2.69855	-1.44867	192.05	1.21126e-37	1.62373e-36
ENSG00000095713	CRTAC1	-3.29356	4.82412	192.036	1.21777e-37	1.63147e-36
ENSG00000123836	PFKFB2	-1.12549	5.12456	191.934	1.26484e-37	1.69351e-36
ENSG00000145476	CYP4V2	-1.55566	3.97364	191.917	1.27281e-37	1.70315e-36
ENSG00000234352	AC009264.1	7.7921	1.26715	191.895	1.28297e-37	1.7157e-36
ENSG00000162551	ALPL	-2.56394	6.28862	191.871	1.29471e-37	1.73035e-36
ENSG00000104892	KLC3	3.39869	3.78522	191.816	1.32144e-37	1.76501e-36
ENSG00000155749	FLACC1	-2.17875	-0.641786	191.807	1.32608e-37	1.77014e-36
ENSG00000256612	CYP2B7P	-3.54151	4.86349	191.783	1.33775e-37	1.78464e-36
ENSG00000165424	ZCCHC24	-1.65245	4.60297	191.747	1.35568e-37	1.80746e-36
ENSG00000114859	CLCN2	2.48556	4.23184	191.711	1.37411e-37	1.83093e-36
ENSG00000179846	NKPD1	4.4497	0.634628	191.6	1.43192e-37	1.90682e-36
ENSG00000247077	PGAM5	1.46208	6.24786	191.574	1.4459e-37	1.92427e-36
ENSG00000173535	TNFRSF10C	-2.19699	1.5481	191.519	1.47564e-37	1.96266e-36
ENSG00000103365	GGA2	-0.946898	6.81864	191.489	1.4924e-37	1.98299e-36
ENSG00000158122	PRXL2C	-1.23502	3.95714	191.488	1.49272e-37	1.98299e-36
ENSG00000111605	CPSF6	0.80088	6.47081	191.473	1.50145e-37	1.99339e-36
ENSG00000279118	AC093535.2	-1.70043	0.0386894	191.447	1.51594e-37	2.01141e-36
ENSG00000116584	ARHGEF2	-1.18111	6.30005	191.27	1.61941e-37	2.14742e-36
ENSG00000060140	STYK1	2.48053	3.30185	191.217	1.6517e-37	2.18892e-36
ENSG00000161179	YDJC	2.01981	5.11397	191.182	1.67288e-37	2.21566e-36
ENSG00000261061	AC092718.4	1.72219	2.39161	190.768	1.95216e-37	2.58401e-36
ENSG00000141294	LRRC46	-2.62997	2.20944	190.745	1.96869e-37	2.60434e-36
ENSG00000100625	SIX4	2.30271	4.30732	190.716	1.99021e-37	2.63123e-36
ENSG00000204706	MAMDC2-AS1	-1.92501	-1.09944	190.678	2.01896e-37	2.66763e-36
ENSG00000175305	CCNE2	2.31244	2.83654	190.647	2.0419e-37	2.69633e-36
ENSG00000189159	JPT1	1.68972	7.2173	190.639	2.0482e-37	2.70304e-36
ENSG00000116478	HDAC1	1.21304	7.52016	190.636	2.05046e-37	2.70441e-36
ENSG00000117009	KMO	-2.10672	1.76214	190.533	2.13105e-37	2.80902e-36
ENSG00000165943	MOAP1	-0.984587	4.74779	190.502	2.15567e-37	2.83977e-36
ENSG00000004399	PLXND1	-1.46608	6.86248	190.369	2.26472e-37	2.98166e-36
ENSG00000102547	CAB39L	-1.68165	3.54846	190.154	2.45359e-37	3.22839e-36
ENSG00000101265	RASSF2	-2.06156	4.9851	190.058	2.54314e-37	3.34422e-36
ENSG00000123136	DDX39A	1.62062	6.62734	190.045	2.55619e-37	3.35939e-36
ENSG00000107317	PTGDS	-2.58402	6.05006	189.879	2.71887e-37	3.57106e-36
ENSG00000134317	GRHL1	2.79074	5.51977	189.827	2.77236e-37	3.63915e-36
ENSG00000119203	CPSF3	1.10856	5.83686	189.752	2.85081e-37	3.73991e-36
ENSG00000085832	EPS15	-0.748619	6.00123	189.708	2.89853e-37	3.80025e-36
ENSG00000186517	ARHGAP30	-1.56727	5.22575	189.691	2.91619e-37	3.82114e-36
ENSG00000234896	OR7E62P	6.547	-0.680972	189.651	2.96039e-37	3.87676e-36
ENSG00000259925	AC130456.2	-3.1983	-1.05261	189.615	3.00064e-37	3.92714e-36
ENSG00000124126	PREX1	-1.70449	5.6682	189.612	3.0044e-37	3.92973e-36
ENSG00000114503	NCBP2	1.3774	7.25657	189.573	3.04807e-37	3.9845e-36
ENSG00000259723	AL354993.2	3.70716	-1.25319	189.561	3.06134e-37	3.99948e-36
ENSG00000145040	UCN2	5.93712	1.68088	189.491	3.14252e-37	4.1031e-36
ENSG00000188783	PRELP	-2.43078	6.20033	189.473	3.16429e-37	4.12909e-36
ENSG00000165175	MID1IP1	-1.18842	6.01325	189.444	3.1983e-37	4.17101e-36
ENSG00000184454	NCMAP	-2.41168	2.18367	189.439	3.20378e-37	4.17569e-36
ENSG00000260244	AC104083.1	-1.63083	3.48679	189.414	3.23409e-37	4.21271e-36
ENSG00000273341	AC004921.1	-2.04852	-1.46779	189.264	3.41998e-37	4.45222e-36
ENSG00000162896	PIGR	-3.38568	7.20209	189.204	3.49784e-37	4.5509e-36
ENSG00000163602	RYBP	-0.865238	5.49351	189.09	3.64985e-37	4.74588e-36
ENSG00000026025	VIM	-1.79292	9.3266	188.972	3.81489e-37	4.95756e-36
ENSG00000177679	SRRM3	3.55617	3.63147	188.961	3.83028e-37	4.97463e-36
ENSG00000258955	LINC00519	5.9582	2.20392	188.947	3.84974e-37	4.99697e-36
ENSG00000162148	PPP1R32	-1.96603	1.15087	188.922	3.88727e-37	5.04273e-36
ENSG00000123411	IKZF4	-0.949723	3.34351	188.873	3.95838e-37	5.13195e-36
ENSG00000147027	TMEM47	-1.91336	4.39308	188.85	3.99275e-37	5.17348e-36
ENSG00000144847	IGSF11	4.88602	2.99764	188.825	4.03064e-37	5.21952e-36
ENSG00000048342	CC2D2A	-1.23959	3.77592	188.732	4.17203e-37	5.39944e-36
ENSG00000173801	JUP	2.12853	9.92253	188.606	4.37345e-37	5.6568e-36
ENSG00000131400	NAPSA	-3.75021	8.29423	188.432	4.66693e-37	6.03287e-36
ENSG00000126602	TRAP1	1.36329	6.14194	188.421	4.6867e-37	6.05488e-36
ENSG00000123415	SMUG1	1.14922	5.10763	188.236	5.02188e-37	6.48412e-36
ENSG00000088726	TMEM40	4.17355	4.32779	188.229	5.03523e-37	6.49756e-36
ENSG00000249894	AC024581.1	5.06182	-1.93145	188.12	5.24447e-37	6.76362e-36
ENSG00000184117	NIPSNAP1	1.58855	6.75504	188.021	5.44333e-37	7.01599e-36
ENSG00000068878	PSME4	1.04208	7.09257	187.988	5.51054e-37	7.09847e-36
ENSG00000111269	CREBL2	-0.968216	5.77891	187.968	5.55119e-37	7.14668e-36
ENSG00000100263	RHBDD3	1.34899	4.95774	187.881	5.73525e-37	7.37933e-36
ENSG00000120262	CCDC170	-2.73988	2.23562	187.875	5.74829e-37	7.39181e-36
ENSG00000050555	LAMC3	-2.10523	4.36182	187.858	5.78514e-37	7.43486e-36
ENSG00000256694	AC026369.2	-1.7531	-0.354512	187.713	6.10724e-37	7.84425e-36
ENSG00000166592	RRAD	-2.89776	4.31379	187.708	6.11912e-37	7.85495e-36
ENSG00000137563	GGH	2.60168	5.8316	187.658	6.23338e-37	7.99697e-36
ENSG00000111641	NOP2	1.59955	6.19125	187.549	6.49505e-37	8.32784e-36
ENSG00000223914	LINC02471	-3.52651	-0.748703	187.502	6.60898e-37	8.469e-36
ENSG00000262294	AC129507.2	-2.9478	-2.42531	187.359	6.97238e-37	8.92949e-36
ENSG00000163576	EFHB	-2.60095	0.294467	187.351	6.99272e-37	8.95036e-36
ENSG00000162851	TFB2M	1.33077	4.62806	187.343	7.01319e-37	8.97136e-36
ENSG00000115241	PPM1G	1.05283	7.46499	187.334	7.03779e-37	8.99761e-36
ENSG00000245648	AC022075.1	4.05694	3.42508	187.329	7.05238e-37	9.01106e-36
ENSG00000198358	AL354714.1	-3.27216	-1.55435	187.324	7.06527e-37	9.02231e-36
ENSG00000107968	MAP3K8	-1.5873	4.30496	187.287	7.1623e-37	9.14e-36
ENSG00000248973	AC106799.2	7.58165	-0.538087	187.286	7.16571e-37	9.14e-36
ENSG00000255624	C10orf88B	3.38105	0.164962	187.199	7.40309e-37	9.43734e-36
ENSG00000213145	CRIP1	-2.16542	1.997	187.186	7.43894e-37	9.47757e-36
ENSG00000087510	TFAP2C	2.30515	5.20083	187.012	7.94026e-37	1.01104e-35
ENSG00000154065	ANKRD29	-2.28015	4.15178	187.003	7.96823e-37	1.01402e-35
ENSG00000159339	PADI4	-2.9982	-0.6758	186.946	8.13734e-37	1.03495e-35
ENSG00000153395	LPCAT1	-2.0767	7.83236	186.943	8.14897e-37	1.03583e-35
ENSG00000197776	KLHDC1	-1.46168	0.833662	186.787	8.63949e-37	1.09755e-35
ENSG00000071564	TCF3	1.41315	6.75066	186.553	9.42806e-37	1.19704e-35
ENSG00000155380	SLC16A1	2.64965	6.73354	186.514	9.56787e-37	1.21409e-35
ENSG00000041802	LSG1	1.61605	6.74513	186.482	9.68257e-37	1.22794e-35
ENSG00000143469	SYT14	7.40578	2.52734	186.461	9.76214e-37	1.23732e-35
ENSG00000108179	PPIF	1.84073	6.94473	186.231	1.0641e-36	1.34794e-35
ENSG00000114491	UMPS	1.33814	5.79046	186.182	1.08379e-36	1.3721e-35
ENSG00000029993	HMGB3	2.61741	6.95812	186.149	1.09706e-36	1.3881e-35
ENSG00000137875	BCL2L10	5.11584	0.967588	186.094	1.11993e-36	1.41623e-35
ENSG00000152763	WDR78	-2.22758	1.80831	185.866	1.22002e-36	1.54191e-35
ENSG00000119285	HEATR1	1.25693	5.93614	185.678	1.30923e-36	1.65372e-35
ENSG00000143126	CELSR2	2.77101	6.65391	185.582	1.35724e-36	1.71338e-35
ENSG00000182704	TSKU	2.26472	6.89977	185.573	1.362e-36	1.71834e-35
ENSG00000274307	#N/A	-2.30173	-0.580619	185.571	1.36273e-36	1.71834e-35
ENSG00000167633	KIR3DL1	-3.04423	-2.27217	185.455	1.4237e-36	1.7942e-35
ENSG00000163378	EOGT	-0.943131	4.76469	185.447	1.42779e-36	1.79833e-35
ENSG00000125845	BMP2	-2.32709	4.56231	185.391	1.45783e-36	1.83512e-35
ENSG00000188305	PEAK3	-1.98606	-0.537034	185.292	1.51304e-36	1.90354e-35
ENSG00000226137	BAIAP2-DT	-1.29361	4.52211	185.213	1.55904e-36	1.96029e-35
ENSG00000198961	PJA2	-0.980868	6.60503	185.177	1.58012e-36	1.98566e-35
ENSG00000070087	PFN2	3.14063	8.05759	185.163	1.58806e-36	1.99451e-35
ENSG00000204815	TTC25	-2.21298	1.37283	185.123	1.61237e-36	2.02389e-35
ENSG00000088727	KIF9	-1.14458	2.10365	185.105	1.62342e-36	2.0366e-35
ENSG00000161958	FGF11	4.12412	1.60709	185.068	1.64617e-36	2.06397e-35
ENSG00000117971	CHRNB4	4.80874	1.54073	185.035	1.66673e-36	2.08857e-35
ENSG00000160712	IL6R	-1.65069	5.25773	184.986	1.6975e-36	2.12591e-35
ENSG00000069424	KCNAB2	-1.41098	5.04949	184.869	1.77374e-36	2.22014e-35
ENSG00000204580	DDR1	1.63052	8.95025	184.823	1.80493e-36	2.2579e-35
ENSG00000169994	MYO7B	-2.68871	0.97379	184.799	1.821e-36	2.27671e-35
ENSG00000104824	HNRNPL	0.697594	7.9039	184.778	1.83553e-36	2.29358e-35
ENSG00000130844	ZNF331	-1.673	4.56788	184.702	1.88856e-36	2.35851e-35
ENSG00000221829	FANCG	1.97232	4.93409	184.505	2.0338e-36	2.53846e-35
ENSG00000185298	CCDC137	1.41562	5.34014	184.459	2.06907e-36	2.58102e-35
ENSG00000163884	KLF15	-2.24096	2.36887	184.434	2.08838e-36	2.60364e-35
ENSG00000133119	RFC3	1.50045	4.3757	184.353	2.1532e-36	2.68294e-35
ENSG00000223572	CKMT1A	4.23793	2.59733	184.331	2.17098e-36	2.70357e-35
ENSG00000169224	GCSAML	-2.47248	-0.423664	184.141	2.33188e-36	2.9023e-35
ENSG00000138442	WDR12	1.37948	5.29198	184.139	2.33331e-36	2.90244e-35
ENSG00000077312	SNRPA	0.988343	6.10909	184.134	2.33784e-36	2.90645e-35
ENSG00000106263	EIF3B	1.20453	8.16716	184.044	2.4187e-36	3.00529e-35
ENSG00000148942	SLC5A12	5.14678	1.79063	184.015	2.44487e-36	3.03609e-35
ENSG00000240972	MIF	2.1911	6.18989	183.953	2.50323e-36	3.10682e-35
ENSG00000101412	E2F1	1.93286	4.69639	183.829	2.62259e-36	3.25313e-35
ENSG00000143375	CGN	-1.95996	5.60671	183.731	2.72079e-36	3.37304e-35
ENSG00000253706	AC011632.1	7.85969	2.09106	183.672	2.78201e-36	3.44701e-35
ENSG00000157514	TSC22D3	-1.75533	7.32045	183.634	2.82178e-36	3.49432e-35
ENSG00000121579	NAA50	1.35759	7.88633	183.588	2.87127e-36	3.55362e-35
ENSG00000107815	TWNK	1.44892	4.27847	183.552	2.91073e-36	3.60044e-35
ENSG00000099769	IGFALS	-2.73057	-0.173303	183.489	2.98018e-36	3.68429e-35
ENSG00000132688	NES	-2.00856	5.72624	183.485	2.98452e-36	3.68758e-35
ENSG00000273771	AC024337.2	-2.23682	-1.99677	183.368	3.11919e-36	3.85183e-35
ENSG00000141934	PLPP2	2.36047	6.1124	183.346	3.14531e-36	3.88191e-35
ENSG00000136869	TLR4	-2.1179	4.27656	183.202	3.3199e-36	4.09509e-35
ENSG00000169258	GPRIN1	2.6643	3.57152	183.137	3.40207e-36	4.19412e-35
ENSG00000149948	HMGA2	7.06369	5.08783	183.132	3.40942e-36	4.20083e-35
ENSG00000257108	NHLRC4	-2.23086	0.509449	182.99	3.59581e-36	4.42802e-35
ENSG00000150477	KIAA1328	-1.02096	2.68965	182.982	3.60664e-36	4.43888e-35
ENSG00000165383	LRRC18	-3.18942	-1.13266	182.918	3.69566e-36	4.5459e-35
ENSG00000182132	KCNIP1	-2.55418	-1.38833	182.894	3.7292e-36	4.58461e-35
ENSG00000167325	RRM1	1.56608	6.74511	182.882	3.74573e-36	4.60238e-35
ENSG00000156469	MTERF3	1.2462	4.67109	182.843	3.80028e-36	4.6668e-35
ENSG00000281100	AC105749.1	-1.79097	-1.46865	182.81	3.84873e-36	4.72367e-35
ENSG00000197892	KIF13B	-1.56225	4.81572	182.802	3.85982e-36	4.73466e-35
ENSG00000115541	HSPE1	1.67819	6.82645	182.712	3.99324e-36	4.89559e-35
ENSG00000033800	PIAS1	-0.727376	5.2988	182.67	4.05669e-36	4.97062e-35
ENSG00000112576	CCND3	-1.42395	6.38083	182.422	4.45401e-36	5.45444e-35
ENSG00000230524	COL6A4P1	3.92334	-1.25454	182.334	4.60489e-36	5.63607e-35
ENSG00000113448	PDE4D	-1.50352	4.78867	182.249	4.75393e-36	5.81528e-35
ENSG00000164342	TLR3	-1.86823	3.16008	182.228	4.79313e-36	5.85998e-35
ENSG00000139372	TDG	1.16626	5.20403	182.146	4.9431e-36	6.03999e-35
ENSG00000170276	HSPB2	-1.86624	-0.0442224	182.099	5.032e-36	6.14521e-35
ENSG00000184012	TMPRSS2	-2.75661	5.33557	182.062	5.10115e-36	6.22623e-35
ENSG00000101811	CSTF2	1.46169	4.80584	182.009	5.20533e-36	6.34987e-35
ENSG00000198836	OPA1	1.41265	6.96888	181.745	5.74898e-36	7.00918e-35
ENSG00000188368	PRR19	2.38332	1.19599	181.68	5.89355e-36	7.18148e-35
ENSG00000129194	SOX15	4.76585	4.67752	181.602	6.06888e-36	7.39105e-35
ENSG00000206053	JPT2	1.197	7.33175	181.538	6.21667e-36	7.56687e-35
ENSG00000132470	ITGB4	2.88634	9.06315	181.319	6.75369e-36	8.216e-35
ENSG00000105538	RASIP1	-2.11751	3.9698	181.228	6.98894e-36	8.4975e-35
ENSG00000136205	TNS3	-1.73238	6.87377	181.171	7.13952e-36	8.67581e-35
ENSG00000184005	ST6GALNAC3	-2.2391	1.49878	181.12	7.28047e-36	8.84223e-35
ENSG00000120693	SMAD9	-2.00918	2.79085	181.098	7.34045e-36	8.91018e-35
ENSG00000075188	NUP37	1.28706	4.84611	181.074	7.40818e-36	8.98746e-35
ENSG00000196754	S100A2	6.82842	9.37786	180.975	7.68863e-36	9.32256e-35
ENSG00000172322	CLEC12A	-2.3886	2.24426	180.962	7.72847e-36	9.3625e-35
ENSG00000204175	GPRIN2	-2.36978	2.63184	180.961	7.73004e-36	9.3625e-35
ENSG00000251664	PCDHA12	-3.20718	-0.385825	180.815	8.16837e-36	9.88798e-35
ENSG00000180921	FAM83H	1.81807	7.48211	180.764	8.32778e-36	1.00733e-34
ENSG00000233966	UBE2SP1	3.15978	0.13758	180.763	8.33062e-36	1.00733e-34
ENSG00000138074	SLC5A6	1.77926	5.87033	180.732	8.42772e-36	1.01852e-34
ENSG00000125450	NUP85	1.02261	5.67465	180.724	8.45518e-36	1.02128e-34
ENSG00000233237	LINC00472	-2.18668	-0.546449	180.637	8.73704e-36	1.05475e-34
ENSG00000166986	MARS1	1.00718	7.16282	180.588	8.89865e-36	1.07367e-34
ENSG00000231806	PCAT7	4.03222	0.695205	180.57	8.95993e-36	1.08038e-34
ENSG00000152583	SPARCL1	-2.09106	7.96229	180.569	8.96405e-36	1.08038e-34
ENSG00000111058	ACSS3	-2.28924	3.17752	180.566	8.97302e-36	1.08087e-34
ENSG00000171988	JMJD1C	-1.10045	5.63898	180.499	9.20572e-36	1.1083e-34
ENSG00000245281	AC124242.1	-1.62923	-1.29102	180.45	9.37527e-36	1.1281e-34
ENSG00000105220	GPI	1.98844	9.4569	180.383	9.61647e-36	1.15649e-34
ENSG00000274021	AC024909.1	-2.28208	-0.907106	180.339	9.77663e-36	1.17511e-34
ENSG00000273366	#N/A	2.49125	0.256375	180.25	1.01118e-35	1.21473e-34
ENSG00000106823	ECM2	-1.90706	3.38194	180.123	1.06099e-35	1.27388e-34
ENSG00000237857	#N/A	2.08649	0.887128	180.091	1.07415e-35	1.28898e-34
ENSG00000120253	NUP43	0.950958	5.31159	180.008	1.10824e-35	1.32916e-34
ENSG00000125835	SNRPB	1.40824	7.98651	179.934	1.13982e-35	1.3663e-34
ENSG00000177640	CASC2	-1.48687	0.907065	179.86	1.17214e-35	1.40429e-34
ENSG00000162643	WDR63	-2.68457	0.315413	179.762	1.21625e-35	1.45633e-34
ENSG00000172771	EFCAB12	-2.57252	0.50816	179.686	1.25167e-35	1.49726e-34
ENSG00000174032	SLC25A30	-0.988048	3.71097	179.686	1.25178e-35	1.49726e-34
ENSG00000153066	TXNDC11	-0.963922	6.12588	179.527	1.32918e-35	1.58897e-34
ENSG00000189229	AC069277.1	5.36789	-0.410547	179.521	1.33223e-35	1.59176e-34
ENSG00000089116	LHX5	8.07354	1.13628	179.352	1.42031e-35	1.69608e-34
ENSG00000145390	USP53	-1.1311	4.90691	179.286	1.45651e-35	1.73836e-34
ENSG00000176533	GNG7	-1.96409	2.46535	179.243	1.48017e-35	1.76565e-34
ENSG00000263513	FAM72C	3.28715	-0.478585	179.214	1.49673e-35	1.78415e-34
ENSG00000160219	GAB3	-1.66569	2.51509	179.213	1.49729e-35	1.78415e-34
ENSG00000281398	SNHG4	2.65017	2.07452	179.195	1.50745e-35	1.79528e-34
ENSG00000163909	HEYL	-1.64824	4.2394	179.108	1.55768e-35	1.85411e-34
ENSG00000172426	RSPH9	-1.8383	0.973902	179.076	1.57677e-35	1.87582e-34
ENSG00000099250	NRP1	-1.56803	6.41325	179.064	1.58434e-35	1.88381e-34
ENSG00000112578	BYSL	1.38505	5.08461	179.046	1.59467e-35	1.89507e-34
ENSG00000116120	FARSB	1.18764	5.87904	178.966	1.64404e-35	1.95269e-34
ENSG00000185201	IFITM2	-1.68627	6.34804	178.925	1.6694e-35	1.98175e-34
ENSG00000134504	KCTD1	2.73308	5.62565	178.921	1.67241e-35	1.98426e-34
ENSG00000163734	CXCL3	-2.65001	2.86628	178.894	1.68949e-35	2.00345e-34
ENSG00000144285	SCN1A	-3.21691	0.965975	178.837	1.72641e-35	2.04613e-34
ENSG00000104903	LYL1	-1.55883	2.15776	178.67	1.83893e-35	2.17832e-34
ENSG00000161202	DVL3	1.89576	8.05558	178.649	1.8535e-35	2.1944e-34
ENSG00000097046	CDC7	1.67709	3.88565	178.625	1.87091e-35	2.21383e-34
ENSG00000226363	HAGLROS	4.46884	1.35168	178.569	1.91063e-35	2.25961e-34
ENSG00000162817	C1orf115	-1.5291	4.78169	178.531	1.93841e-35	2.29125e-34
ENSG00000100906	NFKBIA	-1.50997	7.78515	178.189	2.207e-35	2.60732e-34
ENSG00000166881	NEMP1	1.43038	5.57018	178.177	2.21694e-35	2.61767e-34
ENSG00000101193	GID8	1.02826	6.8364	178.116	2.26904e-35	2.67775e-34
ENSG00000128654	MTX2	1.1315	5.43931	178.055	2.32231e-35	2.73917e-34
ENSG00000116062	MSH6	1.45569	6.80592	178.044	2.33178e-35	2.74887e-34
ENSG00000143845	ETNK2	2.3142	4.62776	178.035	2.3395e-35	2.75649e-34
ENSG00000091181	IL5RA	-2.81707	0.857253	178.013	2.35948e-35	2.77856e-34
ENSG00000256940	PPP1R14B-AS1	3.63732	0.997733	177.873	2.48751e-35	2.92776e-34
ENSG00000068366	ACSL4	-1.49335	6.4882	177.856	2.50423e-35	2.94587e-34
ENSG00000182004	SNRPE	1.36065	5.84156	177.852	2.50736e-35	2.94798e-34
ENSG00000042088	TDP1	1.17507	4.38241	177.806	2.55206e-35	2.99894e-34
ENSG00000156675	RAB11FIP1	-1.92511	6.6227	177.788	2.56898e-35	3.01722e-34
ENSG00000116830	TTF2	1.47551	5.06472	177.781	2.57602e-35	3.02388e-34
ENSG00000183621	ZNF438	-1.07468	3.26567	177.651	2.70662e-35	3.1755e-34
ENSG00000033327	GAB2	-1.90796	4.99676	177.527	2.83692e-35	3.3266e-34
ENSG00000185737	NRG3	-2.89508	-1.38735	177.494	2.87258e-35	3.36663e-34
ENSG00000163689	C3orf67	2.76555	2.91257	177.49	2.87723e-35	3.3703e-34
ENSG00000136237	RAPGEF5	-1.27592	5.54177	177.424	2.95005e-35	3.45377e-34
ENSG00000251381	LINC00958	5.75354	4.26842	177.336	3.05042e-35	3.56937e-34
ENSG00000155660	PDIA4	1.55961	8.73934	177.303	3.08881e-35	3.61239e-34
ENSG00000101335	MYL9	-1.81359	7.5711	177.296	3.09663e-35	3.61962e-34
ENSG00000186407	CD300E	-2.25744	2.4518	177.251	3.15025e-35	3.68035e-34
ENSG00000087494	PTHLH	6.84878	7.47858	177.197	3.21513e-35	3.75415e-34
ENSG00000023330	ALAS1	-0.857126	5.83029	177.154	3.26866e-35	3.81464e-34
ENSG00000165474	GJB2	6.33999	7.98173	177.057	3.39117e-35	3.95553e-34
ENSG00000258384	AC068831.2	2.05057	-1.14904	177.044	3.40725e-35	3.97219e-34
ENSG00000225518	LINC01703	3.07377	0.320135	176.946	3.53691e-35	4.12117e-34
ENSG00000117501	MROH9	-3.09999	-1.31449	176.935	3.55214e-35	4.13674e-34
ENSG00000179066	AC020907.1	6.56261	0.937155	176.926	3.56354e-35	4.14783e-34
ENSG00000163635	ATXN7	-0.85927	4.77607	176.914	3.57986e-35	4.16462e-34
ENSG00000188215	DCUN1D3	-1.15771	4.12424	176.671	3.92609e-35	4.56501e-34
ENSG00000101945	SUV39H1	1.35252	4.05748	176.608	4.02244e-35	4.67458e-34
ENSG00000165682	CLEC1B	-2.55227	-2.03906	176.585	4.05713e-35	4.71241e-34
ENSG00000149403	GRIK4	-2.63294	0.139087	176.534	4.13641e-35	4.80197e-34
ENSG00000164576	SAP30L	-0.899898	4.82967	176.531	4.14078e-35	4.80452e-34
ENSG00000156218	ADAMTSL3	-2.60512	3.15234	176.229	4.6444e-35	5.38604e-34
ENSG00000179348	GATA2	-2.11074	3.70148	176.204	4.6896e-35	5.4356e-34
ENSG00000271888	AL136162.1	2.66918	-0.388317	176.197	4.70106e-35	5.44603e-34
ENSG00000155962	CLIC2	-1.92693	4.38629	176.187	4.71911e-35	5.46407e-34
ENSG00000172936	MYD88	-0.923033	6.02728	176.04	4.99034e-35	5.7751e-34
ENSG00000111300	NAA25	0.973573	5.11977	175.874	5.31613e-35	6.14889e-34
ENSG00000108352	RAPGEFL1	3.75203	6.40118	175.728	5.62067e-35	6.49774e-34
ENSG00000172264	MACROD2	-2.61482	3.637	175.72	5.63744e-35	6.51372e-34
ENSG00000131080	EDA2R	-1.93271	0.814328	175.712	5.6537e-35	6.52909e-34
ENSG00000113580	NR3C1	-1.04697	6.13398	175.703	5.6747e-35	6.54992e-34
ENSG00000177699	AC011944.1	-2.61501	-0.951281	175.692	5.69703e-35	6.57226e-34
ENSG00000008086	CDKL5	-1.36827	4.12558	175.553	6.00719e-35	6.92645e-34
ENSG00000197085	NPSR1-AS1	6.54134	-1.0627	175.52	6.08296e-35	7.01016e-34
ENSG00000072864	NDE1	1.5461	5.80304	175.446	6.25707e-35	7.20705e-34
ENSG00000120907	ADRA1A	-3.7283	-0.914787	175.294	6.62826e-35	7.63062e-34
ENSG00000169188	APEX2	0.98171	5.60598	175.287	6.64698e-35	7.64819e-34
ENSG00000087237	CETP	-1.89571	0.891534	175.271	6.68829e-35	7.69171e-34
ENSG00000155561	NUP205	1.25006	6.69836	175.263	6.70723e-35	7.70948e-34
ENSG00000130164	LDLR	-1.69008	7.42822	175.175	6.93683e-35	7.96924e-34
ENSG00000122008	POLK	-0.856806	4.07552	175.125	7.0708e-35	8.11892e-34
ENSG00000244482	LILRA6	-1.9752	1.87158	175.054	7.26361e-35	8.33599e-34
ENSG00000062038	CDH3	3.7277	8.05326	174.86	7.82071e-35	8.97068e-34
ENSG00000279838	AL356273.6	-1.7337	-1.25052	174.853	7.8421e-35	8.99053e-34
ENSG00000111252	SH2B3	-1.46929	5.12547	174.784	8.04935e-35	9.22335e-34
ENSG00000223799	IL10RB-DT	-1.28656	0.117909	174.651	8.47057e-35	9.70098e-34
ENSG00000259134	LINC00924	-2.37613	-1.24104	174.645	8.49024e-35	9.71846e-34
ENSG00000259953	AL138756.1	-1.26532	1.61466	174.623	8.56111e-35	9.79451e-34
ENSG00000197653	DNAH10	-2.59552	1.77824	174.414	9.27092e-35	1.06011e-33
ENSG00000164924	YWHAZ	1.24639	10.3243	174.347	9.51064e-35	1.08696e-33
ENSG00000246095	LINC01096	6.20188	-1.06409	174.236	9.92259e-35	1.13345e-33
ENSG00000279712	FP325330.3	6.7018	-1.52749	173.987	1.09113e-34	1.24526e-33
ENSG00000265107	GJA5	-2.16481	4.59406	173.986	1.09127e-34	1.24526e-33
ENSG00000063660	GPC1	3.12567	8.69018	173.724	1.20615e-34	1.37565e-33
ENSG00000077522	ACTN2	-2.98662	0.297728	173.665	1.23341e-34	1.40601e-33
ENSG00000152128	TMEM163	-2.27098	3.4349	173.651	1.24017e-34	1.41231e-33
ENSG00000125798	FOXA2	-3.25817	2.89155	173.651	1.24021e-34	1.41231e-33
ENSG00000117155	SSX2IP	1.47794	4.85825	173.636	1.24731e-34	1.41966e-33
ENSG00000149679	CABLES2	1.39749	4.22352	173.582	1.27319e-34	1.44837e-33
ENSG00000172009	THOP1	1.2386	5.50949	173.576	1.27633e-34	1.4512e-33
ENSG00000174306	ZHX3	-1.09285	4.86348	173.511	1.30803e-34	1.48647e-33
ENSG00000231993	EP300-AS1	-1.66517	-0.857682	173.444	1.34203e-34	1.52433e-33
ENSG00000114770	ABCC5	3.55433	8.29683	173.418	1.35551e-34	1.53885e-33
ENSG00000142611	PRDM16	-2.51119	2.46172	173.352	1.39008e-34	1.57728e-33
ENSG00000088386	SLC15A1	4.71946	2.05397	173.21	1.46763e-34	1.66441e-33
ENSG00000260695	AC022164.1	-2.49682	-1.6407	173.086	1.53879e-34	1.74423e-33
ENSG00000270091	AC015726.1	-1.47798	-0.545816	173.073	1.54641e-34	1.75196e-33
ENSG00000173894	CBX2	3.39113	5.20602	173.05	1.56013e-34	1.7666e-33
ENSG00000271134	IFITM3P9	6.36761	0.388138	173.002	1.58861e-34	1.79793e-33
ENSG00000014138	POLA2	1.28415	5.04686	172.97	1.60854e-34	1.81955e-33
ENSG00000112029	FBXO5	1.46165	3.81111	172.908	1.64699e-34	1.8621e-33
ENSG00000114354	TFG	1.22897	7.40704	172.881	1.66429e-34	1.88069e-33
ENSG00000100416	TRMU	1.32728	4.97317	172.788	1.72411e-34	1.94729e-33
ENSG00000137692	DCUN1D5	1.64175	5.37609	172.782	1.72844e-34	1.95119e-33
ENSG00000106536	POU6F2	4.91704	2.48838	172.736	1.75856e-34	1.98418e-33
ENSG00000136261	BZW2	1.49992	6.81009	172.707	1.77837e-34	2.0055e-33
ENSG00000151414	NEK7	-1.15948	6.05844	172.693	1.7876e-34	2.01488e-33
ENSG00000277883	NLRP3P1	5.62477	-0.422822	172.685	1.7935e-34	2.0205e-33
ENSG00000143382	ADAMTSL4	-2.28446	4.76618	172.636	1.82736e-34	2.0576e-33
ENSG00000132510	KDM6B	-1.24904	6.02672	172.177	2.17752e-34	2.45063e-33
ENSG00000116885	OSCP1	-1.42681	2.66319	172.002	2.32893e-34	2.61969e-33
ENSG00000129353	SLC44A2	-1.11122	7.52179	171.995	2.33488e-34	2.62505e-33
ENSG00000139880	CDH24	1.98718	4.27609	171.983	2.34589e-34	2.63608e-33
ENSG00000120738	EGR1	-2.02784	8.21935	171.798	2.51714e-34	2.82708e-33
ENSG00000084710	EFR3B	-2.34923	2.39834	171.761	2.55331e-34	2.86625e-33
ENSG00000164024	METAP1	1.34992	6.42343	171.354	2.98372e-34	3.34771e-33
ENSG00000134954	ETS1	-1.78839	6.69543	171.322	3.02036e-34	3.3871e-33
ENSG00000168658	VWA3B	-3.2599	1.41301	171.23	3.12927e-34	3.50745e-33
ENSG00000120318	ARAP3	-1.38033	4.53274	171.21	3.15257e-34	3.53178e-33
ENSG00000136244	IL6	-2.9329	4.65313	171.205	3.15952e-34	3.53777e-33
ENSG00000228519	AC097263.1	2.06949	-0.596652	171.192	3.17456e-34	3.55281e-33
ENSG00000116005	PCYOX1	-1.05789	7.01116	171.133	3.2473e-34	3.63237e-33
ENSG00000231645	KRT17P6	5.90736	-1.08433	171.088	3.30407e-34	3.694e-33
ENSG00000160207	HSF2BP	2.42621	0.171158	171.062	3.33749e-34	3.72949e-33
ENSG00000084628	NKAIN1	4.99805	0.909971	170.998	3.41912e-34	3.81877e-33
ENSG00000263400	TMEM220-AS1	-1.70281	-1.17293	170.744	3.76983e-34	4.20834e-33
ENSG00000159658	EFCAB14	-0.823703	7.05261	170.735	3.78216e-34	4.21997e-33
ENSG00000173621	LRFN4	1.9125	4.51159	170.692	3.84536e-34	4.28833e-33
ENSG00000169750	RAC3	2.83037	4.15136	170.579	4.0147e-34	4.47491e-33
ENSG00000171421	MRPL36	1.63912	4.90476	170.549	4.06121e-34	4.52447e-33
ENSG00000158435	CNOT11	0.955937	6.022	170.539	4.07734e-34	4.54015e-33
ENSG00000099364	FBXL19	1.57015	4.96766	170.511	4.12194e-34	4.5875e-33
ENSG00000162885	B3GALNT2	1.36073	4.25396	170.342	4.39735e-34	4.89155e-33
ENSG00000043355	ZIC2	5.75189	3.15878	170.304	4.46184e-34	4.9608e-33
ENSG00000172336	POP7	1.36793	5.13189	170.242	4.56975e-34	5.07822e-33
ENSG00000130935	NOL11	1.07865	6.01678	170.001	5.01134e-34	5.56614e-33
ENSG00000255587	RAB44	-1.88852	-0.802274	169.912	5.18566e-34	5.75687e-33
ENSG00000163075	CFAP221	-2.8954	2.25259	169.81	5.39159e-34	5.98247e-33
ENSG00000171817	ZNF540	-1.71921	0.217326	169.787	5.441e-34	6.03427e-33
ENSG00000153294	ADGRF4	5.11281	3.58071	169.71	5.60425e-34	6.2122e-33
ENSG00000185238	PRMT3	1.43528	4.59527	169.69	5.64595e-34	6.25528e-33
ENSG00000127922	SEM1	1.5569	7.00569	169.592	5.86312e-34	6.49263e-33
ENSG00000149269	PAK1	1.77798	7.01789	169.514	6.04072e-34	6.68595e-33
ENSG00000187840	EIF4EBP1	2.94953	6.74038	169.505	6.06216e-34	6.70632e-33
ENSG00000243232	PCDHAC2	-2.52237	0.246793	169.499	6.07584e-34	6.71809e-33
ENSG00000173157	ADAMTS20	6.5295	1.10337	169.4	6.31189e-34	6.9756e-33
[truncated: 20,093 more rows]

## Sheet: Sheet2
#N/A	-3.24523	-0.202278	396.77	8.7507e-67	4.03592e-65
#N/A	-2.98165	-1.47333	344.172	5.89031e-60	2.06554e-58
#N/A	2.60058	1.61953	264.528	8.40095e-49	1.86526e-47
#N/A	-2.12217	-0.588945	245.817	5.07276e-46	9.92625e-45
#N/A	4.15684	2.28537	242.311	1.71271e-45	3.27595e-44
#N/A	-3.18645	-1.43515	217.085	1.28159e-41	2.06362e-40
#N/A	-1.89378	-1.19459	212.352	7.06517e-41	1.09841e-39
#N/A	-2.30173	-0.580619	185.571	1.36273e-36	1.71834e-35
#N/A	2.49125	0.256375	180.25	1.01118e-35	1.21473e-34
#N/A	2.08649	0.887128	180.091	1.07415e-35	1.28898e-34
#N/A	-3.46207	-0.891723	157.716	5.81804e-32	5.74061e-31
#N/A	4.69281	-1.84009	147.59	3.12493e-30	2.80406e-29
#N/A	0.953469	5.14791	142.344	2.51953e-29	2.1433e-28
#N/A	-2.46284	1.90776	141.663	3.30723e-29	2.79401e-28
#N/A	-2.29594	1.76448	139.179	8.94687e-29	7.34501e-28
#N/A	-2.26972	-1.67877	137.869	1.51448e-28	1.22556e-27
#N/A	-1.24519	1.86446	134.099	6.92634e-28	5.39171e-27
#N/A	-0.930705	2.30685	133.657	8.28223e-28	6.40431e-27
#N/A	5.53321	-0.924884	132.24	1.47096e-27	1.11671e-26
#N/A	2.04755	0.532712	130.182	3.39349e-27	2.52931e-26
#N/A	-1.34778	0.0334875	126.868	1.31115e-26	9.39845e-26
#N/A	-2.01934	2.17865	125.263	2.53055e-26	1.78553e-25
#N/A	2.00037	-1.63969	124.784	3.07914e-26	2.16294e-25
#N/A	8.00255	3.49468	121.468	1.20447e-25	8.14983e-25
#N/A	2.42946	-1.29409	118.767	3.67867e-25	2.41298e-24
#N/A	-1.70683	1.12989	113.548	3.22334e-24	1.99972e-23
#N/A	4.0655	1.68203	111.846	6.5656e-24	3.987e-23
#N/A	2.94571	-0.228299	111.421	7.84506e-24	4.72758e-23
#N/A	4.74678	0.86628	107.942	3.38452e-23	1.96662e-22
#N/A	3.13972	-1.84233	107.872	3.485e-23	2.02287e-22
#N/A	3.31971	-1.77848	107.354	4.33589e-23	2.50493e-22
#N/A	3.86731	-1.37769	106.731	5.64025e-23	3.22809e-22
#N/A	3.67455	-1.67976	104.532	1.42912e-22	7.96272e-22
#N/A	1.25333	2.70325	104.186	1.65488e-22	9.16741e-22
#N/A	1.24245	1.15734	103.735	2.00428e-22	1.10338e-21
#N/A	-1.90145	0.280952	103.606	2.11715e-22	1.1632e-21
#N/A	2.06731	-1.32398	99.667	1.13203e-21	5.93188e-21
#N/A	4.51597	-1.78078	98.7922	1.64523e-21	8.51606e-21
#N/A	6.13795	-1.72319	98.1087	2.20415e-21	1.12901e-20
#N/A	1.13522	1.67663	96.4171	4.5522e-21	2.2903e-20
#N/A	5.57744	-1.13575	95.7752	5.99743e-21	2.99627e-20
#N/A	-2.31414	-2.0755	95.4154	7.00087e-21	3.48262e-20
#N/A	-2.50671	-1.96699	93.28	1.75671e-20	8.48661e-20
#N/A	3.24026	-0.528173	90.0398	7.13991e-20	3.32704e-19
#N/A	-1.8496	-1.66266	87.141	2.51958e-19	1.12814e-18
#N/A	1.21996	1.62748	79.4824	7.26706e-18	2.96974e-17
#N/A	1.50549	4.59325	78.018	1.38914e-17	5.58589e-17
#N/A	4.0318	0.867483	77.7825	1.5419e-17	6.17992e-17
#N/A	-1.56173	-1.50787	77.3732	1.84868e-17	7.37602e-17
#N/A	5.31395	-1.87194	75.6491	3.97615e-17	1.54732e-16
#N/A	2.80934	1.11031	74.8341	5.71532e-17	2.1997e-16
#N/A	-0.918518	1.71312	69.4815	6.27542e-16	2.24513e-15
#N/A	1.63323	-1.82853	69.3801	6.5682e-16	2.3457e-15
#N/A	-1.12967	-1.68091	69.2145	7.07622e-16	2.51979e-15
#N/A	0.926579	1.86148	68.5677	9.46888e-16	3.34752e-15
#N/A	1.74652	2.34057	67.9219	1.26686e-15	4.42981e-15
#N/A	3.49958	-1.43136	65.0747	4.59176e-15	1.54495e-14
#N/A	4.39209	1.01459	63.8495	8.00817e-15	2.64647e-14
#N/A	-1.59787	-0.182528	63.2038	1.07417e-14	3.52138e-14
#N/A	-1.10948	-1.04504	63.0101	1.17314e-14	3.83329e-14
#N/A	1.23608	-0.885947	62.6538	1.37979e-14	4.48665e-14
#N/A	0.770415	1.80803	62.5297	1.4601e-14	4.73872e-14
#N/A	-1.44963	-1.93146	61.0766	2.83326e-14	9.0087e-14
#N/A	-1.00755	-1.76923	60.0417	4.54821e-14	1.42503e-13
#N/A	-1.47023	-0.468731	59.1445	6.86056e-14	2.12363e-13
#N/A	2.13733	-1.07707	57.9181	1.20469e-13	3.66988e-13
#N/A	-0.928329	0.0390067	57.6279	1.37666e-13	4.17705e-13
#N/A	1.14035	1.08706	54.7253	5.25053e-13	1.53108e-12
#N/A	4.15006	-2.23315	54.3551	6.23144e-13	1.80829e-12
#N/A	4.06757	-2.35423	53.1225	1.10319e-12	3.15655e-12
#N/A	0.962208	0.312453	53.0304	1.15133e-12	3.28917e-12
#N/A	4.83019	-1.46974	52.8249	1.26655e-12	3.6132e-12
#N/A	1.83277	-0.903384	52.1328	1.74691e-12	4.9402e-12
#N/A	1.52525	-1.65151	51.5744	2.26499e-12	6.35808e-12
#N/A	2.60837	-0.856359	51.1176	2.80188e-12	7.8185e-12
#N/A	-1.23634	-0.907987	50.7376	3.34472e-12	9.27588e-12
#N/A	-1.25535	-1.92628	50.6095	3.55046e-12	9.83134e-12
#N/A	-0.923055	0.959263	50.1103	4.48171e-12	1.23223e-11
#N/A	0.782888	2.66471	49.6272	5.6161e-12	1.53325e-11
#N/A	2.83271	-1.41198	48.9478	7.71616e-12	2.08444e-11
#N/A	-0.78481	-0.039938	48.4234	9.86314e-12	2.64245e-11
#N/A	1.96331	-1.15929	48.1908	1.09988e-11	2.93745e-11
#N/A	1.21007	-0.754112	46.7512	2.16159e-11	5.64333e-11
#N/A	2.82272	-0.757121	46.3874	2.56494e-11	6.65703e-11
#N/A	1.05739	3.0138	46.2599	2.72344e-11	7.05514e-11
#N/A	0.651628	1.7237	44.5742	6.02868e-11	1.52648e-10
#N/A	0.910442	-1.34944	41.5453	2.53191e-10	6.1684e-10
#N/A	-0.909306	-0.150506	41.4994	2.58775e-10	6.29401e-10
#N/A	-0.686892	-1.09407	41.4517	2.64711e-10	6.43556e-10
#N/A	1.36238	-0.38773	41.1674	3.03029e-10	7.34048e-10
#N/A	-0.821921	-1.25591	41.0657	3.18048e-10	7.69586e-10
#N/A	0.795338	-1.17263	40.0309	5.20715e-10	1.23962e-09
#N/A	0.954995	-0.923049	39.8401	5.70341e-10	1.35324e-09
#N/A	0.713226	4.64562	38.8021	9.36479e-10	2.18882e-09
#N/A	1.13467	-1.83375	38.4876	1.08858e-09	2.5336e-09
#N/A	-0.629719	-1.18518	37.951	1.40756e-09	3.25202e-09
#N/A	-1.17472	-1.50089	35.9366	3.70442e-09	8.28572e-09
#N/A	1.39886	-1.31063	35.8821	3.80305e-09	8.49857e-09
#N/A	2.63022	-1.17036	35.2939	5.04938e-09	1.1192e-08
#N/A	-0.73971	-0.604311	33.8382	1.02019e-08	2.21569e-08
#N/A	-1.24141	-1.94692	33.1294	1.43815e-08	3.09334e-08
#N/A	0.863174	-1.04124	32.2537	2.19993e-08	4.6772e-08
#N/A	-0.517954	0.228326	32.1561	2.30677e-08	4.89634e-08
#N/A	0.909393	-0.734991	31.2431	3.59727e-08	7.51639e-08
#N/A	1.79125	-1.71221	30.9417	4.16652e-08	8.66486e-08
#N/A	0.940042	-1.70678	29.9546	6.74629e-08	1.38191e-07
#N/A	0.949358	-1.71525	29.6114	7.97935e-08	1.62605e-07
#N/A	2.28409	0.444169	27.6274	2.11236e-07	4.16961e-07
#N/A	0.773664	-0.897775	27.2921	2.4915e-07	4.8909e-07
#N/A	0.650625	3.23847	26.7047	3.32833e-07	6.47095e-07
#N/A	-0.966304	0.331554	26.2656	4.134e-07	7.98255e-07
#N/A	2.18497	-1.03748	25.7555	5.31979e-07	1.01974e-06
#N/A	0.844567	-1.49792	25.6302	5.65998e-07	1.08251e-06
#N/A	0.934301	-1.84256	25.0428	7.57173e-07	1.43374e-06
#N/A	0.877453	-1.38142	24.2722	1.11005e-06	2.07366e-06
#N/A	-1.30826	-0.708262	24.0744	1.22474e-06	2.2804e-06
#N/A	0.592771	-0.00617528	23.7348	1.45024e-06	2.68624e-06
#N/A	0.836191	-0.56705	23.7287	1.45469e-06	2.6938e-06
#N/A	0.637637	0.691942	23.4666	1.65758e-06	3.06001e-06
#N/A	0.72338	0.189033	23.3019	1.79933e-06	3.31395e-06
#N/A	2.10139	0.839136	22.8504	2.25399e-06	4.11972e-06
#N/A	0.898605	0.181111	22.6539	2.48655e-06	4.52869e-06
#N/A	0.812574	-0.067921	21.3245	4.83878e-06	8.6271e-06
#N/A	0.698102	-1.42785	21.2716	4.96913e-06	8.85307e-06
#N/A	-0.811949	-0.628398	20.9243	5.91639e-06	1.04891e-05
#N/A	0.888332	-1.88334	20.148	8.74537e-06	1.53105e-05
#N/A	0.572793	-0.927142	19.3123	1.33368e-05	2.30077e-05
#N/A	0.75682	1.86947	19.2993	1.34248e-05	2.31487e-05
#N/A	-0.725951	2.10432	19.116	1.47292e-05	2.53011e-05
#N/A	-0.779414	-1.60556	18.5711	1.94138e-05	3.30168e-05
#N/A	0.784614	-1.74037	18.1628	2.38851e-05	4.03541e-05
#N/A	1.23135	-2.26385	18.1624	2.38908e-05	4.03606e-05
#N/A	2.25859	-2.79052	17.8279	2.83206e-05	4.75569e-05
#N/A	0.592295	0.0132842	17.791	2.88566e-05	4.84165e-05
#N/A	1.30248	-1.74869	16.6602	5.13814e-05	8.43892e-05
#N/A	0.510174	-0.246255	16.0459	7.03839e-05	0.000114274
#N/A	-0.967228	-1.90371	15.2464	0.000106154	0.000169595
#N/A	0.644285	-0.61304	14.4852	0.000157228	0.000247946
#N/A	1.49004	-1.1786	14.3	0.000173038	0.000271715
#N/A	-0.556899	-1.23833	14.1182	0.000190119	0.000297753
#N/A	0.584227	1.94672	13.7315	0.00023235	0.000361332
#N/A	0.568649	2.46224	13.4455	0.000269593	0.00041693
#N/A	0.773786	-1.66298	13.44	0.000270352	0.000417987
#N/A	0.624281	0.0351483	12.9491	0.000349142	0.00053438
#N/A	-0.549707	0.0821848	12.3003	0.00049012	0.000740966
#N/A	-0.701426	-0.864251	11.5284	0.000735178	0.0010957
#N/A	-0.622817	-1.22734	11.3084	0.000825601	0.0012246
#N/A	1.04806	-1.71372	11.1025	0.000920382	0.00135853
#N/A	0.599789	-1.98702	10.6881	0.00114607	0.00167498
#N/A	-0.60362	-0.656833	10.303	0.00140611	0.00203951
#N/A	1.55629	-1.48689	10.0592	0.00160093	0.00230995
#N/A	1.68225	-1.10755	9.96607	0.00168242	0.00242199
#N/A	0.583245	-1.26835	9.36552	0.00231958	0.00329607
#N/A	0.898927	-0.337207	8.33661	0.00403914	0.00560331
#N/A	0.83023	-1.14656	8.33509	0.00404247	0.00560722
#N/A	0.623494	-2.033	7.69661	0.00572161	0.00782237
#N/A	1.16467	1.90966	7.09947	0.00793839	0.0107112
#N/A	0.540684	-1.64334	7.01131	0.0083335	0.0112217
#N/A	0.633704	4.19034	6.06705	0.0140798	0.0184808
#N/A	0.605127	-1.21726	5.84885	0.0159129	0.0207734
#N/A	0.768321	-1.77203	5.22298	0.0226723	0.02917
#N/A	0.984288	-1.45757	4.95885	0.026364	0.0336589
#N/A	0.541125	-1.50311	4.89031	0.0274208	0.0349415
#N/A	0.742104	1.01496	4.66278	0.0312574	0.0395611
#N/A	-0.63593	-1.87519	4.09883	0.0433986	0.0540292
