# Supplementary material for: Simultaneous Presentation of Multiple Myeloma and Lung Cancer: Case Report and Gene Bioinformatics Analysis
Source: Front Oncol. 2022 Jun 13;12:859735. doi: 10.3389/fonc.2022.859735 (PMC9235397; doi:10.3389/fonc.2022.859735)
Supplement: Supplementary file 1 [file DataSheet_1.zip › The bioinformatic analysis of MM and lung cancer supplementary materials/Different expression genes analysis/pvalue 0.05.xlsx]

## Sheet: 一致
	GSE2658&GSE5900		GSE6477		GSE13591		GSE16558		GSE39754		GSE47552		LUAD-TCGA		LUSC-TCGA
Symbol	logFC	P.Value	logFC	P.Value	logFC	P.Value	logFC	P.Value	logFC	P.Value	logFC	P.Value	logFC	P.Value	logFC	P.Value
ARPC5L	1.27848	2.99984e-18	0.841851	2.21474e-07	0.955609	0.00192309	1.12032	1.93239e-05	1.23727	7.72762e-06	1.45548	1.62803e-07	0.477839	2.15112e-10	0.55758	3.68579e-11
RPL8	0.489984	9.18327e-06	0.688597	3.16377e-08	0.510671	0.00669331	0.389772	0.0153114	1.81686	4.88825e-23	0.630478	6.81915e-06	0.748702	8.93303e-09	0.829656	1.49589e-11
RPS15	0.294165	0.00152344	0.889956	1.97072e-16	0.462622	0.00319449	0.459397	4.2374e-05	1.84811	3.37045e-17	0.542008	4.52111e-06	0.295398	0.00691994	0.501132	1.87333e-06
RPS16	0.405945	7.2932e-06	1.05653	2.40217e-19	0.358819	0.0347675	0.744511	5.82675e-05	2.06695	1.29912e-27	0.940235	1.65776e-09	0.622607	2.26993e-06	0.646131	2.59774e-06
RPS19	0.873985	4.56251e-15	1.65391	5.16547e-31	0.940938	6.42176e-05	1.34356	1.30105e-06	1.55922	1.07174e-11	1.53335	9.26322e-10	0.627775	2.4243e-07	0.947607	8.54505e-15
PSMD4	0.55956	2.65704e-06	0.626054	7.91358e-08	0.461154	0.00479333	0.451217	0.0359085	1.22891	1.18993e-08	0.759446	0.0011461	0.896415	1.58297e-23	0.844695	1.80449e-25
SNRPD2	0.840823	3.69771e-12	1.17209	7.74922e-12	0.806044	0.00133536	0.90165	4.74078e-05	1.14004	8.57107e-10	0.907295	0.000131868	0.651764	1.96106e-08	1.12522	2.16342e-20
AKT3	-0.544911	2.94778e-05	-0.132481	0.0333887	-0.214004	0.0227567	-1.33288	0.00487064	-1.27391	0.000164764	-1.49737	0.00037983	-1.09045	2.47441e-18	-0.699209	3.99064e-05
RPL36	1.32216	1.75988e-13	1.52244	1.94397e-14	1.01489	0.00170115	0.872864	6.68436e-06	0.907816	3.86839e-05	0.786052	1.66267e-05	0.517994	1.79263e-05	0.675754	3.67006e-09
RPL35	0.671049	7.40507e-13	1.24577	6.43395e-18	0.854423	3.45509e-06	1.04422	2.04832e-06	2.44677	1.73963e-23	1.41273	6.37606e-09	0.436499	0.000905684	0.720053	1.00531e-07
ARL6IP4	1.06114	2.75982e-21	0.420216	1.13108e-06	0.36241	0.015056	0.438055	0.00285514	0.466374	1.8982e-05	0.437942	0.00152289	0.474596	0.000137196	0.755526	5.94081e-10
RPL37	0.311482	0.00114726	0.937314	4.78712e-13	0.468597	0.00826375	0.707954	6.13444e-05	2.0715	1.67625e-18	0.999211	3.07029e-08	0.856939	7.08691e-14	0.950443	2.61345e-14
RPS10	0.438579	4.88943e-07	0.853624	3.15495e-17	0.361532	0.000739241	1.43116	1.36151e-07	2.02964	3.9283e-19	1.46092	8.91687e-11	0.403727	0.00171047	0.535648	4.89259e-05
MECR	1.00218	1.14223e-07	0.290807	1.57731e-06	0.314	0.0100792	0.442121	0.000442726	0.34183	0.00683761	0.317558	0.0143765	0.489433	5.76188e-14	0.384197	1.56051e-07
IMP4	1.00721	1.59649e-10	0.381678	0.000580411	0.431433	0.00688381	0.633338	0.000547856	1.18457	1.22186e-14	0.594234	0.00442572	0.655533	2.10903e-18	0.911465	6.87539e-24
MIF	0.581961	2.30423e-06	0.869795	3.63437e-06	0.51751	0.0233114	0.616755	0.00705762	1.19373	2.95706e-08	0.719822	0.00217127	1.27213	3.35061e-18	2.1911	2.50323e-36
DKK1	1.76958	7.26233e-07	2.56398	1.92986e-07	2.03577	0.00515175	2.17795	0.00708747	2.55065	0.000328303	1.95516	0.00547146	2.53003	2.96748e-07	2.12371	5.40114e-08
COX7A2L	0.513325	9.44176e-08	0.450769	0.000141539	0.510901	0.00510662	0.451012	0.00025269	1.11896	2.28278e-06	0.859883	1.48889e-06	0.204799	0.0255529	0.617114	8.1061e-09
CLPP	0.672399	7.20524e-09	0.774105	1.92324e-10	0.484878	0.00448583	0.595476	0.000491325	0.666159	3.46456e-07	0.570967	0.000653271	0.160532	0.0386787	0.476076	5.04406e-09
FEZ2	-0.360944	5.88402e-05	-0.245883	2.57364e-05	-0.191472	0.0308069	-0.539564	0.000260525	-0.80707	4.47226e-10	-0.363026	0.00608636	-0.259676	4.56182e-05	-0.330802	5.34135e-07
RPL24	0.882673	1.18552e-13	1.15548	6.31456e-17	0.65593	0.00178885	1.19815	4.80631e-06	2.57726	6.21926e-20	1.39322	7.24269e-08	0.368366	0.00160882	0.55858	3.83809e-06
ULK2	-0.938138	5.34473e-11	-0.251945	5.6113e-07	-0.205909	0.00388068	-0.389788	0.000161487	-1.02875	3.53522e-15	-0.566377	7.87793e-09	-0.921853	3.85215e-27	-0.789687	8.2417e-15
VDAC2	0.6806	1.7606e-11	0.502268	9.86256e-06	0.633278	0.000261638	0.570745	0.000812057	1.61047	1.33447e-15	0.62903	0.000108376	0.259999	0.0029736	0.995741	7.67773e-20
RPL27	0.393902	1.02684e-05	0.827411	2.61784e-13	0.360992	0.00789923	0.872539	1.11977e-05	1.53037	6.22428e-11	0.749319	0.000531013	0.331295	0.00896146	0.3807	0.00222009
VDAC1	0.878632	1.27304e-13	0.492189	6.47728e-06	0.447269	0.00598755	0.320457	0.00702197	1.67833	5.19985e-12	0.370647	0.00546599	0.679506	4.09216e-14	0.767263	7.54731e-20
TMEM161A	0.546537	5.07191e-08	0.230223	0.00042593	0.25392	0.0475871	0.604428	0.00045199	0.675747	7.84344e-06	0.495438	0.00354686	0.298874	0.000257344	0.86123	6.1972e-17
SUPT4H1	0.61348	2.98189e-12	0.186571	0.0252246	0.34943	0.00406648	0.56873	0.00100247	1.09654	5.06193e-07	1.14599	1.19331e-07	0.174327	0.0204526	0.199992	0.0142025
TXN	1.15583	7.47885e-15	1.05161	2.45912e-07	0.837983	0.0003851	1.43662	1.33587e-06	2.12949	8.14524e-10	1.23738	3.80154e-05	0.815005	5.35359e-09	1.60748	7.64133e-17
MRPL11	0.641799	1.70436e-09	0.436869	3.63067e-07	0.379091	0.0145273	0.240811	0.0364717	0.248207	0.0362205	0.310557	0.0110809	0.532764	1.38589e-07	1.05035	6.37442e-18
LDHA	0.937156	1.19469e-14	0.951605	3.88132e-06	1.07819	0.000138303	1.00801	0.00167284	2.19591	4.99408e-13	1.19787	4.33326e-05	1.36529	2.70446e-26	1.44669	1.18757e-25
EPB41L3	-2.1264	9.8067e-17	-0.637151	3.51758e-13	-0.369694	3.04779e-05	-0.420104	0.01787	-1.32987	1.5816e-16	-0.363845	0.0351479	-1.12517	3.45395e-16	-1.26934	1.47423e-13
HMOX1	-3.13191	8.85249e-19	-2.27486	1.93284e-16	-1.76045	7.80556e-08	-1.14615	0.000178815	-1.05211	0.00428589	-0.945624	0.00683325	-1.69912	1.20141e-34	-1.30082	2.1362e-10
A2M	-1.61054	6.5071e-13	-1.64532	2.54947e-14	-0.801463	7.00199e-06	-1.91882	0.000123965	-0.787243	0.0377682	-1.54907	0.000911381	-1.87385	5.24471e-45	-3.43778	1.04212e-93
BTF3	0.822967	9.84302e-13	0.896259	5.05529e-10	0.619965	0.000948218	0.515249	0.00022525	1.82512	1.5413e-16	0.594993	5.43964e-05	0.285081	0.000818611	0.282341	0.00070145
STAT5A	-0.987024	6.40991e-11	-0.334931	6.55908e-08	-0.270226	0.0208872	-0.700214	0.00827191	-1.39617	7.12637e-11	-0.639544	0.00443521	-0.761866	1.9825e-19	-1.23078	9.13322e-25
STAT5B	-0.970097	1.7044e-10	-0.285289	3.23074e-10	-0.194515	0.0338853	-0.889634	0.000928422	-1.09929	2.76208e-06	-1.0326	0.000723127	-0.591451	1.92214e-26	-0.874177	9.60691e-33
C19orf53	0.75988	7.66814e-12	0.856371	1.09734e-09	0.731956	0.000117167	0.352126	0.00940989	0.969395	5.82971e-07	0.570098	0.000166937	0.395753	2.92597e-05	0.627563	9.57355e-10
GADD45A	1.91442	7.58113e-12	1.12433	0.000128676	2.03267	0.000713051	2.49766	1.35156e-05	2.25257	1.53409e-05	3.01418	3.97815e-09	0.509259	0.000969834	0.368511	0.00580446
RPS21	0.541375	1.72368e-07	0.813339	7.48951e-12	0.44879	0.00832278	1.2934	4.15676e-06	1.45832	5.23762e-13	1.01362	3.40163e-05	0.634668	1.28873e-05	0.641635	2.44808e-06
CD320	1.64117	3.59397e-09	0.55524	1.62629e-07	0.441015	0.0262552	0.591547	0.00117672	0.580846	0.00545462	0.641066	4.4392e-05	0.576433	1.31709e-06	0.555648	9.0671e-06
GPI	1.06402	1.12277e-13	0.79817	1.28155e-05	0.921746	0.00194932	0.680135	0.00267073	0.726905	0.00284913	0.631336	0.0146669	1.14207	1.00355e-25	1.98844	9.61647e-36
COX7B	0.924567	6.46961e-17	0.765243	1.53025e-05	0.693999	0.00108964	1.17238	0.00299286	1.16625	3.26637e-05	1.03213	0.00904321	0.294151	0.00847411	0.689173	4.8154e-08
RPLP1	0.302977	0.00086495	0.768359	5.05515e-20	0.374517	0.000803816	0.912367	4.01724e-06	1.66755	1.37233e-14	0.934387	4.1593e-08	0.377469	0.00137655	0.741163	1.75356e-11
RPLP0	0.199057	0.0171564	0.770233	5.90718e-14	0.458289	0.00340823	0.687323	0.00235986	2.58049	1.97724e-27	0.959187	2.21395e-05	0.675938	9.78405e-09	1.00028	1.05258e-16
MRC1	-1.79948	1.40777e-12	-1.60927	1.9583e-16	-0.789562	2.54084e-06	-0.910352	0.00137558	-0.857845	0.00174842	-0.752826	0.0324266	-2.38075	1.18403e-40	-3.67752	9.08363e-74
CTSH	-3.34902	1.269e-15	-2.4717	6.60197e-21	-2.93038	2.36714e-13	-2.82003	1.03065e-06	-1.34893	0.00561475	-2.41024	4.14709e-05	-0.86792	1.7429e-06	-2.24359	1.97958e-48
SEC61B	0.631068	1.54625e-13	0.452382	8.22485e-08	0.265792	0.0290677	0.714031	0.000340407	1.89216	1.38818e-22	1.15642	1.8506e-10	0.317751	0.00010727	0.191073	0.0170866
CD36	-2.00588	1.94729e-23	-0.926925	1.77174e-22	-0.197714	0.0332262	-2.21298	7.1258e-05	-1.86919	8.57952e-05	-1.58582	0.00598612	-2.88116	7.25055e-51	-2.927	8.07428e-49
HRAS	0.408162	0.00245924	0.33377	9.02925e-05	0.491549	0.00868645	0.352814	0.00326612	0.301851	0.0154169	0.249618	0.0444733	0.24648	0.00596556	1.27702	1.50207e-24
HLA-DPA1	-2.62836	4.80289e-18	-1.76421	1.46928e-15	-1.63054	1.86587e-06	-1.873	0.0025154	-1.6296	0.00139171	-1.10355	0.0325391	-0.999206	1.19066e-11	-1.96231	5.67702e-31
COX8A	1.11668	4.90475e-16	0.784392	6.66924e-11	0.578391	8.1782e-05	0.837808	2.62196e-06	0.604606	1.66747e-05	1.01669	8.57142e-08	0.263247	0.00296826	0.657909	2.7504e-12
TPI1	0.522497	5.89641e-08	0.197196	0.0235704	0.28491	0.0275307	0.6387	0.00150621	0.709629	0.000173233	0.563316	0.00295851	1.1482	2.57663e-24	1.75213	4.42077e-42
AEN	1.3297	7.87503e-21	0.574117	5.36241e-09	0.551463	0.000461336	0.742696	0.00120719	1.13965	8.08124e-08	0.849351	7.51728e-05	0.365849	0.000108338	0.199623	0.0273601
NME1	1.25798	2.91593e-16	0.950354	1.14827e-07	1.00236	0.000106124	1.22447	9.70454e-06	2.26689	3.49643e-17	0.963702	3.62886e-05	2.22377	7.10771e-43	2.22915	4.78894e-47
PPARG	-1.21816	4.45804e-06	-0.266153	3.65011e-06	-0.282795	0.0076204	-0.545118	0.00015552	-1.21653	2.06515e-10	-0.40201	0.0292095	-1.58574	6.95038e-21	-1.96776	4.4126e-31
ARHGEF7	-0.416643	3.41673e-10	-0.394814	2.42345e-09	-0.355156	0.00233967	-0.666316	0.000463127	-0.340808	0.0306545	-0.561113	0.00256526	-0.174472	0.00665507	-0.234454	0.00226209
AHCY	1.24672	3.49009e-11	0.971647	3.83856e-06	0.84442	0.00953874	0.788385	0.00475701	0.873457	0.00054054	0.769335	0.00775958	0.969975	2.37207e-17	1.69272	1.15285e-33
SSNA1	0.64475	2.95561e-08	0.650307	1.49832e-14	0.498394	0.000140235	0.564611	0.00304267	1.45013	2.74449e-13	0.394893	0.0258273	0.20883	0.0176467	0.368932	2.63669e-05
RPL12	0.563223	1.14288e-06	0.877752	3.66317e-13	0.695313	0.000419856	0.48683	0.00515272	1.40114	7.0388e-11	0.644349	4.50849e-06	0.613772	2.10351e-07	0.423057	4.31856e-05
TIMM13	0.916364	1.27508e-09	0.930922	2.43331e-07	0.97276	0.00129025	0.795868	2.1658e-05	0.561357	0.000624532	0.972253	6.95606e-06	0.398422	1.52206e-05	0.717041	2.58973e-12
TIMM10	0.872036	2.68329e-11	0.445403	1.14038e-08	0.330194	0.0301859	0.472869	0.00314501	0.737683	1.30236e-05	0.675341	4.36793e-05	0.740375	4.87038e-13	0.978577	2.16506e-18
COX5B	0.766104	5.05546e-14	0.769154	1.73608e-07	0.49801	0.000910204	0.588561	0.00122249	1.0522	1.24841e-11	1.16831	1.219e-06	0.574996	3.03968e-07	1.0562	8.05171e-16
COX5A	0.810643	2.25107e-13	1.03261	9.10477e-08	0.612728	0.0181584	0.448286	0.0258272	1.84256	2.30343e-12	0.570415	0.00632565	0.500495	3.55124e-07	0.987845	1.35294e-18
PSMB7	1.11965	2.23689e-17	0.984216	2.23635e-12	0.991764	2.18248e-06	0.550091	0.0153385	1.67265	1.90819e-13	0.958151	7.70152e-06	0.339959	2.92395e-06	0.537111	6.76087e-10
PSMB4	0.883951	5.0347e-19	0.950319	5.11337e-09	0.546125	0.0141515	0.670504	0.0049025	1.99908	2.5818e-20	0.730016	0.00406965	0.913575	2.35092e-21	0.967305	1.34502e-25
ORMDL2	0.484454	1.87614e-05	0.321427	0.0063424	0.410861	0.0326396	0.908655	3.39954e-05	1.32043	2.1435e-11	0.791744	0.000117771	0.436289	1.93899e-06	0.221661	0.0152615
PSMB1	0.434534	1.64185e-05	0.380977	0.00996075	0.338462	0.0211142	0.643305	0.00755263	1.48698	3.17423e-09	0.500579	0.0419609	0.184426	0.0274198	0.678265	1.20252e-11
RPS3	0.633745	2.77283e-09	0.929762	1.66059e-12	0.490427	0.0359512	0.5243	0.0121904	2.29866	2.65464e-24	0.674934	0.000227922	0.375887	0.00267049	0.507435	4.88435e-05
CCT8	0.784565	2.59909e-13	0.499036	3.05079e-08	0.400671	0.00340659	0.349051	0.034271	1.71109	4.24367e-11	0.544288	0.00895194	0.545501	1.61689e-12	0.720126	4.45932e-17
RPS27A	0.354281	1.12114e-05	0.547106	2.99947e-12	0.282582	0.0341902	0.836441	0.000108183	0.849875	0.000498758	0.850342	9.85613e-07	0.236773	0.0116248	0.53704	1.11708e-07
RPL19	0.352842	0.000290221	0.668817	1.45907e-09	0.408509	0.0283826	0.386703	0.0104923	1.77881	3.04649e-16	0.39665	0.00223012	0.405374	6.84561e-06	0.298165	0.00168852
PEX16	0.271324	0.000395349	0.43817	9.35751e-12	0.203206	0.0264726	0.454676	6.08997e-05	0.319988	0.00319127	0.572057	2.4074e-05	0.344827	5.31209e-06	0.411265	2.27433e-06
BCAP31	0.792378	2.49539e-09	1.00454	5.27715e-08	0.569866	0.0197247	0.948867	0.00025249	1.92847	2.94744e-16	0.865865	0.000124392	0.333939	1.05782e-05	0.609189	6.98023e-11
NPM1	0.634861	4.27358e-09	0.901258	4.15269e-07	0.712771	0.00721921	0.251691	0.03348	1.16736	2.9029e-06	0.348397	0.00177174	0.675757	5.02409e-11	0.742667	2.12044e-14
SLC16A1	0.292807	0.00926087	0.360673	5.41111e-05	0.312281	0.0192195	0.7999	0.00408002	1.74668	5.26602e-08	0.841559	0.00164121	1.11229	9.93254e-06	2.64965	9.56787e-37
WDR18	2.31461	3.50738e-19	0.715054	3.44733e-09	0.446935	0.0253469	0.298403	0.0106444	0.419635	0.00502773	0.284072	0.0348988	0.383467	5.54777e-05	0.957081	1.9906e-21
RFTN1	-1.89633	2.23324e-11	-0.78574	4.8803e-14	-0.823018	2.24357e-05	-0.616484	0.0215236	-1.0379	0.000277937	-0.558256	0.0379686	-0.644521	4.52305e-07	-1.89597	2.99601e-38
COX6C	0.793926	1.81486e-14	0.664806	8.81218e-06	0.658652	0.000286411	1.14392	1.13326e-07	1.99287	7.48435e-14	1.22156	1.27316e-06	0.663994	5.78417e-10	0.85034	7.33963e-15
LYVE1	-1.99453	9.20784e-16	-1.529	1.35888e-23	-0.523516	1.93281e-06	-0.976454	0.000990805	-1.02868	0.000132433	-0.804335	0.0349397	-3.23225	4.7938e-83	-3.9465	9.18875e-105
PER3	-0.852788	8.83985e-12	-0.288625	1.62019e-09	-0.192078	0.00488978	-0.835286	3.38376e-08	-0.881113	9.56288e-08	-0.843654	1.45475e-10	-0.68172	1.81262e-06	-0.822964	2.3439e-07
PRPF31	0.511735	6.09603e-07	0.479435	2.90132e-09	0.392188	9.47875e-05	0.398811	0.00383219	0.432328	4.90891e-05	0.347867	0.00911785	0.307187	9.22377e-07	0.607063	2.37658e-12
NDUFA13	0.975728	1.27203e-10	0.772794	2.22222e-06	0.538256	0.0194838	0.741518	4.56365e-06	0.999628	4.89138e-10	0.686138	0.000507358	0.360951	0.0011646	0.472118	1.71652e-05
RPL10A	0.368388	7.13898e-05	0.941175	1.45625e-09	0.550488	0.0302491	0.741495	0.00143631	1.26072	9.70027e-11	0.714839	0.00103456	0.383862	0.000485944	0.326437	0.001036
COX6A1	0.398934	2.61654e-05	0.569552	0.000146137	0.318085	0.0411482	0.649313	0.000406903	0.746622	2.0243e-08	0.676265	0.000464165	0.577524	2.22149e-07	0.798584	3.12693e-12
GIMAP6	-1.64997	1.11456e-13	-0.326399	2.66992e-06	-0.384462	3.32798e-07	-0.391214	0.00936464	-0.659119	1.82003e-06	-0.493423	0.00233346	-2.0965	1.09267e-68	-2.66687	3.70079e-67
BZW2	0.625706	1.39973e-06	0.704495	2.0857e-06	0.770986	0.0016049	0.850383	0.00554941	0.675087	0.00824522	0.957523	0.00105778	1.31696	2.62092e-30	1.49992	1.77837e-34
HNMT	-1.55514	3.89998e-22	-0.468771	1.05495e-16	-0.308662	2.36322e-07	-0.561013	6.75685e-05	-1.14302	8.77822e-12	-0.451558	0.00298208	-0.246315	0.040862	-1.55474	3.65528e-27
TOMM20	0.896871	3.10028e-15	0.611175	3.51085e-05	0.556427	0.0190066	0.61933	0.0244547	1.14667	2.28721e-06	0.945066	0.000132996	0.375118	2.17597e-05	0.645471	8.92744e-12
FBL	1.17259	1.84712e-15	1.19469	2.58899e-10	1.02057	0.0014816	0.660586	0.00710551	1.4282	8.84145e-08	0.764685	0.00305446	0.59903	2.18338e-11	1.64767	4.108e-29
CHCHD2	0.451167	9.30262e-06	0.573072	4.97994e-05	0.48252	0.0159141	0.668213	0.000958149	0.626326	4.98001e-05	0.964757	4.28847e-05	0.720274	1.15528e-08	1.02753	3.07079e-12
TMEM147	1.23445	9.33352e-19	1.04646	2.09302e-10	0.724914	0.0021852	0.845975	0.003003	2.33571	1.40541e-20	1.14759	0.000558338	0.797685	3.26046e-13	0.75232	3.01551e-13
FAM162A	0.743216	5.44509e-11	0.381319	8.87735e-06	0.404293	0.00622249	1.01845	0.000976194	0.694131	0.0019692	1.0382	9.68665e-05	0.654573	8.82658e-09	1.93534	1.56567e-32
RUVBL2	0.48141	3.26017e-06	0.65772	9.13022e-09	0.409077	0.0412275	0.374524	0.0425265	0.68625	0.000140826	0.482281	0.0207517	0.41058	9.14472e-07	0.935362	2.32778e-20
KPNA2	0.68398	2.29984e-07	0.39527	0.0336351	0.935649	0.000184037	0.800098	0.0084122	1.19894	2.27679e-05	1.10496	8.29e-05	1.98981	6.488e-32	2.54815	2.53674e-65
MAP2K2	0.800403	1.08546e-08	0.477378	1.98581e-05	0.266857	0.0306132	0.515976	6.11514e-05	0.562419	4.78245e-05	0.296943	0.0150618	0.208904	0.00223222	0.400653	2.53121e-08
DGAT1	1.15275	3.09712e-09	0.332246	0.00123904	0.44011	0.00792878	0.610043	5.85033e-06	0.416575	0.00316651	0.417455	0.00396705	0.947951	3.76597e-16	0.472427	4.08536e-06
RPS7	0.291228	0.000888494	0.815921	1.31628e-08	0.356948	0.0392917	0.516039	0.0112889	1.52513	7.15603e-11	0.632672	0.00248022	0.639055	4.6641e-06	1.00293	3.33664e-13
UBE2E3	0.794064	4.19792e-16	0.509455	0.00255419	0.726018	0.000410991	0.617839	0.00139043	0.800264	1.62156e-05	0.575468	0.0272521	0.424525	8.07268e-06	0.877178	3.50723e-24
TAP1	0.7594	6.25584e-07	0.925862	1.40613e-07	0.816771	0.017864	1.02879	0.00186887	2.67443	4.74523e-17	0.658895	0.0361966	0.588378	6.09872e-05	0.439405	0.00655397
COX6B1	0.929354	1.81231e-11	1.07782	1.37828e-11	0.771232	0.000152017	1.15689	7.4574e-08	1.5936	2.81881e-18	1.01273	6.35176e-07	0.668079	1.04154e-08	0.919266	4.85706e-14
DPM2	0.47967	5.13757e-07	0.457057	6.23887e-08	0.363983	0.00863241	0.557373	0.000535446	0.976851	2.01356e-08	0.604501	0.000204378	0.709543	3.0145e-15	0.417326	1.27513e-07
NHP2	0.963596	6.5501e-09	1.05717	1.89206e-11	0.711712	0.0013281	0.82331	4.61349e-05	1.01171	1.43834e-05	0.813764	0.000706587	0.730223	5.09248e-14	0.699008	6.51898e-14
SNRPE	0.979086	1.90498e-17	0.918179	4.5577e-07	0.661803	0.0025127	1.05374	0.000164133	0.546376	0.00718153	1.42434	3.76104e-07	1.15986	3.55699e-29	1.36065	2.50736e-35
SNRPB	0.66451	8.51521e-08	0.46912	0.000517303	0.546627	0.00507739	0.972832	2.03162e-05	0.623111	0.000132445	1.07434	1.31114e-06	0.809252	1.93545e-12	1.40824	1.13982e-35
SPATA6	-0.747075	2.33075e-05	-0.306947	0.000283485	-0.259217	0.00245528	-0.527733	0.000365523	-1.38478	8.83153e-19	-0.59686	8.50857e-05	-0.669488	3.8302e-10	-1.5694	2.53353e-32
DPP3	1.76767	8.66354e-15	0.406252	2.1865e-05	0.424083	0.0184686	0.390501	0.016577	0.546136	0.000396182	0.458936	0.00258349	0.855807	2.57971e-23	1.04184	2.50289e-30
CYC1	1.36743	2.68697e-14	0.58753	2.10981e-05	0.451533	0.0194425	0.808249	0.000261223	1.28042	6.65713e-10	0.687098	0.00531818	0.993569	5.60366e-14	1.43351	5.52223e-27
NDUFV1	0.459707	6.97927e-05	0.816978	2.0263e-09	0.72033	0.00155284	0.838763	0.000123319	1.92308	3.30843e-21	0.81976	0.000421476	0.511041	1.28106e-12	0.642071	7.5541e-15
NOP16	0.699697	1.35243e-07	0.306139	3.77338e-07	0.267877	0.0135139	0.504654	0.0143071	0.392408	0.0332411	0.469349	0.0102898	0.919401	3.77152e-17	1.05632	1.61539e-21
RFXANK	0.943533	5.22052e-11	0.417082	0.000364547	0.448118	0.018773	0.397534	0.0121473	0.364627	0.00750894	0.601318	0.000149482	0.339679	4.1802e-05	0.560949	3.49873e-11
TSGA10	-0.757159	7.19582e-07	-0.130786	0.00454356	-0.195743	0.0313688	-0.360015	0.0262949	-0.683122	3.84916e-06	-0.494829	0.00107126	-0.252469	0.0294798	-0.672712	6.85023e-09
UQCRQ	0.62937	7.79957e-08	0.770981	1.4648e-06	0.390476	0.0469771	0.602343	0.000859785	2.39221	1.16734e-17	0.745322	0.00213417	0.610484	3.68343e-07	0.321476	0.00367651
COPE	1.36638	1.87599e-14	0.445688	1.37941e-07	0.37324	0.00495723	0.358341	0.0443203	1.17396	2.79995e-11	0.446498	0.0369881	0.388151	7.33447e-06	0.557247	1.01847e-09
AVEN	1.56571	4.63573e-20	0.62822	3.40992e-05	0.698427	0.00397619	0.750151	0.00857078	0.775084	2.74296e-05	0.799518	0.00171837	0.787799	4.36825e-15	1.03789	1.7758e-22
ARRB1	-0.697131	5.32664e-12	-0.260656	5.50021e-07	-0.179065	0.0170926	-0.69977	0.00469989	-2.02926	3.445e-18	-0.624854	0.0227947	-1.24028	1.67599e-29	-3.02843	1.05344e-87
TRIAP1	0.528405	9.66101e-10	0.586278	6.6096e-08	0.736936	1.07911e-06	0.365557	0.00219148	0.220556	0.0392164	0.593089	2.72476e-06	0.360165	2.21183e-05	0.512945	2.16437e-09
UQCRFS1	0.828822	2.47015e-14	0.896756	1.03204e-07	0.868584	4.52282e-05	0.66767	4.83429e-06	0.952909	9.26841e-06	0.60701	0.0003065	0.195497	0.0368663	0.775621	3.57678e-10
NDUFC1	0.502212	7.55287e-05	0.307453	0.0118451	0.37231	0.0325033	0.489436	0.00675246	0.89966	5.3944e-06	0.613609	0.0033523	0.182222	0.0216509	0.17154	0.0426089
DCN	-0.866305	4.40947e-13	-0.585056	9.03843e-14	-0.216334	0.00753008	-1.44549	0.00115832	-0.95592	0.00293907	-1.44668	0.000240261	-1.47052	1.18819e-25	-1.42223	2.13237e-13
QTRT1	1.46492	1.94352e-22	0.572942	1.9242e-09	0.603213	0.00148049	0.438151	0.0199091	1.29903	4.07259e-14	0.532682	0.0055795	0.677646	7.85519e-13	0.813522	4.04944e-14
NDUFS6	0.382357	0.00458916	0.696906	1.32845e-07	0.626045	0.00392025	0.692812	0.000551561	1.21094	1.28711e-09	0.856901	0.000519936	0.989927	7.05006e-18	1.47964	2.10913e-30
THOP1	0.950902	2.61931e-06	0.384586	0.000198315	0.397248	0.00597912	0.514968	0.000948635	0.453349	0.00159682	0.529438	0.00105366	0.811433	2.06057e-17	1.2386	1.27633e-34
GAPDH	0.913805	3.05372e-15	1.06472	3.40822e-10	1.00636	3.91098e-07	0.667531	0.000662449	0.792172	1.30536e-05	1.01871	1.88041e-06	1.76073	5.61614e-32	2.53404	7.49731e-53
STOML2	0.941261	2.50565e-11	0.67223	4.21933e-08	0.440557	0.0426611	0.633219	0.0030519	1.48171	1.43769e-12	0.814659	0.000201034	0.6619	9.16857e-11	1.25741	2.28964e-17
NDUFB2	0.338928	0.000855215	0.708228	8.56055e-06	0.422067	0.0364048	0.472339	0.00630023	0.516122	0.000262645	0.526651	0.0059116	0.177783	0.0455402	0.181855	0.0449152
RNF7	0.659557	9.08352e-12	0.289675	0.00732007	0.491618	0.0245253	0.787758	1.19453e-05	0.696008	2.0491e-07	1.02533	4.33204e-08	0.245596	0.00174802	1.15105	1.02208e-22
NCLN	0.375669	0.00251449	0.442562	1.71028e-10	0.203671	0.0347164	0.646465	1.85511e-05	0.688179	1.11771e-07	0.440697	0.00234597	0.230455	0.00216793	0.491259	4.09475e-09
POLR2I	0.44568	1.88896e-06	0.718721	1.09806e-08	0.619719	0.00135044	0.38915	0.0172073	0.481006	0.000562265	0.360909	0.00842164	0.632652	2.95093e-09	0.820392	5.05331e-14
POLR2J	0.426288	0.000109256	0.523145	1.23431e-05	0.367014	0.0282614	0.441101	7.10539e-05	0.455409	0.000164432	0.39868	0.00303151	0.802455	1.601e-14	0.930808	5.21811e-19
GADD45GIP1	0.371368	0.000174195	0.848977	6.66559e-09	0.232869	0.0434619	0.546386	0.000307033	0.376567	0.00325555	0.645143	7.78856e-05	0.442915	3.46314e-05	0.744324	6.08957e-11
PPP1R14B	1.48109	7.4323e-12	0.675745	5.77702e-09	0.756945	6.92548e-05	0.956999	1.86639e-05	0.867711	8.83081e-06	0.71426	0.000206323	2.11988	3.16835e-49	2.00181	9.04404e-44
B3GAT3	0.3623	0.00052707	0.391494	7.72109e-11	0.222097	0.0431399	1.03117	0.000247543	0.5037	0.00019584	0.759906	0.00129456	0.789724	5.88799e-18	0.620254	3.44904e-12
RPL35A	0.941225	4.80448e-11	0.428786	6.88069e-12	0.236387	0.0110869	0.780758	3.34802e-05	2.15491	1.44143e-28	1.04857	1.66851e-08	0.277193	0.00888821	1.0914	7.42376e-17
IMPDH2	1.45937	1.45227e-13	1.01073	1.73721e-07	0.830496	0.0172145	0.979753	0.00374815	1.44254	2.73022e-06	1.02595	0.00786546	0.647713	4.17202e-11	0.412414	1.18622e-06
RAN	1.03454	6.10465e-15	0.735255	2.46823e-05	0.642308	0.00849817	0.434982	0.00664476	1.27663	1.51226e-09	0.59961	3.57164e-05	0.679347	1.10302e-10	1.13835	1.07787e-27

## Sheet: 全部
	GSE2658&GSE5900		GSE6477		GSE13591		GSE16558		GSE39754		GSE47552		LUAD-TCGA		LUSC-TCGA
Symbol	logFC	P.Value	logFC	P.Value	logFC	P.Value	logFC	P.Value	logFC	P.Value	logFC	P.Value	logFC	P.Value	logFC	P.Value
RRP1	-0.395259	0.000476583	0.325136	3.31718e-05	0.413204	0.00180292	0.382687	0.00148238	0.355797	0.0031514	0.42071	0.00216311	0.831645	5.89025e-23	1.07567	6.77899e-25
ARPC5L	1.27848	2.99984e-18	0.841851	2.21474e-07	0.955609	0.00192309	1.12032	1.93239e-05	1.23727	7.72762e-06	1.45548	1.62803e-07	0.477839	2.15112e-10	0.55758	3.68579e-11
RPL8	0.489984	9.18327e-06	0.688597	3.16377e-08	0.510671	0.00669331	0.389772	0.0153114	1.81686	4.88825e-23	0.630478	6.81915e-06	0.748702	8.93303e-09	0.829656	1.49589e-11
RPS15	0.294165	0.00152344	0.889956	1.97072e-16	0.462622	0.00319449	0.459397	4.2374e-05	1.84811	3.37045e-17	0.542008	4.52111e-06	0.295398	0.00691994	0.501132	1.87333e-06
RPS16	0.405945	7.2932e-06	1.05653	2.40217e-19	0.358819	0.0347675	0.744511	5.82675e-05	2.06695	1.29912e-27	0.940235	1.65776e-09	0.622607	2.26993e-06	0.646131	2.59774e-06
RPS19	0.873985	4.56251e-15	1.65391	5.16547e-31	0.940938	6.42176e-05	1.34356	1.30105e-06	1.55922	1.07174e-11	1.53335	9.26322e-10	0.627775	2.4243e-07	0.947607	8.54505e-15
PSMD4	0.55956	2.65704e-06	0.626054	7.91358e-08	0.461154	0.00479333	0.451217	0.0359085	1.22891	1.18993e-08	0.759446	0.0011461	0.896415	1.58297e-23	0.844695	1.80449e-25
SNRPD2	0.840823	3.69771e-12	1.17209	7.74922e-12	0.806044	0.00133536	0.90165	4.74078e-05	1.14004	8.57107e-10	0.907295	0.000131868	0.651764	1.96106e-08	1.12522	2.16342e-20
AKT3	-0.544911	2.94778e-05	-0.132481	0.0333887	-0.214004	0.0227567	-1.33288	0.00487064	-1.27391	0.000164764	-1.49737	0.00037983	-1.09045	2.47441e-18	-0.699209	3.99064e-05
RPL36	1.32216	1.75988e-13	1.52244	1.94397e-14	1.01489	0.00170115	0.872864	6.68436e-06	0.907816	3.86839e-05	0.786052	1.66267e-05	0.517994	1.79263e-05	0.675754	3.67006e-09
RPL35	0.671049	7.40507e-13	1.24577	6.43395e-18	0.854423	3.45509e-06	1.04422	2.04832e-06	2.44677	1.73963e-23	1.41273	6.37606e-09	0.436499	0.000905684	0.720053	1.00531e-07
ARL6IP4	1.06114	2.75982e-21	0.420216	1.13108e-06	0.36241	0.015056	0.438055	0.00285514	0.466374	1.8982e-05	0.437942	0.00152289	0.474596	0.000137196	0.755526	5.94081e-10
RPL37	0.311482	0.00114726	0.937314	4.78712e-13	0.468597	0.00826375	0.707954	6.13444e-05	2.0715	1.67625e-18	0.999211	3.07029e-08	0.856939	7.08691e-14	0.950443	2.61345e-14
RPS10	0.438579	4.88943e-07	0.853624	3.15495e-17	0.361532	0.000739241	1.43116	1.36151e-07	2.02964	3.9283e-19	1.46092	8.91687e-11	0.403727	0.00171047	0.535648	4.89259e-05
SCN1B	-1.8922	7.25915e-13	-0.197011	0.0202246	-0.305065	0.0107612	0.253185	0.0183286	-0.310789	0.0128328	0.222266	0.0320345	0.738892	1.71511e-05	-0.626537	2.33099e-06
MECR	1.00218	1.14223e-07	0.290807	1.57731e-06	0.314	0.0100792	0.442121	0.000442726	0.34183	0.00683761	0.317558	0.0143765	0.489433	5.76188e-14	0.384197	1.56051e-07
MBNL2	-0.85798	7.93408e-08	-0.939675	4.16416e-11	-0.79281	0.00213764	-1.27085	0.000443356	1.45577	1.88758e-05	-0.888386	0.0101475	-0.599213	4.47972e-14	-1.07863	1.1375e-23
SERPINF1	-1.50382	5.07452e-11	-0.481216	6.949e-07	-0.505264	0.000368049	-1.19292	3.20015e-09	-0.802249	0.000251182	-0.819038	0.00121416	0.694795	4.74954e-05	0.422431	0.0208671
IMP4	1.00721	1.59649e-10	0.381678	0.000580411	0.431433	0.00688381	0.633338	0.000547856	1.18457	1.22186e-14	0.594234	0.00442572	0.655533	2.10903e-18	0.911465	6.87539e-24
MIF	0.581961	2.30423e-06	0.869795	3.63437e-06	0.51751	0.0233114	0.616755	0.00705762	1.19373	2.95706e-08	0.719822	0.00217127	1.27213	3.35061e-18	2.1911	2.50323e-36
DKK1	1.76958	7.26233e-07	2.56398	1.92986e-07	2.03577	0.00515175	2.17795	0.00708747	2.55065	0.000328303	1.95516	0.00547146	2.53003	2.96748e-07	2.12371	5.40114e-08
COX7A2L	0.513325	9.44176e-08	0.450769	0.000141539	0.510901	0.00510662	0.451012	0.00025269	1.11896	2.28278e-06	0.859883	1.48889e-06	0.204799	0.0255529	0.617114	8.1061e-09
MYL6	0.208964	0.0217013	0.211893	0.00956516	0.305667	0.0159159	0.712619	0.000187076	0.871918	4.26642e-05	0.745002	0.00016531	-0.460749	1.3522e-07	-0.555319	1.92111e-09
HOXB9	-0.680983	2.36214e-08	-0.272098	1.16414e-05	-0.295794	0.00275455	0.266589	0.0474851	-0.409289	0.00852458	0.352666	0.0081465	7.17934	8.35737e-17	7.25044	1.93193e-21
CLPP	0.672399	7.20524e-09	0.774105	1.92324e-10	0.484878	0.00448583	0.595476	0.000491325	0.666159	3.46456e-07	0.570967	0.000653271	0.160532	0.0386787	0.476076	5.04406e-09
FEZ2	-0.360944	5.88402e-05	-0.245883	2.57364e-05	-0.191472	0.0308069	-0.539564	0.000260525	-0.80707	4.47226e-10	-0.363026	0.00608636	-0.259676	4.56182e-05	-0.330802	5.34135e-07
RPL24	0.882673	1.18552e-13	1.15548	6.31456e-17	0.65593	0.00178885	1.19815	4.80631e-06	2.57726	6.21926e-20	1.39322	7.24269e-08	0.368366	0.00160882	0.55858	3.83809e-06
ULK2	-0.938138	5.34473e-11	-0.251945	5.6113e-07	-0.205909	0.00388068	-0.389788	0.000161487	-1.02875	3.53522e-15	-0.566377	7.87793e-09	-0.921853	3.85215e-27	-0.789687	8.2417e-15
VDAC2	0.6806	1.7606e-11	0.502268	9.86256e-06	0.633278	0.000261638	0.570745	0.000812057	1.61047	1.33447e-15	0.62903	0.000108376	0.259999	0.0029736	0.995741	7.67773e-20
RPL27	0.393902	1.02684e-05	0.827411	2.61784e-13	0.360992	0.00789923	0.872539	1.11977e-05	1.53037	6.22428e-11	0.749319	0.000531013	0.331295	0.00896146	0.3807	0.00222009
VDAC1	0.878632	1.27304e-13	0.492189	6.47728e-06	0.447269	0.00598755	0.320457	0.00702197	1.67833	5.19985e-12	0.370647	0.00546599	0.679506	4.09216e-14	0.767263	7.54731e-20
LAP3	0.874158	2.63935e-07	0.520833	0.0159883	0.794824	0.0203765	0.511962	0.0395026	1.63779	1.42248e-09	0.721154	0.00301895	-0.247466	0.00284942	-0.769653	1.14973e-13
OBSL1	-0.944186	6.45175e-13	-0.954594	6.44332e-19	-0.354972	0.000282605	-0.192291	0.0408306	-0.641719	0.00392975	-0.251451	0.0423083	0.819642	2.16874e-06	0.326894	0.0171515
TMEM161A	0.546537	5.07191e-08	0.230223	0.00042593	0.25392	0.0475871	0.604428	0.00045199	0.675747	7.84344e-06	0.495438	0.00354686	0.298874	0.000257344	0.86123	6.1972e-17
SUPT4H1	0.61348	2.98189e-12	0.186571	0.0252246	0.34943	0.00406648	0.56873	0.00100247	1.09654	5.06193e-07	1.14599	1.19331e-07	0.174327	0.0204526	0.199992	0.0142025
TXN	1.15583	7.47885e-15	1.05161	2.45912e-07	0.837983	0.0003851	1.43662	1.33587e-06	2.12949	8.14524e-10	1.23738	3.80154e-05	0.815005	5.35359e-09	1.60748	7.64133e-17
MRPL11	0.641799	1.70436e-09	0.436869	3.63067e-07	0.379091	0.0145273	0.240811	0.0364717	0.248207	0.0362205	0.310557	0.0110809	0.532764	1.38589e-07	1.05035	6.37442e-18
LDHA	0.937156	1.19469e-14	0.951605	3.88132e-06	1.07819	0.000138303	1.00801	0.00167284	2.19591	4.99408e-13	1.19787	4.33326e-05	1.36529	2.70446e-26	1.44669	1.18757e-25
C7	-0.85416	3.59707e-05	-0.109336	0.0489721	0.183595	0.0315662	-1.20351	2.21295e-05	-0.652042	0.0208615	-0.974682	0.0166319	-1.79444	7.92742e-17	-3.36823	5.32763e-41
EPB41L3	-2.1264	9.8067e-17	-0.637151	3.51758e-13	-0.369694	3.04779e-05	-0.420104	0.01787	-1.32987	1.5816e-16	-0.363845	0.0351479	-1.12517	3.45395e-16	-1.26934	1.47423e-13
HMOX1	-3.13191	8.85249e-19	-2.27486	1.93284e-16	-1.76045	7.80556e-08	-1.14615	0.000178815	-1.05211	0.00428589	-0.945624	0.00683325	-1.69912	1.20141e-34	-1.30082	2.1362e-10
A2M	-1.61054	6.5071e-13	-1.64532	2.54947e-14	-0.801463	7.00199e-06	-1.91882	0.000123965	-0.787243	0.0377682	-1.54907	0.000911381	-1.87385	5.24471e-45	-3.43778	1.04212e-93
BTF3	0.822967	9.84302e-13	0.896259	5.05529e-10	0.619965	0.000948218	0.515249	0.00022525	1.82512	1.5413e-16	0.594993	5.43964e-05	0.285081	0.000818611	0.282341	0.00070145
STAT5A	-0.987024	6.40991e-11	-0.334931	6.55908e-08	-0.270226	0.0208872	-0.700214	0.00827191	-1.39617	7.12637e-11	-0.639544	0.00443521	-0.761866	1.9825e-19	-1.23078	9.13322e-25
STAT5B	-0.970097	1.7044e-10	-0.285289	3.23074e-10	-0.194515	0.0338853	-0.889634	0.000928422	-1.09929	2.76208e-06	-1.0326	0.000723127	-0.591451	1.92214e-26	-0.874177	9.60691e-33
JUND	0.51461	2.20344e-07	0.545718	0.00150679	1.60495	4.20825e-07	1.23626	3.89553e-06	0.750326	0.000834146	0.820167	0.00222589	-1.42897	2.43601e-43	-1.74037	2.49471e-62
C19orf53	0.75988	7.66814e-12	0.856371	1.09734e-09	0.731956	0.000117167	0.352126	0.00940989	0.969395	5.82971e-07	0.570098	0.000166937	0.395753	2.92597e-05	0.627563	9.57355e-10
GADD45A	1.91442	7.58113e-12	1.12433	0.000128676	2.03267	0.000713051	2.49766	1.35156e-05	2.25257	1.53409e-05	3.01418	3.97815e-09	0.509259	0.000969834	0.368511	0.00580446
GPR137B	-2.60416	6.33151e-12	-1.06277	7.39453e-17	-0.515344	0.00287868	-0.865111	0.000409743	-1.68191	1.44171e-10	-0.66696	0.0406692	-0.319909	0.00146815	0.252285	0.0121551
STAG3	-0.376239	0.0324597	-0.186419	0.000434703	-0.242259	0.0216728	0.3617	9.51673e-05	-0.355156	0.000265524	0.275396	0.0165061	1.19057	8.49347e-08	0.839721	1.13108e-05
RPL27A	-0.579058	0.00140215	0.781709	5.46475e-08	-0.354431	0.0218369	0.28954	0.0495265	1.19539	8.77331e-08	0.447228	0.0012362	0.397789	0.000571287	0.267957	0.0139042
RPS21	0.541375	1.72368e-07	0.813339	7.48951e-12	0.44879	0.00832278	1.2934	4.15676e-06	1.45832	5.23762e-13	1.01362	3.40163e-05	0.634668	1.28873e-05	0.641635	2.44808e-06
CD320	1.64117	3.59397e-09	0.55524	1.62629e-07	0.441015	0.0262552	0.591547	0.00117672	0.580846	0.00545462	0.641066	4.4392e-05	0.576433	1.31709e-06	0.555648	9.0671e-06
GPI	1.06402	1.12277e-13	0.79817	1.28155e-05	0.921746	0.00194932	0.680135	0.00267073	0.726905	0.00284913	0.631336	0.0146669	1.14207	1.00355e-25	1.98844	9.61647e-36
CDKN1A	1.5719	3.98487e-19	0.427922	0.0160914	0.951964	0.00170731	1.55047	2.21768e-06	1.25114	7.56836e-06	1.6064	8.45353e-07	-0.918027	1.80542e-16	-0.95976	7.39975e-15
COX7B	0.924567	6.46961e-17	0.765243	1.53025e-05	0.693999	0.00108964	1.17238	0.00299286	1.16625	3.26637e-05	1.03213	0.00904321	0.294151	0.00847411	0.689173	4.8154e-08
TCF25	-0.307365	0.00180513	-0.361655	9.10957e-05	-0.268634	0.0257869	-0.59999	0.00216566	1.03145	3.68005e-08	-0.665391	0.00052339	0.193159	0.00672465	-0.192834	0.00518607
RPLP1	0.302977	0.00086495	0.768359	5.05515e-20	0.374517	0.000803816	0.912367	4.01724e-06	1.66755	1.37233e-14	0.934387	4.1593e-08	0.377469	0.00137655	0.741163	1.75356e-11
RPLP0	0.199057	0.0171564	0.770233	5.90718e-14	0.458289	0.00340823	0.687323	0.00235986	2.58049	1.97724e-27	0.959187	2.21395e-05	0.675938	9.78405e-09	1.00028	1.05258e-16
MRC1	-1.79948	1.40777e-12	-1.60927	1.9583e-16	-0.789562	2.54084e-06	-0.910352	0.00137558	-0.857845	0.00174842	-0.752826	0.0324266	-2.38075	1.18403e-40	-3.67752	9.08363e-74
CTSH	-3.34902	1.269e-15	-2.4717	6.60197e-21	-2.93038	2.36714e-13	-2.82003	1.03065e-06	-1.34893	0.00561475	-2.41024	4.14709e-05	-0.86792	1.7429e-06	-2.24359	1.97958e-48
RRP12	-0.454226	3.64168e-05	0.176692	0.0143956	0.34437	0.0157161	1.0792	0.000214579	0.637722	0.0126964	0.943513	0.00132503	0.621293	1.04142e-10	0.352832	0.000269987
SEC61B	0.631068	1.54625e-13	0.452382	8.22485e-08	0.265792	0.0290677	0.714031	0.000340407	1.89216	1.38818e-22	1.15642	1.8506e-10	0.317751	0.00010727	0.191073	0.0170866
CD36	-2.00588	1.94729e-23	-0.926925	1.77174e-22	-0.197714	0.0332262	-2.21298	7.1258e-05	-1.86919	8.57952e-05	-1.58582	0.00598612	-2.88116	7.25055e-51	-2.927	8.07428e-49
HRAS	0.408162	0.00245924	0.33377	9.02925e-05	0.491549	0.00868645	0.352814	0.00326612	0.301851	0.0154169	0.249618	0.0444733	0.24648	0.00596556	1.27702	1.50207e-24
HLA-DPA1	-2.62836	4.80289e-18	-1.76421	1.46928e-15	-1.63054	1.86587e-06	-1.873	0.0025154	-1.6296	0.00139171	-1.10355	0.0325391	-0.999206	1.19066e-11	-1.96231	5.67702e-31
COX8A	1.11668	4.90475e-16	0.784392	6.66924e-11	0.578391	8.1782e-05	0.837808	2.62196e-06	0.604606	1.66747e-05	1.01669	8.57142e-08	0.263247	0.00296826	0.657909	2.7504e-12
TPI1	0.522497	5.89641e-08	0.197196	0.0235704	0.28491	0.0275307	0.6387	0.00150621	0.709629	0.000173233	0.563316	0.00295851	1.1482	2.57663e-24	1.75213	4.42077e-42
AEN	1.3297	7.87503e-21	0.574117	5.36241e-09	0.551463	0.000461336	0.742696	0.00120719	1.13965	8.08124e-08	0.849351	7.51728e-05	0.365849	0.000108338	0.199623	0.0273601
NME1	1.25798	2.91593e-16	0.950354	1.14827e-07	1.00236	0.000106124	1.22447	9.70454e-06	2.26689	3.49643e-17	0.963702	3.62886e-05	2.22377	7.10771e-43	2.22915	4.78894e-47
C11orf80	-0.302603	0.0400686	-0.530461	7.39017e-05	-0.565674	0.0138466	-1.04586	3.65082e-05	1.40143	1.06393e-05	-1.02094	0.000306867	1.44361	2.70541e-36	1.21599	5.17524e-27
PPARG	-1.21816	4.45804e-06	-0.266153	3.65011e-06	-0.282795	0.0076204	-0.545118	0.00015552	-1.21653	2.06515e-10	-0.40201	0.0292095	-1.58574	6.95038e-21	-1.96776	4.4126e-31
ARHGEF7	-0.416643	3.41673e-10	-0.394814	2.42345e-09	-0.355156	0.00233967	-0.666316	0.000463127	-0.340808	0.0306545	-0.561113	0.00256526	-0.174472	0.00665507	-0.234454	0.00226209
AHCY	1.24672	3.49009e-11	0.971647	3.83856e-06	0.84442	0.00953874	0.788385	0.00475701	0.873457	0.00054054	0.769335	0.00775958	0.969975	2.37207e-17	1.69272	1.15285e-33
SSNA1	0.64475	2.95561e-08	0.650307	1.49832e-14	0.498394	0.000140235	0.564611	0.00304267	1.45013	2.74449e-13	0.394893	0.0258273	0.20883	0.0176467	0.368932	2.63669e-05
RPL12	0.563223	1.14288e-06	0.877752	3.66317e-13	0.695313	0.000419856	0.48683	0.00515272	1.40114	7.0388e-11	0.644349	4.50849e-06	0.613772	2.10351e-07	0.423057	4.31856e-05
TIMM13	0.916364	1.27508e-09	0.930922	2.43331e-07	0.97276	0.00129025	0.795868	2.1658e-05	0.561357	0.000624532	0.972253	6.95606e-06	0.398422	1.52206e-05	0.717041	2.58973e-12
TIMM10	0.872036	2.68329e-11	0.445403	1.14038e-08	0.330194	0.0301859	0.472869	0.00314501	0.737683	1.30236e-05	0.675341	4.36793e-05	0.740375	4.87038e-13	0.978577	2.16506e-18
COX5B	0.766104	5.05546e-14	0.769154	1.73608e-07	0.49801	0.000910204	0.588561	0.00122249	1.0522	1.24841e-11	1.16831	1.219e-06	0.574996	3.03968e-07	1.0562	8.05171e-16
COX5A	0.810643	2.25107e-13	1.03261	9.10477e-08	0.612728	0.0181584	0.448286	0.0258272	1.84256	2.30343e-12	0.570415	0.00632565	0.500495	3.55124e-07	0.987845	1.35294e-18
PSMB7	1.11965	2.23689e-17	0.984216	2.23635e-12	0.991764	2.18248e-06	0.550091	0.0153385	1.67265	1.90819e-13	0.958151	7.70152e-06	0.339959	2.92395e-06	0.537111	6.76087e-10
PSMB4	0.883951	5.0347e-19	0.950319	5.11337e-09	0.546125	0.0141515	0.670504	0.0049025	1.99908	2.5818e-20	0.730016	0.00406965	0.913575	2.35092e-21	0.967305	1.34502e-25
GPNMB	-1.47764	6.66135e-09	-1.56562	2.92936e-08	-0.805085	0.0278685	-1.32807	0.000106001	-0.864293	0.00676589	-0.811764	0.0363063	-0.580778	0.000261231	1.56225	1.42796e-09
ORMDL2	0.484454	1.87614e-05	0.321427	0.0063424	0.410861	0.0326396	0.908655	3.39954e-05	1.32043	2.1435e-11	0.791744	0.000117771	0.436289	1.93899e-06	0.221661	0.0152615
PSMB1	0.434534	1.64185e-05	0.380977	0.00996075	0.338462	0.0211142	0.643305	0.00755263	1.48698	3.17423e-09	0.500579	0.0419609	0.184426	0.0274198	0.678265	1.20252e-11
RPL14	0.614941	6.49854e-08	0.848294	2.47267e-11	0.448443	0.0204316	0.562646	0.00199277	2.40021	8.43045e-20	0.871369	3.83769e-08	0.271399	0.00811204	-0.196801	0.0245299
AP2S1	-0.273299	0.00218358	0.301171	0.00730501	0.345708	0.0237013	0.311393	0.0488563	0.364566	0.0225316	0.490481	0.000242586	0.265572	0.00159123	0.735482	1.04979e-13
RPS3	0.633745	2.77283e-09	0.929762	1.66059e-12	0.490427	0.0359512	0.5243	0.0121904	2.29866	2.65464e-24	0.674934	0.000227922	0.375887	0.00267049	0.507435	4.88435e-05
CCT8	0.784565	2.59909e-13	0.499036	3.05079e-08	0.400671	0.00340659	0.349051	0.034271	1.71109	4.24367e-11	0.544288	0.00895194	0.545501	1.61689e-12	0.720126	4.45932e-17
RPS27A	0.354281	1.12114e-05	0.547106	2.99947e-12	0.282582	0.0341902	0.836441	0.000108183	0.849875	0.000498758	0.850342	9.85613e-07	0.236773	0.0116248	0.53704	1.11708e-07
RPL19	0.352842	0.000290221	0.668817	1.45907e-09	0.408509	0.0283826	0.386703	0.0104923	1.77881	3.04649e-16	0.39665	0.00223012	0.405374	6.84561e-06	0.298165	0.00168852
PEX16	0.271324	0.000395349	0.43817	9.35751e-12	0.203206	0.0264726	0.454676	6.08997e-05	0.319988	0.00319127	0.572057	2.4074e-05	0.344827	5.31209e-06	0.411265	2.27433e-06
BCAP31	0.792378	2.49539e-09	1.00454	5.27715e-08	0.569866	0.0197247	0.948867	0.00025249	1.92847	2.94744e-16	0.865865	0.000124392	0.333939	1.05782e-05	0.609189	6.98023e-11
NPM1	0.634861	4.27358e-09	0.901258	4.15269e-07	0.712771	0.00721921	0.251691	0.03348	1.16736	2.9029e-06	0.348397	0.00177174	0.675757	5.02409e-11	0.742667	2.12044e-14
SLC16A1	0.292807	0.00926087	0.360673	5.41111e-05	0.312281	0.0192195	0.7999	0.00408002	1.74668	5.26602e-08	0.841559	0.00164121	1.11229	9.93254e-06	2.64965	9.56787e-37
WDR18	2.31461	3.50738e-19	0.715054	3.44733e-09	0.446935	0.0253469	0.298403	0.0106444	0.419635	0.00502773	0.284072	0.0348988	0.383467	5.54777e-05	0.957081	1.9906e-21
RFTN1	-1.89633	2.23324e-11	-0.78574	4.8803e-14	-0.823018	2.24357e-05	-0.616484	0.0215236	-1.0379	0.000277937	-0.558256	0.0379686	-0.644521	4.52305e-07	-1.89597	2.99601e-38
UBE2G2	0.783106	3.41908e-12	0.302973	0.000278856	0.656742	3.1249e-05	0.425662	0.0189766	0.521963	0.000173326	0.420779	0.0147698	-0.18036	0.00485051	-0.387365	3.36794e-08
COX6C	0.793926	1.81486e-14	0.664806	8.81218e-06	0.658652	0.000286411	1.14392	1.13326e-07	1.99287	7.48435e-14	1.22156	1.27316e-06	0.663994	5.78417e-10	0.85034	7.33963e-15
LYVE1	-1.99453	9.20784e-16	-1.529	1.35888e-23	-0.523516	1.93281e-06	-0.976454	0.000990805	-1.02868	0.000132433	-0.804335	0.0349397	-3.23225	4.7938e-83	-3.9465	9.18875e-105
PER3	-0.852788	8.83985e-12	-0.288625	1.62019e-09	-0.192078	0.00488978	-0.835286	3.38376e-08	-0.881113	9.56288e-08	-0.843654	1.45475e-10	-0.68172	1.81262e-06	-0.822964	2.3439e-07
RPA3	1.27924	7.63875e-14	0.667439	2.92311e-06	0.59811	0.0060972	0.236747	0.0442618	-0.28047	0.0103174	0.254629	0.0407973	0.76089	6.96658e-12	1.00703	1.12901e-17
PRPF31	0.511735	6.09603e-07	0.479435	2.90132e-09	0.392188	9.47875e-05	0.398811	0.00383219	0.432328	4.90891e-05	0.347867	0.00911785	0.307187	9.22377e-07	0.607063	2.37658e-12
NDUFA13	0.975728	1.27203e-10	0.772794	2.22222e-06	0.538256	0.0194838	0.741518	4.56365e-06	0.999628	4.89138e-10	0.686138	0.000507358	0.360951	0.0011646	0.472118	1.71652e-05
TNC	-1.16291	5.62609e-13	-0.165706	0.000721785	-0.21864	0.0318684	-0.967588	0.0110739	-0.758484	0.0103286	-0.870249	0.0031199	1.53816	1.58456e-08	1.87162	2.05597e-09
RPL10A	0.368388	7.13898e-05	0.941175	1.45625e-09	0.550488	0.0302491	0.741495	0.00143631	1.26072	9.70027e-11	0.714839	0.00103456	0.383862	0.000485944	0.326437	0.001036
COX6A1	0.398934	2.61654e-05	0.569552	0.000146137	0.318085	0.0411482	0.649313	0.000406903	0.746622	2.0243e-08	0.676265	0.000464165	0.577524	2.22149e-07	0.798584	3.12693e-12
GIMAP6	-1.64997	1.11456e-13	-0.326399	2.66992e-06	-0.384462	3.32798e-07	-0.391214	0.00936464	-0.659119	1.82003e-06	-0.493423	0.00233346	-2.0965	1.09267e-68	-2.66687	3.70079e-67
BZW2	0.625706	1.39973e-06	0.704495	2.0857e-06	0.770986	0.0016049	0.850383	0.00554941	0.675087	0.00824522	0.957523	0.00105778	1.31696	2.62092e-30	1.49992	1.77837e-34
HNMT	-1.55514	3.89998e-22	-0.468771	1.05495e-16	-0.308662	2.36322e-07	-0.561013	6.75685e-05	-1.14302	8.77822e-12	-0.451558	0.00298208	-0.246315	0.040862	-1.55474	3.65528e-27
CXCL14	-0.959425	2.26397e-09	-0.266619	0.002628	-0.256498	0.0110273	0.325469	0.008305	-0.535837	0.000698475	0.329791	0.00438337	4.36085	4.14776e-16	3.98889	3.19282e-18
TOMM20	0.896871	3.10028e-15	0.611175	3.51085e-05	0.556427	0.0190066	0.61933	0.0244547	1.14667	2.28721e-06	0.945066	0.000132996	0.375118	2.17597e-05	0.645471	8.92744e-12
FBL	1.17259	1.84712e-15	1.19469	2.58899e-10	1.02057	0.0014816	0.660586	0.00710551	1.4282	8.84145e-08	0.764685	0.00305446	0.59903	2.18338e-11	1.64767	4.108e-29
CHCHD2	0.451167	9.30262e-06	0.573072	4.97994e-05	0.48252	0.0159141	0.668213	0.000958149	0.626326	4.98001e-05	0.964757	4.28847e-05	0.720274	1.15528e-08	1.02753	3.07079e-12
TMEM147	1.23445	9.33352e-19	1.04646	2.09302e-10	0.724914	0.0021852	0.845975	0.003003	2.33571	1.40541e-20	1.14759	0.000558338	0.797685	3.26046e-13	0.75232	3.01551e-13
FAM162A	0.743216	5.44509e-11	0.381319	8.87735e-06	0.404293	0.00622249	1.01845	0.000976194	0.694131	0.0019692	1.0382	9.68665e-05	0.654573	8.82658e-09	1.93534	1.56567e-32
RUVBL2	0.48141	3.26017e-06	0.65772	9.13022e-09	0.409077	0.0412275	0.374524	0.0425265	0.68625	0.000140826	0.482281	0.0207517	0.41058	9.14472e-07	0.935362	2.32778e-20
KPNA2	0.68398	2.29984e-07	0.39527	0.0336351	0.935649	0.000184037	0.800098	0.0084122	1.19894	2.27679e-05	1.10496	8.29e-05	1.98981	6.488e-32	2.54815	2.53674e-65
MAP2K2	0.800403	1.08546e-08	0.477378	1.98581e-05	0.266857	0.0306132	0.515976	6.11514e-05	0.562419	4.78245e-05	0.296943	0.0150618	0.208904	0.00223222	0.400653	2.53121e-08
DGAT1	1.15275	3.09712e-09	0.332246	0.00123904	0.44011	0.00792878	0.610043	5.85033e-06	0.416575	0.00316651	0.417455	0.00396705	0.947951	3.76597e-16	0.472427	4.08536e-06
RPS7	0.291228	0.000888494	0.815921	1.31628e-08	0.356948	0.0392917	0.516039	0.0112889	1.52513	7.15603e-11	0.632672	0.00248022	0.639055	4.6641e-06	1.00293	3.33664e-13
UBE2E3	0.794064	4.19792e-16	0.509455	0.00255419	0.726018	0.000410991	0.617839	0.00139043	0.800264	1.62156e-05	0.575468	0.0272521	0.424525	8.07268e-06	0.877178	3.50723e-24
HGF	2.05757	2.62373e-08	0.948681	0.000452346	1.30838	0.0144827	1.73667	0.0134344	2.35226	0.00365294	2.18795	0.000510272	-0.887459	7.27286e-08	-2.22614	1.40801e-29
TAP1	0.7594	6.25584e-07	0.925862	1.40613e-07	0.816771	0.017864	1.02879	0.00186887	2.67443	4.74523e-17	0.658895	0.0361966	0.588378	6.09872e-05	0.439405	0.00655397
COX6B1	0.929354	1.81231e-11	1.07782	1.37828e-11	0.771232	0.000152017	1.15689	7.4574e-08	1.5936	2.81881e-18	1.01273	6.35176e-07	0.668079	1.04154e-08	0.919266	4.85706e-14
DPM2	0.47967	5.13757e-07	0.457057	6.23887e-08	0.363983	0.00863241	0.557373	0.000535446	0.976851	2.01356e-08	0.604501	0.000204378	0.709543	3.0145e-15	0.417326	1.27513e-07
NHP2	0.963596	6.5501e-09	1.05717	1.89206e-11	0.711712	0.0013281	0.82331	4.61349e-05	1.01171	1.43834e-05	0.813764	0.000706587	0.730223	5.09248e-14	0.699008	6.51898e-14
SNRPE	0.979086	1.90498e-17	0.918179	4.5577e-07	0.661803	0.0025127	1.05374	0.000164133	0.546376	0.00718153	1.42434	3.76104e-07	1.15986	3.55699e-29	1.36065	2.50736e-35
SNRPB	0.66451	8.51521e-08	0.46912	0.000517303	0.546627	0.00507739	0.972832	2.03162e-05	0.623111	0.000132445	1.07434	1.31114e-06	0.809252	1.93545e-12	1.40824	1.13982e-35
FAM114A1	-0.522498	0.000161179	-0.44614	3.81478e-05	-0.487584	0.0293078	-1.38721	4.43546e-06	0.612569	0.0162742	-1.41813	7.11687e-06	0.894646	9.78751e-20	0.299358	0.00292428
PHB	-0.197581	0.0141728	0.492824	1.25826e-09	0.337671	0.0346611	0.45424	0.0207664	0.649388	0.000134731	0.450294	0.0381664	0.579261	4.46118e-13	0.695305	2.19199e-13
MCHR1	-1.57119	1.81068e-15	-0.224962	0.000114174	-0.275828	0.000924509	0.28376	0.00837193	-0.389185	0.00282579	0.280136	0.0314025	2.05705	1.21308e-14	1.15525	1.67749e-05
SPATA6	-0.747075	2.33075e-05	-0.306947	0.000283485	-0.259217	0.00245528	-0.527733	0.000365523	-1.38478	8.83153e-19	-0.59686	8.50857e-05	-0.669488	3.8302e-10	-1.5694	2.53353e-32
DPP3	1.76767	8.66354e-15	0.406252	2.1865e-05	0.424083	0.0184686	0.390501	0.016577	0.546136	0.000396182	0.458936	0.00258349	0.855807	2.57971e-23	1.04184	2.50289e-30
CYC1	1.36743	2.68697e-14	0.58753	2.10981e-05	0.451533	0.0194425	0.808249	0.000261223	1.28042	6.65713e-10	0.687098	0.00531818	0.993569	5.60366e-14	1.43351	5.52223e-27
NDUFV1	0.459707	6.97927e-05	0.816978	2.0263e-09	0.72033	0.00155284	0.838763	0.000123319	1.92308	3.30843e-21	0.81976	0.000421476	0.511041	1.28106e-12	0.642071	7.5541e-15
NOP16	0.699697	1.35243e-07	0.306139	3.77338e-07	0.267877	0.0135139	0.504654	0.0143071	0.392408	0.0332411	0.469349	0.0102898	0.919401	3.77152e-17	1.05632	1.61539e-21
HMGA1	0.850174	4.06762e-06	0.299579	0.00564758	0.411866	0.0279708	0.522837	0.000926768	-0.515316	0.000504519	0.386695	0.0077857	2.30739	2.06381e-30	2.83296	6.39344e-69
RFXANK	0.943533	5.22052e-11	0.417082	0.000364547	0.448118	0.018773	0.397534	0.0121473	0.364627	0.00750894	0.601318	0.000149482	0.339679	4.1802e-05	0.560949	3.49873e-11
TSGA10	-0.757159	7.19582e-07	-0.130786	0.00454356	-0.195743	0.0313688	-0.360015	0.0262949	-0.683122	3.84916e-06	-0.494829	0.00107126	-0.252469	0.0294798	-0.672712	6.85023e-09
UQCRQ	0.62937	7.79957e-08	0.770981	1.4648e-06	0.390476	0.0469771	0.602343	0.000859785	2.39221	1.16734e-17	0.745322	0.00213417	0.610484	3.68343e-07	0.321476	0.00367651
TUBGCP5	0.587214	5.68807e-07	0.166459	0.00893822	0.272837	0.0287629	-0.376425	0.0418337	0.613264	0.000964466	-0.637603	0.000758267	0.316219	2.73235e-05	0.683406	2.10063e-14
COPE	1.36638	1.87599e-14	0.445688	1.37941e-07	0.37324	0.00495723	0.358341	0.0443203	1.17396	2.79995e-11	0.446498	0.0369881	0.388151	7.33447e-06	0.557247	1.01847e-09
AVEN	1.56571	4.63573e-20	0.62822	3.40992e-05	0.698427	0.00397619	0.750151	0.00857078	0.775084	2.74296e-05	0.799518	0.00171837	0.787799	4.36825e-15	1.03789	1.7758e-22
ARRB1	-0.697131	5.32664e-12	-0.260656	5.50021e-07	-0.179065	0.0170926	-0.69977	0.00469989	-2.02926	3.445e-18	-0.624854	0.0227947	-1.24028	1.67599e-29	-3.02843	1.05344e-87
TRIAP1	0.528405	9.66101e-10	0.586278	6.6096e-08	0.736936	1.07911e-06	0.365557	0.00219148	0.220556	0.0392164	0.593089	2.72476e-06	0.360165	2.21183e-05	0.512945	2.16437e-09
MFSD9	-0.537092	1.22359e-06	-0.273729	2.2823e-05	-0.363158	0.00165058	-0.408125	0.00887637	-0.358798	0.00601339	-0.418718	0.0324757	1.02591	2.05625e-29	0.749478	1.22588e-18
BLNK	-0.791524	1.53702e-05	-1.41182	5.49657e-07	-0.949505	0.0399942	-1.56651	1.55171e-05	1.02409	0.00518427	-1.34228	0.000901511	0.529268	1.65359e-05	0.489933	0.00255476
UQCRFS1	0.828822	2.47015e-14	0.896756	1.03204e-07	0.868584	4.52282e-05	0.66767	4.83429e-06	0.952909	9.26841e-06	0.60701	0.0003065	0.195497	0.0368663	0.775621	3.57678e-10
NDUFC1	0.502212	7.55287e-05	0.307453	0.0118451	0.37231	0.0325033	0.489436	0.00675246	0.89966	5.3944e-06	0.613609	0.0033523	0.182222	0.0216509	0.17154	0.0426089
DCN	-0.866305	4.40947e-13	-0.585056	9.03843e-14	-0.216334	0.00753008	-1.44549	0.00115832	-0.95592	0.00293907	-1.44668	0.000240261	-1.47052	1.18819e-25	-1.42223	2.13237e-13
QTRT1	1.46492	1.94352e-22	0.572942	1.9242e-09	0.603213	0.00148049	0.438151	0.0199091	1.29903	4.07259e-14	0.532682	0.0055795	0.677646	7.85519e-13	0.813522	4.04944e-14
PTP4A3	1.15486	0.00663738	0.640542	0.0134684	1.0173	0.0452601	1.79298	0.0161651	1.59963	0.0186844	1.43591	0.0380014	0.676445	1.44312e-05	-0.575888	3.09598e-07
NDUFS6	0.382357	0.00458916	0.696906	1.32845e-07	0.626045	0.00392025	0.692812	0.000551561	1.21094	1.28711e-09	0.856901	0.000519936	0.989927	7.05006e-18	1.47964	2.10913e-30
PEX5	-0.202139	0.0163972	0.149991	0.000872426	0.254498	0.00332418	0.369821	0.0117636	0.330453	0.0406885	0.43274	0.010875	-0.273219	0.000214658	0.224211	0.00771731
THOP1	0.950902	2.61931e-06	0.384586	0.000198315	0.397248	0.00597912	0.514968	0.000948635	0.453349	0.00159682	0.529438	0.00105366	0.811433	2.06057e-17	1.2386	1.27633e-34
GAPDH	0.913805	3.05372e-15	1.06472	3.40822e-10	1.00636	3.91098e-07	0.667531	0.000662449	0.792172	1.30536e-05	1.01871	1.88041e-06	1.76073	5.61614e-32	2.53404	7.49731e-53
STOML2	0.941261	2.50565e-11	0.67223	4.21933e-08	0.440557	0.0426611	0.633219	0.0030519	1.48171	1.43769e-12	0.814659	0.000201034	0.6619	9.16857e-11	1.25741	2.28964e-17
GOSR2	-0.222985	0.000687275	-0.156791	0.00520334	-0.345802	0.00318529	-0.806188	2.19937e-05	0.974836	1.9795e-10	-0.788549	1.19066e-05	0.355935	1.22377e-09	0.26808	9.30132e-06
NDUFB2	0.338928	0.000855215	0.708228	8.56055e-06	0.422067	0.0364048	0.472339	0.00630023	0.516122	0.000262645	0.526651	0.0059116	0.177783	0.0455402	0.181855	0.0449152
RNF7	0.659557	9.08352e-12	0.289675	0.00732007	0.491618	0.0245253	0.787758	1.19453e-05	0.696008	2.0491e-07	1.02533	4.33204e-08	0.245596	0.00174802	1.15105	1.02208e-22
NCLN	0.375669	0.00251449	0.442562	1.71028e-10	0.203671	0.0347164	0.646465	1.85511e-05	0.688179	1.11771e-07	0.440697	0.00234597	0.230455	0.00216793	0.491259	4.09475e-09
POLR2I	0.44568	1.88896e-06	0.718721	1.09806e-08	0.619719	0.00135044	0.38915	0.0172073	0.481006	0.000562265	0.360909	0.00842164	0.632652	2.95093e-09	0.820392	5.05331e-14
POLR2J	0.426288	0.000109256	0.523145	1.23431e-05	0.367014	0.0282614	0.441101	7.10539e-05	0.455409	0.000164432	0.39868	0.00303151	0.802455	1.601e-14	0.930808	5.21811e-19
GADD45GIP1	0.371368	0.000174195	0.848977	6.66559e-09	0.232869	0.0434619	0.546386	0.000307033	0.376567	0.00325555	0.645143	7.78856e-05	0.442915	3.46314e-05	0.744324	6.08957e-11
PPP1R14B	1.48109	7.4323e-12	0.675745	5.77702e-09	0.756945	6.92548e-05	0.956999	1.86639e-05	0.867711	8.83081e-06	0.71426	0.000206323	2.11988	3.16835e-49	2.00181	9.04404e-44
B3GAT3	0.3623	0.00052707	0.391494	7.72109e-11	0.222097	0.0431399	1.03117	0.000247543	0.5037	0.00019584	0.759906	0.00129456	0.789724	5.88799e-18	0.620254	3.44904e-12
RPL35A	0.941225	4.80448e-11	0.428786	6.88069e-12	0.236387	0.0110869	0.780758	3.34802e-05	2.15491	1.44143e-28	1.04857	1.66851e-08	0.277193	0.00888821	1.0914	7.42376e-17
IMPDH2	1.45937	1.45227e-13	1.01073	1.73721e-07	0.830496	0.0172145	0.979753	0.00374815	1.44254	2.73022e-06	1.02595	0.00786546	0.647713	4.17202e-11	0.412414	1.18622e-06
CDK2AP1	-0.997931	7.67519e-09	-0.993611	4.48911e-07	-1.02417	0.00176457	-0.530395	0.00963752	-1.29287	1.32303e-10	-0.461877	0.0342338	0.451808	2.05821e-07	1.01611	5.40047e-29
SLC25A36	0.392505	8.53979e-07	0.35712	0.0150841	0.518493	0.0164843	0.570171	0.0409876	1.63099	8.05201e-09	0.754426	0.0104667	-0.268371	0.000297861	0.613258	1.62115e-08
RAN	1.03454	6.10465e-15	0.735255	2.46823e-05	0.642308	0.00849817	0.434982	0.00664476	1.27663	1.51226e-09	0.59961	3.57164e-05	0.679347	1.10302e-10	1.13835	1.07787e-27
