# Supplementary material for: Simultaneous Presentation of Multiple Myeloma and Lung Cancer: Case Report and Gene Bioinformatics Analysis
Source: Front Oncol. 2022 Jun 13;12:859735. doi: 10.3389/fonc.2022.859735 (PMC9235397; doi:10.3389/fonc.2022.859735)
Supplement: Supplementary file 1 [file DataSheet_1.zip › The bioinformatic analysis of MM and lung cancer supplementary materials/Enrichment analysis/23╕÷DEG/STRING/string_interactions.tsv]

#node1	node2	node1_string_id	node2_string_id	neighborhood_on_chromosome	gene_fusion	phylogenetic_cooccurrence	homology	coexpression	experimentally_determined_interaction	database_annotated	automated_textmining	combined_score
BTF3	RPL35	9606.ENSP00000369965	9606.ENSP00000259469	0	0	0	0	0.724	0.833	0	0.229	0.961
BTF3	RPS27A	9606.ENSP00000369965	9606.ENSP00000272317	0	0	0	0	0.730	0.069	0	0	0.738
BTF3	RPS3	9606.ENSP00000369965	9606.ENSP00000278572	0	0	0	0	0.802	0.130	0	0.134	0.838
BTF3	CCT8	9606.ENSP00000369965	9606.ENSP00000286788	0	0	0	0	0.365	0	0	0.404	0.606
BTF3	RPS21	9606.ENSP00000369965	9606.ENSP00000345957	0	0	0	0	0.811	0.241	0.540	0	0.928
BTF3	RPL10A	9606.ENSP00000369965	9606.ENSP00000363018	0	0	0	0	0.747	0	0.540	0.280	0.909
BTF3	RPL35A	9606.ENSP00000369965	9606.ENSP00000419117	0	0	0	0	0.766	0.829	0	0	0.958
BTF3	RPL27	9606.ENSP00000369965	9606.ENSP00000464813	0	0	0	0	0.774	0.828	0	0	0.959
BTF3	RPLP0	9606.ENSP00000369965	9606.ENSP00000449328	0	0	0	0	0.589	0.922	0	0.119	0.969
BTF3	RPL24	9606.ENSP00000369965	9606.ENSP00000377640	0	0	0	0	0.805	0.800	0.540	0.143	0.982
CCT8	RPL35	9606.ENSP00000286788	9606.ENSP00000259469	0	0	0	0	0.359	0.117	0	0.163	0.486
CCT8	RPS27A	9606.ENSP00000286788	9606.ENSP00000272317	0	0	0	0	0.431	0	0	0	0.431
CCT8	RPS3	9606.ENSP00000286788	9606.ENSP00000278572	0	0	0.278	0	0.871	0	0	0.231	0.922
CCT8	RPS21	9606.ENSP00000286788	9606.ENSP00000345957	0	0	0	0	0.449	0	0	0.123	0.497
CCT8	RPL10A	9606.ENSP00000286788	9606.ENSP00000363018	0	0	0	0	0.546	0	0	0.116	0.581
CCT8	BTF3	9606.ENSP00000286788	9606.ENSP00000369965	0	0	0	0	0.365	0	0	0.404	0.606
CCT8	RPL35A	9606.ENSP00000286788	9606.ENSP00000419117	0	0	0	0	0.737	0	0	0	0.737
CCT8	RPLP0	9606.ENSP00000286788	9606.ENSP00000449328	0	0	0	0	0.753	0	0	0.058	0.758
CCT8	RPL27	9606.ENSP00000286788	9606.ENSP00000464813	0	0	0	0	0.908	0	0	0.104	0.914
COX5A	COX6A1	9606.ENSP00000317780	9606.ENSP00000229379	0	0	0	0	0.695	0.945	0.800	0.871	0.999
COX5A	COX6B1	9606.ENSP00000317780	9606.ENSP00000246554	0	0	0	0	0.871	0.975	0.800	0.824	0.999
COX5A	LDHA	9606.ENSP00000317780	9606.ENSP00000445175	0	0	0	0	0.262	0.158	0	0.282	0.515
COX5A	NDUFB2	9606.ENSP00000317780	9606.ENSP00000419087	0	0	0	0	0.379	0.822	0	0.446	0.933
COX5A	COX7B	9606.ENSP00000317780	9606.ENSP00000417656	0	0	0	0	0.177	0.800	0.800	0.545	0.983
COX6A1	NDUFB2	9606.ENSP00000229379	9606.ENSP00000419087	0	0	0	0	0.322	0	0	0.472	0.627
COX6A1	RPL27	9606.ENSP00000229379	9606.ENSP00000464813	0	0	0	0	0.712	0	0	0	0.712
COX6A1	RPS3	9606.ENSP00000229379	9606.ENSP00000278572	0	0	0	0	0.493	0	0	0.552	0.763
COX6A1	COX7B	9606.ENSP00000229379	9606.ENSP00000417656	0	0	0	0	0.111	0.800	0.800	0.631	0.985
COX6A1	COX5A	9606.ENSP00000229379	9606.ENSP00000317780	0	0	0	0	0.695	0.945	0.800	0.871	0.999
COX6A1	COX6B1	9606.ENSP00000229379	9606.ENSP00000246554	0	0	0	0	0.744	0.966	0.800	0.908	0.999
COX6B1	COX6A1	9606.ENSP00000246554	9606.ENSP00000229379	0	0	0	0	0.744	0.966	0.800	0.908	0.999
COX6B1	NDUFB2	9606.ENSP00000246554	9606.ENSP00000419087	0	0	0	0	0.349	0.702	0	0.379	0.869
COX6B1	COX7B	9606.ENSP00000246554	9606.ENSP00000417656	0	0	0	0	0.225	0.800	0.800	0.617	0.986
COX6B1	COX5A	9606.ENSP00000246554	9606.ENSP00000317780	0	0	0	0	0.871	0.975	0.800	0.824	0.999
COX7B	COX6A1	9606.ENSP00000417656	9606.ENSP00000229379	0	0	0	0	0.111	0.800	0.800	0.631	0.985
COX7B	COX6B1	9606.ENSP00000417656	9606.ENSP00000246554	0	0	0	0	0.225	0.800	0.800	0.617	0.986
COX7B	COX5A	9606.ENSP00000417656	9606.ENSP00000317780	0	0	0	0	0.177	0.800	0.800	0.545	0.983
COX7B	NDUFB2	9606.ENSP00000417656	9606.ENSP00000419087	0	0	0	0	0.314	0	0	0.525	0.660
LDHA	COX5A	9606.ENSP00000445175	9606.ENSP00000317780	0	0	0	0	0.262	0.158	0	0.282	0.515
LDHA	RPLP0	9606.ENSP00000445175	9606.ENSP00000449328	0	0	0	0	0.197	0	0	0.329	0.438
NDUFB2	COX6A1	9606.ENSP00000419087	9606.ENSP00000229379	0	0	0	0	0.322	0	0	0.472	0.627
NDUFB2	COX6B1	9606.ENSP00000419087	9606.ENSP00000246554	0	0	0	0	0.349	0.702	0	0.379	0.869
NDUFB2	COX5A	9606.ENSP00000419087	9606.ENSP00000317780	0	0	0	0	0.379	0.822	0	0.446	0.933
NDUFB2	COX7B	9606.ENSP00000419087	9606.ENSP00000417656	0	0	0	0	0.314	0	0	0.525	0.660
NDUFB2	RPL27	9606.ENSP00000419087	9606.ENSP00000464813	0	0	0	0	0.542	0	0	0	0.542
NME1	RPL35	9606.ENSP00000337060	9606.ENSP00000259469	0	0	0	0	0.350	0.231	0	0.099	0.510
NME1	RPS3	9606.ENSP00000337060	9606.ENSP00000278572	0	0	0	0	0.480	0	0	0.711	0.843
NME1	RPS21	9606.ENSP00000337060	9606.ENSP00000345957	0	0	0	0	0.312	0.244	0	0.077	0.478
RPL10A	RPL35	9606.ENSP00000363018	9606.ENSP00000259469	0.219	0	0	0	0.997	0.995	0	0.495	0.999
RPL10A	RPS27A	9606.ENSP00000363018	9606.ENSP00000272317	0	0	0	0	0.982	0.994	0	0.183	0.999
RPL10A	RPS3	9606.ENSP00000363018	9606.ENSP00000278572	0.219	0	0	0	0.995	0.986	0	0.503	0.999
RPL10A	CCT8	9606.ENSP00000363018	9606.ENSP00000286788	0	0	0	0	0.546	0	0	0.116	0.581
RPL10A	RPS21	9606.ENSP00000363018	9606.ENSP00000345957	0	0	0	0	0.992	0.995	0.900	0.469	0.999
RPL10A	BTF3	9606.ENSP00000363018	9606.ENSP00000369965	0	0	0	0	0.747	0	0.540	0.280	0.909
RPL10A	RPL27	9606.ENSP00000363018	9606.ENSP00000464813	0	0	0	0	0.995	0.995	0	0.725	0.999
RPL10A	RPL35A	9606.ENSP00000363018	9606.ENSP00000419117	0	0	0	0	0.989	0.995	0	0.412	0.999
RPL10A	RPL24	9606.ENSP00000363018	9606.ENSP00000377640	0	0	0	0	0.984	0.996	0.900	0.686	0.999
RPL10A	RPLP0	9606.ENSP00000363018	9606.ENSP00000449328	0.167	0	0	0	0.996	0.997	0	0.687	0.999
RPL24	RPL35	9606.ENSP00000377640	9606.ENSP00000259469	0	0	0	0	0.985	0.995	0	0.763	0.999
RPL24	RPS27A	9606.ENSP00000377640	9606.ENSP00000272317	0	0	0	0	0.981	0.995	0	0.287	0.999
RPL24	RPS3	9606.ENSP00000377640	9606.ENSP00000278572	0	0	0	0	0.986	0.987	0	0.610	0.999
RPL24	RPS21	9606.ENSP00000377640	9606.ENSP00000345957	0	0	0	0	0.977	0.995	0.900	0.572	0.999
RPL24	RPL10A	9606.ENSP00000377640	9606.ENSP00000363018	0	0	0	0	0.984	0.996	0.900	0.686	0.999
RPL24	BTF3	9606.ENSP00000377640	9606.ENSP00000369965	0	0	0	0	0.805	0.800	0.540	0.143	0.982
RPL24	RPL27	9606.ENSP00000377640	9606.ENSP00000464813	0	0	0	0	0.989	0.995	0	0.719	0.999
RPL24	RPL35A	9606.ENSP00000377640	9606.ENSP00000419117	0	0	0	0	0.989	0.995	0	0.747	0.999
RPL24	RPLP0	9606.ENSP00000377640	9606.ENSP00000449328	0	0	0	0	0.977	0.995	0	0.477	0.999
RPL27	COX6A1	9606.ENSP00000464813	9606.ENSP00000229379	0	0	0	0	0.712	0	0	0	0.712
RPL27	RPL35	9606.ENSP00000464813	9606.ENSP00000259469	0.185	0	0	0	0.994	0.995	0	0.823	0.999
RPL27	RPS27A	9606.ENSP00000464813	9606.ENSP00000272317	0	0	0	0	0.984	0.987	0	0.426	0.999
RPL27	RPS3	9606.ENSP00000464813	9606.ENSP00000278572	0.185	0	0	0	0.997	0.976	0	0.614	0.999
RPL27	CCT8	9606.ENSP00000464813	9606.ENSP00000286788	0	0	0	0	0.908	0	0	0.104	0.914
RPL27	RPS21	9606.ENSP00000464813	9606.ENSP00000345957	0	0	0	0	0.993	0.995	0	0.658	0.999
RPL27	RPL10A	9606.ENSP00000464813	9606.ENSP00000363018	0	0	0	0	0.995	0.995	0	0.725	0.999
RPL27	BTF3	9606.ENSP00000464813	9606.ENSP00000369965	0	0	0	0	0.774	0.828	0	0	0.959
RPL27	RPL24	9606.ENSP00000464813	9606.ENSP00000377640	0	0	0	0	0.989	0.995	0	0.719	0.999
RPL27	NDUFB2	9606.ENSP00000464813	9606.ENSP00000419087	0	0	0	0	0.542	0	0	0	0.542
RPL27	RPL35A	9606.ENSP00000464813	9606.ENSP00000419117	0	0	0	0	0.997	0.994	0	0.844	0.999
RPL27	RPLP0	9606.ENSP00000464813	9606.ENSP00000449328	0	0	0	0	0.997	0.993	0	0.279	0.999
RPL35	CCT8	9606.ENSP00000259469	9606.ENSP00000286788	0	0	0	0	0.359	0.117	0	0.163	0.486
RPL35	NME1	9606.ENSP00000259469	9606.ENSP00000337060	0	0	0	0	0.350	0.231	0	0.099	0.510
RPL35	BTF3	9606.ENSP00000259469	9606.ENSP00000369965	0	0	0	0	0.724	0.833	0	0.229	0.961
RPL35	RPL24	9606.ENSP00000259469	9606.ENSP00000377640	0	0	0	0	0.985	0.995	0	0.763	0.999
RPL35	RPS3	9606.ENSP00000259469	9606.ENSP00000278572	0.295	0	0	0	0.995	0.977	0	0.788	0.999
RPL35	RPL35A	9606.ENSP00000259469	9606.ENSP00000419117	0	0	0	0	0.990	0.995	0	0.767	0.999
RPL35	RPL27	9606.ENSP00000259469	9606.ENSP00000464813	0.185	0	0	0	0.994	0.995	0	0.823	0.999
RPL35	RPL10A	9606.ENSP00000259469	9606.ENSP00000363018	0.219	0	0	0	0.997	0.995	0	0.495	0.999
RPL35	RPS21	9606.ENSP00000259469	9606.ENSP00000345957	0	0	0	0	0.985	0.987	0	0.680	0.999
RPL35	RPS27A	9606.ENSP00000259469	9606.ENSP00000272317	0	0	0	0	0.969	0.988	0	0.301	0.999
RPL35	RPLP0	9606.ENSP00000259469	9606.ENSP00000449328	0.219	0	0	0	0.993	0.993	0	0.578	0.999
RPL35A	RPL35	9606.ENSP00000419117	9606.ENSP00000259469	0	0	0	0	0.990	0.995	0	0.767	0.999
RPL35A	RPS27A	9606.ENSP00000419117	9606.ENSP00000272317	0	0	0	0	0.986	0.987	0	0.604	0.999
RPL35A	RPS3	9606.ENSP00000419117	9606.ENSP00000278572	0	0	0	0	0.996	0.976	0	0.480	0.999
RPL35A	CCT8	9606.ENSP00000419117	9606.ENSP00000286788	0	0	0	0	0.737	0	0	0	0.737
RPL35A	RPS21	9606.ENSP00000419117	9606.ENSP00000345957	0	0	0	0	0.991	0.987	0	0.391	0.999
RPL35A	RPL10A	9606.ENSP00000419117	9606.ENSP00000363018	0	0	0	0	0.989	0.995	0	0.412	0.999
RPL35A	BTF3	9606.ENSP00000419117	9606.ENSP00000369965	0	0	0	0	0.766	0.829	0	0	0.958
RPL35A	RPL24	9606.ENSP00000419117	9606.ENSP00000377640	0	0	0	0	0.989	0.995	0	0.747	0.999
RPL35A	RPLP0	9606.ENSP00000419117	9606.ENSP00000449328	0	0	0	0	0.996	0.992	0	0.204	0.999
RPL35A	RPL27	9606.ENSP00000419117	9606.ENSP00000464813	0	0	0	0	0.997	0.994	0	0.844	0.999
RPLP0	RPL35	9606.ENSP00000449328	9606.ENSP00000259469	0.219	0	0	0	0.993	0.993	0	0.578	0.999
RPLP0	RPS27A	9606.ENSP00000449328	9606.ENSP00000272317	0	0	0	0	0.965	0.995	0	0.306	0.999
RPLP0	RPS3	9606.ENSP00000449328	9606.ENSP00000278572	0.219	0	0	0	0.997	0.991	0	0.782	0.999
RPLP0	CCT8	9606.ENSP00000449328	9606.ENSP00000286788	0	0	0	0	0.753	0	0	0.058	0.758
RPLP0	RPS21	9606.ENSP00000449328	9606.ENSP00000345957	0	0	0	0	0.979	0.994	0	0.503	0.999
RPLP0	RPL10A	9606.ENSP00000449328	9606.ENSP00000363018	0.167	0	0	0	0.996	0.997	0	0.687	0.999
RPLP0	BTF3	9606.ENSP00000449328	9606.ENSP00000369965	0	0	0	0	0.589	0.922	0	0.119	0.969
RPLP0	RPL24	9606.ENSP00000449328	9606.ENSP00000377640	0	0	0	0	0.977	0.995	0	0.477	0.999
RPLP0	RPL35A	9606.ENSP00000449328	9606.ENSP00000419117	0	0	0	0	0.996	0.992	0	0.204	0.999
RPLP0	LDHA	9606.ENSP00000449328	9606.ENSP00000445175	0	0	0	0	0.197	0	0	0.329	0.438
RPLP0	RPL27	9606.ENSP00000449328	9606.ENSP00000464813	0	0	0	0	0.997	0.993	0	0.279	0.999
RPS21	RPL35	9606.ENSP00000345957	9606.ENSP00000259469	0	0	0	0	0.985	0.987	0	0.680	0.999
RPS21	RPS27A	9606.ENSP00000345957	9606.ENSP00000272317	0	0	0	0	0.972	0.987	0.900	0.358	0.999
RPS21	RPS3	9606.ENSP00000345957	9606.ENSP00000278572	0	0	0	0	0.985	0.980	0.900	0.473	0.999
RPS21	CCT8	9606.ENSP00000345957	9606.ENSP00000286788	0	0	0	0	0.449	0	0	0.123	0.497
RPS21	NME1	9606.ENSP00000345957	9606.ENSP00000337060	0	0	0	0	0.312	0.244	0	0.077	0.478
RPS21	BTF3	9606.ENSP00000345957	9606.ENSP00000369965	0	0	0	0	0.811	0.241	0.540	0	0.928
RPS21	RPLP0	9606.ENSP00000345957	9606.ENSP00000449328	0	0	0	0	0.979	0.994	0	0.503	0.999
RPS21	RPL10A	9606.ENSP00000345957	9606.ENSP00000363018	0	0	0	0	0.992	0.995	0.900	0.469	0.999
RPS21	RPL27	9606.ENSP00000345957	9606.ENSP00000464813	0	0	0	0	0.993	0.995	0	0.658	0.999
RPS21	RPL35A	9606.ENSP00000345957	9606.ENSP00000419117	0	0	0	0	0.991	0.987	0	0.391	0.999
RPS21	RPL24	9606.ENSP00000345957	9606.ENSP00000377640	0	0	0	0	0.977	0.995	0.900	0.572	0.999
RPS27A	RPL35	9606.ENSP00000272317	9606.ENSP00000259469	0	0	0	0	0.969	0.988	0	0.301	0.999
RPS27A	CCT8	9606.ENSP00000272317	9606.ENSP00000286788	0	0	0	0	0.431	0	0	0	0.431
RPS27A	BTF3	9606.ENSP00000272317	9606.ENSP00000369965	0	0	0	0	0.730	0.069	0	0	0.738
RPS27A	RPS3	9606.ENSP00000272317	9606.ENSP00000278572	0	0	0	0	0.970	0.977	0.900	0.502	0.999
RPS27A	RPL10A	9606.ENSP00000272317	9606.ENSP00000363018	0	0	0	0	0.982	0.994	0	0.183	0.999
RPS27A	RPL24	9606.ENSP00000272317	9606.ENSP00000377640	0	0	0	0	0.981	0.995	0	0.287	0.999
RPS27A	RPL35A	9606.ENSP00000272317	9606.ENSP00000419117	0	0	0	0	0.986	0.987	0	0.604	0.999
RPS27A	RPL27	9606.ENSP00000272317	9606.ENSP00000464813	0	0	0	0	0.984	0.987	0	0.426	0.999
RPS27A	RPS21	9606.ENSP00000272317	9606.ENSP00000345957	0	0	0	0	0.972	0.987	0.900	0.358	0.999
RPS27A	RPLP0	9606.ENSP00000272317	9606.ENSP00000449328	0	0	0	0	0.965	0.995	0	0.306	0.999
RPS3	COX6A1	9606.ENSP00000278572	9606.ENSP00000229379	0	0	0	0	0.493	0	0	0.552	0.763
RPS3	RPL35	9606.ENSP00000278572	9606.ENSP00000259469	0.295	0	0	0	0.995	0.977	0	0.788	0.999
RPS3	RPS27A	9606.ENSP00000278572	9606.ENSP00000272317	0	0	0	0	0.970	0.977	0.900	0.502	0.999
RPS3	BTF3	9606.ENSP00000278572	9606.ENSP00000369965	0	0	0	0	0.802	0.130	0	0.134	0.838
RPS3	NME1	9606.ENSP00000278572	9606.ENSP00000337060	0	0	0	0	0.480	0	0	0.711	0.843
RPS3	CCT8	9606.ENSP00000278572	9606.ENSP00000286788	0	0	0.278	0	0.871	0	0	0.231	0.922
RPS3	RPL10A	9606.ENSP00000278572	9606.ENSP00000363018	0.219	0	0	0	0.995	0.986	0	0.503	0.999
RPS3	RPS21	9606.ENSP00000278572	9606.ENSP00000345957	0	0	0	0	0.985	0.980	0.900	0.473	0.999
RPS3	RPLP0	9606.ENSP00000278572	9606.ENSP00000449328	0.219	0	0	0	0.997	0.991	0	0.782	0.999
RPS3	RPL24	9606.ENSP00000278572	9606.ENSP00000377640	0	0	0	0	0.986	0.987	0	0.610	0.999
RPS3	RPL27	9606.ENSP00000278572	9606.ENSP00000464813	0.185	0	0	0	0.997	0.976	0	0.614	0.999
RPS3	RPL35A	9606.ENSP00000278572	9606.ENSP00000419117	0	0	0	0	0.996	0.976	0	0.480	0.999
