# Supplementary material for: Simultaneous Presentation of Multiple Myeloma and Lung Cancer: Case Report and Gene Bioinformatics Analysis
Source: Front Oncol. 2022 Jun 13;12:859735. doi: 10.3389/fonc.2022.859735 (PMC9235397; doi:10.3389/fonc.2022.859735)
Supplement: Supplementary file 1 [file DataSheet_1.zip › The bioinformatic analysis of MM and lung cancer supplementary materials/Enrichment analysis/23╕÷DEG/metascape/Enrichment_GO/GONetwork.js]

var networks={"GONetwork": {"format_version": "1.0", "generated_by": "cytoscape-3.8.2", "target_cytoscapejs_version": "~2.1", "data": {"shared_name": "GONetwork", "name": "GONetwork", "SUID": 28321684, "__Annotations": [], "selected": true}, "elements": {"nodes": [{"data": {"id": "28321717", "Enrichment": 132.96433805569126, "BestLogPInGroup": -17.064186609535817, "_PATTERN_": "M1", "_GeneInGOAndHitList": 9.0, "Hits": "RPL10A|RPL24|RPL27|RPL35A|RPLP0|RPS3|RPS21|RPS27A|RPL35", "Description": "Viral mRNA Translation", "_GeneInHitList": 23.0, "Category": "Reactome Gene Sets", "Log_q_value_": -14.057536881065724, "Symbol": "R-HSA-192823", "LogP": -17.064186609535817, "_RANK_": 1.0, "FirstInGroupByEnrichment": 0.0, "_LogP_MyList": -17.064186609535817, "_TotalGeneInLibrary": 30242.0, "_GeneInGO": 89.0, "shared_name": "24", "_InGO": 39.130434782608695, "Gene": "R-HSA-192823", "_MEMBER_MyList": 1.0, "_COUNT_001": 9.0, "SUID": 28321717, "id_original": "24", "selected": false, "CategoryID": 6.0, "STDV_InGO": 10.176384751376007, "EvidenceCutoff": 0.0, "PARENT_GO": "", "FirstInGroupByLogP": 0.0, "GROUP_ID": 1.0, "name": "24", "BestEnrichmentInGroup": 132.96433805569126, "CLUSTER_LABEL": " ", "GeneID": "4736|6152|6155|6165|6175|6188|6227|6233|11224", "Z_score": 34.396026183455795, "GiniIndex": 0.0, "_COUNT_001_PCT": 100.0}, "position": {"x": 305.68684612582615, "y": 297.9025612798257}, "selected": false}, {"data": {"id": "28321716", "Enrichment": 131.48695652173913, "BestLogPInGroup": -17.064186609535817, "_PATTERN_": "M1", "_GeneInGOAndHitList": 9.0, "Hits": "RPL10A|RPL24|RPL27|RPL35A|RPLP0|RPS3|RPS21|RPS27A|RPL35", "Description": "Cytoplasmic ribosomal proteins", "_GeneInHitList": 23.0, "Category": "WikiPathways", "Log_q_value_": -14.057536881065724, "Symbol": "WP477", "LogP": -17.018610529699252, "_RANK_": 1.0, "FirstInGroupByEnrichment": 0.0, "_LogP_MyList": -17.018610529699252, "_TotalGeneInLibrary": 30242.0, "_GeneInGO": 90.0, "shared_name": "23", "_InGO": 39.130434782608695, "Gene": "WP477", "_MEMBER_MyList": 1.0, "_COUNT_001": 9.0, "SUID": 28321716, "id_original": "23", "selected": false, "CategoryID": 27.0, "STDV_InGO": 10.176384751376007, "EvidenceCutoff": 0.0, "PARENT_GO": "", "FirstInGroupByLogP": 0.0, "GROUP_ID": 1.0, "name": "23", "BestEnrichmentInGroup": 132.96433805569126, "CLUSTER_LABEL": " ", "GeneID": "4736|6152|6155|6165|6175|6188|6227|6233|11224", "Z_score": 34.20205822783538, "GiniIndex": 0.0, "_COUNT_001_PCT": 100.0}, "position": {"x": 402.0595573074668, "y": 362.0124054875894}, "selected": false}, {"data": {"id": "28321715", "Enrichment": 127.24544179523141, "BestLogPInGroup": -17.064186609535817, "_PATTERN_": "M1", "_GeneInGOAndHitList": 9.0, "Hits": "RPL10A|RPL24|RPL27|RPL35A|RPLP0|RPS3|RPS21|RPS27A|RPL35", "Description": "Eukaryotic Translation Elongation", "_GeneInHitList": 23.0, "Category": "Reactome Gene Sets", "Log_q_value_": -14.057536881065724, "Symbol": "R-HSA-156842", "LogP": -16.8850138526897, "_RANK_": 1.0, "FirstInGroupByEnrichment": 0.0, "_LogP_MyList": -16.8850138526897, "_TotalGeneInLibrary": 30242.0, "_GeneInGO": 93.0, "shared_name": "22", "_InGO": 39.130434782608695, "Gene": "R-HSA-156842", "_MEMBER_MyList": 1.0, "_COUNT_001": 9.0, "SUID": 28321715, "id_original": "22", "selected": false, "CategoryID": 6.0, "STDV_InGO": 10.176384751376007, "EvidenceCutoff": 0.0, "PARENT_GO": "", "FirstInGroupByLogP": 0.0, "GROUP_ID": 1.0, "name": "22", "BestEnrichmentInGroup": 132.96433805569126, "CLUSTER_LABEL": " ", "GeneID": "4736|6152|6155|6165|6175|6188|6227|6233|11224", "Z_score": 33.63896868918952, "GiniIndex": 0.0, "_COUNT_001_PCT": 100.0}, "position": {"x": 448.5410026199668, "y": 334.1504326787515}, "selected": false}, {"data": {"id": "28321714", "Enrichment": 127.24544179523141, "BestLogPInGroup": -17.064186609535817, "_PATTERN_": "M1", "_GeneInGOAndHitList": 9.0, "Hits": "RPL10A|RPL24|RPL27|RPL35A|RPLP0|RPS3|RPS21|RPS27A|RPL35", "Description": "Selenocysteine synthesis", "_GeneInHitList": 23.0, "Category": "Reactome Gene Sets", "Log_q_value_": -14.057536881065724, "Symbol": "R-HSA-2408557", "LogP": -16.8850138526897, "_RANK_": 1.0, "FirstInGroupByEnrichment": 0.0, "_LogP_MyList": -16.8850138526897, "_TotalGeneInLibrary": 30242.0, "_GeneInGO": 93.0, "shared_name": "21", "_InGO": 39.130434782608695, "Gene": "R-HSA-2408557", "_MEMBER_MyList": 1.0, "_COUNT_001": 9.0, "SUID": 28321714, "id_original": "21", "selected": false, "CategoryID": 6.0, "STDV_InGO": 10.176384751376007, "EvidenceCutoff": 0.0, "PARENT_GO": "", "FirstInGroupByLogP": 0.0, "GROUP_ID": 1.0, "name": "21", "BestEnrichmentInGroup": 132.96433805569126, "CLUSTER_LABEL": " ", "GeneID": "4736|6152|6155|6165|6175|6188|6227|6233|11224", "Z_score": 33.63896868918952, "GiniIndex": 0.0, "_COUNT_001_PCT": 100.0}, "position": {"x": 403.9374869949668, "y": 283.7644005742593}, "selected": false}, {"data": {"id": "28321713", "Enrichment": 127.24544179523141, "BestLogPInGroup": -17.064186609535817, "_PATTERN_": "M1", "_GeneInGOAndHitList": 9.0, "Hits": "RPL10A|RPL24|RPL27|RPL35A|RPLP0|RPS3|RPS21|RPS27A|RPL35", "Description": "Eukaryotic Translation Termination", "_GeneInHitList": 23.0, "Category": "Reactome Gene Sets", "Log_q_value_": -14.057536881065724, "Symbol": "R-HSA-72764", "LogP": -16.8850138526897, "_RANK_": 1.0, "FirstInGroupByEnrichment": 0.0, "_LogP_MyList": -16.8850138526897, "_TotalGeneInLibrary": 30242.0, "_GeneInGO": 93.0, "shared_name": "20", "_InGO": 39.130434782608695, "Gene": "R-HSA-72764", "_MEMBER_MyList": 1.0, "_COUNT_001": 9.0, "SUID": 28321713, "id_original": "20", "selected": false, "CategoryID": 6.0, "STDV_InGO": 10.176384751376007, "EvidenceCutoff": 0.0, "PARENT_GO": "", "FirstInGroupByLogP": 0.0, "GROUP_ID": 1.0, "name": "20", "BestEnrichmentInGroup": 132.96433805569126, "CLUSTER_LABEL": " ", "GeneID": "4736|6152|6155|6165|6175|6188|6227|6233|11224", "Z_score": 33.63896868918952, "GiniIndex": 0.0, "_COUNT_001_PCT": 100.0}, "position": {"x": 357.2606376297324, "y": 302.97996148734524}, "selected": false}, {"data": {"id": "28321712", "Enrichment": 124.56659038901601, "BestLogPInGroup": -17.064186609535817, "_PATTERN_": "M1", "_GeneInGOAndHitList": 9.0, "Hits": "RPL10A|RPL24|RPL27|RPL35A|RPLP0|RPS3|RPS21|RPS27A|RPL35", "Description": "Nonsense Mediated Decay (NMD) independent of the Exon Junction Complex (EJC)", "_GeneInHitList": 23.0, "Category": "Reactome Gene Sets", "Log_q_value_": -14.037912452460654, "Symbol": "R-HSA-975956", "LogP": -16.798442634454016, "_RANK_": 1.0, "FirstInGroupByEnrichment": 0.0, "_LogP_MyList": -16.798442634454016, "_TotalGeneInLibrary": 30242.0, "_GeneInGO": 95.0, "shared_name": "19", "_InGO": 39.130434782608695, "Gene": "R-HSA-975956", "_MEMBER_MyList": 1.0, "_COUNT_001": 9.0, "SUID": 28321712, "id_original": "19", "selected": false, "CategoryID": 6.0, "STDV_InGO": 10.176384751376007, "EvidenceCutoff": 0.0, "PARENT_GO": "", "FirstInGroupByLogP": 0.0, "GROUP_ID": 1.0, "name": "19", "BestEnrichmentInGroup": 132.96433805569126, "CLUSTER_LABEL": " ", "GeneID": "4736|6152|6155|6165|6175|6188|6227|6233|11224", "Z_score": 33.2784249481742, "GiniIndex": 0.0, "_COUNT_001_PCT": 100.0}, "position": {"x": 344.13337932895115, "y": 357.33630761771633}, "selected": false}, {"data": {"id": "28321711", "Enrichment": 117.1665949203616, "BestLogPInGroup": -17.064186609535817, "_PATTERN_": "M1", "_GeneInGOAndHitList": 9.0, "Hits": "RPL10A|RPL24|RPL27|RPL35A|RPLP0|RPS3|RPS21|RPS27A|RPL35", "Description": "Formation of a pool of free 40S subunits", "_GeneInHitList": 23.0, "Category": "Reactome Gene Sets", "Log_q_value_": -13.89838367478894, "Symbol": "R-HSA-72689", "LogP": -16.549769387357234, "_RANK_": 1.0, "FirstInGroupByEnrichment": 0.0, "_LogP_MyList": -16.549769387357234, "_TotalGeneInLibrary": 30242.0, "_GeneInGO": 101.0, "shared_name": "18", "_InGO": 39.130434782608695, "Gene": "R-HSA-72689", "_MEMBER_MyList": 1.0, "_COUNT_001": 9.0, "SUID": 28321711, "id_original": "18", "selected": false, "CategoryID": 6.0, "STDV_InGO": 10.176384751376007, "EvidenceCutoff": 0.0, "PARENT_GO": "", "FirstInGroupByLogP": 0.0, "GROUP_ID": 1.0, "name": "18", "BestEnrichmentInGroup": 132.96433805569126, "CLUSTER_LABEL": " ", "GeneID": "4736|6152|6155|6165|6175|6188|6227|6233|11224", "Z_score": 32.26153785470634, "GiniIndex": 0.0, "_COUNT_001_PCT": 100.0}, "position": {"x": 430.87397991488865, "y": 226.7495156255288}, "selected": false}, {"data": {"id": "28321710", "Enrichment": 117.1665949203616, "BestLogPInGroup": -17.064186609535817, "_PATTERN_": "M1", "_GeneInGOAndHitList": 9.0, "Hits": "RPL10A|RPL24|RPL27|RPL35A|RPLP0|RPS3|RPS21|RPS27A|RPL35", "Description": "Response of EIF2AK4 (GCN2) to amino acid deficiency", "_GeneInHitList": 23.0, "Category": "Reactome Gene Sets", "Log_q_value_": -13.89838367478894, "Symbol": "R-HSA-9633012", "LogP": -16.549769387357234, "_RANK_": 1.0, "FirstInGroupByEnrichment": 0.0, "_LogP_MyList": -16.549769387357234, "_TotalGeneInLibrary": 30242.0, "_GeneInGO": 101.0, "shared_name": "17", "_InGO": 39.130434782608695, "Gene": "R-HSA-9633012", "_MEMBER_MyList": 1.0, "_COUNT_001": 9.0, "SUID": 28321710, "id_original": "17", "selected": false, "CategoryID": 6.0, "STDV_InGO": 10.176384751376007, "EvidenceCutoff": 0.0, "PARENT_GO": "", "FirstInGroupByLogP": 0.0, "GROUP_ID": 1.0, "name": "17", "BestEnrichmentInGroup": 132.96433805569126, "CLUSTER_LABEL": " ", "GeneID": "4736|6152|6155|6165|6175|6188|6227|6233|11224", "Z_score": 32.26153785470634, "GiniIndex": 0.0, "_COUNT_001_PCT": 100.0}, "position": {"x": 463.320116389498, "y": 277.44212731986477}, "selected": false}, {"data": {"id": "28321709", "Enrichment": 106.61104582843714, "BestLogPInGroup": -17.064186609535817, "_PATTERN_": "M1", "_GeneInGOAndHitList": 9.0, "Hits": "RPL10A|RPL24|RPL27|RPL35A|RPLP0|RPS3|RPS21|RPS27A|RPL35", "Description": "L13a-mediated translational silencing of Ceruloplasmin expression", "_GeneInHitList": 23.0, "Category": "Reactome Gene Sets", "Log_q_value_": -13.60518260498137, "Symbol": "R-HSA-156827", "LogP": -16.167828864883433, "_RANK_": 1.0, "FirstInGroupByEnrichment": 0.0, "_LogP_MyList": -16.167828864883433, "_TotalGeneInLibrary": 30242.0, "_GeneInGO": 111.0, "shared_name": "16", "_InGO": 39.130434782608695, "Gene": "R-HSA-156827", "_MEMBER_MyList": 1.0, "_COUNT_001": 9.0, "SUID": 28321709, "id_original": "16", "selected": false, "CategoryID": 6.0, "STDV_InGO": 10.176384751376007, "EvidenceCutoff": 0.0, "PARENT_GO": "", "FirstInGroupByLogP": 0.0, "GROUP_ID": 1.0, "name": "16", "BestEnrichmentInGroup": 132.96433805569126, "CLUSTER_LABEL": " ", "GeneID": "4736|6152|6155|6165|6175|6188|6227|6233|11224", "Z_score": 30.75289516375476, "GiniIndex": 0.0, "_COUNT_001_PCT": 100.0}, "position": {"x": 376.7523368484824, "y": 215.401416870646}, "selected": false}, {"data": {"id": "28321708", "Enrichment": 39.44608695652174, "BestLogPInGroup": -8.44988061002005, "_PATTERN_": "M1", "_GeneInGOAndHitList": 6.0, "Hits": "COX6A1|COX6B1|COX7B|LDHA|NDUFB2|COX5A", "Description": "HALLMARK OXIDATIVE PHOSPHORYLATION", "_GeneInHitList": 23.0, "Category": "Hallmark Gene Sets", "Log_q_value_": -6.097410513295543, "Symbol": "M5936", "LogP": -8.146736234535874, "_RANK_": 1.0, "FirstInGroupByEnrichment": 0.0, "_LogP_MyList": -8.146736234535874, "_TotalGeneInLibrary": 30242.0, "_GeneInGO": 200.0, "shared_name": "15", "_InGO": 26.08695652173913, "Gene": "M5936", "_MEMBER_MyList": 1.0, "_COUNT_001": 6.0, "SUID": 28321708, "id_original": "15", "selected": false, "CategoryID": 23.0, "STDV_InGO": 9.156053715170007, "EvidenceCutoff": 0.0, "PARENT_GO": "", "FirstInGroupByLogP": 0.0, "GROUP_ID": 2.0, "name": "15", "BestEnrichmentInGroup": 146.09661835748793, "CLUSTER_LABEL": " ", "GeneID": "1337|1340|1349|3939|4708|9377", "Z_score": 15.049590003486085, "GiniIndex": 0.0, "_COUNT_001_PCT": 100.0}, "position": {"x": 205.68684612582615, "y": 283.8289986577554}, "selected": false}, {"data": {"id": "28321707", "Enrichment": 63.828619670747145, "BestLogPInGroup": -8.44988061002005, "_PATTERN_": "M1", "_GeneInGOAndHitList": 5.0, "Hits": "COX6A1|COX6B1|COX7B|NDUFB2|COX5A", "Description": "Respiratory electron transport", "_GeneInHitList": 23.0, "Category": "Reactome Gene Sets", "Log_q_value_": -5.838249627591627, "Symbol": "R-HSA-611105", "LogP": -7.875676125532251, "_RANK_": 1.0, "FirstInGroupByEnrichment": 0.0, "_LogP_MyList": -7.875676125532251, "_TotalGeneInLibrary": 30242.0, "_GeneInGO": 103.0, "shared_name": "14", "_InGO": 21.73913043478261, "Gene": "R-HSA-611105", "_MEMBER_MyList": 1.0, "_COUNT_001": 5.0, "SUID": 28321707, "id_original": "14", "selected": false, "CategoryID": 6.0, "STDV_InGO": 8.60061487037983, "EvidenceCutoff": 0.0, "PARENT_GO": "", "FirstInGroupByLogP": 0.0, "GROUP_ID": 2.0, "name": "14", "BestEnrichmentInGroup": 146.09661835748793, "CLUSTER_LABEL": " ", "GeneID": "1337|1340|1349|4708|9377", "Z_score": 17.621126110259386, "GiniIndex": 0.0, "_COUNT_001_PCT": 100.0}, "position": {"x": 177.41890178988865, "y": 234.90980920463036}, "selected": false}, {"data": {"id": "28321706", "Enrichment": 146.09661835748793, "BestLogPInGroup": -8.44988061002005, "_PATTERN_": "M1", "_GeneInGOAndHitList": 4.0, "Hits": "COX6A1|COX6B1|COX7B|COX5A", "Description": "Mitochondrial complex IV assembly", "_GeneInHitList": 23.0, "Category": "WikiPathways", "Log_q_value_": -5.805947683122142, "Symbol": "WP4922", "LogP": -7.83179230851295, "_RANK_": 1.0, "FirstInGroupByEnrichment": 0.0, "_LogP_MyList": -7.83179230851295, "_TotalGeneInLibrary": 30242.0, "_GeneInGO": 36.0, "shared_name": "13", "_InGO": 17.391304347826086, "Gene": "WP4922", "_MEMBER_MyList": 1.0, "_COUNT_001": 4.0, "SUID": 28321706, "id_original": "13", "selected": false, "CategoryID": 27.0, "STDV_InGO": 7.903419644751181, "EvidenceCutoff": 0.0, "PARENT_GO": "", "FirstInGroupByLogP": 0.0, "GROUP_ID": 2.0, "name": "13", "BestEnrichmentInGroup": 146.09661835748793, "CLUSTER_LABEL": " ", "GeneID": "1337|1340|1349|9377", "Z_score": 24.03166603024499, "GiniIndex": 0.0, "_COUNT_001_PCT": 100.0}, "position": {"x": 128.11860882113865, "y": 366.7811013188882}, "selected": false}, {"data": {"id": "28321705", "Enrichment": 62.022149302707135, "BestLogPInGroup": -8.44988061002005, "_PATTERN_": "M1", "_GeneInGOAndHitList": 5.0, "Hits": "COX6A1|COX6B1|COX7B|NDUFB2|COX5A", "Description": "Electron transport chain: OXPHOS system in mitochondria", "_GeneInHitList": 23.0, "Category": "WikiPathways", "Log_q_value_": -5.798187972157398, "Symbol": "WP111", "LogP": -7.812751587138517, "_RANK_": 1.0, "FirstInGroupByEnrichment": 0.0, "_LogP_MyList": -7.812751587138517, "_TotalGeneInLibrary": 30242.0, "_GeneInGO": 106.0, "shared_name": "12", "_InGO": 21.73913043478261, "Gene": "WP111", "_MEMBER_MyList": 1.0, "_COUNT_001": 5.0, "SUID": 28321705, "id_original": "12", "selected": false, "CategoryID": 27.0, "STDV_InGO": 8.60061487037983, "EvidenceCutoff": 0.0, "PARENT_GO": "", "FirstInGroupByLogP": 0.0, "GROUP_ID": 2.0, "name": "12", "BestEnrichmentInGroup": 146.09661835748793, "CLUSTER_LABEL": " ", "GeneID": "1337|1340|1349|4708|9377", "Z_score": 17.362792574549886, "GiniIndex": 0.0, "_COUNT_001_PCT": 100.0}, "position": {"x": 150.44905315707615, "y": 303.125049683146}, "selected": false}, {"data": {"id": "28321704", "Enrichment": 53.01893408134642, "BestLogPInGroup": -8.44988061002005, "_PATTERN_": "M1", "_GeneInGOAndHitList": 5.0, "Hits": "COX6A1|COX6B1|COX7B|RPS27A|COX5A", "Description": "Cytoprotection by HMOX1", "_GeneInHitList": 23.0, "Category": "Reactome Gene Sets", "Log_q_value_": -5.4663809632188824, "Symbol": "R-HSA-9707564", "LogP": -7.469949193898539, "_RANK_": 1.0, "FirstInGroupByEnrichment": 0.0, "_LogP_MyList": -7.469949193898539, "_TotalGeneInLibrary": 30242.0, "_GeneInGO": 124.0, "shared_name": "11", "_InGO": 21.73913043478261, "Gene": "R-HSA-9707564", "_MEMBER_MyList": 1.0, "_COUNT_001": 5.0, "SUID": 28321704, "id_original": "11", "selected": false, "CategoryID": 6.0, "STDV_InGO": 8.60061487037983, "EvidenceCutoff": 0.0, "PARENT_GO": "", "FirstInGroupByLogP": 0.0, "GROUP_ID": 2.0, "name": "11", "BestEnrichmentInGroup": 146.09661835748793, "CLUSTER_LABEL": " ", "GeneID": "1337|1340|1349|6233|9377", "Z_score": 16.01331234171566, "GiniIndex": 0.0, "_COUNT_001_PCT": 100.0}, "position": {"x": 126.9102958328574, "y": 215.401416870646}, "selected": false}, {"data": {"id": "28321703", "Enrichment": 51.76651831564532, "BestLogPInGroup": -8.44988061002005, "_PATTERN_": "M1", "_GeneInGOAndHitList": 5.0, "Hits": "COX6A1|COX6B1|COX7B|NDUFB2|COX5A", "Description": "Respiratory electron transport, ATP synthesis by chemiosmotic coupling, and heat production by uncoupling proteins.", "_GeneInHitList": 23.0, "Category": "Reactome Gene Sets", "Log_q_value_": -5.424994583009315, "Symbol": "R-HSA-163200", "LogP": -7.417838948297199, "_RANK_": 1.0, "FirstInGroupByEnrichment": 0.0, "_LogP_MyList": -7.417838948297199, "_TotalGeneInLibrary": 30242.0, "_GeneInGO": 127.0, "shared_name": "10", "_InGO": 21.73913043478261, "Gene": "R-HSA-163200", "_MEMBER_MyList": 1.0, "_COUNT_001": 5.0, "SUID": 28321703, "id_original": "10", "selected": false, "CategoryID": 6.0, "STDV_InGO": 8.60061487037983, "EvidenceCutoff": 0.0, "PARENT_GO": "", "FirstInGroupByLogP": 0.0, "GROUP_ID": 2.0, "name": "10", "BestEnrichmentInGroup": 146.09661835748793, "CLUSTER_LABEL": " ", "GeneID": "1337|1340|1349|4708|9377", "Z_score": 15.816476995004804, "GiniIndex": 0.0, "_COUNT_001_PCT": 100.0}, "position": {"x": 77.0615409500449, "y": 346.54028710990383}, "selected": false}, {"data": {"id": "28321702", "Enrichment": 49.43118666230794, "BestLogPInGroup": -8.44988061002005, "_PATTERN_": "M1", "_GeneInGOAndHitList": 5.0, "Hits": "COX6A1|COX6B1|COX7B|NDUFB2|COX5A", "Description": "Oxidative phosphorylation", "_GeneInHitList": 23.0, "Category": "KEGG Pathway", "Log_q_value_": -5.3349364158384605, "Symbol": "ko00190", "LogP": -7.3173153474481785, "_RANK_": 1.0, "FirstInGroupByEnrichment": 0.0, "_LogP_MyList": -7.3173153474481785, "_TotalGeneInLibrary": 30242.0, "_GeneInGO": 133.0, "shared_name": "9", "_InGO": 21.73913043478261, "Gene": "ko00190", "_MEMBER_MyList": 1.0, "_COUNT_001": 5.0, "SUID": 28321702, "id_original": "9", "selected": false, "CategoryID": 24.0, "STDV_InGO": 8.60061487037983, "EvidenceCutoff": 0.0, "PARENT_GO": "", "FirstInGroupByLogP": 0.0, "GROUP_ID": 2.0, "name": "9", "BestEnrichmentInGroup": 146.09661835748793, "CLUSTER_LABEL": " ", "GeneID": "1337|1340|1349|4708|9377", "Z_score": 15.442752556545132, "GiniIndex": 0.0, "_COUNT_001_PCT": 100.0}, "position": {"x": 184.90559612582615, "y": 345.8915749517007}, "selected": false}, {"data": {"id": "28321701", "Enrichment": 46.29822412737293, "BestLogPInGroup": -8.44988061002005, "_PATTERN_": "M1", "_GeneInGOAndHitList": 5.0, "Hits": "COX6A1|COX6B1|COX7B|NDUFB2|COX5A", "Description": "Parkinson's disease", "_GeneInHitList": 23.0, "Category": "KEGG Pathway", "Log_q_value_": -5.202799215461974, "Symbol": "hsa05012", "LogP": -7.174958981890006, "_RANK_": 1.0, "FirstInGroupByEnrichment": 0.0, "_LogP_MyList": -7.174958981890006, "_TotalGeneInLibrary": 30242.0, "_GeneInGO": 142.0, "shared_name": "8", "_InGO": 21.73913043478261, "Gene": "hsa05012", "_MEMBER_MyList": 1.0, "_COUNT_001": 5.0, "SUID": 28321701, "id_original": "8", "selected": false, "CategoryID": 24.0, "STDV_InGO": 8.60061487037983, "EvidenceCutoff": 0.0, "PARENT_GO": "", "FirstInGroupByLogP": 0.0, "GROUP_ID": 2.0, "name": "8", "BestEnrichmentInGroup": 146.09661835748793, "CLUSTER_LABEL": " ", "GeneID": "1337|1340|1349|4708|9377", "Z_score": 14.926708388072127, "GiniIndex": 0.0, "_COUNT_001_PCT": 100.0}, "position": {"x": 104.29475628207615, "y": 279.2769509282632}, "selected": false}, {"data": {"id": "28321700", "Enrichment": 44.123139772395675, "BestLogPInGroup": -8.44988061002005, "_PATTERN_": "M1", "_GeneInGOAndHitList": 5.0, "Hits": "COX6A1|COX6B1|COX7B|NDUFB2|COX5A", "Description": "Non-alcoholic fatty liver disease (NAFLD)", "_GeneInHitList": 23.0, "Category": "KEGG Pathway", "Log_q_value_": -5.108338094094032, "Symbol": "ko04932", "LogP": -7.070513639615463, "_RANK_": 1.0, "FirstInGroupByEnrichment": 0.0, "_LogP_MyList": -7.070513639615463, "_TotalGeneInLibrary": 30242.0, "_GeneInGO": 149.0, "shared_name": "7", "_InGO": 21.73913043478261, "Gene": "ko04932", "_MEMBER_MyList": 1.0, "_COUNT_001": 5.0, "SUID": 28321700, "id_original": "7", "selected": false, "CategoryID": 24.0, "STDV_InGO": 8.60061487037983, "EvidenceCutoff": 0.0, "PARENT_GO": "", "FirstInGroupByLogP": 0.0, "GROUP_ID": 2.0, "name": "7", "BestEnrichmentInGroup": 146.09661835748793, "CLUSTER_LABEL": " ", "GeneID": "1337|1340|1349|4708|9377", "Z_score": 14.557698261404882, "GiniIndex": 0.0, "_COUNT_001_PCT": 100.0}, "position": {"x": 48.70283733676365, "y": 295.67480859427883}, "selected": false}, {"data": {"id": "28321699", "Enrichment": 8.538114059853191, "BestLogPInGroup": -2.3796283726313017, "_PATTERN_": "M1", "_GeneInGOAndHitList": 3.0, "Hits": "RPLP0|RPS27A|STAT5A", "Description": "Signaling by Interleukins", "_GeneInHitList": 23.0, "Category": "Reactome Gene Sets", "Log_q_value_": -0.5084881704628388, "Symbol": "R-HSA-449147", "LogP": -2.301203035827602, "_RANK_": 1.0, "FirstInGroupByEnrichment": 0.0, "_LogP_MyList": -2.301203035827602, "_TotalGeneInLibrary": 30242.0, "_GeneInGO": 462.0, "shared_name": "6", "_InGO": 13.043478260869565, "Gene": "R-HSA-449147", "_MEMBER_MyList": 1.0, "_COUNT_001": 3.0, "SUID": 28321699, "id_original": "6", "selected": false, "CategoryID": 6.0, "STDV_InGO": 7.02237263554129, "EvidenceCutoff": 0.0, "PARENT_GO": "", "FirstInGroupByLogP": 0.0, "GROUP_ID": 5.0, "name": "6", "BestEnrichmentInGroup": 9.10995079827292, "CLUSTER_LABEL": " ", "GeneID": "6175|6233|6776", "Z_score": 4.504465794227785, "GiniIndex": 0.0, "_COUNT_001_PCT": 100.0}, "position": {"x": 563.320116389498, "y": 323.123584839396}, "selected": false}, {"data": {"id": "28321698", "Enrichment": 9.10995079827292, "BestLogPInGroup": -2.3796283726313017, "_PATTERN_": "M1", "_GeneInGOAndHitList": 3.0, "Hits": "RPS27A|STAT5A|DKK1", "Description": "Diseases of signal transduction by growth factor receptors and second messengers", "_GeneInHitList": 23.0, "Category": "Reactome Gene Sets", "Log_q_value_": -0.5801801246075702, "Symbol": "R-HSA-5663202", "LogP": -2.3796283726313017, "_RANK_": 1.0, "FirstInGroupByEnrichment": 1.0, "_LogP_MyList": -2.3796283726313017, "_TotalGeneInLibrary": 30242.0, "_GeneInGO": 433.0, "shared_name": "5", "_InGO": 13.043478260869565, "Gene": "R-HSA-5663202", "_MEMBER_MyList": 1.0, "_COUNT_001": 3.0, "SUID": 28321698, "id_original": "5", "selected": false, "CategoryID": 6.0, "STDV_InGO": 7.02237263554129, "EvidenceCutoff": 0.0, "PARENT_GO": "", "FirstInGroupByLogP": 1.0, "GROUP_ID": 5.0, "name": "5", "BestEnrichmentInGroup": 9.10995079827292, "CLUSTER_LABEL": "Diseases of signal transduction by growth factor receptors and second messengers", "GeneID": "6233|6776|22943", "Z_score": 4.689325849789164, "GiniIndex": 0.0, "_COUNT_001_PCT": 100.0}, "position": {"x": 566.3375686294883, "y": 215.401416870646}, "selected": false}, {"data": {"id": "28321697", "Enrichment": 32.87173913043478, "BestLogPInGroup": -6.434745703835596, "_PATTERN_": "M1", "_GeneInGOAndHitList": 5.0, "Hits": "LDHA|NME1|RPLP0|RPS3|COX5A", "Description": "HALLMARK MYC TARGETS V1", "_GeneInHitList": 23.0, "Category": "Hallmark Gene Sets", "Log_q_value_": -4.569480171322222, "Symbol": "M5926", "LogP": -6.434745703835596, "_RANK_": 1.0, "FirstInGroupByEnrichment": 1.0, "_LogP_MyList": -6.434745703835596, "_TotalGeneInLibrary": 30242.0, "_GeneInGO": 200.0, "shared_name": "4", "_InGO": 21.73913043478261, "Gene": "M5926", "_MEMBER_MyList": 1.0, "_COUNT_001": 5.0, "SUID": 28321697, "id_original": "4", "selected": false, "CategoryID": 23.0, "STDV_InGO": 8.60061487037983, "EvidenceCutoff": 0.0, "PARENT_GO": "", "FirstInGroupByLogP": 1.0, "GROUP_ID": 3.0, "name": "4", "BestEnrichmentInGroup": 32.87173913043478, "CLUSTER_LABEL": "HALLMARK MYC TARGETS V1", "GeneID": "3939|4830|6175|6188|9377", "Z_score": 12.476083902987215, "GiniIndex": 0.0, "_COUNT_001_PCT": 100.0}, "position": {"x": 148.70283733676368, "y": 466.7811013188882}, "selected": false}, {"data": {"id": "28321696", "Enrichment": 132.96433805569126, "BestLogPInGroup": -17.064186609535817, "_PATTERN_": "M1", "_GeneInGOAndHitList": 9.0, "Hits": "RPL10A|RPL24|RPL27|RPL35A|RPLP0|RPS3|RPS21|RPS27A|RPL35", "Description": "Peptide chain elongation", "_GeneInHitList": 23.0, "Category": "Reactome Gene Sets", "Log_q_value_": -14.057536881065724, "Symbol": "R-HSA-156902", "LogP": -17.064186609535817, "_RANK_": 1.0, "FirstInGroupByEnrichment": 1.0, "_LogP_MyList": -17.064186609535817, "_TotalGeneInLibrary": 30242.0, "_GeneInGO": 89.0, "shared_name": "3", "_InGO": 39.130434782608695, "Gene": "R-HSA-156902", "_MEMBER_MyList": 1.0, "_COUNT_001": 9.0, "SUID": 28321696, "id_original": "3", "selected": false, "CategoryID": 6.0, "STDV_InGO": 10.176384751376007, "EvidenceCutoff": 0.0, "PARENT_GO": "", "FirstInGroupByLogP": 1.0, "GROUP_ID": 1.0, "name": "3", "BestEnrichmentInGroup": 132.96433805569126, "CLUSTER_LABEL": "Peptide chain elongation", "GeneID": "4736|6152|6155|6165|6175|6188|6227|6233|11224", "Z_score": 34.396026183455795, "GiniIndex": 0.0, "_COUNT_001_PCT": 100.0}, "position": {"x": 328.9255241043418, "y": 241.1623116460366}, "selected": false}, {"data": {"id": "28321695", "Enrichment": 44.321446018563755, "BestLogPInGroup": -8.44988061002005, "_PATTERN_": "M1", "_GeneInGOAndHitList": 6.0, "Hits": "COX6A1|COX6B1|COX7B|LDHA|NDUFB2|COX5A", "Description": "The citric acid (TCA) cycle and respiratory electron transport", "_GeneInHitList": 23.0, "Category": "Reactome Gene Sets", "Log_q_value_": -6.388320432362708, "Symbol": "R-HSA-1428517", "LogP": -8.44988061002005, "_RANK_": 1.0, "FirstInGroupByEnrichment": 1.0, "_LogP_MyList": -8.44988061002005, "_TotalGeneInLibrary": 30242.0, "_GeneInGO": 178.0, "shared_name": "2", "_InGO": 26.08695652173913, "Gene": "R-HSA-1428517", "_MEMBER_MyList": 1.0, "_COUNT_001": 6.0, "SUID": 28321695, "id_original": "2", "selected": false, "CategoryID": 6.0, "STDV_InGO": 9.156053715170007, "EvidenceCutoff": 0.0, "PARENT_GO": "", "FirstInGroupByLogP": 1.0, "GROUP_ID": 2.0, "name": "2", "BestEnrichmentInGroup": 146.09661835748793, "CLUSTER_LABEL": "The citric acid (TCA) cycle and respiratory electron transport", "GeneID": "1337|1340|1349|3939|4708|9377", "Z_score": 15.992321499219097, "GiniIndex": 0.0, "_COUNT_001_PCT": 100.0}, "position": {"x": 71.2042411453574, "y": 234.5832100835366}, "selected": false}, {"data": {"id": "28321694", "Enrichment": 11.98058829355254, "BestLogPInGroup": -3.506374604174764, "_PATTERN_": "M1", "_GeneInGOAndHitList": 4.0, "Hits": "LDHA|RPL10A|RPL27|DKK1", "Description": "VEGFA-VEGFR2 signaling pathway", "_GeneInHitList": 23.0, "Category": "WikiPathways", "Log_q_value_": -1.6931380716653992, "Symbol": "WP3888", "LogP": -3.506374604174764, "_RANK_": 1.0, "FirstInGroupByEnrichment": 1.0, "_LogP_MyList": -3.506374604174764, "_TotalGeneInLibrary": 30242.0, "_GeneInGO": 439.0, "shared_name": "1", "_InGO": 17.391304347826086, "Gene": "WP3888", "_MEMBER_MyList": 1.0, "_COUNT_001": 4.0, "SUID": 28321694, "id_original": "1", "selected": false, "CategoryID": 27.0, "STDV_InGO": 7.903419644751181, "EvidenceCutoff": 0.0, "PARENT_GO": "", "FirstInGroupByLogP": 1.0, "GROUP_ID": 4.0, "name": "1", "BestEnrichmentInGroup": 11.98058829355254, "CLUSTER_LABEL": "VEGFA-VEGFR2 signaling pathway", "GeneID": "3939|4736|6155|22943", "Z_score": 6.393664226846279, "GiniIndex": 0.0, "_COUNT_001_PCT": 100.0}, "position": {"x": 48.70283733676368, "y": 466.7811013188882}, "selected": false}], "edges": [{"data": {"id": "28321810", "source": "28321717", "target": "28321716", "SCORE": 1.0, "shared_interaction": "Direct", "source_original": "1", "Name_B": "WP477", "Name_A": "R-HSA-192823", "target_original": "2", "Gene_B": "WP477", "interaction": "Direct", "SUID": 28321810, "TYPE": "Direct", "Gene_A": "R-HSA-192823", "BEND_MAP_ID": 28321810, "selected": false}, "selected": false}, {"data": {"id": "28321809", "source": "28321717", "target": "28321714", "SCORE": 1.0, "shared_interaction": "Direct", "source_original": "1", "Name_B": "R-HSA-2408557", "Name_A": "R-HSA-192823", "target_original": "4", "Gene_B": "R-HSA-2408557", "interaction": "Direct", "SUID": 28321809, "TYPE": "Direct", "Gene_A": "R-HSA-192823", "BEND_MAP_ID": 28321809, "selected": false}, "selected": false}, {"data": {"id": "28321808", "source": "28321717", "target": "28321713", "SCORE": 1.0, "shared_interaction": "Direct", "source_original": "1", "Name_B": "R-HSA-72764", "Name_A": "R-HSA-192823", "target_original": "5", "Gene_B": "R-HSA-72764", "interaction": "Direct", "SUID": 28321808, "TYPE": "Direct", "Gene_A": "R-HSA-192823", "BEND_MAP_ID": 28321808, "selected": false}, "selected": false}, {"data": {"id": "28321807", "source": "28321717", "target": "28321712", "SCORE": 1.0, "shared_interaction": "Direct", "source_original": "1", "Name_B": "R-HSA-975956", "Name_A": "R-HSA-192823", "target_original": "6", "Gene_B": "R-HSA-975956", "interaction": "Direct", "SUID": 28321807, "TYPE": "Direct", "Gene_A": "R-HSA-192823", "BEND_MAP_ID": 28321807, "selected": false}, "selected": false}, {"data": {"id": "28321806", "source": "28321717", "target": "28321711", "SCORE": 1.0, "shared_interaction": "Direct", "source_original": "1", "Name_B": "R-HSA-72689", "Name_A": "R-HSA-192823", "target_original": "7", "Gene_B": "R-HSA-72689", "interaction": "Direct", "SUID": 28321806, "TYPE": "Direct", "Gene_A": "R-HSA-192823", "BEND_MAP_ID": 28321806, "selected": false}, "selected": false}, {"data": {"id": "28321805", "source": "28321717", "target": "28321710", "SCORE": 1.0, "shared_interaction": "Direct", "source_original": "1", "Name_B": "R-HSA-9633012", "Name_A": "R-HSA-192823", "target_original": "8", "Gene_B": "R-HSA-9633012", "interaction": "Direct", "SUID": 28321805, "TYPE": "Direct", "Gene_A": "R-HSA-192823", "BEND_MAP_ID": 28321805, "selected": false}, "selected": false}, {"data": {"id": "28321804", "source": "28321715", "target": "28321696", "SCORE": 1.0, "shared_interaction": "Direct", "source_original": "3", "Name_B": "R-HSA-156902", "Name_A": "R-HSA-156842", "target_original": "22", "Gene_B": "R-HSA-156902", "interaction": "Direct", "SUID": 28321804, "TYPE": "Direct", "Gene_A": "R-HSA-156842", "BEND_MAP_ID": 28321804, "selected": false}, "selected": false}, {"data": {"id": "28321803", "source": "28321715", "target": "28321717", "SCORE": 1.0, "shared_interaction": "Direct", "source_original": "3", "Name_B": "R-HSA-192823", "Name_A": "R-HSA-156842", "target_original": "1", "Gene_B": "R-HSA-192823", "interaction": "Direct", "SUID": 28321803, "TYPE": "Direct", "Gene_A": "R-HSA-156842", "BEND_MAP_ID": 28321803, "selected": false}, "selected": false}, {"data": {"id": "28321802", "source": "28321715", "target": "28321716", "SCORE": 1.0, "shared_interaction": "Direct", "source_original": "3", "Name_B": "WP477", "Name_A": "R-HSA-156842", "target_original": "2", "Gene_B": "WP477", "interaction": "Direct", "SUID": 28321802, "TYPE": "Direct", "Gene_A": "R-HSA-156842", "BEND_MAP_ID": 28321802, "selected": false}, "selected": false}, {"data": {"id": "28321801", "source": "28321715", "target": "28321714", "SCORE": 1.0, "shared_interaction": "Direct", "source_original": "3", "Name_B": "R-HSA-2408557", "Name_A": "R-HSA-156842", "target_original": "4", "Gene_B": "R-HSA-2408557", "interaction": "Direct", "SUID": 28321801, "TYPE": "Direct", "Gene_A": "R-HSA-156842", "BEND_MAP_ID": 28321801, "selected": false}, "selected": false}, {"data": {"id": "28321800", "source": "28321715", "target": "28321713", "SCORE": 1.0, "shared_interaction": "Direct", "source_original": "3", "Name_B": "R-HSA-72764", "Name_A": "R-HSA-156842", "target_original": "5", "Gene_B": "R-HSA-72764", "interaction": "Direct", "SUID": 28321800, "TYPE": "Direct", "Gene_A": "R-HSA-156842", "BEND_MAP_ID": 28321800, "selected": false}, "selected": false}, {"data": {"id": "28321799", "source": "28321715", "target": "28321712", "SCORE": 1.0, "shared_interaction": "Direct", "source_original": "3", "Name_B": "R-HSA-975956", "Name_A": "R-HSA-156842", "target_original": "6", "Gene_B": "R-HSA-975956", "interaction": "Direct", "SUID": 28321799, "TYPE": "Direct", "Gene_A": "R-HSA-156842", "BEND_MAP_ID": 28321799, "selected": false}, "selected": false}, {"data": {"id": "28321798", "source": "28321715", "target": "28321711", "SCORE": 1.0, "shared_interaction": "Direct", "source_original": "3", "Name_B": "R-HSA-72689", "Name_A": "R-HSA-156842", "target_original": "7", "Gene_B": "R-HSA-72689", "interaction": "Direct", "SUID": 28321798, "TYPE": "Direct", "Gene_A": "R-HSA-156842", "BEND_MAP_ID": 28321798, "selected": false}, "selected": false}, {"data": {"id": "28321797", "source": "28321715", "target": "28321710", "SCORE": 1.0, "shared_interaction": "Direct", "source_original": "3", "Name_B": "R-HSA-9633012", "Name_A": "R-HSA-156842", "target_original": "8", "Gene_B": "R-HSA-9633012", "interaction": "Direct", "SUID": 28321797, "TYPE": "Direct", "Gene_A": "R-HSA-156842", "BEND_MAP_ID": 28321797, "selected": false}, "selected": false}, {"data": {"id": "28321796", "source": "28321714", "target": "28321716", "SCORE": 1.0, "shared_interaction": "Direct", "source_original": "4", "Name_B": "WP477", "Name_A": "R-HSA-2408557", "target_original": "2", "Gene_B": "WP477", "interaction": "Direct", "SUID": 28321796, "TYPE": "Direct", "Gene_A": "R-HSA-2408557", "BEND_MAP_ID": 28321796, "selected": false}, "selected": false}, {"data": {"id": "28321795", "source": "28321714", "target": "28321713", "SCORE": 1.0, "shared_interaction": "Direct", "source_original": "4", "Name_B": "R-HSA-72764", "Name_A": "R-HSA-2408557", "target_original": "5", "Gene_B": "R-HSA-72764", "interaction": "Direct", "SUID": 28321795, "TYPE": "Direct", "Gene_A": "R-HSA-2408557", "BEND_MAP_ID": 28321795, "selected": false}, "selected": false}, {"data": {"id": "28321794", "source": "28321714", "target": "28321712", "SCORE": 1.0, "shared_interaction": "Direct", "source_original": "4", "Name_B": "R-HSA-975956", "Name_A": "R-HSA-2408557", "target_original": "6", "Gene_B": "R-HSA-975956", "interaction": "Direct", "SUID": 28321794, "TYPE": "Direct", "Gene_A": "R-HSA-2408557", "BEND_MAP_ID": 28321794, "selected": false}, "selected": false}, {"data": {"id": "28321793", "source": "28321714", "target": "28321711", "SCORE": 1.0, "shared_interaction": "Direct", "source_original": "4", "Name_B": "R-HSA-72689", "Name_A": "R-HSA-2408557", "target_original": "7", "Gene_B": "R-HSA-72689", "interaction": "Direct", "SUID": 28321793, "TYPE": "Direct", "Gene_A": "R-HSA-2408557", "BEND_MAP_ID": 28321793, "selected": false}, "selected": false}, {"data": {"id": "28321792", "source": "28321714", "target": "28321710", "SCORE": 1.0, "shared_interaction": "Direct", "source_original": "4", "Name_B": "R-HSA-9633012", "Name_A": "R-HSA-2408557", "target_original": "8", "Gene_B": "R-HSA-9633012", "interaction": "Direct", "SUID": 28321792, "TYPE": "Direct", "Gene_A": "R-HSA-2408557", "BEND_MAP_ID": 28321792, "selected": false}, "selected": false}, {"data": {"id": "28321791", "source": "28321713", "target": "28321716", "SCORE": 1.0, "shared_interaction": "Direct", "source_original": "5", "Name_B": "WP477", "Name_A": "R-HSA-72764", "target_original": "2", "Gene_B": "WP477", "interaction": "Direct", "SUID": 28321791, "TYPE": "Direct", "Gene_A": "R-HSA-72764", "BEND_MAP_ID": 28321791, "selected": false}, "selected": false}, {"data": {"id": "28321790", "source": "28321713", "target": "28321712", "SCORE": 1.0, "shared_interaction": "Direct", "source_original": "5", "Name_B": "R-HSA-975956", "Name_A": "R-HSA-72764", "target_original": "6", "Gene_B": "R-HSA-975956", "interaction": "Direct", "SUID": 28321790, "TYPE": "Direct", "Gene_A": "R-HSA-72764", "BEND_MAP_ID": 28321790, "selected": false}, "selected": false}, {"data": {"id": "28321789", "source": "28321713", "target": "28321710", "SCORE": 1.0, "shared_interaction": "Direct", "source_original": "5", "Name_B": "R-HSA-9633012", "Name_A": "R-HSA-72764", "target_original": "8", "Gene_B": "R-HSA-9633012", "interaction": "Direct", "SUID": 28321789, "TYPE": "Direct", "Gene_A": "R-HSA-72764", "BEND_MAP_ID": 28321789, "selected": false}, "selected": false}, {"data": {"id": "28321788", "source": "28321712", "target": "28321716", "SCORE": 1.0, "shared_interaction": "Direct", "source_original": "6", "Name_B": "WP477", "Name_A": "R-HSA-975956", "target_original": "2", "Gene_B": "WP477", "interaction": "Direct", "SUID": 28321788, "TYPE": "Direct", "Gene_A": "R-HSA-975956", "BEND_MAP_ID": 28321788, "selected": false}, "selected": false}, {"data": {"id": "28321787", "source": "28321711", "target": "28321716", "SCORE": 1.0, "shared_interaction": "Direct", "source_original": "7", "Name_B": "WP477", "Name_A": "R-HSA-72689", "target_original": "2", "Gene_B": "WP477", "interaction": "Direct", "SUID": 28321787, "TYPE": "Direct", "Gene_A": "R-HSA-72689", "BEND_MAP_ID": 28321787, "selected": false}, "selected": false}, {"data": {"id": "28321786", "source": "28321711", "target": "28321713", "SCORE": 1.0, "shared_interaction": "Direct", "source_original": "7", "Name_B": "R-HSA-72764", "Name_A": "R-HSA-72689", "target_original": "5", "Gene_B": "R-HSA-72764", "interaction": "Direct", "SUID": 28321786, "TYPE": "Direct", "Gene_A": "R-HSA-72689", "BEND_MAP_ID": 28321786, "selected": false}, "selected": false}, {"data": {"id": "28321785", "source": "28321711", "target": "28321712", "SCORE": 1.0, "shared_interaction": "Direct", "source_original": "7", "Name_B": "R-HSA-975956", "Name_A": "R-HSA-72689", "target_original": "6", "Gene_B": "R-HSA-975956", "interaction": "Direct", "SUID": 28321785, "TYPE": "Direct", "Gene_A": "R-HSA-72689", "BEND_MAP_ID": 28321785, "selected": false}, "selected": false}, {"data": {"id": "28321784", "source": "28321711", "target": "28321710", "SCORE": 1.0, "shared_interaction": "Direct", "source_original": "7", "Name_B": "R-HSA-9633012", "Name_A": "R-HSA-72689", "target_original": "8", "Gene_B": "R-HSA-9633012", "interaction": "Direct", "SUID": 28321784, "TYPE": "Direct", "Gene_A": "R-HSA-72689", "BEND_MAP_ID": 28321784, "selected": false}, "selected": false}, {"data": {"id": "28321783", "source": "28321710", "target": "28321716", "SCORE": 1.0, "shared_interaction": "Direct", "source_original": "8", "Name_B": "WP477", "Name_A": "R-HSA-9633012", "target_original": "2", "Gene_B": "WP477", "interaction": "Direct", "SUID": 28321783, "TYPE": "Direct", "Gene_A": "R-HSA-9633012", "BEND_MAP_ID": 28321783, "selected": false}, "selected": false}, {"data": {"id": "28321782", "source": "28321710", "target": "28321712", "SCORE": 1.0, "shared_interaction": "Direct", "source_original": "8", "Name_B": "R-HSA-975956", "Name_A": "R-HSA-9633012", "target_original": "6", "Gene_B": "R-HSA-975956", "interaction": "Direct", "SUID": 28321782, "TYPE": "Direct", "Gene_A": "R-HSA-9633012", "BEND_MAP_ID": 28321782, "selected": false}, "selected": false}, {"data": {"id": "28321781", "source": "28321709", "target": "28321696", "SCORE": 1.0, "shared_interaction": "Direct", "source_original": "9", "Name_B": "R-HSA-156902", "Name_A": "R-HSA-156827", "target_original": "22", "Gene_B": "R-HSA-156902", "interaction": "Direct", "SUID": 28321781, "TYPE": "Direct", "Gene_A": "R-HSA-156827", "BEND_MAP_ID": 28321781, "selected": false}, "selected": false}, {"data": {"id": "28321780", "source": "28321709", "target": "28321717", "SCORE": 1.0, "shared_interaction": "Direct", "source_original": "9", "Name_B": "R-HSA-192823", "Name_A": "R-HSA-156827", "target_original": "1", "Gene_B": "R-HSA-192823", "interaction": "Direct", "SUID": 28321780, "TYPE": "Direct", "Gene_A": "R-HSA-156827", "BEND_MAP_ID": 28321780, "selected": false}, "selected": false}, {"data": {"id": "28321779", "source": "28321709", "target": "28321716", "SCORE": 1.0, "shared_interaction": "Direct", "source_original": "9", "Name_B": "WP477", "Name_A": "R-HSA-156827", "target_original": "2", "Gene_B": "WP477", "interaction": "Direct", "SUID": 28321779, "TYPE": "Direct", "Gene_A": "R-HSA-156827", "BEND_MAP_ID": 28321779, "selected": false}, "selected": false}, {"data": {"id": "28321778", "source": "28321709", "target": "28321715", "SCORE": 1.0, "shared_interaction": "Direct", "source_original": "9", "Name_B": "R-HSA-156842", "Name_A": "R-HSA-156827", "target_original": "3", "Gene_B": "R-HSA-156842", "interaction": "Direct", "SUID": 28321778, "TYPE": "Direct", "Gene_A": "R-HSA-156827", "BEND_MAP_ID": 28321778, "selected": false}, "selected": false}, {"data": {"id": "28321777", "source": "28321709", "target": "28321714", "SCORE": 1.0, "shared_interaction": "Direct", "source_original": "9", "Name_B": "R-HSA-2408557", "Name_A": "R-HSA-156827", "target_original": "4", "Gene_B": "R-HSA-2408557", "interaction": "Direct", "SUID": 28321777, "TYPE": "Direct", "Gene_A": "R-HSA-156827", "BEND_MAP_ID": 28321777, "selected": false}, "selected": false}, {"data": {"id": "28321776", "source": "28321709", "target": "28321713", "SCORE": 1.0, "shared_interaction": "Direct", "source_original": "9", "Name_B": "R-HSA-72764", "Name_A": "R-HSA-156827", "target_original": "5", "Gene_B": "R-HSA-72764", "interaction": "Direct", "SUID": 28321776, "TYPE": "Direct", "Gene_A": "R-HSA-156827", "BEND_MAP_ID": 28321776, "selected": false}, "selected": false}, {"data": {"id": "28321775", "source": "28321709", "target": "28321712", "SCORE": 1.0, "shared_interaction": "Direct", "source_original": "9", "Name_B": "R-HSA-975956", "Name_A": "R-HSA-156827", "target_original": "6", "Gene_B": "R-HSA-975956", "interaction": "Direct", "SUID": 28321775, "TYPE": "Direct", "Gene_A": "R-HSA-156827", "BEND_MAP_ID": 28321775, "selected": false}, "selected": false}, {"data": {"id": "28321774", "source": "28321709", "target": "28321711", "SCORE": 1.0, "shared_interaction": "Direct", "source_original": "9", "Name_B": "R-HSA-72689", "Name_A": "R-HSA-156827", "target_original": "7", "Gene_B": "R-HSA-72689", "interaction": "Direct", "SUID": 28321774, "TYPE": "Direct", "Gene_A": "R-HSA-156827", "BEND_MAP_ID": 28321774, "selected": false}, "selected": false}, {"data": {"id": "28321773", "source": "28321709", "target": "28321710", "SCORE": 1.0, "shared_interaction": "Direct", "source_original": "9", "Name_B": "R-HSA-9633012", "Name_A": "R-HSA-156827", "target_original": "8", "Gene_B": "R-HSA-9633012", "interaction": "Direct", "SUID": 28321773, "TYPE": "Direct", "Gene_A": "R-HSA-156827", "BEND_MAP_ID": 28321773, "selected": false}, "selected": false}, {"data": {"id": "28321772", "source": "28321708", "target": "28321695", "SCORE": 1.0, "shared_interaction": "Direct", "source_original": "10", "Name_B": "R-HSA-1428517", "Name_A": "M5936", "target_original": "23", "Gene_B": "R-HSA-1428517", "interaction": "Direct", "SUID": 28321772, "TYPE": "Direct", "Gene_A": "M5936", "BEND_MAP_ID": 28321772, "selected": false}, "selected": false}, {"data": {"id": "28321771", "source": "28321708", "target": "28321707", "SCORE": 0.8724832214781362, "shared_interaction": "Direct", "source_original": "10", "Name_B": "R-HSA-611105", "Name_A": "M5936", "target_original": "11", "Gene_B": "R-HSA-611105", "interaction": "Direct", "SUID": 28321771, "TYPE": "Direct", "Gene_A": "M5936", "BEND_MAP_ID": 28321771, "selected": false}, "selected": false}, {"data": {"id": "28321770", "source": "28321708", "target": "28321706", "SCORE": 0.7323943662007637, "shared_interaction": "Direct", "source_original": "10", "Name_B": "WP4922", "Name_A": "M5936", "target_original": "12", "Gene_B": "WP4922", "interaction": "Direct", "SUID": 28321770, "TYPE": "Direct", "Gene_A": "M5936", "BEND_MAP_ID": 28321770, "selected": false}, "selected": false}, {"data": {"id": "28321769", "source": "28321708", "target": "28321705", "SCORE": 0.8724832214781362, "shared_interaction": "Direct", "source_original": "10", "Name_B": "WP111", "Name_A": "M5936", "target_original": "13", "Gene_B": "WP111", "interaction": "Direct", "SUID": 28321769, "TYPE": "Direct", "Gene_A": "M5936", "BEND_MAP_ID": 28321769, "selected": false}, "selected": false}, {"data": {"id": "28321768", "source": "28321708", "target": "28321704", "SCORE": 0.6174496644344084, "shared_interaction": "Direct", "source_original": "10", "Name_B": "R-HSA-9707564", "Name_A": "M5936", "target_original": "14", "Gene_B": "R-HSA-9707564", "interaction": "Direct", "SUID": 28321768, "TYPE": "Direct", "Gene_A": "M5936", "BEND_MAP_ID": 28321768, "selected": false}, "selected": false}, {"data": {"id": "28321767", "source": "28321708", "target": "28321703", "SCORE": 0.8724832214781362, "shared_interaction": "Direct", "source_original": "10", "Name_B": "R-HSA-163200", "Name_A": "M5936", "target_original": "15", "Gene_B": "R-HSA-163200", "interaction": "Direct", "SUID": 28321767, "TYPE": "Direct", "Gene_A": "M5936", "BEND_MAP_ID": 28321767, "selected": false}, "selected": false}, {"data": {"id": "28321766", "source": "28321708", "target": "28321702", "SCORE": 0.8724832214781362, "shared_interaction": "Direct", "source_original": "10", "Name_B": "ko00190", "Name_A": "M5936", "target_original": "16", "Gene_B": "ko00190", "interaction": "Direct", "SUID": 28321766, "TYPE": "Direct", "Gene_A": "M5936", "BEND_MAP_ID": 28321766, "selected": false}, "selected": false}, {"data": {"id": "28321765", "source": "28321708", "target": "28321701", "SCORE": 0.8724832214781362, "shared_interaction": "Direct", "source_original": "10", "Name_B": "hsa05012", "Name_A": "M5936", "target_original": "17", "Gene_B": "hsa05012", "interaction": "Direct", "SUID": 28321765, "TYPE": "Direct", "Gene_A": "M5936", "BEND_MAP_ID": 28321765, "selected": false}, "selected": false}, {"data": {"id": "28321764", "source": "28321708", "target": "28321700", "SCORE": 0.8724832214781362, "shared_interaction": "Direct", "source_original": "10", "Name_B": "ko04932", "Name_A": "M5936", "target_original": "18", "Gene_B": "ko04932", "interaction": "Direct", "SUID": 28321764, "TYPE": "Direct", "Gene_A": "M5936", "BEND_MAP_ID": 28321764, "selected": false}, "selected": false}, {"data": {"id": "28321763", "source": "28321707", "target": "28321706", "SCORE": 0.8549618320631723, "shared_interaction": "Direct", "source_original": "11", "Name_B": "WP4922", "Name_A": "R-HSA-611105", "target_original": "12", "Gene_B": "WP4922", "interaction": "Direct", "SUID": 28321763, "TYPE": "Direct", "Gene_A": "R-HSA-611105", "BEND_MAP_ID": 28321763, "selected": false}, "selected": false}, {"data": {"id": "28321762", "source": "28321707", "target": "28321705", "SCORE": 1.0, "shared_interaction": "Direct", "source_original": "11", "Name_B": "WP111", "Name_A": "R-HSA-611105", "target_original": "13", "Gene_B": "WP111", "interaction": "Direct", "SUID": 28321762, "TYPE": "Direct", "Gene_A": "R-HSA-611105", "BEND_MAP_ID": 28321762, "selected": false}, "selected": false}, {"data": {"id": "28321761", "source": "28321707", "target": "28321704", "SCORE": 0.7285714285751123, "shared_interaction": "Direct", "source_original": "11", "Name_B": "R-HSA-9707564", "Name_A": "R-HSA-611105", "target_original": "14", "Gene_B": "R-HSA-9707564", "interaction": "Direct", "SUID": 28321761, "TYPE": "Direct", "Gene_A": "R-HSA-611105", "BEND_MAP_ID": 28321761, "selected": false}, "selected": false}, {"data": {"id": "28321760", "source": "28321707", "target": "28321702", "SCORE": 1.0, "shared_interaction": "Direct", "source_original": "11", "Name_B": "ko00190", "Name_A": "R-HSA-611105", "target_original": "16", "Gene_B": "ko00190", "interaction": "Direct", "SUID": 28321760, "TYPE": "Direct", "Gene_A": "R-HSA-611105", "BEND_MAP_ID": 28321760, "selected": false}, "selected": false}, {"data": {"id": "28321759", "source": "28321707", "target": "28321701", "SCORE": 1.0, "shared_interaction": "Direct", "source_original": "11", "Name_B": "hsa05012", "Name_A": "R-HSA-611105", "target_original": "17", "Gene_B": "hsa05012", "interaction": "Direct", "SUID": 28321759, "TYPE": "Direct", "Gene_A": "R-HSA-611105", "BEND_MAP_ID": 28321759, "selected": false}, "selected": false}, {"data": {"id": "28321758", "source": "28321707", "target": "28321700", "SCORE": 1.0, "shared_interaction": "Direct", "source_original": "11", "Name_B": "ko04932", "Name_A": "R-HSA-611105", "target_original": "18", "Gene_B": "ko04932", "interaction": "Direct", "SUID": 28321758, "TYPE": "Direct", "Gene_A": "R-HSA-611105", "BEND_MAP_ID": 28321758, "selected": false}, "selected": false}, {"data": {"id": "28321757", "source": "28321706", "target": "28321702", "SCORE": 0.8549618320631723, "shared_interaction": "Direct", "source_original": "12", "Name_B": "ko00190", "Name_A": "WP4922", "target_original": "16", "Gene_B": "ko00190", "interaction": "Direct", "SUID": 28321757, "TYPE": "Direct", "Gene_A": "WP4922", "BEND_MAP_ID": 28321757, "selected": false}, "selected": false}, {"data": {"id": "28321756", "source": "28321706", "target": "28321701", "SCORE": 0.8549618320631723, "shared_interaction": "Direct", "source_original": "12", "Name_B": "hsa05012", "Name_A": "WP4922", "target_original": "17", "Gene_B": "hsa05012", "interaction": "Direct", "SUID": 28321756, "TYPE": "Direct", "Gene_A": "WP4922", "BEND_MAP_ID": 28321756, "selected": false}, "selected": false}, {"data": {"id": "28321755", "source": "28321706", "target": "28321700", "SCORE": 0.8549618320631723, "shared_interaction": "Direct", "source_original": "12", "Name_B": "ko04932", "Name_A": "WP4922", "target_original": "18", "Gene_B": "ko04932", "interaction": "Direct", "SUID": 28321755, "TYPE": "Direct", "Gene_A": "WP4922", "BEND_MAP_ID": 28321755, "selected": false}, "selected": false}, {"data": {"id": "28321754", "source": "28321705", "target": "28321706", "SCORE": 0.8549618320631723, "shared_interaction": "Direct", "source_original": "13", "Name_B": "WP4922", "Name_A": "WP111", "target_original": "12", "Gene_B": "WP4922", "interaction": "Direct", "SUID": 28321754, "TYPE": "Direct", "Gene_A": "WP111", "BEND_MAP_ID": 28321754, "selected": false}, "selected": false}, {"data": {"id": "28321753", "source": "28321705", "target": "28321702", "SCORE": 1.0, "shared_interaction": "Direct", "source_original": "13", "Name_B": "ko00190", "Name_A": "WP111", "target_original": "16", "Gene_B": "ko00190", "interaction": "Direct", "SUID": 28321753, "TYPE": "Direct", "Gene_A": "WP111", "BEND_MAP_ID": 28321753, "selected": false}, "selected": false}, {"data": {"id": "28321752", "source": "28321705", "target": "28321701", "SCORE": 1.0, "shared_interaction": "Direct", "source_original": "13", "Name_B": "hsa05012", "Name_A": "WP111", "target_original": "17", "Gene_B": "hsa05012", "interaction": "Direct", "SUID": 28321752, "TYPE": "Direct", "Gene_A": "WP111", "BEND_MAP_ID": 28321752, "selected": false}, "selected": false}, {"data": {"id": "28321751", "source": "28321705", "target": "28321700", "SCORE": 1.0, "shared_interaction": "Direct", "source_original": "13", "Name_B": "ko04932", "Name_A": "WP111", "target_original": "18", "Gene_B": "ko04932", "interaction": "Direct", "SUID": 28321751, "TYPE": "Direct", "Gene_A": "WP111", "BEND_MAP_ID": 28321751, "selected": false}, "selected": false}, {"data": {"id": "28321750", "source": "28321704", "target": "28321706", "SCORE": 0.8549618320631723, "shared_interaction": "Direct", "source_original": "14", "Name_B": "WP4922", "Name_A": "R-HSA-9707564", "target_original": "12", "Gene_B": "WP4922", "interaction": "Direct", "SUID": 28321750, "TYPE": "Direct", "Gene_A": "R-HSA-9707564", "BEND_MAP_ID": 28321750, "selected": false}, "selected": false}, {"data": {"id": "28321749", "source": "28321704", "target": "28321705", "SCORE": 0.7285714285751123, "shared_interaction": "Direct", "source_original": "14", "Name_B": "WP111", "Name_A": "R-HSA-9707564", "target_original": "13", "Gene_B": "WP111", "interaction": "Direct", "SUID": 28321749, "TYPE": "Direct", "Gene_A": "R-HSA-9707564", "BEND_MAP_ID": 28321749, "selected": false}, "selected": false}, {"data": {"id": "28321748", "source": "28321704", "target": "28321702", "SCORE": 0.7285714285751123, "shared_interaction": "Direct", "source_original": "14", "Name_B": "ko00190", "Name_A": "R-HSA-9707564", "target_original": "16", "Gene_B": "ko00190", "interaction": "Direct", "SUID": 28321748, "TYPE": "Direct", "Gene_A": "R-HSA-9707564", "BEND_MAP_ID": 28321748, "selected": false}, "selected": false}, {"data": {"id": "28321747", "source": "28321704", "target": "28321701", "SCORE": 0.7285714285751123, "shared_interaction": "Direct", "source_original": "14", "Name_B": "hsa05012", "Name_A": "R-HSA-9707564", "target_original": "17", "Gene_B": "hsa05012", "interaction": "Direct", "SUID": 28321747, "TYPE": "Direct", "Gene_A": "R-HSA-9707564", "BEND_MAP_ID": 28321747, "selected": false}, "selected": false}, {"data": {"id": "28321746", "source": "28321704", "target": "28321700", "SCORE": 0.7285714285751123, "shared_interaction": "Direct", "source_original": "14", "Name_B": "ko04932", "Name_A": "R-HSA-9707564", "target_original": "18", "Gene_B": "ko04932", "interaction": "Direct", "SUID": 28321746, "TYPE": "Direct", "Gene_A": "R-HSA-9707564", "BEND_MAP_ID": 28321746, "selected": false}, "selected": false}, {"data": {"id": "28321745", "source": "28321703", "target": "28321707", "SCORE": 1.0, "shared_interaction": "Direct", "source_original": "15", "Name_B": "R-HSA-611105", "Name_A": "R-HSA-163200", "target_original": "11", "Gene_B": "R-HSA-611105", "interaction": "Direct", "SUID": 28321745, "TYPE": "Direct", "Gene_A": "R-HSA-163200", "BEND_MAP_ID": 28321745, "selected": false}, "selected": false}, {"data": {"id": "28321744", "source": "28321703", "target": "28321706", "SCORE": 0.8549618320631723, "shared_interaction": "Direct", "source_original": "15", "Name_B": "WP4922", "Name_A": "R-HSA-163200", "target_original": "12", "Gene_B": "WP4922", "interaction": "Direct", "SUID": 28321744, "TYPE": "Direct", "Gene_A": "R-HSA-163200", "BEND_MAP_ID": 28321744, "selected": false}, "selected": false}, {"data": {"id": "28321743", "source": "28321703", "target": "28321705", "SCORE": 1.0, "shared_interaction": "Direct", "source_original": "15", "Name_B": "WP111", "Name_A": "R-HSA-163200", "target_original": "13", "Gene_B": "WP111", "interaction": "Direct", "SUID": 28321743, "TYPE": "Direct", "Gene_A": "R-HSA-163200", "BEND_MAP_ID": 28321743, "selected": false}, "selected": false}, {"data": {"id": "28321742", "source": "28321703", "target": "28321704", "SCORE": 0.7285714285751123, "shared_interaction": "Direct", "source_original": "15", "Name_B": "R-HSA-9707564", "Name_A": "R-HSA-163200", "target_original": "14", "Gene_B": "R-HSA-9707564", "interaction": "Direct", "SUID": 28321742, "TYPE": "Direct", "Gene_A": "R-HSA-163200", "BEND_MAP_ID": 28321742, "selected": false}, "selected": false}, {"data": {"id": "28321741", "source": "28321703", "target": "28321702", "SCORE": 1.0, "shared_interaction": "Direct", "source_original": "15", "Name_B": "ko00190", "Name_A": "R-HSA-163200", "target_original": "16", "Gene_B": "ko00190", "interaction": "Direct", "SUID": 28321741, "TYPE": "Direct", "Gene_A": "R-HSA-163200", "BEND_MAP_ID": 28321741, "selected": false}, "selected": false}, {"data": {"id": "28321740", "source": "28321703", "target": "28321701", "SCORE": 1.0, "shared_interaction": "Direct", "source_original": "15", "Name_B": "hsa05012", "Name_A": "R-HSA-163200", "target_original": "17", "Gene_B": "hsa05012", "interaction": "Direct", "SUID": 28321740, "TYPE": "Direct", "Gene_A": "R-HSA-163200", "BEND_MAP_ID": 28321740, "selected": false}, "selected": false}, {"data": {"id": "28321739", "source": "28321703", "target": "28321700", "SCORE": 1.0, "shared_interaction": "Direct", "source_original": "15", "Name_B": "ko04932", "Name_A": "R-HSA-163200", "target_original": "18", "Gene_B": "ko04932", "interaction": "Direct", "SUID": 28321739, "TYPE": "Direct", "Gene_A": "R-HSA-163200", "BEND_MAP_ID": 28321739, "selected": false}, "selected": false}, {"data": {"id": "28321738", "source": "28321702", "target": "28321700", "SCORE": 1.0, "shared_interaction": "Direct", "source_original": "16", "Name_B": "ko04932", "Name_A": "ko00190", "target_original": "18", "Gene_B": "ko04932", "interaction": "Direct", "SUID": 28321738, "TYPE": "Direct", "Gene_A": "ko00190", "BEND_MAP_ID": 28321738, "selected": false}, "selected": false}, {"data": {"id": "28321737", "source": "28321701", "target": "28321702", "SCORE": 1.0, "shared_interaction": "Direct", "source_original": "17", "Name_B": "ko00190", "Name_A": "hsa05012", "target_original": "16", "Gene_B": "ko00190", "interaction": "Direct", "SUID": 28321737, "TYPE": "Direct", "Gene_A": "hsa05012", "BEND_MAP_ID": 28321737, "selected": false}, "selected": false}, {"data": {"id": "28321736", "source": "28321701", "target": "28321700", "SCORE": 1.0, "shared_interaction": "Direct", "source_original": "17", "Name_B": "ko04932", "Name_A": "hsa05012", "target_original": "18", "Gene_B": "ko04932", "interaction": "Direct", "SUID": 28321736, "TYPE": "Direct", "Gene_A": "hsa05012", "BEND_MAP_ID": 28321736, "selected": false}, "selected": false}, {"data": {"id": "28321735", "source": "28321699", "target": "28321698", "SCORE": 0.6041666666745008, "shared_interaction": "Direct", "source_original": "19", "Name_B": "R-HSA-5663202", "Name_A": "R-HSA-449147", "target_original": "20", "Gene_B": "R-HSA-5663202", "interaction": "Direct", "SUID": 28321735, "TYPE": "Direct", "Gene_A": "R-HSA-449147", "BEND_MAP_ID": 28321735, "selected": false}, "selected": false}, {"data": {"id": "28321734", "source": "28321697", "target": "28321697", "SCORE": 1.0, "shared_interaction": "Direct", "source_original": "21", "Name_B": "M5926", "Name_A": "M5926", "target_original": "21", "Gene_B": "M5926", "interaction": "Direct", "SUID": 28321734, "TYPE": "Direct", "Gene_A": "M5926", "BEND_MAP_ID": 28321734, "selected": false}, "selected": false}, {"data": {"id": "28321733", "source": "28321696", "target": "28321717", "SCORE": 1.0, "shared_interaction": "Direct", "source_original": "22", "Name_B": "R-HSA-192823", "Name_A": "R-HSA-156902", "target_original": "1", "Gene_B": "R-HSA-192823", "interaction": "Direct", "SUID": 28321733, "TYPE": "Direct", "Gene_A": "R-HSA-156902", "BEND_MAP_ID": 28321733, "selected": false}, "selected": false}, {"data": {"id": "28321732", "source": "28321696", "target": "28321716", "SCORE": 1.0, "shared_interaction": "Direct", "source_original": "22", "Name_B": "WP477", "Name_A": "R-HSA-156902", "target_original": "2", "Gene_B": "WP477", "interaction": "Direct", "SUID": 28321732, "TYPE": "Direct", "Gene_A": "R-HSA-156902", "BEND_MAP_ID": 28321732, "selected": false}, "selected": false}, {"data": {"id": "28321731", "source": "28321696", "target": "28321714", "SCORE": 1.0, "shared_interaction": "Direct", "source_original": "22", "Name_B": "R-HSA-2408557", "Name_A": "R-HSA-156902", "target_original": "4", "Gene_B": "R-HSA-2408557", "interaction": "Direct", "SUID": 28321731, "TYPE": "Direct", "Gene_A": "R-HSA-156902", "BEND_MAP_ID": 28321731, "selected": false}, "selected": false}, {"data": {"id": "28321730", "source": "28321696", "target": "28321713", "SCORE": 1.0, "shared_interaction": "Direct", "source_original": "22", "Name_B": "R-HSA-72764", "Name_A": "R-HSA-156902", "target_original": "5", "Gene_B": "R-HSA-72764", "interaction": "Direct", "SUID": 28321730, "TYPE": "Direct", "Gene_A": "R-HSA-156902", "BEND_MAP_ID": 28321730, "selected": false}, "selected": false}, {"data": {"id": "28321729", "source": "28321696", "target": "28321712", "SCORE": 1.0, "shared_interaction": "Direct", "source_original": "22", "Name_B": "R-HSA-975956", "Name_A": "R-HSA-156902", "target_original": "6", "Gene_B": "R-HSA-975956", "interaction": "Direct", "SUID": 28321729, "TYPE": "Direct", "Gene_A": "R-HSA-156902", "BEND_MAP_ID": 28321729, "selected": false}, "selected": false}, {"data": {"id": "28321728", "source": "28321696", "target": "28321711", "SCORE": 1.0, "shared_interaction": "Direct", "source_original": "22", "Name_B": "R-HSA-72689", "Name_A": "R-HSA-156902", "target_original": "7", "Gene_B": "R-HSA-72689", "interaction": "Direct", "SUID": 28321728, "TYPE": "Direct", "Gene_A": "R-HSA-156902", "BEND_MAP_ID": 28321728, "selected": false}, "selected": false}, {"data": {"id": "28321727", "source": "28321696", "target": "28321710", "SCORE": 1.0, "shared_interaction": "Direct", "source_original": "22", "Name_B": "R-HSA-9633012", "Name_A": "R-HSA-156902", "target_original": "8", "Gene_B": "R-HSA-9633012", "interaction": "Direct", "SUID": 28321727, "TYPE": "Direct", "Gene_A": "R-HSA-156902", "BEND_MAP_ID": 28321727, "selected": false}, "selected": false}, {"data": {"id": "28321726", "source": "28321695", "target": "28321707", "SCORE": 0.8724832214781362, "shared_interaction": "Direct", "source_original": "23", "Name_B": "R-HSA-611105", "Name_A": "R-HSA-1428517", "target_original": "11", "Gene_B": "R-HSA-611105", "interaction": "Direct", "SUID": 28321726, "TYPE": "Direct", "Gene_A": "R-HSA-1428517", "BEND_MAP_ID": 28321726, "selected": false}, "selected": false}, {"data": {"id": "28321725", "source": "28321695", "target": "28321706", "SCORE": 0.7323943662007637, "shared_interaction": "Direct", "source_original": "23", "Name_B": "WP4922", "Name_A": "R-HSA-1428517", "target_original": "12", "Gene_B": "WP4922", "interaction": "Direct", "SUID": 28321725, "TYPE": "Direct", "Gene_A": "R-HSA-1428517", "BEND_MAP_ID": 28321725, "selected": false}, "selected": false}, {"data": {"id": "28321724", "source": "28321695", "target": "28321705", "SCORE": 0.8724832214781362, "shared_interaction": "Direct", "source_original": "23", "Name_B": "WP111", "Name_A": "R-HSA-1428517", "target_original": "13", "Gene_B": "WP111", "interaction": "Direct", "SUID": 28321724, "TYPE": "Direct", "Gene_A": "R-HSA-1428517", "BEND_MAP_ID": 28321724, "selected": false}, "selected": false}, {"data": {"id": "28321723", "source": "28321695", "target": "28321704", "SCORE": 0.6174496644344084, "shared_interaction": "Direct", "source_original": "23", "Name_B": "R-HSA-9707564", "Name_A": "R-HSA-1428517", "target_original": "14", "Gene_B": "R-HSA-9707564", "interaction": "Direct", "SUID": 28321723, "TYPE": "Direct", "Gene_A": "R-HSA-1428517", "BEND_MAP_ID": 28321723, "selected": false}, "selected": false}, {"data": {"id": "28321722", "source": "28321695", "target": "28321703", "SCORE": 0.8724832214781362, "shared_interaction": "Direct", "source_original": "23", "Name_B": "R-HSA-163200", "Name_A": "R-HSA-1428517", "target_original": "15", "Gene_B": "R-HSA-163200", "interaction": "Direct", "SUID": 28321722, "TYPE": "Direct", "Gene_A": "R-HSA-1428517", "BEND_MAP_ID": 28321722, "selected": false}, "selected": false}, {"data": {"id": "28321721", "source": "28321695", "target": "28321702", "SCORE": 0.8724832214781362, "shared_interaction": "Direct", "source_original": "23", "Name_B": "ko00190", "Name_A": "R-HSA-1428517", "target_original": "16", "Gene_B": "ko00190", "interaction": "Direct", "SUID": 28321721, "TYPE": "Direct", "Gene_A": "R-HSA-1428517", "BEND_MAP_ID": 28321721, "selected": false}, "selected": false}, {"data": {"id": "28321720", "source": "28321695", "target": "28321701", "SCORE": 0.8724832214781362, "shared_interaction": "Direct", "source_original": "23", "Name_B": "hsa05012", "Name_A": "R-HSA-1428517", "target_original": "17", "Gene_B": "hsa05012", "interaction": "Direct", "SUID": 28321720, "TYPE": "Direct", "Gene_A": "R-HSA-1428517", "BEND_MAP_ID": 28321720, "selected": false}, "selected": false}, {"data": {"id": "28321719", "source": "28321695", "target": "28321700", "SCORE": 0.8724832214781362, "shared_interaction": "Direct", "source_original": "23", "Name_B": "ko04932", "Name_A": "R-HSA-1428517", "target_original": "18", "Gene_B": "ko04932", "interaction": "Direct", "SUID": 28321719, "TYPE": "Direct", "Gene_A": "R-HSA-1428517", "BEND_MAP_ID": 28321719, "selected": false}, "selected": false}, {"data": {"id": "28321718", "source": "28321694", "target": "28321694", "SCORE": 1.0, "shared_interaction": "Direct", "source_original": "24", "Name_B": "WP3888", "Name_A": "WP3888", "target_original": "24", "Gene_B": "WP3888", "interaction": "Direct", "SUID": 28321718, "TYPE": "Direct", "Gene_A": "WP3888", "BEND_MAP_ID": 28321718, "selected": false}, "selected": false}]}}};
