# Supplementary material for: Simultaneous Presentation of Multiple Myeloma and Lung Cancer: Case Report and Gene Bioinformatics Analysis
Source: Front Oncol. 2022 Jun 13;12:859735. doi: 10.3389/fonc.2022.859735 (PMC9235397; doi:10.3389/fonc.2022.859735)
Supplement: Supplementary file 1 [file DataSheet_1.zip › The bioinformatic analysis of MM and lung cancer supplementary materials/Enrichment analysis/23╕÷DEG/metascape/Enrichment_GO/GONetwork.xgmml]

<?xml version="1.0" encoding="UTF-8" standalone="yes"?>
<graph label="GONetwork" xmlns:dc="http://purl.org/dc/elements/1.1/" xmlns:xlink="http://www.w3.org/1999/xlink" xmlns:rdf="http://www.w3.org/1999/02/22-rdf-syntax-ns#" xmlns:cy="http://www.cytoscape.org" xmlns="http://www.cs.rpi.edu/XGMML" >
  <att name="documentVersion" value="1.1"/>
  <att name="networkMetadata">
    <rdf:RDF>
      <rdf:Description rdf:about="http://www.cytoscape.org/">
        <dc:type>Protein-Protein Interaction</dc:type>
        <dc:description>N/A</dc:description>
        <dc:identifier>N/A</dc:identifier>
        <dc:date>2021-12-10 19:01:16</dc:date>
        <dc:title>Cytoscape Network</dc:title>
        <dc:source>http://www.cytoscape.org/</dc:source>
        <dc:format>Cytoscape-XGMML</dc:format>
      </rdf:Description>
    </rdf:RDF>
  </att>
  <att type="string" name="backgroundColor" value="#ffffff"/>
  <att type="real" name="GRAPH_VIEW_ZOOM" value="1.0"/>
  <att type="real" name="GRAPH_VIEW_CENTER_X" value="300.0"/>
  <att type="real" name="GRAPH_VIEW_CENTER_Y" value="300.0"/>
  <node label="R-HSA-192823" id="1">
    <att type="string" name="canonicalName" value="R-HSA-192823"/>
    <att type="string" name="Description" value="Viral mRNA Translation"/>
    <att type="string" name="Category" value="Reactome Gene Sets"/>
    <att type="real" name="LogP" value="-17.064186609535817"/>
    <att type="real" name="Log(q-value)" value="-14.057536881065724"/>
    <att type="integer" name="GROUP_ID" value="1"/>
    <att type="string" name="Hits" value="RPL10A|RPL24|RPL27|RPL35A|RPLP0|RPS3|RPS21|RPS27A|RPL35"/>
    <att type="real" name="Enrichment" value="132.96433805569126"/>
    <att type="real" name="Z-score" value="34.396026183455795"/>
    <att type="integer" name="#GeneInGOAndHitList" value="9"/>
    <att type="integer" name="#GeneInGO" value="89"/>
    <att type="integer" name="#GeneInHitList" value="23"/>
    <att type="integer" name="#TotalGeneInLibrary" value="30242"/>
    <att type="real" name="%InGO" value="39.130434782608695"/>
    <att type="real" name="STDV %InGO" value="10.176384751376007"/>
    <att type="real" name="BestLogPInGroup" value="-17.064186609535817"/>
    <att type="real" name="BestEnrichmentInGroup" value="132.96433805569126"/>
    <att type="integer" name="FirstInGroupByEnrichment" value="0"/>
    <att type="integer" name="FirstInGroupByLogP" value="0"/>
    <att type="string" name="GeneID" value="4736|6152|6155|6165|6175|6188|6227|6233|11224"/>
    <att type="integer" name="_RANK_" value="1"/>
    <att type="string" name="_PATTERN_" value="M1"/>
    <att type="string" name="CLUSTER_LABEL" value=" "/>
    <att type="integer" name="#COUNT_001" value="9"/>
    <att type="integer" name="_MEMBER_MyList" value="1"/>
    <att type="real" name="_LogP_MyList" value="-17.064186609535817"/>
    <att type="string" name="Gene" value="R-HSA-192823"/>
    <att type="integer" name="GiniIndex" value="0"/>
    <att type="integer" name="CategoryID" value="6"/>
    <att type="string" name="PARENT_GO" value=""/>
    <att type="integer" name="EvidenceCutoff" value="0"/>
    <graphics type="CIRCLE" x="327.066454399312" y="409.3086326205549"/>
  </node>
  <node label="WP477" id="2">
    <att type="string" name="canonicalName" value="WP477"/>
    <att type="string" name="Description" value="Cytoplasmic ribosomal proteins"/>
    <att type="string" name="Category" value="WikiPathways"/>
    <att type="real" name="LogP" value="-17.018610529699252"/>
    <att type="real" name="Log(q-value)" value="-14.057536881065724"/>
    <att type="integer" name="GROUP_ID" value="1"/>
    <att type="string" name="Hits" value="RPL10A|RPL24|RPL27|RPL35A|RPLP0|RPS3|RPS21|RPS27A|RPL35"/>
    <att type="real" name="Enrichment" value="131.48695652173913"/>
    <att type="real" name="Z-score" value="34.20205822783538"/>
    <att type="integer" name="#GeneInGOAndHitList" value="9"/>
    <att type="integer" name="#GeneInGO" value="90"/>
    <att type="integer" name="#GeneInHitList" value="23"/>
    <att type="integer" name="#TotalGeneInLibrary" value="30242"/>
    <att type="real" name="%InGO" value="39.130434782608695"/>
    <att type="real" name="STDV %InGO" value="10.176384751376007"/>
    <att type="real" name="BestLogPInGroup" value="-17.064186609535817"/>
    <att type="real" name="BestEnrichmentInGroup" value="132.96433805569126"/>
    <att type="integer" name="FirstInGroupByEnrichment" value="0"/>
    <att type="integer" name="FirstInGroupByLogP" value="0"/>
    <att type="string" name="GeneID" value="4736|6152|6155|6165|6175|6188|6227|6233|11224"/>
    <att type="integer" name="_RANK_" value="1"/>
    <att type="string" name="_PATTERN_" value="M1"/>
    <att type="string" name="CLUSTER_LABEL" value=" "/>
    <att type="integer" name="#COUNT_001" value="9"/>
    <att type="integer" name="_MEMBER_MyList" value="1"/>
    <att type="real" name="_LogP_MyList" value="-17.018610529699252"/>
    <att type="string" name="Gene" value="WP477"/>
    <att type="integer" name="GiniIndex" value="0"/>
    <att type="integer" name="CategoryID" value="27"/>
    <att type="string" name="PARENT_GO" value=""/>
    <att type="integer" name="EvidenceCutoff" value="0"/>
    <graphics type="CIRCLE" x="338.81958874652594" y="390.6689714931146"/>
  </node>
  <node label="R-HSA-156842" id="3">
    <att type="string" name="canonicalName" value="R-HSA-156842"/>
    <att type="string" name="Description" value="Eukaryotic Translation Elongation"/>
    <att type="string" name="Category" value="Reactome Gene Sets"/>
    <att type="real" name="LogP" value="-16.8850138526897"/>
    <att type="real" name="Log(q-value)" value="-14.057536881065724"/>
    <att type="integer" name="GROUP_ID" value="1"/>
    <att type="string" name="Hits" value="RPL10A|RPL24|RPL27|RPL35A|RPLP0|RPS3|RPS21|RPS27A|RPL35"/>
    <att type="real" name="Enrichment" value="127.24544179523141"/>
    <att type="real" name="Z-score" value="33.63896868918952"/>
    <att type="integer" name="#GeneInGOAndHitList" value="9"/>
    <att type="integer" name="#GeneInGO" value="93"/>
    <att type="integer" name="#GeneInHitList" value="23"/>
    <att type="integer" name="#TotalGeneInLibrary" value="30242"/>
    <att type="real" name="%InGO" value="39.130434782608695"/>
    <att type="real" name="STDV %InGO" value="10.176384751376007"/>
    <att type="real" name="BestLogPInGroup" value="-17.064186609535817"/>
    <att type="real" name="BestEnrichmentInGroup" value="132.96433805569126"/>
    <att type="integer" name="FirstInGroupByEnrichment" value="0"/>
    <att type="integer" name="FirstInGroupByLogP" value="0"/>
    <att type="string" name="GeneID" value="4736|6152|6155|6165|6175|6188|6227|6233|11224"/>
    <att type="integer" name="_RANK_" value="1"/>
    <att type="string" name="_PATTERN_" value="M1"/>
    <att type="string" name="CLUSTER_LABEL" value=" "/>
    <att type="integer" name="#COUNT_001" value="9"/>
    <att type="integer" name="_MEMBER_MyList" value="1"/>
    <att type="real" name="_LogP_MyList" value="-16.8850138526897"/>
    <att type="string" name="Gene" value="R-HSA-156842"/>
    <att type="integer" name="GiniIndex" value="0"/>
    <att type="integer" name="CategoryID" value="6"/>
    <att type="string" name="PARENT_GO" value=""/>
    <att type="integer" name="EvidenceCutoff" value="0"/>
    <graphics type="CIRCLE" x="163.1718554151201" y="245.74707989340308"/>
  </node>
  <node label="R-HSA-2408557" id="4">
    <att type="string" name="canonicalName" value="R-HSA-2408557"/>
    <att type="string" name="Description" value="Selenocysteine synthesis"/>
    <att type="string" name="Category" value="Reactome Gene Sets"/>
    <att type="real" name="LogP" value="-16.8850138526897"/>
    <att type="real" name="Log(q-value)" value="-14.057536881065724"/>
    <att type="integer" name="GROUP_ID" value="1"/>
    <att type="string" name="Hits" value="RPL10A|RPL24|RPL27|RPL35A|RPLP0|RPS3|RPS21|RPS27A|RPL35"/>
    <att type="real" name="Enrichment" value="127.24544179523141"/>
    <att type="real" name="Z-score" value="33.63896868918952"/>
    <att type="integer" name="#GeneInGOAndHitList" value="9"/>
    <att type="integer" name="#GeneInGO" value="93"/>
    <att type="integer" name="#GeneInHitList" value="23"/>
    <att type="integer" name="#TotalGeneInLibrary" value="30242"/>
    <att type="real" name="%InGO" value="39.130434782608695"/>
    <att type="real" name="STDV %InGO" value="10.176384751376007"/>
    <att type="real" name="BestLogPInGroup" value="-17.064186609535817"/>
    <att type="real" name="BestEnrichmentInGroup" value="132.96433805569126"/>
    <att type="integer" name="FirstInGroupByEnrichment" value="0"/>
    <att type="integer" name="FirstInGroupByLogP" value="0"/>
    <att type="string" name="GeneID" value="4736|6152|6155|6165|6175|6188|6227|6233|11224"/>
    <att type="integer" name="_RANK_" value="1"/>
    <att type="string" name="_PATTERN_" value="M1"/>
    <att type="string" name="CLUSTER_LABEL" value=" "/>
    <att type="integer" name="#COUNT_001" value="9"/>
    <att type="integer" name="_MEMBER_MyList" value="1"/>
    <att type="real" name="_LogP_MyList" value="-16.8850138526897"/>
    <att type="string" name="Gene" value="R-HSA-2408557"/>
    <att type="integer" name="GiniIndex" value="0"/>
    <att type="integer" name="CategoryID" value="6"/>
    <att type="string" name="PARENT_GO" value=""/>
    <att type="integer" name="EvidenceCutoff" value="0"/>
    <graphics type="CIRCLE" x="252.43753815466386" y="255.55551585565837"/>
  </node>
  <node label="R-HSA-72764" id="5">
    <att type="string" name="canonicalName" value="R-HSA-72764"/>
    <att type="string" name="Description" value="Eukaryotic Translation Termination"/>
    <att type="string" name="Category" value="Reactome Gene Sets"/>
    <att type="real" name="LogP" value="-16.8850138526897"/>
    <att type="real" name="Log(q-value)" value="-14.057536881065724"/>
    <att type="integer" name="GROUP_ID" value="1"/>
    <att type="string" name="Hits" value="RPL10A|RPL24|RPL27|RPL35A|RPLP0|RPS3|RPS21|RPS27A|RPL35"/>
    <att type="real" name="Enrichment" value="127.24544179523141"/>
    <att type="real" name="Z-score" value="33.63896868918952"/>
    <att type="integer" name="#GeneInGOAndHitList" value="9"/>
    <att type="integer" name="#GeneInGO" value="93"/>
    <att type="integer" name="#GeneInHitList" value="23"/>
    <att type="integer" name="#TotalGeneInLibrary" value="30242"/>
    <att type="real" name="%InGO" value="39.130434782608695"/>
    <att type="real" name="STDV %InGO" value="10.176384751376007"/>
    <att type="real" name="BestLogPInGroup" value="-17.064186609535817"/>
    <att type="real" name="BestEnrichmentInGroup" value="132.96433805569126"/>
    <att type="integer" name="FirstInGroupByEnrichment" value="0"/>
    <att type="integer" name="FirstInGroupByLogP" value="0"/>
    <att type="string" name="GeneID" value="4736|6152|6155|6165|6175|6188|6227|6233|11224"/>
    <att type="integer" name="_RANK_" value="1"/>
    <att type="string" name="_PATTERN_" value="M1"/>
    <att type="string" name="CLUSTER_LABEL" value=" "/>
    <att type="integer" name="#COUNT_001" value="9"/>
    <att type="integer" name="_MEMBER_MyList" value="1"/>
    <att type="real" name="_LogP_MyList" value="-16.8850138526897"/>
    <att type="string" name="Gene" value="R-HSA-72764"/>
    <att type="integer" name="GiniIndex" value="0"/>
    <att type="integer" name="CategoryID" value="6"/>
    <att type="string" name="PARENT_GO" value=""/>
    <att type="integer" name="EvidenceCutoff" value="0"/>
    <graphics type="CIRCLE" x="319.0829146411555" y="360.61993551546675"/>
  </node>
  <node label="R-HSA-975956" id="6">
    <att type="string" name="canonicalName" value="R-HSA-975956"/>
    <att type="string" name="Description" value="Nonsense Mediated Decay (NMD) independent of the Exon Junction Complex (EJC)"/>
    <att type="string" name="Category" value="Reactome Gene Sets"/>
    <att type="real" name="LogP" value="-16.798442634454016"/>
    <att type="real" name="Log(q-value)" value="-14.037912452460654"/>
    <att type="integer" name="GROUP_ID" value="1"/>
    <att type="string" name="Hits" value="RPL10A|RPL24|RPL27|RPL35A|RPLP0|RPS3|RPS21|RPS27A|RPL35"/>
    <att type="real" name="Enrichment" value="124.56659038901601"/>
    <att type="real" name="Z-score" value="33.2784249481742"/>
    <att type="integer" name="#GeneInGOAndHitList" value="9"/>
    <att type="integer" name="#GeneInGO" value="95"/>
    <att type="integer" name="#GeneInHitList" value="23"/>
    <att type="integer" name="#TotalGeneInLibrary" value="30242"/>
    <att type="real" name="%InGO" value="39.130434782608695"/>
    <att type="real" name="STDV %InGO" value="10.176384751376007"/>
    <att type="real" name="BestLogPInGroup" value="-17.064186609535817"/>
    <att type="real" name="BestEnrichmentInGroup" value="132.96433805569126"/>
    <att type="integer" name="FirstInGroupByEnrichment" value="0"/>
    <att type="integer" name="FirstInGroupByLogP" value="0"/>
    <att type="string" name="GeneID" value="4736|6152|6155|6165|6175|6188|6227|6233|11224"/>
    <att type="integer" name="_RANK_" value="1"/>
    <att type="string" name="_PATTERN_" value="M1"/>
    <att type="string" name="CLUSTER_LABEL" value=" "/>
    <att type="integer" name="#COUNT_001" value="9"/>
    <att type="integer" name="_MEMBER_MyList" value="1"/>
    <att type="real" name="_LogP_MyList" value="-16.798442634454016"/>
    <att type="string" name="Gene" value="R-HSA-975956"/>
    <att type="integer" name="GiniIndex" value="0"/>
    <att type="integer" name="CategoryID" value="6"/>
    <att type="string" name="PARENT_GO" value=""/>
    <att type="integer" name="EvidenceCutoff" value="0"/>
    <graphics type="CIRCLE" x="244.7814523905178" y="400.31564524702753"/>
  </node>
  <node label="R-HSA-72689" id="7">
    <att type="string" name="canonicalName" value="R-HSA-72689"/>
    <att type="string" name="Description" value="Formation of a pool of free 40S subunits"/>
    <att type="string" name="Category" value="Reactome Gene Sets"/>
    <att type="real" name="LogP" value="-16.549769387357234"/>
    <att type="real" name="Log(q-value)" value="-13.89838367478894"/>
    <att type="integer" name="GROUP_ID" value="1"/>
    <att type="string" name="Hits" value="RPL10A|RPL24|RPL27|RPL35A|RPLP0|RPS3|RPS21|RPS27A|RPL35"/>
    <att type="real" name="Enrichment" value="117.1665949203616"/>
    <att type="real" name="Z-score" value="32.26153785470634"/>
    <att type="integer" name="#GeneInGOAndHitList" value="9"/>
    <att type="integer" name="#GeneInGO" value="101"/>
    <att type="integer" name="#GeneInHitList" value="23"/>
    <att type="integer" name="#TotalGeneInLibrary" value="30242"/>
    <att type="real" name="%InGO" value="39.130434782608695"/>
    <att type="real" name="STDV %InGO" value="10.176384751376007"/>
    <att type="real" name="BestLogPInGroup" value="-17.064186609535817"/>
    <att type="real" name="BestEnrichmentInGroup" value="132.96433805569126"/>
    <att type="integer" name="FirstInGroupByEnrichment" value="0"/>
    <att type="integer" name="FirstInGroupByLogP" value="0"/>
    <att type="string" name="GeneID" value="4736|6152|6155|6165|6175|6188|6227|6233|11224"/>
    <att type="integer" name="_RANK_" value="1"/>
    <att type="string" name="_PATTERN_" value="M1"/>
    <att type="string" name="CLUSTER_LABEL" value=" "/>
    <att type="integer" name="#COUNT_001" value="9"/>
    <att type="integer" name="_MEMBER_MyList" value="1"/>
    <att type="real" name="_LogP_MyList" value="-16.549769387357234"/>
    <att type="string" name="Gene" value="R-HSA-72689"/>
    <att type="integer" name="GiniIndex" value="0"/>
    <att type="integer" name="CategoryID" value="6"/>
    <att type="string" name="PARENT_GO" value=""/>
    <att type="integer" name="EvidenceCutoff" value="0"/>
    <graphics type="CIRCLE" x="396.36486655889314" y="201.06086091941478"/>
  </node>
  <node label="R-HSA-9633012" id="8">
    <att type="string" name="canonicalName" value="R-HSA-9633012"/>
    <att type="string" name="Description" value="Response of EIF2AK4 (GCN2) to amino acid deficiency"/>
    <att type="string" name="Category" value="Reactome Gene Sets"/>
    <att type="real" name="LogP" value="-16.549769387357234"/>
    <att type="real" name="Log(q-value)" value="-13.89838367478894"/>
    <att type="integer" name="GROUP_ID" value="1"/>
    <att type="string" name="Hits" value="RPL10A|RPL24|RPL27|RPL35A|RPLP0|RPS3|RPS21|RPS27A|RPL35"/>
    <att type="real" name="Enrichment" value="117.1665949203616"/>
    <att type="real" name="Z-score" value="32.26153785470634"/>
    <att type="integer" name="#GeneInGOAndHitList" value="9"/>
    <att type="integer" name="#GeneInGO" value="101"/>
    <att type="integer" name="#GeneInHitList" value="23"/>
    <att type="integer" name="#TotalGeneInLibrary" value="30242"/>
    <att type="real" name="%InGO" value="39.130434782608695"/>
    <att type="real" name="STDV %InGO" value="10.176384751376007"/>
    <att type="real" name="BestLogPInGroup" value="-17.064186609535817"/>
    <att type="real" name="BestEnrichmentInGroup" value="132.96433805569126"/>
    <att type="integer" name="FirstInGroupByEnrichment" value="0"/>
    <att type="integer" name="FirstInGroupByLogP" value="0"/>
    <att type="string" name="GeneID" value="4736|6152|6155|6165|6175|6188|6227|6233|11224"/>
    <att type="integer" name="_RANK_" value="1"/>
    <att type="string" name="_PATTERN_" value="M1"/>
    <att type="string" name="CLUSTER_LABEL" value=" "/>
    <att type="integer" name="#COUNT_001" value="9"/>
    <att type="integer" name="_MEMBER_MyList" value="1"/>
    <att type="real" name="_LogP_MyList" value="-16.549769387357234"/>
    <att type="string" name="Gene" value="R-HSA-9633012"/>
    <att type="integer" name="GiniIndex" value="0"/>
    <att type="integer" name="CategoryID" value="6"/>
    <att type="string" name="PARENT_GO" value=""/>
    <att type="integer" name="EvidenceCutoff" value="0"/>
    <graphics type="CIRCLE" x="226.392756080526" y="150.6483716051249"/>
  </node>
  <node label="R-HSA-156827" id="9">
    <att type="string" name="canonicalName" value="R-HSA-156827"/>
    <att type="string" name="Description" value="L13a-mediated translational silencing of Ceruloplasmin expression"/>
    <att type="string" name="Category" value="Reactome Gene Sets"/>
    <att type="real" name="LogP" value="-16.167828864883433"/>
    <att type="real" name="Log(q-value)" value="-13.60518260498137"/>
    <att type="integer" name="GROUP_ID" value="1"/>
    <att type="string" name="Hits" value="RPL10A|RPL24|RPL27|RPL35A|RPLP0|RPS3|RPS21|RPS27A|RPL35"/>
    <att type="real" name="Enrichment" value="106.61104582843714"/>
    <att type="real" name="Z-score" value="30.75289516375476"/>
    <att type="integer" name="#GeneInGOAndHitList" value="9"/>
    <att type="integer" name="#GeneInGO" value="111"/>
    <att type="integer" name="#GeneInHitList" value="23"/>
    <att type="integer" name="#TotalGeneInLibrary" value="30242"/>
    <att type="real" name="%InGO" value="39.130434782608695"/>
    <att type="real" name="STDV %InGO" value="10.176384751376007"/>
    <att type="real" name="BestLogPInGroup" value="-17.064186609535817"/>
    <att type="real" name="BestEnrichmentInGroup" value="132.96433805569126"/>
    <att type="integer" name="FirstInGroupByEnrichment" value="0"/>
    <att type="integer" name="FirstInGroupByLogP" value="0"/>
    <att type="string" name="GeneID" value="4736|6152|6155|6165|6175|6188|6227|6233|11224"/>
    <att type="integer" name="_RANK_" value="1"/>
    <att type="string" name="_PATTERN_" value="M1"/>
    <att type="string" name="CLUSTER_LABEL" value=" "/>
    <att type="integer" name="#COUNT_001" value="9"/>
    <att type="integer" name="_MEMBER_MyList" value="1"/>
    <att type="real" name="_LogP_MyList" value="-16.167828864883433"/>
    <att type="string" name="Gene" value="R-HSA-156827"/>
    <att type="integer" name="GiniIndex" value="0"/>
    <att type="integer" name="CategoryID" value="6"/>
    <att type="string" name="PARENT_GO" value=""/>
    <att type="integer" name="EvidenceCutoff" value="0"/>
    <graphics type="CIRCLE" x="233.75222271956056" y="361.8063547232674"/>
  </node>
  <node label="M5936" id="10">
    <att type="string" name="canonicalName" value="M5936"/>
    <att type="string" name="Description" value="HALLMARK OXIDATIVE PHOSPHORYLATION"/>
    <att type="string" name="Category" value="Hallmark Gene Sets"/>
    <att type="real" name="LogP" value="-8.146736234535874"/>
    <att type="real" name="Log(q-value)" value="-6.097410513295543"/>
    <att type="integer" name="GROUP_ID" value="2"/>
    <att type="string" name="Hits" value="COX6A1|COX6B1|COX7B|LDHA|NDUFB2|COX5A"/>
    <att type="real" name="Enrichment" value="39.44608695652174"/>
    <att type="real" name="Z-score" value="15.049590003486085"/>
    <att type="integer" name="#GeneInGOAndHitList" value="6"/>
    <att type="integer" name="#GeneInGO" value="200"/>
    <att type="integer" name="#GeneInHitList" value="23"/>
    <att type="integer" name="#TotalGeneInLibrary" value="30242"/>
    <att type="real" name="%InGO" value="26.08695652173913"/>
    <att type="real" name="STDV %InGO" value="9.156053715170007"/>
    <att type="real" name="BestLogPInGroup" value="-8.44988061002005"/>
    <att type="real" name="BestEnrichmentInGroup" value="146.09661835748793"/>
    <att type="integer" name="FirstInGroupByEnrichment" value="0"/>
    <att type="integer" name="FirstInGroupByLogP" value="0"/>
    <att type="string" name="GeneID" value="1337|1340|1349|3939|4708|9377"/>
    <att type="integer" name="_RANK_" value="1"/>
    <att type="string" name="_PATTERN_" value="M1"/>
    <att type="string" name="CLUSTER_LABEL" value=" "/>
    <att type="integer" name="#COUNT_001" value="6"/>
    <att type="integer" name="_MEMBER_MyList" value="1"/>
    <att type="real" name="_LogP_MyList" value="-8.146736234535874"/>
    <att type="string" name="Gene" value="M5936"/>
    <att type="integer" name="GiniIndex" value="0"/>
    <att type="integer" name="CategoryID" value="23"/>
    <att type="string" name="PARENT_GO" value=""/>
    <att type="integer" name="EvidenceCutoff" value="0"/>
    <graphics type="CIRCLE" x="233.69127066782883" y="255.70486846503997"/>
  </node>
  <node label="R-HSA-611105" id="11">
    <att type="string" name="canonicalName" value="R-HSA-611105"/>
    <att type="string" name="Description" value="Respiratory electron transport"/>
    <att type="string" name="Category" value="Reactome Gene Sets"/>
    <att type="real" name="LogP" value="-7.875676125532251"/>
    <att type="real" name="Log(q-value)" value="-5.838249627591627"/>
    <att type="integer" name="GROUP_ID" value="2"/>
    <att type="string" name="Hits" value="COX6A1|COX6B1|COX7B|NDUFB2|COX5A"/>
    <att type="real" name="Enrichment" value="63.828619670747145"/>
    <att type="real" name="Z-score" value="17.621126110259386"/>
    <att type="integer" name="#GeneInGOAndHitList" value="5"/>
    <att type="integer" name="#GeneInGO" value="103"/>
    <att type="integer" name="#GeneInHitList" value="23"/>
    <att type="integer" name="#TotalGeneInLibrary" value="30242"/>
    <att type="real" name="%InGO" value="21.73913043478261"/>
    <att type="real" name="STDV %InGO" value="8.60061487037983"/>
    <att type="real" name="BestLogPInGroup" value="-8.44988061002005"/>
    <att type="real" name="BestEnrichmentInGroup" value="146.09661835748793"/>
    <att type="integer" name="FirstInGroupByEnrichment" value="0"/>
    <att type="integer" name="FirstInGroupByLogP" value="0"/>
    <att type="string" name="GeneID" value="1337|1340|1349|4708|9377"/>
    <att type="integer" name="_RANK_" value="1"/>
    <att type="string" name="_PATTERN_" value="M1"/>
    <att type="string" name="CLUSTER_LABEL" value=" "/>
    <att type="integer" name="#COUNT_001" value="5"/>
    <att type="integer" name="_MEMBER_MyList" value="1"/>
    <att type="real" name="_LogP_MyList" value="-7.875676125532251"/>
    <att type="string" name="Gene" value="R-HSA-611105"/>
    <att type="integer" name="GiniIndex" value="0"/>
    <att type="integer" name="CategoryID" value="6"/>
    <att type="string" name="PARENT_GO" value=""/>
    <att type="integer" name="EvidenceCutoff" value="0"/>
    <graphics type="CIRCLE" x="286.5777418407537" y="227.99955610652782"/>
  </node>
  <node label="WP4922" id="12">
    <att type="string" name="canonicalName" value="WP4922"/>
    <att type="string" name="Description" value="Mitochondrial complex IV assembly"/>
    <att type="string" name="Category" value="WikiPathways"/>
    <att type="real" name="LogP" value="-7.83179230851295"/>
    <att type="real" name="Log(q-value)" value="-5.805947683122142"/>
    <att type="integer" name="GROUP_ID" value="2"/>
    <att type="string" name="Hits" value="COX6A1|COX6B1|COX7B|COX5A"/>
    <att type="real" name="Enrichment" value="146.09661835748793"/>
    <att type="real" name="Z-score" value="24.03166603024499"/>
    <att type="integer" name="#GeneInGOAndHitList" value="4"/>
    <att type="integer" name="#GeneInGO" value="36"/>
    <att type="integer" name="#GeneInHitList" value="23"/>
    <att type="integer" name="#TotalGeneInLibrary" value="30242"/>
    <att type="real" name="%InGO" value="17.391304347826086"/>
    <att type="real" name="STDV %InGO" value="7.903419644751181"/>
    <att type="real" name="BestLogPInGroup" value="-8.44988061002005"/>
    <att type="real" name="BestEnrichmentInGroup" value="146.09661835748793"/>
    <att type="integer" name="FirstInGroupByEnrichment" value="0"/>
    <att type="integer" name="FirstInGroupByLogP" value="0"/>
    <att type="string" name="GeneID" value="1337|1340|1349|9377"/>
    <att type="integer" name="_RANK_" value="1"/>
    <att type="string" name="_PATTERN_" value="M1"/>
    <att type="string" name="CLUSTER_LABEL" value=" "/>
    <att type="integer" name="#COUNT_001" value="4"/>
    <att type="integer" name="_MEMBER_MyList" value="1"/>
    <att type="real" name="_LogP_MyList" value="-7.83179230851295"/>
    <att type="string" name="Gene" value="WP4922"/>
    <att type="integer" name="GiniIndex" value="0"/>
    <att type="integer" name="CategoryID" value="27"/>
    <att type="string" name="PARENT_GO" value=""/>
    <att type="integer" name="EvidenceCutoff" value="0"/>
    <graphics type="CIRCLE" x="351.963145519162" y="237.6957804945714"/>
  </node>
  <node label="WP111" id="13">
    <att type="string" name="canonicalName" value="WP111"/>
    <att type="string" name="Description" value="Electron transport chain: OXPHOS system in mitochondria"/>
    <att type="string" name="Category" value="WikiPathways"/>
    <att type="real" name="LogP" value="-7.812751587138517"/>
    <att type="real" name="Log(q-value)" value="-5.798187972157398"/>
    <att type="integer" name="GROUP_ID" value="2"/>
    <att type="string" name="Hits" value="COX6A1|COX6B1|COX7B|NDUFB2|COX5A"/>
    <att type="real" name="Enrichment" value="62.022149302707135"/>
    <att type="real" name="Z-score" value="17.362792574549886"/>
    <att type="integer" name="#GeneInGOAndHitList" value="5"/>
    <att type="integer" name="#GeneInGO" value="106"/>
    <att type="integer" name="#GeneInHitList" value="23"/>
    <att type="integer" name="#TotalGeneInLibrary" value="30242"/>
    <att type="real" name="%InGO" value="21.73913043478261"/>
    <att type="real" name="STDV %InGO" value="8.60061487037983"/>
    <att type="real" name="BestLogPInGroup" value="-8.44988061002005"/>
    <att type="real" name="BestEnrichmentInGroup" value="146.09661835748793"/>
    <att type="integer" name="FirstInGroupByEnrichment" value="0"/>
    <att type="integer" name="FirstInGroupByLogP" value="0"/>
    <att type="string" name="GeneID" value="1337|1340|1349|4708|9377"/>
    <att type="integer" name="_RANK_" value="1"/>
    <att type="string" name="_PATTERN_" value="M1"/>
    <att type="string" name="CLUSTER_LABEL" value=" "/>
    <att type="integer" name="#COUNT_001" value="5"/>
    <att type="integer" name="_MEMBER_MyList" value="1"/>
    <att type="real" name="_LogP_MyList" value="-7.812751587138517"/>
    <att type="string" name="Gene" value="WP111"/>
    <att type="integer" name="GiniIndex" value="0"/>
    <att type="integer" name="CategoryID" value="27"/>
    <att type="string" name="PARENT_GO" value=""/>
    <att type="integer" name="EvidenceCutoff" value="0"/>
    <graphics type="CIRCLE" x="234.07376272943532" y="384.5091892611386"/>
  </node>
  <node label="R-HSA-9707564" id="14">
    <att type="string" name="canonicalName" value="R-HSA-9707564"/>
    <att type="string" name="Description" value="Cytoprotection by HMOX1"/>
    <att type="string" name="Category" value="Reactome Gene Sets"/>
    <att type="real" name="LogP" value="-7.469949193898539"/>
    <att type="real" name="Log(q-value)" value="-5.4663809632188824"/>
    <att type="integer" name="GROUP_ID" value="2"/>
    <att type="string" name="Hits" value="COX6A1|COX6B1|COX7B|RPS27A|COX5A"/>
    <att type="real" name="Enrichment" value="53.01893408134642"/>
    <att type="real" name="Z-score" value="16.01331234171566"/>
    <att type="integer" name="#GeneInGOAndHitList" value="5"/>
    <att type="integer" name="#GeneInGO" value="124"/>
    <att type="integer" name="#GeneInHitList" value="23"/>
    <att type="integer" name="#TotalGeneInLibrary" value="30242"/>
    <att type="real" name="%InGO" value="21.73913043478261"/>
    <att type="real" name="STDV %InGO" value="8.60061487037983"/>
    <att type="real" name="BestLogPInGroup" value="-8.44988061002005"/>
    <att type="real" name="BestEnrichmentInGroup" value="146.09661835748793"/>
    <att type="integer" name="FirstInGroupByEnrichment" value="0"/>
    <att type="integer" name="FirstInGroupByLogP" value="0"/>
    <att type="string" name="GeneID" value="1337|1340|1349|6233|9377"/>
    <att type="integer" name="_RANK_" value="1"/>
    <att type="string" name="_PATTERN_" value="M1"/>
    <att type="string" name="CLUSTER_LABEL" value=" "/>
    <att type="integer" name="#COUNT_001" value="5"/>
    <att type="integer" name="_MEMBER_MyList" value="1"/>
    <att type="real" name="_LogP_MyList" value="-7.469949193898539"/>
    <att type="string" name="Gene" value="R-HSA-9707564"/>
    <att type="integer" name="GiniIndex" value="0"/>
    <att type="integer" name="CategoryID" value="6"/>
    <att type="string" name="PARENT_GO" value=""/>
    <att type="integer" name="EvidenceCutoff" value="0"/>
    <graphics type="CIRCLE" x="301.1345506342151" y="403.5010133675694"/>
  </node>
  <node label="R-HSA-163200" id="15">
    <att type="string" name="canonicalName" value="R-HSA-163200"/>
    <att type="string" name="Description" value="Respiratory electron transport, ATP synthesis by chemiosmotic coupling, and heat production by uncoupling proteins."/>
    <att type="string" name="Category" value="Reactome Gene Sets"/>
    <att type="real" name="LogP" value="-7.417838948297199"/>
    <att type="real" name="Log(q-value)" value="-5.424994583009315"/>
    <att type="integer" name="GROUP_ID" value="2"/>
    <att type="string" name="Hits" value="COX6A1|COX6B1|COX7B|NDUFB2|COX5A"/>
    <att type="real" name="Enrichment" value="51.76651831564532"/>
    <att type="real" name="Z-score" value="15.816476995004804"/>
    <att type="integer" name="#GeneInGOAndHitList" value="5"/>
    <att type="integer" name="#GeneInGO" value="127"/>
    <att type="integer" name="#GeneInHitList" value="23"/>
    <att type="integer" name="#TotalGeneInLibrary" value="30242"/>
    <att type="real" name="%InGO" value="21.73913043478261"/>
    <att type="real" name="STDV %InGO" value="8.60061487037983"/>
    <att type="real" name="BestLogPInGroup" value="-8.44988061002005"/>
    <att type="real" name="BestEnrichmentInGroup" value="146.09661835748793"/>
    <att type="integer" name="FirstInGroupByEnrichment" value="0"/>
    <att type="integer" name="FirstInGroupByLogP" value="0"/>
    <att type="string" name="GeneID" value="1337|1340|1349|4708|9377"/>
    <att type="integer" name="_RANK_" value="1"/>
    <att type="string" name="_PATTERN_" value="M1"/>
    <att type="string" name="CLUSTER_LABEL" value=" "/>
    <att type="integer" name="#COUNT_001" value="5"/>
    <att type="integer" name="_MEMBER_MyList" value="1"/>
    <att type="real" name="_LogP_MyList" value="-7.417838948297199"/>
    <att type="string" name="Gene" value="R-HSA-163200"/>
    <att type="integer" name="GiniIndex" value="0"/>
    <att type="integer" name="CategoryID" value="6"/>
    <att type="string" name="PARENT_GO" value=""/>
    <att type="integer" name="EvidenceCutoff" value="0"/>
    <graphics type="CIRCLE" x="151.27317835346733" y="243.99326393418988"/>
  </node>
  <node label="ko00190" id="16">
    <att type="string" name="canonicalName" value="ko00190"/>
    <att type="string" name="Description" value="Oxidative phosphorylation"/>
    <att type="string" name="Category" value="KEGG Pathway"/>
    <att type="real" name="LogP" value="-7.3173153474481785"/>
    <att type="real" name="Log(q-value)" value="-5.3349364158384605"/>
    <att type="integer" name="GROUP_ID" value="2"/>
    <att type="string" name="Hits" value="COX6A1|COX6B1|COX7B|NDUFB2|COX5A"/>
    <att type="real" name="Enrichment" value="49.43118666230794"/>
    <att type="real" name="Z-score" value="15.442752556545132"/>
    <att type="integer" name="#GeneInGOAndHitList" value="5"/>
    <att type="integer" name="#GeneInGO" value="133"/>
    <att type="integer" name="#GeneInHitList" value="23"/>
    <att type="integer" name="#TotalGeneInLibrary" value="30242"/>
    <att type="real" name="%InGO" value="21.73913043478261"/>
    <att type="real" name="STDV %InGO" value="8.60061487037983"/>
    <att type="real" name="BestLogPInGroup" value="-8.44988061002005"/>
    <att type="real" name="BestEnrichmentInGroup" value="146.09661835748793"/>
    <att type="integer" name="FirstInGroupByEnrichment" value="0"/>
    <att type="integer" name="FirstInGroupByLogP" value="0"/>
    <att type="string" name="GeneID" value="1337|1340|1349|4708|9377"/>
    <att type="integer" name="_RANK_" value="1"/>
    <att type="string" name="_PATTERN_" value="M1"/>
    <att type="string" name="CLUSTER_LABEL" value=" "/>
    <att type="integer" name="#COUNT_001" value="5"/>
    <att type="integer" name="_MEMBER_MyList" value="1"/>
    <att type="real" name="_LogP_MyList" value="-7.3173153474481785"/>
    <att type="string" name="Gene" value="ko00190"/>
    <att type="integer" name="GiniIndex" value="0"/>
    <att type="integer" name="CategoryID" value="24"/>
    <att type="string" name="PARENT_GO" value=""/>
    <att type="integer" name="EvidenceCutoff" value="0"/>
    <graphics type="CIRCLE" x="232.73754930078286" y="373.2785757742"/>
  </node>
  <node label="hsa05012" id="17">
    <att type="string" name="canonicalName" value="hsa05012"/>
    <att type="string" name="Description" value="Parkinson's disease"/>
    <att type="string" name="Category" value="KEGG Pathway"/>
    <att type="real" name="LogP" value="-7.174958981890006"/>
    <att type="real" name="Log(q-value)" value="-5.202799215461974"/>
    <att type="integer" name="GROUP_ID" value="2"/>
    <att type="string" name="Hits" value="COX6A1|COX6B1|COX7B|NDUFB2|COX5A"/>
    <att type="real" name="Enrichment" value="46.29822412737293"/>
    <att type="real" name="Z-score" value="14.926708388072127"/>
    <att type="integer" name="#GeneInGOAndHitList" value="5"/>
    <att type="integer" name="#GeneInGO" value="142"/>
    <att type="integer" name="#GeneInHitList" value="23"/>
    <att type="integer" name="#TotalGeneInLibrary" value="30242"/>
    <att type="real" name="%InGO" value="21.73913043478261"/>
    <att type="real" name="STDV %InGO" value="8.60061487037983"/>
    <att type="real" name="BestLogPInGroup" value="-8.44988061002005"/>
    <att type="real" name="BestEnrichmentInGroup" value="146.09661835748793"/>
    <att type="integer" name="FirstInGroupByEnrichment" value="0"/>
    <att type="integer" name="FirstInGroupByLogP" value="0"/>
    <att type="string" name="GeneID" value="1337|1340|1349|4708|9377"/>
    <att type="integer" name="_RANK_" value="1"/>
    <att type="string" name="_PATTERN_" value="M1"/>
    <att type="string" name="CLUSTER_LABEL" value=" "/>
    <att type="integer" name="#COUNT_001" value="5"/>
    <att type="integer" name="_MEMBER_MyList" value="1"/>
    <att type="real" name="_LogP_MyList" value="-7.174958981890006"/>
    <att type="string" name="Gene" value="hsa05012"/>
    <att type="integer" name="GiniIndex" value="0"/>
    <att type="integer" name="CategoryID" value="24"/>
    <att type="string" name="PARENT_GO" value=""/>
    <att type="integer" name="EvidenceCutoff" value="0"/>
    <graphics type="CIRCLE" x="208.76331248426789" y="409.28038461182535"/>
  </node>
  <node label="ko04932" id="18">
    <att type="string" name="canonicalName" value="ko04932"/>
    <att type="string" name="Description" value="Non-alcoholic fatty liver disease (NAFLD)"/>
    <att type="string" name="Category" value="KEGG Pathway"/>
    <att type="real" name="LogP" value="-7.070513639615463"/>
    <att type="real" name="Log(q-value)" value="-5.108338094094032"/>
    <att type="integer" name="GROUP_ID" value="2"/>
    <att type="string" name="Hits" value="COX6A1|COX6B1|COX7B|NDUFB2|COX5A"/>
    <att type="real" name="Enrichment" value="44.123139772395675"/>
    <att type="real" name="Z-score" value="14.557698261404882"/>
    <att type="integer" name="#GeneInGOAndHitList" value="5"/>
    <att type="integer" name="#GeneInGO" value="149"/>
    <att type="integer" name="#GeneInHitList" value="23"/>
    <att type="integer" name="#TotalGeneInLibrary" value="30242"/>
    <att type="real" name="%InGO" value="21.73913043478261"/>
    <att type="real" name="STDV %InGO" value="8.60061487037983"/>
    <att type="real" name="BestLogPInGroup" value="-8.44988061002005"/>
    <att type="real" name="BestEnrichmentInGroup" value="146.09661835748793"/>
    <att type="integer" name="FirstInGroupByEnrichment" value="0"/>
    <att type="integer" name="FirstInGroupByLogP" value="0"/>
    <att type="string" name="GeneID" value="1337|1340|1349|4708|9377"/>
    <att type="integer" name="_RANK_" value="1"/>
    <att type="string" name="_PATTERN_" value="M1"/>
    <att type="string" name="CLUSTER_LABEL" value=" "/>
    <att type="integer" name="#COUNT_001" value="5"/>
    <att type="integer" name="_MEMBER_MyList" value="1"/>
    <att type="real" name="_LogP_MyList" value="-7.070513639615463"/>
    <att type="string" name="Gene" value="ko04932"/>
    <att type="integer" name="GiniIndex" value="0"/>
    <att type="integer" name="CategoryID" value="24"/>
    <att type="string" name="PARENT_GO" value=""/>
    <att type="integer" name="EvidenceCutoff" value="0"/>
    <graphics type="CIRCLE" x="269.0286767658125" y="391.21427628409174"/>
  </node>
  <node label="R-HSA-449147" id="19">
    <att type="string" name="canonicalName" value="R-HSA-449147"/>
    <att type="string" name="Description" value="Signaling by Interleukins"/>
    <att type="string" name="Category" value="Reactome Gene Sets"/>
    <att type="real" name="LogP" value="-2.301203035827602"/>
    <att type="real" name="Log(q-value)" value="-0.5084881704628388"/>
    <att type="integer" name="GROUP_ID" value="5"/>
    <att type="string" name="Hits" value="RPLP0|RPS27A|STAT5A"/>
    <att type="real" name="Enrichment" value="8.538114059853191"/>
    <att type="real" name="Z-score" value="4.504465794227785"/>
    <att type="integer" name="#GeneInGOAndHitList" value="3"/>
    <att type="integer" name="#GeneInGO" value="462"/>
    <att type="integer" name="#GeneInHitList" value="23"/>
    <att type="integer" name="#TotalGeneInLibrary" value="30242"/>
    <att type="real" name="%InGO" value="13.043478260869565"/>
    <att type="real" name="STDV %InGO" value="7.02237263554129"/>
    <att type="real" name="BestLogPInGroup" value="-2.3796283726313017"/>
    <att type="real" name="BestEnrichmentInGroup" value="9.10995079827292"/>
    <att type="integer" name="FirstInGroupByEnrichment" value="0"/>
    <att type="integer" name="FirstInGroupByLogP" value="0"/>
    <att type="string" name="GeneID" value="6175|6233|6776"/>
    <att type="integer" name="_RANK_" value="1"/>
    <att type="string" name="_PATTERN_" value="M1"/>
    <att type="string" name="CLUSTER_LABEL" value=" "/>
    <att type="integer" name="#COUNT_001" value="3"/>
    <att type="integer" name="_MEMBER_MyList" value="1"/>
    <att type="real" name="_LogP_MyList" value="-2.301203035827602"/>
    <att type="string" name="Gene" value="R-HSA-449147"/>
    <att type="integer" name="GiniIndex" value="0"/>
    <att type="integer" name="CategoryID" value="6"/>
    <att type="string" name="PARENT_GO" value=""/>
    <att type="integer" name="EvidenceCutoff" value="0"/>
    <graphics type="CIRCLE" x="249.13295298367734" y="310.8469896651016"/>
  </node>
  <node label="R-HSA-5663202" id="20">
    <att type="string" name="canonicalName" value="R-HSA-5663202"/>
    <att type="string" name="Description" value="Diseases of signal transduction by growth factor receptors and second messengers"/>
    <att type="string" name="Category" value="Reactome Gene Sets"/>
    <att type="real" name="LogP" value="-2.3796283726313017"/>
    <att type="real" name="Log(q-value)" value="-0.5801801246075702"/>
    <att type="integer" name="GROUP_ID" value="5"/>
    <att type="string" name="Hits" value="RPS27A|STAT5A|DKK1"/>
    <att type="real" name="Enrichment" value="9.10995079827292"/>
    <att type="real" name="Z-score" value="4.689325849789164"/>
    <att type="integer" name="#GeneInGOAndHitList" value="3"/>
    <att type="integer" name="#GeneInGO" value="433"/>
    <att type="integer" name="#GeneInHitList" value="23"/>
    <att type="integer" name="#TotalGeneInLibrary" value="30242"/>
    <att type="real" name="%InGO" value="13.043478260869565"/>
    <att type="real" name="STDV %InGO" value="7.02237263554129"/>
    <att type="real" name="BestLogPInGroup" value="-2.3796283726313017"/>
    <att type="real" name="BestEnrichmentInGroup" value="9.10995079827292"/>
    <att type="integer" name="FirstInGroupByEnrichment" value="1"/>
    <att type="integer" name="FirstInGroupByLogP" value="1"/>
    <att type="string" name="GeneID" value="6233|6776|22943"/>
    <att type="integer" name="_RANK_" value="1"/>
    <att type="string" name="_PATTERN_" value="M1"/>
    <att type="string" name="CLUSTER_LABEL" value="Diseases of signal transduction by growth factor receptors and second messengers"/>
    <att type="integer" name="#COUNT_001" value="3"/>
    <att type="integer" name="_MEMBER_MyList" value="1"/>
    <att type="real" name="_LogP_MyList" value="-2.3796283726313017"/>
    <att type="string" name="Gene" value="R-HSA-5663202"/>
    <att type="integer" name="GiniIndex" value="0"/>
    <att type="integer" name="CategoryID" value="6"/>
    <att type="string" name="PARENT_GO" value=""/>
    <att type="integer" name="EvidenceCutoff" value="0"/>
    <graphics type="CIRCLE" x="189.76774168729847" y="207.56174157416962"/>
  </node>
  <node label="M5926" id="21">
    <att type="string" name="canonicalName" value="M5926"/>
    <att type="string" name="Description" value="HALLMARK MYC TARGETS V1"/>
    <att type="string" name="Category" value="Hallmark Gene Sets"/>
    <att type="real" name="LogP" value="-6.434745703835596"/>
    <att type="real" name="Log(q-value)" value="-4.569480171322222"/>
    <att type="integer" name="GROUP_ID" value="3"/>
    <att type="string" name="Hits" value="LDHA|NME1|RPLP0|RPS3|COX5A"/>
    <att type="real" name="Enrichment" value="32.87173913043478"/>
    <att type="real" name="Z-score" value="12.476083902987215"/>
    <att type="integer" name="#GeneInGOAndHitList" value="5"/>
    <att type="integer" name="#GeneInGO" value="200"/>
    <att type="integer" name="#GeneInHitList" value="23"/>
    <att type="integer" name="#TotalGeneInLibrary" value="30242"/>
    <att type="real" name="%InGO" value="21.73913043478261"/>
    <att type="real" name="STDV %InGO" value="8.60061487037983"/>
    <att type="real" name="BestLogPInGroup" value="-6.434745703835596"/>
    <att type="real" name="BestEnrichmentInGroup" value="32.87173913043478"/>
    <att type="integer" name="FirstInGroupByEnrichment" value="1"/>
    <att type="integer" name="FirstInGroupByLogP" value="1"/>
    <att type="string" name="GeneID" value="3939|4830|6175|6188|9377"/>
    <att type="integer" name="_RANK_" value="1"/>
    <att type="string" name="_PATTERN_" value="M1"/>
    <att type="string" name="CLUSTER_LABEL" value="HALLMARK MYC TARGETS V1"/>
    <att type="integer" name="#COUNT_001" value="5"/>
    <att type="integer" name="_MEMBER_MyList" value="1"/>
    <att type="real" name="_LogP_MyList" value="-6.434745703835596"/>
    <att type="string" name="Gene" value="M5926"/>
    <att type="integer" name="GiniIndex" value="0"/>
    <att type="integer" name="CategoryID" value="23"/>
    <att type="string" name="PARENT_GO" value=""/>
    <att type="integer" name="EvidenceCutoff" value="0"/>
    <graphics type="CIRCLE" x="429.02218620819264" y="340.0429464487076"/>
  </node>
  <node label="R-HSA-156902" id="22">
    <att type="string" name="canonicalName" value="R-HSA-156902"/>
    <att type="string" name="Description" value="Peptide chain elongation"/>
    <att type="string" name="Category" value="Reactome Gene Sets"/>
    <att type="real" name="LogP" value="-17.064186609535817"/>
    <att type="real" name="Log(q-value)" value="-14.057536881065724"/>
    <att type="integer" name="GROUP_ID" value="1"/>
    <att type="string" name="Hits" value="RPL10A|RPL24|RPL27|RPL35A|RPLP0|RPS3|RPS21|RPS27A|RPL35"/>
    <att type="real" name="Enrichment" value="132.96433805569126"/>
    <att type="real" name="Z-score" value="34.396026183455795"/>
    <att type="integer" name="#GeneInGOAndHitList" value="9"/>
    <att type="integer" name="#GeneInGO" value="89"/>
    <att type="integer" name="#GeneInHitList" value="23"/>
    <att type="integer" name="#TotalGeneInLibrary" value="30242"/>
    <att type="real" name="%InGO" value="39.130434782608695"/>
    <att type="real" name="STDV %InGO" value="10.176384751376007"/>
    <att type="real" name="BestLogPInGroup" value="-17.064186609535817"/>
    <att type="real" name="BestEnrichmentInGroup" value="132.96433805569126"/>
    <att type="integer" name="FirstInGroupByEnrichment" value="1"/>
    <att type="integer" name="FirstInGroupByLogP" value="1"/>
    <att type="string" name="GeneID" value="4736|6152|6155|6165|6175|6188|6227|6233|11224"/>
    <att type="integer" name="_RANK_" value="1"/>
    <att type="string" name="_PATTERN_" value="M1"/>
    <att type="string" name="CLUSTER_LABEL" value="Peptide chain elongation"/>
    <att type="integer" name="#COUNT_001" value="9"/>
    <att type="integer" name="_MEMBER_MyList" value="1"/>
    <att type="real" name="_LogP_MyList" value="-17.064186609535817"/>
    <att type="string" name="Gene" value="R-HSA-156902"/>
    <att type="integer" name="GiniIndex" value="0"/>
    <att type="integer" name="CategoryID" value="6"/>
    <att type="string" name="PARENT_GO" value=""/>
    <att type="integer" name="EvidenceCutoff" value="0"/>
    <graphics type="CIRCLE" x="268.9908369158722" y="249.53387170571858"/>
  </node>
  <node label="R-HSA-1428517" id="23">
    <att type="string" name="canonicalName" value="R-HSA-1428517"/>
    <att type="string" name="Description" value="The citric acid (TCA) cycle and respiratory electron transport"/>
    <att type="string" name="Category" value="Reactome Gene Sets"/>
    <att type="real" name="LogP" value="-8.44988061002005"/>
    <att type="real" name="Log(q-value)" value="-6.388320432362708"/>
    <att type="integer" name="GROUP_ID" value="2"/>
    <att type="string" name="Hits" value="COX6A1|COX6B1|COX7B|LDHA|NDUFB2|COX5A"/>
    <att type="real" name="Enrichment" value="44.321446018563755"/>
    <att type="real" name="Z-score" value="15.992321499219097"/>
    <att type="integer" name="#GeneInGOAndHitList" value="6"/>
    <att type="integer" name="#GeneInGO" value="178"/>
    <att type="integer" name="#GeneInHitList" value="23"/>
    <att type="integer" name="#TotalGeneInLibrary" value="30242"/>
    <att type="real" name="%InGO" value="26.08695652173913"/>
    <att type="real" name="STDV %InGO" value="9.156053715170007"/>
    <att type="real" name="BestLogPInGroup" value="-8.44988061002005"/>
    <att type="real" name="BestEnrichmentInGroup" value="146.09661835748793"/>
    <att type="integer" name="FirstInGroupByEnrichment" value="1"/>
    <att type="integer" name="FirstInGroupByLogP" value="1"/>
    <att type="string" name="GeneID" value="1337|1340|1349|3939|4708|9377"/>
    <att type="integer" name="_RANK_" value="1"/>
    <att type="string" name="_PATTERN_" value="M1"/>
    <att type="string" name="CLUSTER_LABEL" value="The citric acid (TCA) cycle and respiratory electron transport"/>
    <att type="integer" name="#COUNT_001" value="6"/>
    <att type="integer" name="_MEMBER_MyList" value="1"/>
    <att type="real" name="_LogP_MyList" value="-8.44988061002005"/>
    <att type="string" name="Gene" value="R-HSA-1428517"/>
    <att type="integer" name="GiniIndex" value="0"/>
    <att type="integer" name="CategoryID" value="6"/>
    <att type="string" name="PARENT_GO" value=""/>
    <att type="integer" name="EvidenceCutoff" value="0"/>
    <graphics type="CIRCLE" x="227.87850136376846" y="206.35860750469004"/>
  </node>
  <node label="WP3888" id="24">
    <att type="string" name="canonicalName" value="WP3888"/>
    <att type="string" name="Description" value="VEGFA-VEGFR2 signaling pathway"/>
    <att type="string" name="Category" value="WikiPathways"/>
    <att type="real" name="LogP" value="-3.506374604174764"/>
    <att type="real" name="Log(q-value)" value="-1.6931380716653992"/>
    <att type="integer" name="GROUP_ID" value="4"/>
    <att type="string" name="Hits" value="LDHA|RPL10A|RPL27|DKK1"/>
    <att type="real" name="Enrichment" value="11.98058829355254"/>
    <att type="real" name="Z-score" value="6.393664226846279"/>
    <att type="integer" name="#GeneInGOAndHitList" value="4"/>
    <att type="integer" name="#GeneInGO" value="439"/>
    <att type="integer" name="#GeneInHitList" value="23"/>
    <att type="integer" name="#TotalGeneInLibrary" value="30242"/>
    <att type="real" name="%InGO" value="17.391304347826086"/>
    <att type="real" name="STDV %InGO" value="7.903419644751181"/>
    <att type="real" name="BestLogPInGroup" value="-3.506374604174764"/>
    <att type="real" name="BestEnrichmentInGroup" value="11.98058829355254"/>
    <att type="integer" name="FirstInGroupByEnrichment" value="1"/>
    <att type="integer" name="FirstInGroupByLogP" value="1"/>
    <att type="string" name="GeneID" value="3939|4736|6155|22943"/>
    <att type="integer" name="_RANK_" value="1"/>
    <att type="string" name="_PATTERN_" value="M1"/>
    <att type="string" name="CLUSTER_LABEL" value="VEGFA-VEGFR2 signaling pathway"/>
    <att type="integer" name="#COUNT_001" value="4"/>
    <att type="integer" name="_MEMBER_MyList" value="1"/>
    <att type="real" name="_LogP_MyList" value="-3.506374604174764"/>
    <att type="string" name="Gene" value="WP3888"/>
    <att type="integer" name="GiniIndex" value="0"/>
    <att type="integer" name="CategoryID" value="27"/>
    <att type="string" name="PARENT_GO" value=""/>
    <att type="integer" name="EvidenceCutoff" value="0"/>
    <graphics type="CIRCLE" x="327.401847962682" y="259.749419267556"/>
  </node>
  <edge label="R-HSA-156902 (pp) R-HSA-192823" source="22" target="1">
    <att type="string" name="canonicalName" value="R-HSA-156902 (pp) R-HSA-192823"/>
    <att type="string" name="interaction" value="pp"/>
    <att type="real" name="SCORE" value="1.0"/>
  </edge>
  <edge label="R-HSA-156902 (pp) WP477" source="22" target="2">
    <att type="string" name="canonicalName" value="R-HSA-156902 (pp) WP477"/>
    <att type="string" name="interaction" value="pp"/>
    <att type="real" name="SCORE" value="1.0"/>
  </edge>
  <edge label="R-HSA-156842 (pp) R-HSA-156902" source="3" target="22">
    <att type="string" name="canonicalName" value="R-HSA-156842 (pp) R-HSA-156902"/>
    <att type="string" name="interaction" value="pp"/>
    <att type="real" name="SCORE" value="1.0"/>
  </edge>
  <edge label="R-HSA-156902 (pp) R-HSA-2408557" source="22" target="4">
    <att type="string" name="canonicalName" value="R-HSA-156902 (pp) R-HSA-2408557"/>
    <att type="string" name="interaction" value="pp"/>
    <att type="real" name="SCORE" value="1.0"/>
  </edge>
  <edge label="R-HSA-156902 (pp) R-HSA-72764" source="22" target="5">
    <att type="string" name="canonicalName" value="R-HSA-156902 (pp) R-HSA-72764"/>
    <att type="string" name="interaction" value="pp"/>
    <att type="real" name="SCORE" value="1.0"/>
  </edge>
  <edge label="R-HSA-156902 (pp) R-HSA-975956" source="22" target="6">
    <att type="string" name="canonicalName" value="R-HSA-156902 (pp) R-HSA-975956"/>
    <att type="string" name="interaction" value="pp"/>
    <att type="real" name="SCORE" value="1.0"/>
  </edge>
  <edge label="R-HSA-156902 (pp) R-HSA-72689" source="22" target="7">
    <att type="string" name="canonicalName" value="R-HSA-156902 (pp) R-HSA-72689"/>
    <att type="string" name="interaction" value="pp"/>
    <att type="real" name="SCORE" value="1.0"/>
  </edge>
  <edge label="R-HSA-156902 (pp) R-HSA-9633012" source="22" target="8">
    <att type="string" name="canonicalName" value="R-HSA-156902 (pp) R-HSA-9633012"/>
    <att type="string" name="interaction" value="pp"/>
    <att type="real" name="SCORE" value="1.0"/>
  </edge>
  <edge label="R-HSA-156827 (pp) R-HSA-156902" source="9" target="22">
    <att type="string" name="canonicalName" value="R-HSA-156827 (pp) R-HSA-156902"/>
    <att type="string" name="interaction" value="pp"/>
    <att type="real" name="SCORE" value="1.0"/>
  </edge>
  <edge label="R-HSA-192823 (pp) WP477" source="1" target="2">
    <att type="string" name="canonicalName" value="R-HSA-192823 (pp) WP477"/>
    <att type="string" name="interaction" value="pp"/>
    <att type="real" name="SCORE" value="1.0"/>
  </edge>
  <edge label="R-HSA-156842 (pp) R-HSA-192823" source="3" target="1">
    <att type="string" name="canonicalName" value="R-HSA-156842 (pp) R-HSA-192823"/>
    <att type="string" name="interaction" value="pp"/>
    <att type="real" name="SCORE" value="1.0"/>
  </edge>
  <edge label="R-HSA-192823 (pp) R-HSA-2408557" source="1" target="4">
    <att type="string" name="canonicalName" value="R-HSA-192823 (pp) R-HSA-2408557"/>
    <att type="string" name="interaction" value="pp"/>
    <att type="real" name="SCORE" value="1.0"/>
  </edge>
  <edge label="R-HSA-192823 (pp) R-HSA-72764" source="1" target="5">
    <att type="string" name="canonicalName" value="R-HSA-192823 (pp) R-HSA-72764"/>
    <att type="string" name="interaction" value="pp"/>
    <att type="real" name="SCORE" value="1.0"/>
  </edge>
  <edge label="R-HSA-192823 (pp) R-HSA-975956" source="1" target="6">
    <att type="string" name="canonicalName" value="R-HSA-192823 (pp) R-HSA-975956"/>
    <att type="string" name="interaction" value="pp"/>
    <att type="real" name="SCORE" value="1.0"/>
  </edge>
  <edge label="R-HSA-192823 (pp) R-HSA-72689" source="1" target="7">
    <att type="string" name="canonicalName" value="R-HSA-192823 (pp) R-HSA-72689"/>
    <att type="string" name="interaction" value="pp"/>
    <att type="real" name="SCORE" value="1.0"/>
  </edge>
  <edge label="R-HSA-192823 (pp) R-HSA-9633012" source="1" target="8">
    <att type="string" name="canonicalName" value="R-HSA-192823 (pp) R-HSA-9633012"/>
    <att type="string" name="interaction" value="pp"/>
    <att type="real" name="SCORE" value="1.0"/>
  </edge>
  <edge label="R-HSA-156827 (pp) R-HSA-192823" source="9" target="1">
    <att type="string" name="canonicalName" value="R-HSA-156827 (pp) R-HSA-192823"/>
    <att type="string" name="interaction" value="pp"/>
    <att type="real" name="SCORE" value="1.0"/>
  </edge>
  <edge label="R-HSA-156842 (pp) WP477" source="3" target="2">
    <att type="string" name="canonicalName" value="R-HSA-156842 (pp) WP477"/>
    <att type="string" name="interaction" value="pp"/>
    <att type="real" name="SCORE" value="1.0"/>
  </edge>
  <edge label="R-HSA-2408557 (pp) WP477" source="4" target="2">
    <att type="string" name="canonicalName" value="R-HSA-2408557 (pp) WP477"/>
    <att type="string" name="interaction" value="pp"/>
    <att type="real" name="SCORE" value="1.0"/>
  </edge>
  <edge label="R-HSA-72764 (pp) WP477" source="5" target="2">
    <att type="string" name="canonicalName" value="R-HSA-72764 (pp) WP477"/>
    <att type="string" name="interaction" value="pp"/>
    <att type="real" name="SCORE" value="1.0"/>
  </edge>
  <edge label="R-HSA-975956 (pp) WP477" source="6" target="2">
    <att type="string" name="canonicalName" value="R-HSA-975956 (pp) WP477"/>
    <att type="string" name="interaction" value="pp"/>
    <att type="real" name="SCORE" value="1.0"/>
  </edge>
  <edge label="R-HSA-72689 (pp) WP477" source="7" target="2">
    <att type="string" name="canonicalName" value="R-HSA-72689 (pp) WP477"/>
    <att type="string" name="interaction" value="pp"/>
    <att type="real" name="SCORE" value="1.0"/>
  </edge>
  <edge label="R-HSA-9633012 (pp) WP477" source="8" target="2">
    <att type="string" name="canonicalName" value="R-HSA-9633012 (pp) WP477"/>
    <att type="string" name="interaction" value="pp"/>
    <att type="real" name="SCORE" value="1.0"/>
  </edge>
  <edge label="R-HSA-156827 (pp) WP477" source="9" target="2">
    <att type="string" name="canonicalName" value="R-HSA-156827 (pp) WP477"/>
    <att type="string" name="interaction" value="pp"/>
    <att type="real" name="SCORE" value="1.0"/>
  </edge>
  <edge label="R-HSA-156842 (pp) R-HSA-2408557" source="3" target="4">
    <att type="string" name="canonicalName" value="R-HSA-156842 (pp) R-HSA-2408557"/>
    <att type="string" name="interaction" value="pp"/>
    <att type="real" name="SCORE" value="1.0"/>
  </edge>
  <edge label="R-HSA-156842 (pp) R-HSA-72764" source="3" target="5">
    <att type="string" name="canonicalName" value="R-HSA-156842 (pp) R-HSA-72764"/>
    <att type="string" name="interaction" value="pp"/>
    <att type="real" name="SCORE" value="1.0"/>
  </edge>
  <edge label="R-HSA-156842 (pp) R-HSA-975956" source="3" target="6">
    <att type="string" name="canonicalName" value="R-HSA-156842 (pp) R-HSA-975956"/>
    <att type="string" name="interaction" value="pp"/>
    <att type="real" name="SCORE" value="1.0"/>
  </edge>
  <edge label="R-HSA-156842 (pp) R-HSA-72689" source="3" target="7">
    <att type="string" name="canonicalName" value="R-HSA-156842 (pp) R-HSA-72689"/>
    <att type="string" name="interaction" value="pp"/>
    <att type="real" name="SCORE" value="1.0"/>
  </edge>
  <edge label="R-HSA-156842 (pp) R-HSA-9633012" source="3" target="8">
    <att type="string" name="canonicalName" value="R-HSA-156842 (pp) R-HSA-9633012"/>
    <att type="string" name="interaction" value="pp"/>
    <att type="real" name="SCORE" value="1.0"/>
  </edge>
  <edge label="R-HSA-156827 (pp) R-HSA-156842" source="9" target="3">
    <att type="string" name="canonicalName" value="R-HSA-156827 (pp) R-HSA-156842"/>
    <att type="string" name="interaction" value="pp"/>
    <att type="real" name="SCORE" value="1.0"/>
  </edge>
  <edge label="R-HSA-2408557 (pp) R-HSA-72764" source="4" target="5">
    <att type="string" name="canonicalName" value="R-HSA-2408557 (pp) R-HSA-72764"/>
    <att type="string" name="interaction" value="pp"/>
    <att type="real" name="SCORE" value="1.0"/>
  </edge>
  <edge label="R-HSA-2408557 (pp) R-HSA-975956" source="4" target="6">
    <att type="string" name="canonicalName" value="R-HSA-2408557 (pp) R-HSA-975956"/>
    <att type="string" name="interaction" value="pp"/>
    <att type="real" name="SCORE" value="1.0"/>
  </edge>
  <edge label="R-HSA-2408557 (pp) R-HSA-72689" source="4" target="7">
    <att type="string" name="canonicalName" value="R-HSA-2408557 (pp) R-HSA-72689"/>
    <att type="string" name="interaction" value="pp"/>
    <att type="real" name="SCORE" value="1.0"/>
  </edge>
  <edge label="R-HSA-2408557 (pp) R-HSA-9633012" source="4" target="8">
    <att type="string" name="canonicalName" value="R-HSA-2408557 (pp) R-HSA-9633012"/>
    <att type="string" name="interaction" value="pp"/>
    <att type="real" name="SCORE" value="1.0"/>
  </edge>
  <edge label="R-HSA-156827 (pp) R-HSA-2408557" source="9" target="4">
    <att type="string" name="canonicalName" value="R-HSA-156827 (pp) R-HSA-2408557"/>
    <att type="string" name="interaction" value="pp"/>
    <att type="real" name="SCORE" value="1.0"/>
  </edge>
  <edge label="R-HSA-72764 (pp) R-HSA-975956" source="5" target="6">
    <att type="string" name="canonicalName" value="R-HSA-72764 (pp) R-HSA-975956"/>
    <att type="string" name="interaction" value="pp"/>
    <att type="real" name="SCORE" value="1.0"/>
  </edge>
  <edge label="R-HSA-72689 (pp) R-HSA-72764" source="7" target="5">
    <att type="string" name="canonicalName" value="R-HSA-72689 (pp) R-HSA-72764"/>
    <att type="string" name="interaction" value="pp"/>
    <att type="real" name="SCORE" value="1.0"/>
  </edge>
  <edge label="R-HSA-72764 (pp) R-HSA-9633012" source="5" target="8">
    <att type="string" name="canonicalName" value="R-HSA-72764 (pp) R-HSA-9633012"/>
    <att type="string" name="interaction" value="pp"/>
    <att type="real" name="SCORE" value="1.0"/>
  </edge>
  <edge label="R-HSA-156827 (pp) R-HSA-72764" source="9" target="5">
    <att type="string" name="canonicalName" value="R-HSA-156827 (pp) R-HSA-72764"/>
    <att type="string" name="interaction" value="pp"/>
    <att type="real" name="SCORE" value="1.0"/>
  </edge>
  <edge label="R-HSA-72689 (pp) R-HSA-975956" source="7" target="6">
    <att type="string" name="canonicalName" value="R-HSA-72689 (pp) R-HSA-975956"/>
    <att type="string" name="interaction" value="pp"/>
    <att type="real" name="SCORE" value="1.0"/>
  </edge>
  <edge label="R-HSA-9633012 (pp) R-HSA-975956" source="8" target="6">
    <att type="string" name="canonicalName" value="R-HSA-9633012 (pp) R-HSA-975956"/>
    <att type="string" name="interaction" value="pp"/>
    <att type="real" name="SCORE" value="1.0"/>
  </edge>
  <edge label="R-HSA-156827 (pp) R-HSA-975956" source="9" target="6">
    <att type="string" name="canonicalName" value="R-HSA-156827 (pp) R-HSA-975956"/>
    <att type="string" name="interaction" value="pp"/>
    <att type="real" name="SCORE" value="1.0"/>
  </edge>
  <edge label="R-HSA-72689 (pp) R-HSA-9633012" source="7" target="8">
    <att type="string" name="canonicalName" value="R-HSA-72689 (pp) R-HSA-9633012"/>
    <att type="string" name="interaction" value="pp"/>
    <att type="real" name="SCORE" value="1.0"/>
  </edge>
  <edge label="R-HSA-156827 (pp) R-HSA-72689" source="9" target="7">
    <att type="string" name="canonicalName" value="R-HSA-156827 (pp) R-HSA-72689"/>
    <att type="string" name="interaction" value="pp"/>
    <att type="real" name="SCORE" value="1.0"/>
  </edge>
  <edge label="R-HSA-156827 (pp) R-HSA-9633012" source="9" target="8">
    <att type="string" name="canonicalName" value="R-HSA-156827 (pp) R-HSA-9633012"/>
    <att type="string" name="interaction" value="pp"/>
    <att type="real" name="SCORE" value="1.0"/>
  </edge>
  <edge label="M5936 (pp) R-HSA-1428517" source="10" target="23">
    <att type="string" name="canonicalName" value="M5936 (pp) R-HSA-1428517"/>
    <att type="string" name="interaction" value="pp"/>
    <att type="real" name="SCORE" value="1.0"/>
  </edge>
  <edge label="R-HSA-1428517 (pp) R-HSA-611105" source="23" target="11">
    <att type="string" name="canonicalName" value="R-HSA-1428517 (pp) R-HSA-611105"/>
    <att type="string" name="interaction" value="pp"/>
    <att type="real" name="SCORE" value="0.8724832214781362"/>
  </edge>
  <edge label="R-HSA-1428517 (pp) WP4922" source="23" target="12">
    <att type="string" name="canonicalName" value="R-HSA-1428517 (pp) WP4922"/>
    <att type="string" name="interaction" value="pp"/>
    <att type="real" name="SCORE" value="0.7323943662007637"/>
  </edge>
  <edge label="R-HSA-1428517 (pp) WP111" source="23" target="13">
    <att type="string" name="canonicalName" value="R-HSA-1428517 (pp) WP111"/>
    <att type="string" name="interaction" value="pp"/>
    <att type="real" name="SCORE" value="0.8724832214781362"/>
  </edge>
  <edge label="R-HSA-1428517 (pp) R-HSA-9707564" source="23" target="14">
    <att type="string" name="canonicalName" value="R-HSA-1428517 (pp) R-HSA-9707564"/>
    <att type="string" name="interaction" value="pp"/>
    <att type="real" name="SCORE" value="0.6174496644344084"/>
  </edge>
  <edge label="R-HSA-1428517 (pp) R-HSA-163200" source="23" target="15">
    <att type="string" name="canonicalName" value="R-HSA-1428517 (pp) R-HSA-163200"/>
    <att type="string" name="interaction" value="pp"/>
    <att type="real" name="SCORE" value="0.8724832214781362"/>
  </edge>
  <edge label="R-HSA-1428517 (pp) ko00190" source="23" target="16">
    <att type="string" name="canonicalName" value="R-HSA-1428517 (pp) ko00190"/>
    <att type="string" name="interaction" value="pp"/>
    <att type="real" name="SCORE" value="0.8724832214781362"/>
  </edge>
  <edge label="R-HSA-1428517 (pp) hsa05012" source="23" target="17">
    <att type="string" name="canonicalName" value="R-HSA-1428517 (pp) hsa05012"/>
    <att type="string" name="interaction" value="pp"/>
    <att type="real" name="SCORE" value="0.8724832214781362"/>
  </edge>
  <edge label="R-HSA-1428517 (pp) ko04932" source="23" target="18">
    <att type="string" name="canonicalName" value="R-HSA-1428517 (pp) ko04932"/>
    <att type="string" name="interaction" value="pp"/>
    <att type="real" name="SCORE" value="0.8724832214781362"/>
  </edge>
  <edge label="M5936 (pp) R-HSA-611105" source="10" target="11">
    <att type="string" name="canonicalName" value="M5936 (pp) R-HSA-611105"/>
    <att type="string" name="interaction" value="pp"/>
    <att type="real" name="SCORE" value="0.8724832214781362"/>
  </edge>
  <edge label="M5936 (pp) WP4922" source="10" target="12">
    <att type="string" name="canonicalName" value="M5936 (pp) WP4922"/>
    <att type="string" name="interaction" value="pp"/>
    <att type="real" name="SCORE" value="0.7323943662007637"/>
  </edge>
  <edge label="M5936 (pp) WP111" source="10" target="13">
    <att type="string" name="canonicalName" value="M5936 (pp) WP111"/>
    <att type="string" name="interaction" value="pp"/>
    <att type="real" name="SCORE" value="0.8724832214781362"/>
  </edge>
  <edge label="M5936 (pp) R-HSA-9707564" source="10" target="14">
    <att type="string" name="canonicalName" value="M5936 (pp) R-HSA-9707564"/>
    <att type="string" name="interaction" value="pp"/>
    <att type="real" name="SCORE" value="0.6174496644344084"/>
  </edge>
  <edge label="M5936 (pp) R-HSA-163200" source="10" target="15">
    <att type="string" name="canonicalName" value="M5936 (pp) R-HSA-163200"/>
    <att type="string" name="interaction" value="pp"/>
    <att type="real" name="SCORE" value="0.8724832214781362"/>
  </edge>
  <edge label="M5936 (pp) ko00190" source="10" target="16">
    <att type="string" name="canonicalName" value="M5936 (pp) ko00190"/>
    <att type="string" name="interaction" value="pp"/>
    <att type="real" name="SCORE" value="0.8724832214781362"/>
  </edge>
  <edge label="M5936 (pp) hsa05012" source="10" target="17">
    <att type="string" name="canonicalName" value="M5936 (pp) hsa05012"/>
    <att type="string" name="interaction" value="pp"/>
    <att type="real" name="SCORE" value="0.8724832214781362"/>
  </edge>
  <edge label="M5936 (pp) ko04932" source="10" target="18">
    <att type="string" name="canonicalName" value="M5936 (pp) ko04932"/>
    <att type="string" name="interaction" value="pp"/>
    <att type="real" name="SCORE" value="0.8724832214781362"/>
  </edge>
  <edge label="R-HSA-611105 (pp) WP4922" source="11" target="12">
    <att type="string" name="canonicalName" value="R-HSA-611105 (pp) WP4922"/>
    <att type="string" name="interaction" value="pp"/>
    <att type="real" name="SCORE" value="0.8549618320631723"/>
  </edge>
  <edge label="R-HSA-611105 (pp) WP111" source="11" target="13">
    <att type="string" name="canonicalName" value="R-HSA-611105 (pp) WP111"/>
    <att type="string" name="interaction" value="pp"/>
    <att type="real" name="SCORE" value="1.0"/>
  </edge>
  <edge label="R-HSA-611105 (pp) R-HSA-9707564" source="11" target="14">
    <att type="string" name="canonicalName" value="R-HSA-611105 (pp) R-HSA-9707564"/>
    <att type="string" name="interaction" value="pp"/>
    <att type="real" name="SCORE" value="0.7285714285751123"/>
  </edge>
  <edge label="R-HSA-163200 (pp) R-HSA-611105" source="15" target="11">
    <att type="string" name="canonicalName" value="R-HSA-163200 (pp) R-HSA-611105"/>
    <att type="string" name="interaction" value="pp"/>
    <att type="real" name="SCORE" value="1.0"/>
  </edge>
  <edge label="R-HSA-611105 (pp) ko00190" source="11" target="16">
    <att type="string" name="canonicalName" value="R-HSA-611105 (pp) ko00190"/>
    <att type="string" name="interaction" value="pp"/>
    <att type="real" name="SCORE" value="1.0"/>
  </edge>
  <edge label="R-HSA-611105 (pp) hsa05012" source="11" target="17">
    <att type="string" name="canonicalName" value="R-HSA-611105 (pp) hsa05012"/>
    <att type="string" name="interaction" value="pp"/>
    <att type="real" name="SCORE" value="1.0"/>
  </edge>
  <edge label="R-HSA-611105 (pp) ko04932" source="11" target="18">
    <att type="string" name="canonicalName" value="R-HSA-611105 (pp) ko04932"/>
    <att type="string" name="interaction" value="pp"/>
    <att type="real" name="SCORE" value="1.0"/>
  </edge>
  <edge label="WP111 (pp) WP4922" source="13" target="12">
    <att type="string" name="canonicalName" value="WP111 (pp) WP4922"/>
    <att type="string" name="interaction" value="pp"/>
    <att type="real" name="SCORE" value="0.8549618320631723"/>
  </edge>
  <edge label="R-HSA-9707564 (pp) WP4922" source="14" target="12">
    <att type="string" name="canonicalName" value="R-HSA-9707564 (pp) WP4922"/>
    <att type="string" name="interaction" value="pp"/>
    <att type="real" name="SCORE" value="0.8549618320631723"/>
  </edge>
  <edge label="R-HSA-163200 (pp) WP4922" source="15" target="12">
    <att type="string" name="canonicalName" value="R-HSA-163200 (pp) WP4922"/>
    <att type="string" name="interaction" value="pp"/>
    <att type="real" name="SCORE" value="0.8549618320631723"/>
  </edge>
  <edge label="WP4922 (pp) ko00190" source="12" target="16">
    <att type="string" name="canonicalName" value="WP4922 (pp) ko00190"/>
    <att type="string" name="interaction" value="pp"/>
    <att type="real" name="SCORE" value="0.8549618320631723"/>
  </edge>
  <edge label="WP4922 (pp) hsa05012" source="12" target="17">
    <att type="string" name="canonicalName" value="WP4922 (pp) hsa05012"/>
    <att type="string" name="interaction" value="pp"/>
    <att type="real" name="SCORE" value="0.8549618320631723"/>
  </edge>
  <edge label="WP4922 (pp) ko04932" source="12" target="18">
    <att type="string" name="canonicalName" value="WP4922 (pp) ko04932"/>
    <att type="string" name="interaction" value="pp"/>
    <att type="real" name="SCORE" value="0.8549618320631723"/>
  </edge>
  <edge label="R-HSA-9707564 (pp) WP111" source="14" target="13">
    <att type="string" name="canonicalName" value="R-HSA-9707564 (pp) WP111"/>
    <att type="string" name="interaction" value="pp"/>
    <att type="real" name="SCORE" value="0.7285714285751123"/>
  </edge>
  <edge label="R-HSA-163200 (pp) WP111" source="15" target="13">
    <att type="string" name="canonicalName" value="R-HSA-163200 (pp) WP111"/>
    <att type="string" name="interaction" value="pp"/>
    <att type="real" name="SCORE" value="1.0"/>
  </edge>
  <edge label="WP111 (pp) ko00190" source="13" target="16">
    <att type="string" name="canonicalName" value="WP111 (pp) ko00190"/>
    <att type="string" name="interaction" value="pp"/>
    <att type="real" name="SCORE" value="1.0"/>
  </edge>
  <edge label="WP111 (pp) hsa05012" source="13" target="17">
    <att type="string" name="canonicalName" value="WP111 (pp) hsa05012"/>
    <att type="string" name="interaction" value="pp"/>
    <att type="real" name="SCORE" value="1.0"/>
  </edge>
  <edge label="WP111 (pp) ko04932" source="13" target="18">
    <att type="string" name="canonicalName" value="WP111 (pp) ko04932"/>
    <att type="string" name="interaction" value="pp"/>
    <att type="real" name="SCORE" value="1.0"/>
  </edge>
  <edge label="R-HSA-163200 (pp) R-HSA-9707564" source="15" target="14">
    <att type="string" name="canonicalName" value="R-HSA-163200 (pp) R-HSA-9707564"/>
    <att type="string" name="interaction" value="pp"/>
    <att type="real" name="SCORE" value="0.7285714285751123"/>
  </edge>
  <edge label="R-HSA-9707564 (pp) ko00190" source="14" target="16">
    <att type="string" name="canonicalName" value="R-HSA-9707564 (pp) ko00190"/>
    <att type="string" name="interaction" value="pp"/>
    <att type="real" name="SCORE" value="0.7285714285751123"/>
  </edge>
  <edge label="R-HSA-9707564 (pp) hsa05012" source="14" target="17">
    <att type="string" name="canonicalName" value="R-HSA-9707564 (pp) hsa05012"/>
    <att type="string" name="interaction" value="pp"/>
    <att type="real" name="SCORE" value="0.7285714285751123"/>
  </edge>
  <edge label="R-HSA-9707564 (pp) ko04932" source="14" target="18">
    <att type="string" name="canonicalName" value="R-HSA-9707564 (pp) ko04932"/>
    <att type="string" name="interaction" value="pp"/>
    <att type="real" name="SCORE" value="0.7285714285751123"/>
  </edge>
  <edge label="R-HSA-163200 (pp) ko00190" source="15" target="16">
    <att type="string" name="canonicalName" value="R-HSA-163200 (pp) ko00190"/>
    <att type="string" name="interaction" value="pp"/>
    <att type="real" name="SCORE" value="1.0"/>
  </edge>
  <edge label="R-HSA-163200 (pp) hsa05012" source="15" target="17">
    <att type="string" name="canonicalName" value="R-HSA-163200 (pp) hsa05012"/>
    <att type="string" name="interaction" value="pp"/>
    <att type="real" name="SCORE" value="1.0"/>
  </edge>
  <edge label="R-HSA-163200 (pp) ko04932" source="15" target="18">
    <att type="string" name="canonicalName" value="R-HSA-163200 (pp) ko04932"/>
    <att type="string" name="interaction" value="pp"/>
    <att type="real" name="SCORE" value="1.0"/>
  </edge>
  <edge label="hsa05012 (pp) ko00190" source="17" target="16">
    <att type="string" name="canonicalName" value="hsa05012 (pp) ko00190"/>
    <att type="string" name="interaction" value="pp"/>
    <att type="real" name="SCORE" value="1.0"/>
  </edge>
  <edge label="ko00190 (pp) ko04932" source="16" target="18">
    <att type="string" name="canonicalName" value="ko00190 (pp) ko04932"/>
    <att type="string" name="interaction" value="pp"/>
    <att type="real" name="SCORE" value="1.0"/>
  </edge>
  <edge label="hsa05012 (pp) ko04932" source="17" target="18">
    <att type="string" name="canonicalName" value="hsa05012 (pp) ko04932"/>
    <att type="string" name="interaction" value="pp"/>
    <att type="real" name="SCORE" value="1.0"/>
  </edge>
  <edge label="R-HSA-449147 (pp) R-HSA-5663202" source="19" target="20">
    <att type="string" name="canonicalName" value="R-HSA-449147 (pp) R-HSA-5663202"/>
    <att type="string" name="interaction" value="pp"/>
    <att type="real" name="SCORE" value="0.6041666666745008"/>
  </edge>
  <edge label="M5926 (pp) M5926" source="21" target="21">
    <att type="string" name="canonicalName" value="M5926 (pp) M5926"/>
    <att type="string" name="interaction" value="pp"/>
    <att type="real" name="SCORE" value="1.0"/>
  </edge>
  <edge label="WP3888 (pp) WP3888" source="24" target="24">
    <att type="string" name="canonicalName" value="WP3888 (pp) WP3888"/>
    <att type="string" name="interaction" value="pp"/>
    <att type="real" name="SCORE" value="1.0"/>
  </edge>
</graph>
