# Supplementary material for: Simultaneous Presentation of Multiple Myeloma and Lung Cancer: Case Report and Gene Bioinformatics Analysis
Source: Front Oncol. 2022 Jun 13;12:859735. doi: 10.3389/fonc.2022.859735 (PMC9235397; doi:10.3389/fonc.2022.859735)
Supplement: Supplementary file 1 [file DataSheet_1.zip › The bioinformatic analysis of MM and lung cancer supplementary materials/Enrichment analysis/23╕÷DEG/metascape/Enrichment_GO/GO_AllLists.csv]

Category	CategoryID	GO	Description	PARENT_GO	LogP	Enrichment	Z-score	#TotalGeneInLibrary	#GeneInGO	#GeneInHitList	#GeneInGOAndHitList	%InGO	STDV %InGO	GeneID	Hits	Log(q-value)	GeneList
Reactome Gene Sets	6	R-HSA-156902	Peptide chain elongation		-17	1.3e+02	34	30242	89	23	9	39	10	4736|6152|6155|6165|6175|6188|6227|6233|11224	RPL10A|RPL24|RPL27|RPL35A|RPLP0|RPS3|RPS21|RPS27A|RPL35	-14	MyList
Reactome Gene Sets	6	R-HSA-192823	Viral mRNA Translation		-17	1.3e+02	34	30242	89	23	9	39	10	4736|6152|6155|6165|6175|6188|6227|6233|11224	RPL10A|RPL24|RPL27|RPL35A|RPLP0|RPS3|RPS21|RPS27A|RPL35	-14	MyList
WikiPathways	27	WP477	Cytoplasmic ribosomal proteins		-17	1.3e+02	34	30242	90	23	9	39	10	4736|6152|6155|6165|6175|6188|6227|6233|11224	RPL10A|RPL24|RPL27|RPL35A|RPLP0|RPS3|RPS21|RPS27A|RPL35	-14	MyList
Reactome Gene Sets	6	R-HSA-156842	Eukaryotic Translation Elongation		-17	1.3e+02	34	30242	93	23	9	39	10	4736|6152|6155|6165|6175|6188|6227|6233|11224	RPL10A|RPL24|RPL27|RPL35A|RPLP0|RPS3|RPS21|RPS27A|RPL35	-14	MyList
Reactome Gene Sets	6	R-HSA-2408557	Selenocysteine synthesis		-17	1.3e+02	34	30242	93	23	9	39	10	4736|6152|6155|6165|6175|6188|6227|6233|11224	RPL10A|RPL24|RPL27|RPL35A|RPLP0|RPS3|RPS21|RPS27A|RPL35	-14	MyList
Reactome Gene Sets	6	R-HSA-72764	Eukaryotic Translation Termination		-17	1.3e+02	34	30242	93	23	9	39	10	4736|6152|6155|6165|6175|6188|6227|6233|11224	RPL10A|RPL24|RPL27|RPL35A|RPLP0|RPS3|RPS21|RPS27A|RPL35	-14	MyList
Reactome Gene Sets	6	R-HSA-975956	Nonsense Mediated Decay (NMD) independent of the Exon Junction Complex (EJC)		-17	1.2e+02	33	30242	95	23	9	39	10	4736|6152|6155|6165|6175|6188|6227|6233|11224	RPL10A|RPL24|RPL27|RPL35A|RPLP0|RPS3|RPS21|RPS27A|RPL35	-14	MyList
Reactome Gene Sets	6	R-HSA-72689	Formation of a pool of free 40S subunits		-17	1.2e+02	32	30242	101	23	9	39	10	4736|6152|6155|6165|6175|6188|6227|6233|11224	RPL10A|RPL24|RPL27|RPL35A|RPLP0|RPS3|RPS21|RPS27A|RPL35	-14	MyList
Reactome Gene Sets	6	R-HSA-9633012	Response of EIF2AK4 (GCN2) to amino acid deficiency		-17	1.2e+02	32	30242	101	23	9	39	10	4736|6152|6155|6165|6175|6188|6227|6233|11224	RPL10A|RPL24|RPL27|RPL35A|RPLP0|RPS3|RPS21|RPS27A|RPL35	-14	MyList
Reactome Gene Sets	6	R-HSA-156827	L13a-mediated translational silencing of Ceruloplasmin expression		-16	1.1e+02	31	30242	111	23	9	39	10	4736|6152|6155|6165|6175|6188|6227|6233|11224	RPL10A|RPL24|RPL27|RPL35A|RPLP0|RPS3|RPS21|RPS27A|RPL35	-14	MyList
Reactome Gene Sets	6	R-HSA-72706	GTP hydrolysis and joining of the 60S ribosomal subunit		-16	1.1e+02	31	30242	112	23	9	39	10	4736|6152|6155|6165|6175|6188|6227|6233|11224	RPL10A|RPL24|RPL27|RPL35A|RPLP0|RPS3|RPS21|RPS27A|RPL35	-14	MyList
Reactome Gene Sets	6	R-HSA-1799339	SRP-dependent cotranslational protein targeting to membrane		-16	1.1e+02	31	30242	112	23	9	39	10	4736|6152|6155|6165|6175|6188|6227|6233|11224	RPL10A|RPL24|RPL27|RPL35A|RPLP0|RPS3|RPS21|RPS27A|RPL35	-14	MyList
Reactome Gene Sets	6	R-HSA-927802	Nonsense-Mediated Decay (NMD)		-16	1e+02	30	30242	115	23	9	39	10	4736|6152|6155|6165|6175|6188|6227|6233|11224	RPL10A|RPL24|RPL27|RPL35A|RPLP0|RPS3|RPS21|RPS27A|RPL35	-14	MyList
Reactome Gene Sets	6	R-HSA-975957	Nonsense Mediated Decay (NMD) enhanced by the Exon Junction Complex (EJC)		-16	1e+02	30	30242	115	23	9	39	10	4736|6152|6155|6165|6175|6188|6227|6233|11224	RPL10A|RPL24|RPL27|RPL35A|RPLP0|RPS3|RPS21|RPS27A|RPL35	-14	MyList
Reactome Gene Sets	6	R-HSA-2408522	Selenoamino acid metabolism		-16	1e+02	30	30242	118	23	9	39	10	4736|6152|6155|6165|6175|6188|6227|6233|11224	RPL10A|RPL24|RPL27|RPL35A|RPLP0|RPS3|RPS21|RPS27A|RPL35	-14	MyList
Reactome Gene Sets	6	R-HSA-72737	Cap-dependent Translation Initiation		-16	99	30	30242	119	23	9	39	10	4736|6152|6155|6165|6175|6188|6227|6233|11224	RPL10A|RPL24|RPL27|RPL35A|RPLP0|RPS3|RPS21|RPS27A|RPL35	-14	MyList
Reactome Gene Sets	6	R-HSA-72613	Eukaryotic Translation Initiation		-16	99	30	30242	119	23	9	39	10	4736|6152|6155|6165|6175|6188|6227|6233|11224	RPL10A|RPL24|RPL27|RPL35A|RPLP0|RPS3|RPS21|RPS27A|RPL35	-14	MyList
Reactome Gene Sets	6	R-HSA-168273	Influenza Viral RNA Transcription and Replication		-15	88	28	30242	135	23	9	39	10	4736|6152|6155|6165|6175|6188|6227|6233|11224	RPL10A|RPL24|RPL27|RPL35A|RPLP0|RPS3|RPS21|RPS27A|RPL35	-13	MyList
Reactome Gene Sets	6	R-HSA-2262752	Cellular responses to stress		-15	23	17	30242	757	23	13	57	10	1337|1340|1349|4736|6152|6155|6165|6175|6188|6227|6233|9377|11224	COX6A1|COX6B1|COX7B|RPL10A|RPL24|RPL27|RPL35A|RPLP0|RPS3|RPS21|RPS27A|COX5A|RPL35	-13	MyList
KEGG Pathway	24	ko03010	Ribosome		-15	77	26	30242	153	23	9	39	10	4736|6152|6155|6165|6175|6188|6227|6233|11224	RPL10A|RPL24|RPL27|RPL35A|RPLP0|RPS3|RPS21|RPS27A|RPL35	-13	MyList
Reactome Gene Sets	6	R-HSA-168255	Influenza Infection		-15	76	26	30242	156	23	9	39	10	4736|6152|6155|6165|6175|6188|6227|6233|11224	RPL10A|RPL24|RPL27|RPL35A|RPLP0|RPS3|RPS21|RPS27A|RPL35	-13	MyList
Reactome Gene Sets	6	R-HSA-9711097	Cellular response to starvation		-15	76	26	30242	156	23	9	39	10	4736|6152|6155|6165|6175|6188|6227|6233|11224	RPL10A|RPL24|RPL27|RPL35A|RPLP0|RPS3|RPS21|RPS27A|RPL35	-13	MyList
Reactome Gene Sets	6	R-HSA-8953897	Cellular responses to stimuli		-15	22	16	30242	771	23	13	57	10	1337|1340|1349|4736|6152|6155|6165|6175|6188|6227|6233|9377|11224	COX6A1|COX6B1|COX7B|RPL10A|RPL24|RPL27|RPL35A|RPLP0|RPS3|RPS21|RPS27A|COX5A|RPL35	-13	MyList
KEGG Pathway	24	hsa03010	Ribosome		-15	73	25	30242	163	23	9	39	10	4736|6152|6155|6165|6175|6188|6227|6233|11224	RPL10A|RPL24|RPL27|RPL35A|RPLP0|RPS3|RPS21|RPS27A|RPL35	-12	MyList
Reactome Gene Sets	6	R-HSA-9010553	Regulation of expression of SLITs and ROBOs		-14	69	25	30242	171	23	9	39	10	4736|6152|6155|6165|6175|6188|6227|6233|11224	RPL10A|RPL24|RPL27|RPL35A|RPLP0|RPS3|RPS21|RPS27A|RPL35	-12	MyList
Reactome Gene Sets	6	R-HSA-6791226	Major pathway of rRNA processing in the nucleolus and cytosol		-14	64	24	30242	184	23	9	39	10	4736|6152|6155|6165|6175|6188|6227|6233|11224	RPL10A|RPL24|RPL27|RPL35A|RPLP0|RPS3|RPS21|RPS27A|RPL35	-12	MyList
Reactome Gene Sets	6	R-HSA-8868773	rRNA processing in the nucleus and cytosol		-14	61	23	30242	194	23	9	39	10	4736|6152|6155|6165|6175|6188|6227|6233|11224	RPL10A|RPL24|RPL27|RPL35A|RPLP0|RPS3|RPS21|RPS27A|RPL35	-12	MyList
Reactome Gene Sets	6	R-HSA-72312	rRNA processing		-14	58	23	30242	204	23	9	39	10	4736|6152|6155|6165|6175|6188|6227|6233|11224	RPL10A|RPL24|RPL27|RPL35A|RPLP0|RPS3|RPS21|RPS27A|RPL35	-12	MyList
Reactome Gene Sets	6	R-HSA-376176	Signaling by ROBO receptors		-13	54	22	30242	218	23	9	39	10	4736|6152|6155|6165|6175|6188|6227|6233|11224	RPL10A|RPL24|RPL27|RPL35A|RPLP0|RPS3|RPS21|RPS27A|RPL35	-11	MyList
Reactome Gene Sets	6	R-HSA-72766	Translation		-12	41	19	30242	291	23	9	39	10	4736|6152|6155|6165|6175|6188|6227|6233|11224	RPL10A|RPL24|RPL27|RPL35A|RPLP0|RPS3|RPS21|RPS27A|RPL35	-10	MyList
Reactome Gene Sets	6	R-HSA-71291	Metabolism of amino acids and derivatives		-11	32	16	30242	374	23	9	39	10	4736|6152|6155|6165|6175|6188|6227|6233|11224	RPL10A|RPL24|RPL27|RPL35A|RPLP0|RPS3|RPS21|RPS27A|RPL35	-9.3	MyList
Reactome Gene Sets	6	R-HSA-422475	Axon guidance		-9.9	21	13	30242	552	23	9	39	10	4736|6152|6155|6165|6175|6188|6227|6233|11224	RPL10A|RPL24|RPL27|RPL35A|RPLP0|RPS3|RPS21|RPS27A|RPL35	-7.8	MyList
Reactome Gene Sets	6	R-HSA-9675108	Nervous system development		-9.7	21	13	30242	577	23	9	39	10	4736|6152|6155|6165|6175|6188|6227|6233|11224	RPL10A|RPL24|RPL27|RPL35A|RPLP0|RPS3|RPS21|RPS27A|RPL35	-7.6	MyList
Reactome Gene Sets	6	R-HSA-8953854	Metabolism of RNA		-9.1	18	12	30242	673	23	9	39	10	4736|6152|6155|6165|6175|6188|6227|6233|11224	RPL10A|RPL24|RPL27|RPL35A|RPLP0|RPS3|RPS21|RPS27A|RPL35	-7	MyList
Reactome Gene Sets	6	R-HSA-1428517	The citric acid (TCA) cycle and respiratory electron transport		-8.4	44	16	30242	178	23	6	26	9.2	1337|1340|1349|3939|4708|9377	COX6A1|COX6B1|COX7B|LDHA|NDUFB2|COX5A	-6.4	MyList
Hallmark Gene Sets	23	M5936	HALLMARK OXIDATIVE PHOSPHORYLATION		-8.1	39	15	30242	200	23	6	26	9.2	1337|1340|1349|3939|4708|9377	COX6A1|COX6B1|COX7B|LDHA|NDUFB2|COX5A	-6.1	MyList
Reactome Gene Sets	6	R-HSA-611105	Respiratory electron transport		-7.9	64	18	30242	103	23	5	22	8.6	1337|1340|1349|4708|9377	COX6A1|COX6B1|COX7B|NDUFB2|COX5A	-5.8	MyList
WikiPathways	27	WP4922	Mitochondrial complex IV assembly		-7.8	1.5e+02	24	30242	36	23	4	17	7.9	1337|1340|1349|9377	COX6A1|COX6B1|COX7B|COX5A	-5.8	MyList
WikiPathways	27	WP111	Electron transport chain: OXPHOS system in mitochondria		-7.8	62	17	30242	106	23	5	22	8.6	1337|1340|1349|4708|9377	COX6A1|COX6B1|COX7B|NDUFB2|COX5A	-5.8	MyList
Reactome Gene Sets	6	R-HSA-9707564	Cytoprotection by HMOX1		-7.5	53	16	30242	124	23	5	22	8.6	1337|1340|1349|6233|9377	COX6A1|COX6B1|COX7B|RPS27A|COX5A	-5.5	MyList
Reactome Gene Sets	6	R-HSA-163200	Respiratory electron transport, ATP synthesis by chemiosmotic coupling, and heat production by uncoupling proteins.		-7.4	52	16	30242	127	23	5	22	8.6	1337|1340|1349|4708|9377	COX6A1|COX6B1|COX7B|NDUFB2|COX5A	-5.4	MyList
KEGG Pathway	24	ko00190	Oxidative phosphorylation		-7.3	49	15	30242	133	23	5	22	8.6	1337|1340|1349|4708|9377	COX6A1|COX6B1|COX7B|NDUFB2|COX5A	-5.3	MyList
KEGG Pathway	24	hsa05012	Parkinson's disease		-7.2	46	15	30242	142	23	5	22	8.6	1337|1340|1349|4708|9377	COX6A1|COX6B1|COX7B|NDUFB2|COX5A	-5.2	MyList
KEGG Pathway	24	ko04932	Non-alcoholic fatty liver disease (NAFLD)		-7.1	44	15	30242	149	23	5	22	8.6	1337|1340|1349|4708|9377	COX6A1|COX6B1|COX7B|NDUFB2|COX5A	-5.1	MyList
WikiPathways	27	WP4396	Nonalcoholic fatty liver disease		-6.9	41	14	30242	160	23	5	22	8.6	1337|1340|1349|4708|9377	COX6A1|COX6B1|COX7B|NDUFB2|COX5A	-5	MyList
Reactome Gene Sets	6	R-HSA-9711123	Cellular response to chemical stress		-6.9	41	14	30242	160	23	5	22	8.6	1337|1340|1349|6233|9377	COX6A1|COX6B1|COX7B|RPS27A|COX5A	-5	MyList
KEGG Pathway	24	hsa00190	Oxidative phosphorylation		-6.8	39	14	30242	167	23	5	22	8.6	1337|1340|1349|4708|9377	COX6A1|COX6B1|COX7B|NDUFB2|COX5A	-4.9	MyList
KEGG Pathway	24	hsa04932	Non-alcoholic fatty liver disease (NAFLD)		-6.8	39	14	30242	169	23	5	22	8.6	1337|1340|1349|4708|9377	COX6A1|COX6B1|COX7B|NDUFB2|COX5A	-4.9	MyList
KEGG Pathway	24	hsa05010	Alzheimer's disease		-6.8	38	14	30242	171	23	5	22	8.6	1337|1340|1349|4708|9377	COX6A1|COX6B1|COX7B|NDUFB2|COX5A	-4.9	MyList
KEGG Pathway	24	ko05010	Alzheimer's disease		-6.8	38	14	30242	171	23	5	22	8.6	1337|1340|1349|4708|9377	COX6A1|COX6B1|COX7B|NDUFB2|COX5A	-4.9	MyList
Reactome Gene Sets	6	R-HSA-3700989	Transcriptional Regulation by TP53		-6.6	22	11	30242	365	23	6	26	9.2	1337|1340|1349|6233|6827|9377	COX6A1|COX6B1|COX7B|RPS27A|SUPT4H1|COX5A	-4.7	MyList
KEGG Pathway	24	ko05016	Huntington's disease		-6.5	34	13	30242	193	23	5	22	8.6	1337|1340|1349|4708|9377	COX6A1|COX6B1|COX7B|NDUFB2|COX5A	-4.6	MyList
KEGG Pathway	24	hsa05016	Huntington's disease		-6.5	34	13	30242	193	23	5	22	8.6	1337|1340|1349|4708|9377	COX6A1|COX6B1|COX7B|NDUFB2|COX5A	-4.6	MyList
KEGG Pathway	24	ko04260	Cardiac muscle contraction		-6.5	67	16	30242	78	23	4	17	7.9	1337|1340|1349|9377	COX6A1|COX6B1|COX7B|COX5A	-4.6	MyList
Hallmark Gene Sets	23	M5926	HALLMARK MYC TARGETS V1		-6.4	33	12	30242	200	23	5	22	8.6	3939|4830|6175|6188|9377	LDHA|NME1|RPLP0|RPS3|COX5A	-4.6	MyList
Reactome Gene Sets	6	R-HSA-5628897	TP53 Regulates Metabolic Genes		-6.3	60	15	30242	87	23	4	17	7.9	1337|1340|1349|9377	COX6A1|COX6B1|COX7B|COX5A	-4.4	MyList
KEGG Pathway	24	hsa04260	Cardiac muscle contraction		-6.2	58	15	30242	91	23	4	17	7.9	1337|1340|1349|9377	COX6A1|COX6B1|COX7B|COX5A	-4.3	MyList
Reactome Gene Sets	6	R-HSA-72695	Formation of the ternary complex, and subsequently, the 43S complex		-5.1	77	15	30242	51	23	3	13	7	6188|6227|6233	RPS3|RPS21|RPS27A	-3.3	MyList
Reactome Gene Sets	6	R-HSA-72702	Ribosomal scanning and start codon recognition		-4.9	68	14	30242	58	23	3	13	7	6188|6227|6233	RPS3|RPS21|RPS27A	-3.1	MyList
Reactome Gene Sets	6	R-HSA-72649	Translation initiation complex formation		-4.9	68	14	30242	58	23	3	13	7	6188|6227|6233	RPS3|RPS21|RPS27A	-3.1	MyList
Reactome Gene Sets	6	R-HSA-72662	Activation of the mRNA upon binding of the cap-binding complex and eIFs, and subsequent binding to 43S		-4.9	67	14	30242	59	23	3	13	7	6188|6227|6233	RPS3|RPS21|RPS27A	-3.1	MyList
WikiPathways	27	WP3888	VEGFA-VEGFR2 signaling pathway		-3.5	12	6.4	30242	439	23	4	17	7.9	3939|4736|6155|22943	LDHA|RPL10A|RPL27|DKK1	-1.7	MyList
Hallmark Gene Sets	23	M5905	HALLMARK ADIPOGENESIS		-3.3	20	7.3	30242	200	23	3	13	7	1337|1349|6776	COX6A1|COX7B|STAT5A	-1.5	MyList
Reactome Gene Sets	6	R-HSA-5663202	Diseases of signal transduction by growth factor receptors and second messengers		-2.4	9.1	4.7	30242	433	23	3	13	7	6233|6776|22943	RPS27A|STAT5A|DKK1	-0.58	MyList
Reactome Gene Sets	6	R-HSA-449147	Signaling by Interleukins		-2.3	8.5	4.5	30242	462	23	3	13	7	6175|6233|6776	RPLP0|RPS27A|STAT5A	-0.51	MyList
