# Supplementary material for: Simultaneous Presentation of Multiple Myeloma and Lung Cancer: Case Report and Gene Bioinformatics Analysis
Source: Front Oncol. 2022 Jun 13;12:859735. doi: 10.3389/fonc.2022.859735 (PMC9235397; doi:10.3389/fonc.2022.859735)
Supplement: Supplementary file 1 [file DataSheet_1.zip › The bioinformatic analysis of MM and lung cancer supplementary materials/Enrichment analysis/23╕÷DEG/metascape/Enrichment_GO/GO_membership.csv]

_MEMBER_MyList	_LogP_MyList	GO	Description	_PATTERN_	_RANK_	GiniIndex
1	-15	ko03010	Ribosome	M1	1	0
1	-9.1	R-HSA-8953854	Metabolism of RNA	M1	1	0
1	-6.2	hsa04260	Cardiac muscle contraction	M1	1	0
1	-7.4	R-HSA-163200	Respiratory electron transport, ATP synthesis by chemiosmotic coupling, and heat production by uncoupling proteins.	M1	1	0
1	-16	R-HSA-975957	Nonsense Mediated Decay (NMD) enhanced by the Exon Junction Complex (EJC)	M1	1	0
1	-9.7	R-HSA-9675108	Nervous system development	M1	1	0
1	-11	R-HSA-71291	Metabolism of amino acids and derivatives	M1	1	0
1	-7.9	R-HSA-611105	Respiratory electron transport	M1	1	0
1	-6.9	WP4396	Nonalcoholic fatty liver disease	M1	1	0
1	-6.3	R-HSA-5628897	TP53 Regulates Metabolic Genes	M1	1	0
1	-4.9	R-HSA-72649	Translation initiation complex formation	M1	1	0
1	-2.3	R-HSA-449147	Signaling by Interleukins	M1	1	0
1	-6.5	ko04260	Cardiac muscle contraction	M1	1	0
1	-17	R-HSA-72689	Formation of a pool of free 40S subunits	M1	1	0
1	-15	hsa03010	Ribosome	M1	1	0
1	-8.1	M5936	HALLMARK OXIDATIVE PHOSPHORYLATION	M1	1	0
1	-6.5	hsa05016	Huntington's disease	M1	1	0
1	-3.3	M5905	HALLMARK ADIPOGENESIS	M1	1	0
1	-13	R-HSA-376176	Signaling by ROBO receptors	M1	1	0
1	-6.8	hsa05010	Alzheimer's disease	M1	1	0
1	-17	R-HSA-156902	Peptide chain elongation	M1	1	0
1	-14	R-HSA-8868773	rRNA processing in the nucleus and cytosol	M1	1	0
1	-7.3	ko00190	Oxidative phosphorylation	M1	1	0
1	-17	R-HSA-2408557	Selenocysteine synthesis	M1	1	0
1	-15	R-HSA-2262752	Cellular responses to stress	M1	1	0
1	-5.1	R-HSA-72695	Formation of the ternary complex, and subsequently, the 43S complex	M1	1	0
1	-7.5	R-HSA-9707564	Cytoprotection by HMOX1	M1	1	0
1	-17	R-HSA-9633012	Response of EIF2AK4 (GCN2) to amino acid deficiency	M1	1	0
1	-12	R-HSA-72766	Translation	M1	1	0
1	-17	R-HSA-156842	Eukaryotic Translation Elongation	M1	1	0
1	-6.8	hsa04932	Non-alcoholic fatty liver disease (NAFLD)	M1	1	0
1	-15	R-HSA-9711097	Cellular response to starvation	M1	1	0
1	-2.4	R-HSA-5663202	Diseases of signal transduction by growth factor receptors and second messengers	M1	1	0
1	-16	R-HSA-72613	Eukaryotic Translation Initiation	M1	1	0
1	-3.5	WP3888	VEGFA-VEGFR2 signaling pathway	M1	1	0
1	-15	R-HSA-168255	Influenza Infection	M1	1	0
1	-4.9	R-HSA-72702	Ribosomal scanning and start codon recognition	M1	1	0
1	-14	R-HSA-6791226	Major pathway of rRNA processing in the nucleolus and cytosol	M1	1	0
1	-16	R-HSA-72706	GTP hydrolysis and joining of the 60S ribosomal subunit	M1	1	0
1	-8.4	R-HSA-1428517	The citric acid (TCA) cycle and respiratory electron transport	M1	1	0
1	-6.4	M5926	HALLMARK MYC TARGETS V1	M1	1	0
1	-6.8	hsa00190	Oxidative phosphorylation	M1	1	0
1	-4.9	R-HSA-72662	Activation of the mRNA upon binding of the cap-binding complex and eIFs, and subsequent binding to 43S	M1	1	0
1	-17	R-HSA-975956	Nonsense Mediated Decay (NMD) independent of the Exon Junction Complex (EJC)	M1	1	0
1	-15	R-HSA-168273	Influenza Viral RNA Transcription and Replication	M1	1	0
1	-15	R-HSA-8953897	Cellular responses to stimuli	M1	1	0
1	-9.9	R-HSA-422475	Axon guidance	M1	1	0
1	-17	R-HSA-72764	Eukaryotic Translation Termination	M1	1	0
1	-6.6	R-HSA-3700989	Transcriptional Regulation by TP53	M1	1	0
1	-7.8	WP111	Electron transport chain: OXPHOS system in mitochondria	M1	1	0
1	-16	R-HSA-156827	L13a-mediated translational silencing of Ceruloplasmin expression	M1	1	0
1	-7.1	ko04932	Non-alcoholic fatty liver disease (NAFLD)	M1	1	0
1	-7.2	hsa05012	Parkinson's disease	M1	1	0
1	-16	R-HSA-2408522	Selenoamino acid metabolism	M1	1	0
1	-14	R-HSA-72312	rRNA processing	M1	1	0
1	-6.5	ko05016	Huntington's disease	M1	1	0
1	-16	R-HSA-1799339	SRP-dependent cotranslational protein targeting to membrane	M1	1	0
1	-17	WP477	Cytoplasmic ribosomal proteins	M1	1	0
1	-6.9	R-HSA-9711123	Cellular response to chemical stress	M1	1	0
1	-7.8	WP4922	Mitochondrial complex IV assembly	M1	1	0
1	-17	R-HSA-192823	Viral mRNA Translation	M1	1	0
1	-14	R-HSA-9010553	Regulation of expression of SLITs and ROBOs	M1	1	0
1	-16	R-HSA-72737	Cap-dependent Translation Initiation	M1	1	0
1	-6.8	ko05010	Alzheimer's disease	M1	1	0
1	-16	R-HSA-927802	Nonsense-Mediated Decay (NMD)	M1	1	0
