# Supplementary material for: Simultaneous Presentation of Multiple Myeloma and Lung Cancer: Case Report and Gene Bioinformatics Analysis
Source: Front Oncol. 2022 Jun 13;12:859735. doi: 10.3389/fonc.2022.859735 (PMC9235397; doi:10.3389/fonc.2022.859735)
Supplement: Supplementary file 1 [file DataSheet_1.zip › The bioinformatic analysis of MM and lung cancer supplementary materials/Enrichment analysis/23╕÷DEG/metascape/Enrichment_GO/GeneGo_membership.csv]

Gene	_SCORE_GRP1_	_SCORE_GRP2_	_SCORE_GRP3_	_SCORE_GRP4_	_SCORE_GRP5_	GRP1|6_R-HSA-8953897|-14.803|Cellular responses to stimuli	GRP1|6_R-HSA-2262752|-14.905|Cellular responses to stress	GRP1|6_R-HSA-192823|-17.064|Viral mRNA Translation	GRP1|6_R-HSA-156902|-17.064|Peptide chain elongation	GRP1|27_WP477|-17.019|Cytoplasmic ribosomal proteins	GRP1|6_R-HSA-156842|-16.885|Eukaryotic Translation Elongation	GRP1|6_R-HSA-2408557|-16.885|Selenocysteine synthesis	GRP1|6_R-HSA-72764|-16.885|Eukaryotic Translation Termination	GRP1|6_R-HSA-975956|-16.798|Nonsense Mediated Decay (NMD) independent of the Exon Junction Complex (EJC)	GRP1|6_R-HSA-72689|-16.550|Formation of a pool of free 40S subunits	GRP1|6_R-HSA-9633012|-16.550|Response of EIF2AK4 (GCN2) to amino acid deficiency	GRP1|6_R-HSA-156827|-16.168|L13a-mediated translational silencing of Ceruloplasmin expression	GRP1|6_R-HSA-1799339|-16.132|SRP-dependent cotranslational protein targeting to membrane	GRP1|6_R-HSA-72706|-16.132|GTP hydrolysis and joining of the 60S ribosomal subunit	GRP1|6_R-HSA-927802|-16.025|Nonsense-Mediated Decay (NMD)	GRP1|6_R-HSA-975957|-16.025|Nonsense Mediated Decay (NMD) enhanced by the Exon Junction Complex (EJC)	GRP1|6_R-HSA-2408522|-15.921|Selenoamino acid metabolism	GRP1|6_R-HSA-72613|-15.887|Eukaryotic Translation Initiation	GRP1|6_R-HSA-72737|-15.887|Cap-dependent Translation Initiation	GRP1|6_R-HSA-168273|-15.381|Influenza Viral RNA Transcription and Replication	GRP1|24_ko03010|-14.881|Ribosome	GRP1|6_R-HSA-168255|-14.803|Influenza Infection	GRP1|6_R-HSA-9711097|-14.803|Cellular response to starvation	GRP1|24_hsa03010|-14.629|Ribosome	GRP1|6_R-HSA-9010553|-14.438|Regulation of expression of SLITs and ROBOs	GRP1|6_R-HSA-6791226|-14.147|Major pathway of rRNA processing in the nucleolus and cytosol	GRP1|6_R-HSA-8868773|-13.938|rRNA processing in the nucleus and cytosol	GRP1|6_R-HSA-72312|-13.739|rRNA processing	GRP1|6_R-HSA-376176|-13.477|Signaling by ROBO receptors	GRP1|6_R-HSA-72766|-12.343|Translation	GRP1|6_R-HSA-71291|-11.365|Metabolism of amino acids and derivatives	GRP1|6_R-HSA-422475|-9.863|Axon guidance	GRP1|6_R-HSA-9675108|-9.693|Nervous system development	GRP1|6_R-HSA-8953854|-9.105|Metabolism of RNA	GRP1|6_R-HSA-72649|-4.938|Translation initiation complex formation	GRP1|6_R-HSA-72695|-5.107|Formation of the ternary complex, and subsequently, the 43S complex	GRP1|6_R-HSA-72702|-4.938|Ribosomal scanning and start codon recognition	GRP1|6_R-HSA-72662|-4.915|Activation of the mRNA upon binding of the cap-binding complex and eIFs, and subsequent binding to 43S	GRP2|6_R-HSA-3700989|-6.599|Transcriptional Regulation by TP53	GRP2|6_R-HSA-9711123|-6.916|Cellular response to chemical stress	GRP2|6_R-HSA-9707564|-7.470|Cytoprotection by HMOX1	GRP2|23_M5936|-8.147|HALLMARK OXIDATIVE PHOSPHORYLATION	GRP2|6_R-HSA-1428517|-8.450|The citric acid (TCA) cycle and respiratory electron transport	GRP2|27_WP111|-7.813|Electron transport chain: OXPHOS system in mitochondria
6776	0.0	0.043478260869565216	0.0	0.0	1.0	0.0	0.0	0.0	0.0	0.0	0.0	0.0	0.0	0.0	0.0	0.0	0.0	0.0	0.0	0.0	0.0	0.0	0.0	0.0	0.0	0.0	0.0	0.0	0.0	0.0	0.0	0.0	0.0	0.0	0.0	0.0	0.0	0.0	0.0	0.0	0.0	0.0	0.0	0.0	0.0	0.0	0.0	0.0	0.0
4708	0.0	0.6521739130434783	0.0	0.0	0.0	0.0	0.0	0.0	0.0	0.0	0.0	0.0	0.0	0.0	0.0	0.0	0.0	0.0	0.0	0.0	0.0	0.0	0.0	0.0	0.0	0.0	0.0	0.0	0.0	0.0	0.0	0.0	0.0	0.0	0.0	0.0	0.0	0.0	0.0	0.0	0.0	0.0	0.0	0.0	0.0	0.0	0.4	0.4	0.4
1349	0.05263157894736842	1.0	0.0	0.0	0.0	0.5	0.5	0.0	0.0	0.0	0.0	0.0	0.0	0.0	0.0	0.0	0.0	0.0	0.0	0.0	0.0	0.0	0.0	0.0	0.0	0.0	0.0	0.0	0.0	0.0	0.0	0.0	0.0	0.0	0.0	0.0	0.0	0.0	0.0	0.0	0.0	0.0	0.0	0.4	0.4	0.4	0.4	0.4	0.4
6233	1.0	0.13043478260869565	0.0	0.0	1.0	0.5	0.5	0.5	0.5	0.5	0.5	0.5	0.5	0.5	0.5	0.5	0.5	0.5	0.5	0.5	0.5	0.5	0.5	0.5	0.5	0.5	0.5	0.5	0.5	0.5	0.5	0.5	0.5	0.5	0.5	0.5	0.4	0.4	0.4	0.3	0.3	0.3	0.3	0.4	0.4	0.4	0.0	0.0	0.0
1337	0.05263157894736842	1.0	0.0	0.0	0.0	0.5	0.5	0.0	0.0	0.0	0.0	0.0	0.0	0.0	0.0	0.0	0.0	0.0	0.0	0.0	0.0	0.0	0.0	0.0	0.0	0.0	0.0	0.0	0.0	0.0	0.0	0.0	0.0	0.0	0.0	0.0	0.0	0.0	0.0	0.0	0.0	0.0	0.0	0.4	0.4	0.4	0.4	0.4	0.4
4736	0.8947368421052632	0.0	0.0	1.0	0.0	0.5	0.5	0.5	0.5	0.5	0.5	0.5	0.5	0.5	0.5	0.5	0.5	0.5	0.5	0.5	0.5	0.5	0.5	0.5	0.5	0.5	0.5	0.5	0.5	0.5	0.5	0.5	0.5	0.5	0.5	0.5	0.4	0.4	0.4	0.0	0.0	0.0	0.0	0.0	0.0	0.0	0.0	0.0	0.0
6165	0.8947368421052632	0.0	0.0	0.0	0.0	0.5	0.5	0.5	0.5	0.5	0.5	0.5	0.5	0.5	0.5	0.5	0.5	0.5	0.5	0.5	0.5	0.5	0.5	0.5	0.5	0.5	0.5	0.5	0.5	0.5	0.5	0.5	0.5	0.5	0.5	0.5	0.4	0.4	0.4	0.0	0.0	0.0	0.0	0.0	0.0	0.0	0.0	0.0	0.0
6827	0.0	0.043478260869565216	0.0	0.0	0.0	0.0	0.0	0.0	0.0	0.0	0.0	0.0	0.0	0.0	0.0	0.0	0.0	0.0	0.0	0.0	0.0	0.0	0.0	0.0	0.0	0.0	0.0	0.0	0.0	0.0	0.0	0.0	0.0	0.0	0.0	0.0	0.0	0.0	0.0	0.0	0.0	0.0	0.0	0.4	0.0	0.0	0.0	0.0	0.0
6175	0.8947368421052632	0.0	1.0	0.0	0.5	0.5	0.5	0.5	0.5	0.5	0.5	0.5	0.5	0.5	0.5	0.5	0.5	0.5	0.5	0.5	0.5	0.5	0.5	0.5	0.5	0.5	0.5	0.5	0.5	0.5	0.5	0.5	0.5	0.5	0.5	0.5	0.4	0.4	0.4	0.0	0.0	0.0	0.0	0.0	0.0	0.0	0.0	0.0	0.0
3939	0.0	0.08695652173913043	1.0	1.0	0.0	0.0	0.0	0.0	0.0	0.0	0.0	0.0	0.0	0.0	0.0	0.0	0.0	0.0	0.0	0.0	0.0	0.0	0.0	0.0	0.0	0.0	0.0	0.0	0.0	0.0	0.0	0.0	0.0	0.0	0.0	0.0	0.0	0.0	0.0	0.0	0.0	0.0	0.0	0.0	0.0	0.0	0.4	0.4	0.0
6227	1.0	0.0	0.0	0.0	0.0	0.5	0.5	0.5	0.5	0.5	0.5	0.5	0.5	0.5	0.5	0.5	0.5	0.5	0.5	0.5	0.5	0.5	0.5	0.5	0.5	0.5	0.5	0.5	0.5	0.5	0.5	0.5	0.5	0.5	0.5	0.5	0.4	0.4	0.4	0.3	0.3	0.3	0.3	0.0	0.0	0.0	0.0	0.0	0.0
9377	0.05263157894736842	0.9565217391304348	1.0	0.0	0.0	0.5	0.5	0.0	0.0	0.0	0.0	0.0	0.0	0.0	0.0	0.0	0.0	0.0	0.0	0.0	0.0	0.0	0.0	0.0	0.0	0.0	0.0	0.0	0.0	0.0	0.0	0.0	0.0	0.0	0.0	0.0	0.0	0.0	0.0	0.0	0.0	0.0	0.0	0.4	0.4	0.4	0.4	0.4	0.4
11224	0.8947368421052632	0.0	0.0	0.0	0.0	0.5	0.5	0.5	0.5	0.5	0.5	0.5	0.5	0.5	0.5	0.5	0.5	0.5	0.5	0.5	0.5	0.5	0.5	0.5	0.5	0.5	0.5	0.5	0.5	0.5	0.5	0.5	0.5	0.5	0.5	0.5	0.4	0.4	0.4	0.0	0.0	0.0	0.0	0.0	0.0	0.0	0.0	0.0	0.0
6152	0.8947368421052632	0.0	0.0	0.0	0.0	0.5	0.5	0.5	0.5	0.5	0.5	0.5	0.5	0.5	0.5	0.5	0.5	0.5	0.5	0.5	0.5	0.5	0.5	0.5	0.5	0.5	0.5	0.5	0.5	0.5	0.5	0.5	0.5	0.5	0.5	0.5	0.4	0.4	0.4	0.0	0.0	0.0	0.0	0.0	0.0	0.0	0.0	0.0	0.0
4830	0.0	0.0	1.0	0.0	0.0	0.0	0.0	0.0	0.0	0.0	0.0	0.0	0.0	0.0	0.0	0.0	0.0	0.0	0.0	0.0	0.0	0.0	0.0	0.0	0.0	0.0	0.0	0.0	0.0	0.0	0.0	0.0	0.0	0.0	0.0	0.0	0.0	0.0	0.0	0.0	0.0	0.0	0.0	0.0	0.0	0.0	0.0	0.0	0.0
6188	1.0	0.0	1.0	0.0	0.0	0.5	0.5	0.5	0.5	0.5	0.5	0.5	0.5	0.5	0.5	0.5	0.5	0.5	0.5	0.5	0.5	0.5	0.5	0.5	0.5	0.5	0.5	0.5	0.5	0.5	0.5	0.5	0.5	0.5	0.5	0.5	0.4	0.4	0.4	0.3	0.3	0.3	0.3	0.0	0.0	0.0	0.0	0.0	0.0
1340	0.05263157894736842	0.9565217391304348	0.0	0.0	0.0	0.5	0.5	0.0	0.0	0.0	0.0	0.0	0.0	0.0	0.0	0.0	0.0	0.0	0.0	0.0	0.0	0.0	0.0	0.0	0.0	0.0	0.0	0.0	0.0	0.0	0.0	0.0	0.0	0.0	0.0	0.0	0.0	0.0	0.0	0.0	0.0	0.0	0.0	0.4	0.4	0.4	0.4	0.4	0.4
6155	0.8947368421052632	0.0	0.0	1.0	0.0	0.5	0.5	0.5	0.5	0.5	0.5	0.5	0.5	0.5	0.5	0.5	0.5	0.5	0.5	0.5	0.5	0.5	0.5	0.5	0.5	0.5	0.5	0.5	0.5	0.5	0.5	0.5	0.5	0.5	0.5	0.5	0.4	0.4	0.4	0.0	0.0	0.0	0.0	0.0	0.0	0.0	0.0	0.0	0.0
22943	0.0	0.0	0.0	1.0	0.5	0.0	0.0	0.0	0.0	0.0	0.0	0.0	0.0	0.0	0.0	0.0	0.0	0.0	0.0	0.0	0.0	0.0	0.0	0.0	0.0	0.0	0.0	0.0	0.0	0.0	0.0	0.0	0.0	0.0	0.0	0.0	0.0	0.0	0.0	0.0	0.0	0.0	0.0	0.0	0.0	0.0	0.0	0.0	0.0
[truncated: 27 more columns]
