# Supplementary material for: Simultaneous Presentation of Multiple Myeloma and Lung Cancer: Case Report and Gene Bioinformatics Analysis
Source: Front Oncol. 2022 Jun 13;12:859735. doi: 10.3389/fonc.2022.859735 (PMC9235397; doi:10.3389/fonc.2022.859735)
Supplement: Supplementary file 1 [file DataSheet_1.zip › The bioinformatic analysis of MM and lung cancer supplementary materials/Enrichment analysis/23╕÷DEG/metascape/Enrichment_GO/_FINAL_GO.csv]

_MEMBER_MyList	_LogP_MyList	GO	_PATTERN_	_RANK_	GiniIndex	Category	CategoryID	Description	PARENT_GO	LogP	Enrichment	Z-score	#TotalGeneInLibrary	#GeneInGO	#GeneInHitList	#GeneInGOAndHitList	%InGO	STDV %InGO	GeneID	Hits	Log(q-value)	EvidenceCutoff	GROUP_ID	FirstInGroupByEnrichment	FirstInGroupByLogP	BestLogPInGroup	BestEnrichmentInGroup	URL
1	-17.064186609535817	R-HSA-156902	M1	1	0	Reactome Gene Sets	6	Peptide chain elongation		-17.064186609535817	132.96433805569126	34.396026183455795	30242	89	23	9	39.130434782608695	10.176384751376007	4736|6152|6155|6165|6175|6188|6227|6233|11224	RPL10A|RPL24|RPL27|RPL35A|RPLP0|RPS3|RPS21|RPS27A|RPL35	-14.057536881065724	0	1	1	1	-17.064186609535817	132.96433805569126
1	-17.064186609535817	R-HSA-192823	M1	1	0	Reactome Gene Sets	6	Viral mRNA Translation		-17.064186609535817	132.96433805569126	34.396026183455795	30242	89	23	9	39.130434782608695	10.176384751376007	4736|6152|6155|6165|6175|6188|6227|6233|11224	RPL10A|RPL24|RPL27|RPL35A|RPLP0|RPS3|RPS21|RPS27A|RPL35	-14.057536881065724	0	1	0	0	-17.064186609535817	132.96433805569126
1	-17.018610529699252	WP477	M1	1	0	WikiPathways	27	Cytoplasmic ribosomal proteins		-17.018610529699252	131.48695652173913	34.20205822783538	30242	90	23	9	39.130434782608695	10.176384751376007	4736|6152|6155|6165|6175|6188|6227|6233|11224	RPL10A|RPL24|RPL27|RPL35A|RPLP0|RPS3|RPS21|RPS27A|RPL35	-14.057536881065724	0	1	0	0	-17.064186609535817	132.96433805569126
1	-16.8850138526897	R-HSA-156842	M1	1	0	Reactome Gene Sets	6	Eukaryotic Translation Elongation		-16.8850138526897	127.24544179523141	33.63896868918952	30242	93	23	9	39.130434782608695	10.176384751376007	4736|6152|6155|6165|6175|6188|6227|6233|11224	RPL10A|RPL24|RPL27|RPL35A|RPLP0|RPS3|RPS21|RPS27A|RPL35	-14.057536881065724	0	1	0	0	-17.064186609535817	132.96433805569126
1	-16.8850138526897	R-HSA-2408557	M1	1	0	Reactome Gene Sets	6	Selenocysteine synthesis		-16.8850138526897	127.24544179523141	33.63896868918952	30242	93	23	9	39.130434782608695	10.176384751376007	4736|6152|6155|6165|6175|6188|6227|6233|11224	RPL10A|RPL24|RPL27|RPL35A|RPLP0|RPS3|RPS21|RPS27A|RPL35	-14.057536881065724	0	1	0	0	-17.064186609535817	132.96433805569126
1	-16.8850138526897	R-HSA-72764	M1	1	0	Reactome Gene Sets	6	Eukaryotic Translation Termination		-16.8850138526897	127.24544179523141	33.63896868918952	30242	93	23	9	39.130434782608695	10.176384751376007	4736|6152|6155|6165|6175|6188|6227|6233|11224	RPL10A|RPL24|RPL27|RPL35A|RPLP0|RPS3|RPS21|RPS27A|RPL35	-14.057536881065724	0	1	0	0	-17.064186609535817	132.96433805569126
1	-16.798442634454016	R-HSA-975956	M1	1	0	Reactome Gene Sets	6	Nonsense Mediated Decay (NMD) independent of the Exon Junction Complex (EJC)		-16.798442634454016	124.56659038901601	33.2784249481742	30242	95	23	9	39.130434782608695	10.176384751376007	4736|6152|6155|6165|6175|6188|6227|6233|11224	RPL10A|RPL24|RPL27|RPL35A|RPLP0|RPS3|RPS21|RPS27A|RPL35	-14.037912452460654	0	1	0	0	-17.064186609535817	132.96433805569126
1	-16.549769387357234	R-HSA-72689	M1	1	0	Reactome Gene Sets	6	Formation of a pool of free 40S subunits		-16.549769387357234	117.1665949203616	32.26153785470634	30242	101	23	9	39.130434782608695	10.176384751376007	4736|6152|6155|6165|6175|6188|6227|6233|11224	RPL10A|RPL24|RPL27|RPL35A|RPLP0|RPS3|RPS21|RPS27A|RPL35	-13.89838367478894	0	1	0	0	-17.064186609535817	132.96433805569126
1	-16.549769387357234	R-HSA-9633012	M1	1	0	Reactome Gene Sets	6	Response of EIF2AK4 (GCN2) to amino acid deficiency		-16.549769387357234	117.1665949203616	32.26153785470634	30242	101	23	9	39.130434782608695	10.176384751376007	4736|6152|6155|6165|6175|6188|6227|6233|11224	RPL10A|RPL24|RPL27|RPL35A|RPLP0|RPS3|RPS21|RPS27A|RPL35	-13.89838367478894	0	1	0	0	-17.064186609535817	132.96433805569126
1	-16.167828864883433	R-HSA-156827	M1	1	0	Reactome Gene Sets	6	L13a-mediated translational silencing of Ceruloplasmin expression		-16.167828864883433	106.61104582843714	30.75289516375476	30242	111	23	9	39.130434782608695	10.176384751376007	4736|6152|6155|6165|6175|6188|6227|6233|11224	RPL10A|RPL24|RPL27|RPL35A|RPLP0|RPS3|RPS21|RPS27A|RPL35	-13.60518260498137	0	1	0	0	-17.064186609535817	132.96433805569126
1	-16.131629580941365	R-HSA-1799339	M1	1	0	Reactome Gene Sets	6	SRP-dependent cotranslational protein targeting to membrane		-16.131629580941365	105.65916149068323	30.613194036017532	30242	112	23	9	39.130434782608695	10.176384751376007	4736|6152|6155|6165|6175|6188|6227|6233|11224	RPL10A|RPL24|RPL27|RPL35A|RPLP0|RPS3|RPS21|RPS27A|RPL35	-13.60518260498137	0	1	0	0	-17.064186609535817	132.96433805569126
1	-16.131629580941365	R-HSA-72706	M1	1	0	Reactome Gene Sets	6	GTP hydrolysis and joining of the 60S ribosomal subunit		-16.131629580941365	105.65916149068323	30.613194036017532	30242	112	23	9	39.130434782608695	10.176384751376007	4736|6152|6155|6165|6175|6188|6227|6233|11224	RPL10A|RPL24|RPL27|RPL35A|RPLP0|RPS3|RPS21|RPS27A|RPL35	-13.60518260498137	0	1	0	0	-17.064186609535817	132.96433805569126
1	-16.02502151975045	R-HSA-927802	M1	1	0	Reactome Gene Sets	6	Nonsense-Mediated Decay (NMD)		-16.02502151975045	102.90283553875237	30.205024548270163	30242	115	23	9	39.130434782608695	10.176384751376007	4736|6152|6155|6165|6175|6188|6227|6233|11224	RPL10A|RPL24|RPL27|RPL35A|RPLP0|RPS3|RPS21|RPS27A|RPL35	-13.565521333421069	0	1	0	0	-17.064186609535817	132.96433805569126
1	-16.02502151975045	R-HSA-975957	M1	1	0	Reactome Gene Sets	6	Nonsense Mediated Decay (NMD) enhanced by the Exon Junction Complex (EJC)		-16.02502151975045	102.90283553875237	30.205024548270163	30242	115	23	9	39.130434782608695	10.176384751376007	4736|6152|6155|6165|6175|6188|6227|6233|11224	RPL10A|RPL24|RPL27|RPL35A|RPLP0|RPS3|RPS21|RPS27A|RPL35	-13.565521333421069	0	1	0	0	-17.064186609535817	132.96433805569126
1	-15.921274305170012	R-HSA-2408522	M1	1	0	Reactome Gene Sets	6	Selenoamino acid metabolism		-15.921274305170012	100.28666175386883	29.812441275585776	30242	118	23	9	39.130434782608695	10.176384751376007	4736|6152|6155|6165|6175|6188|6227|6233|11224	RPL10A|RPL24|RPL27|RPL35A|RPLP0|RPS3|RPS21|RPS27A|RPL35	-13.512122275225295	0	1	0	0	-17.064186609535817	132.96433805569126
1	-15.88730157585464	R-HSA-72613	M1	1	0	Reactome Gene Sets	6	Eukaryotic Translation Initiation		-15.88730157585464	99.44391669711364	29.684873449356015	30242	119	23	9	39.130434782608695	10.176384751376007	4736|6152|6155|6165|6175|6188|6227|6233|11224	RPL10A|RPL24|RPL27|RPL35A|RPLP0|RPS3|RPS21|RPS27A|RPL35	-13.512122275225295	0	1	0	0	-17.064186609535817	132.96433805569126
1	-15.88730157585464	R-HSA-72737	M1	1	0	Reactome Gene Sets	6	Cap-dependent Translation Initiation		-15.88730157585464	99.44391669711364	29.684873449356015	30242	119	23	9	39.130434782608695	10.176384751376007	4736|6152|6155|6165|6175|6188|6227|6233|11224	RPL10A|RPL24|RPL27|RPL35A|RPLP0|RPS3|RPS21|RPS27A|RPL35	-13.512122275225295	0	1	0	0	-17.064186609535817	132.96433805569126
1	-15.38081973440161	R-HSA-168273	M1	1	0	Reactome Gene Sets	6	Influenza Viral RNA Transcription and Replication		-15.38081973440161	87.65797101449276	27.839639491677374	30242	135	23	9	39.130434782608695	10.176384751376007	4736|6152|6155|6165|6175|6188|6227|6233|11224	RPL10A|RPL24|RPL27|RPL35A|RPLP0|RPS3|RPS21|RPS27A|RPL35	-13.030464017497298	0	1	0	0	-17.064186609535817	132.96433805569126
1	-14.905480931554099	R-HSA-2262752	M1	1	0	Reactome Gene Sets	6	Cellular responses to stress		-14.905480931554099	22.58032278444661	16.589269318089343	30242	757	23	13	56.52173913043478	10.336652638557517	1337|1340|1349|4736|6152|6155|6165|6175|6188|6227|6233|9377|11224	COX6A1|COX6B1|COX7B|RPL10A|RPL24|RPL27|RPL35A|RPLP0|RPS3|RPS21|RPS27A|COX5A|RPL35	-12.578606310499309	0	1	0	0	-17.064186609535817	132.96433805569126
1	-14.880682523209597	ko03010	M1	1	0	KEGG Pathway	24	Ribosome		-14.880682523209597	77.34526854219949	26.11836056707151	30242	153	23	9	39.130434782608695	10.176384751376007	4736|6152|6155|6165|6175|6188|6227|6233|11224	RPL10A|RPL24|RPL27|RPL35A|RPLP0|RPS3|RPS21|RPS27A|RPL35	-12.57608429686596	0	1	0	0	-17.064186609535817	132.96433805569126
1	-14.80328884721317	R-HSA-168255	M1	1	0	Reactome Gene Sets	6	Influenza Infection		-14.80328884721317	75.85785953177258	25.86064938362673	30242	156	23	9	39.130434782608695	10.176384751376007	4736|6152|6155|6165|6175|6188|6227|6233|11224	RPL10A|RPL24|RPL27|RPL35A|RPLP0|RPS3|RPS21|RPS27A|RPL35	-12.559208431437	0	1	0	0	-17.064186609535817	132.96433805569126
1	-14.80328884721317	R-HSA-9711097	M1	1	0	Reactome Gene Sets	6	Cellular response to starvation		-14.80328884721317	75.85785953177258	25.86064938362673	30242	156	23	9	39.130434782608695	10.176384751376007	4736|6152|6155|6165|6175|6188|6227|6233|11224	RPL10A|RPL24|RPL27|RPL35A|RPLP0|RPS3|RPS21|RPS27A|RPL35	-12.559208431437	0	1	0	0	-17.064186609535817	132.96433805569126
1	-14.803108817427026	R-HSA-8953897	M1	1	0	Reactome Gene Sets	6	Cellular responses to stimuli		-14.803108817427026	22.17030395308182	16.42777681724062	30242	771	23	13	56.52173913043478	10.336652638557517	1337|1340|1349|4736|6152|6155|6165|6175|6188|6227|6233|9377|11224	COX6A1|COX6B1|COX7B|RPL10A|RPL24|RPL27|RPL35A|RPLP0|RPS3|RPS21|RPS27A|COX5A|RPL35	-12.559208431437	0	1	0	0	-17.064186609535817	132.96433805569126
1	-14.628530613750533	hsa03010	M1	1	0	KEGG Pathway	24	Ribosome		-14.628530613750533	72.60016004267806	25.2870429481316	30242	163	23	9	39.130434782608695	10.176384751376007	4736|6152|6155|6165|6175|6188|6227|6233|11224	RPL10A|RPL24|RPL27|RPL35A|RPLP0|RPS3|RPS21|RPS27A|RPL35	-12.40311363345452	0	1	0	0	-17.064186609535817	132.96433805569126
1	-14.438062477822657	R-HSA-9010553	M1	1	0	Reactome Gene Sets	6	Regulation of expression of SLITs and ROBOs		-14.438062477822657	69.20366132723112	24.674806569267414	30242	171	23	9	39.130434782608695	10.176384751376007	4736|6152|6155|6165|6175|6188|6227|6233|11224	RPL10A|RPL24|RPL27|RPL35A|RPLP0|RPS3|RPS21|RPS27A|RPL35	-12.230374264487075	0	1	0	0	-17.064186609535817	132.96433805569126
1	-14.147356821517777	R-HSA-6791226	M1	1	0	Reactome Gene Sets	6	Major pathway of rRNA processing in the nucleolus and cytosol		-14.147356821517777	64.31427221172022	23.765800015391527	30242	184	23	9	39.130434782608695	10.176384751376007	4736|6152|6155|6165|6175|6188|6227|6233|11224	RPL10A|RPL24|RPL27|RPL35A|RPLP0|RPS3|RPS21|RPS27A|RPL35	-11.956701947480976	0	1	0	0	-17.064186609535817	132.96433805569126
1	-13.937804515676207	R-HSA-8868773	M1	1	0	Reactome Gene Sets	6	rRNA processing in the nucleus and cytosol		-13.937804515676207	60.999103541013	23.129156194497853	30242	194	23	9	39.130434782608695	10.176384751376007	4736|6152|6155|6165|6175|6188|6227|6233|11224	RPL10A|RPL24|RPL27|RPL35A|RPLP0|RPS3|RPS21|RPS27A|RPL35	-11.763540057827576	0	1	0	0	-17.064186609535817	132.96433805569126
1	-13.739101020804378	R-HSA-72312	M1	1	0	Reactome Gene Sets	6	rRNA processing		-13.739101020804378	58.008951406649615	22.53951557729314	30242	204	23	9	39.130434782608695	10.176384751376007	4736|6152|6155|6165|6175|6188|6227|6233|11224	RPL10A|RPL24|RPL27|RPL35A|RPLP0|RPS3|RPS21|RPS27A|RPL35	-11.580630830138979	0	1	0	0	-17.064186609535817	132.96433805569126
1	-13.47715353836696	R-HSA-376176	M1	1	0	Reactome Gene Sets	6	Signaling by ROBO receptors		-13.47715353836696	54.28360590347028	21.782590465053147	30242	218	23	9	39.130434782608695	10.176384751376007	4736|6152|6155|6165|6175|6188|6227|6233|11224	RPL10A|RPL24|RPL27|RPL35A|RPLP0|RPS3|RPS21|RPS27A|RPL35	-11.333923314258296	0	1	0	0	-17.064186609535817	132.96433805569126
1	-12.343113768105484	R-HSA-72766	M1	1	0	Reactome Gene Sets	6	Translation		-12.343113768105484	40.666069027342	18.757801770845404	30242	291	23	9	39.130434782608695	10.176384751376007	4736|6152|6155|6165|6175|6188|6227|6233|11224	RPL10A|RPL24|RPL27|RPL35A|RPLP0|RPS3|RPS21|RPS27A|RPL35	-10.214606800817528	0	1	0	0	-17.064186609535817	132.96433805569126
1	-11.36532446863053	R-HSA-71291	M1	1	0	Reactome Gene Sets	6	Metabolism of amino acids and derivatives		-11.36532446863053	31.64124622180888	16.449818186112456	30242	374	23	9	39.130434782608695	10.176384751376007	4736|6152|6155|6165|6175|6188|6227|6233|11224	RPL10A|RPL24|RPL27|RPL35A|RPLP0|RPS3|RPS21|RPS27A|RPL35	-9.251057940457184	0	1	0	0	-17.064186609535817	132.96433805569126
1	-9.862668350239323	R-HSA-422475	M1	1	0	Reactome Gene Sets	6	Axon guidance		-9.862668350239323	21.438090737240078	13.369855416051424	30242	552	23	9	39.130434782608695	10.176384751376007	4736|6152|6155|6165|6175|6188|6227|6233|11224	RPL10A|RPL24|RPL27|RPL35A|RPLP0|RPS3|RPS21|RPS27A|RPL35	-7.762190106551611	0	1	0	0	-17.064186609535817	132.96433805569126
1	-9.692889528211849	R-HSA-9675108	M1	1	0	Reactome Gene Sets	6	Nervous system development		-9.692889528211849	20.509230653304197	13.05352548295518	30242	577	23	9	39.130434782608695	10.176384751376007	4736|6152|6155|6165|6175|6188|6227|6233|11224	RPL10A|RPL24|RPL27|RPL35A|RPLP0|RPS3|RPS21|RPS27A|RPL35	-7.605775246082118	0	1	0	0	-17.064186609535817	132.96433805569126
1	-9.105094394843011	R-HSA-8953854	M1	1	0	Reactome Gene Sets	6	Metabolism of RNA		-9.105094394843011	17.5836940370825	12.00307273570089	30242	673	23	9	39.130434782608695	10.176384751376007	4736|6152|6155|6165|6175|6188|6227|6233|11224	RPL10A|RPL24|RPL27|RPL35A|RPLP0|RPS3|RPS21|RPS27A|RPL35	-7.0309450898776475	0	1	0	0	-17.064186609535817	132.96433805569126
1	-5.107175237343605	R-HSA-72695	M1	1	0	Reactome Gene Sets	6	Formation of the ternary complex, and subsequently, the 43S complex		-5.107175237343605	77.34526854219949	15.053948077851116	30242	51	23	3	13.043478260869565	7.02237263554129	6188|6227|6233	RPS3|RPS21|RPS27A	-3.2649750088989236	0	1	0	0	-17.064186609535817	132.96433805569126
1	-4.937928489393096	R-HSA-72649	M1	1	0	Reactome Gene Sets	6	Translation initiation complex formation		-4.937928489393096	68.01049475262369	14.092575587087639	30242	58	23	3	13.043478260869565	7.02237263554129	6188|6227|6233	RPS3|RPS21|RPS27A	-3.110451517769121	0	1	0	0	-17.064186609535817	132.96433805569126
1	-4.937928489393096	R-HSA-72702	M1	1	0	Reactome Gene Sets	6	Ribosomal scanning and start codon recognition		-4.937928489393096	68.01049475262369	14.092575587087639	30242	58	23	3	13.043478260869565	7.02237263554129	6188|6227|6233	RPS3|RPS21|RPS27A	-3.110451517769121	0	1	0	0	-17.064186609535817	132.96433805569126
1	-4.915479908409898	R-HSA-72662	M1	1	0	Reactome Gene Sets	6	Activation of the mRNA upon binding of the cap-binding complex and eIFs, and subsequent binding to 43S		-4.915479908409898	66.85777450257922	13.969272924688898	30242	59	23	3	13.043478260869565	7.02237263554129	6188|6227|6233	RPS3|RPS21|RPS27A	-3.0951815214130463	0	1	0	0	-17.064186609535817	132.96433805569126
1	-8.44988061002005	R-HSA-1428517	M1	1	0	Reactome Gene Sets	6	The citric acid (TCA) cycle and respiratory electron transport		-8.44988061002005	44.321446018563755	15.992321499219097	30242	178	23	6	26.08695652173913	9.156053715170007	1337|1340|1349|3939|4708|9377	COX6A1|COX6B1|COX7B|LDHA|NDUFB2|COX5A	-6.388320432362708	0	2	1	1	-8.44988061002005	146.09661835748793
1	-8.146736234535874	M5936	M1	1	0	Hallmark Gene Sets	23	HALLMARK OXIDATIVE PHOSPHORYLATION		-8.146736234535874	39.44608695652174	15.049590003486085	30242	200	23	6	26.08695652173913	9.156053715170007	1337|1340|1349|3939|4708|9377	COX6A1|COX6B1|COX7B|LDHA|NDUFB2|COX5A	-6.097410513295543	0	2	0	0	-8.44988061002005	146.09661835748793
1	-7.875676125532251	R-HSA-611105	M1	1	0	Reactome Gene Sets	6	Respiratory electron transport		-7.875676125532251	63.828619670747145	17.621126110259386	30242	103	23	5	21.73913043478261	8.60061487037983	1337|1340|1349|4708|9377	COX6A1|COX6B1|COX7B|NDUFB2|COX5A	-5.838249627591627	0	2	0	0	-8.44988061002005	146.09661835748793
1	-7.83179230851295	WP4922	M1	1	0	WikiPathways	27	Mitochondrial complex IV assembly		-7.83179230851295	146.09661835748793	24.03166603024499	30242	36	23	4	17.391304347826086	7.903419644751181	1337|1340|1349|9377	COX6A1|COX6B1|COX7B|COX5A	-5.805947683122142	0	2	0	0	-8.44988061002005	146.09661835748793
1	-7.812751587138517	WP111	M1	1	0	WikiPathways	27	Electron transport chain: OXPHOS system in mitochondria		-7.812751587138517	62.022149302707135	17.362792574549886	30242	106	23	5	21.73913043478261	8.60061487037983	1337|1340|1349|4708|9377	COX6A1|COX6B1|COX7B|NDUFB2|COX5A	-5.798187972157398	0	2	0	0	-8.44988061002005	146.09661835748793
1	-7.469949193898539	R-HSA-9707564	M1	1	0	Reactome Gene Sets	6	Cytoprotection by HMOX1		-7.469949193898539	53.01893408134642	16.01331234171566	30242	124	23	5	21.73913043478261	8.60061487037983	1337|1340|1349|6233|9377	COX6A1|COX6B1|COX7B|RPS27A|COX5A	-5.4663809632188824	0	2	0	0	-8.44988061002005	146.09661835748793
1	-7.417838948297199	R-HSA-163200	M1	1	0	Reactome Gene Sets	6	Respiratory electron transport, ATP synthesis by chemiosmotic coupling, and heat production by uncoupling proteins.		-7.417838948297199	51.76651831564532	15.816476995004804	30242	127	23	5	21.73913043478261	8.60061487037983	1337|1340|1349|4708|9377	COX6A1|COX6B1|COX7B|NDUFB2|COX5A	-5.424994583009315	0	2	0	0	-8.44988061002005	146.09661835748793
1	-7.3173153474481785	ko00190	M1	1	0	KEGG Pathway	24	Oxidative phosphorylation		-7.3173153474481785	49.43118666230794	15.442752556545132	30242	133	23	5	21.73913043478261	8.60061487037983	1337|1340|1349|4708|9377	COX6A1|COX6B1|COX7B|NDUFB2|COX5A	-5.3349364158384605	0	2	0	0	-8.44988061002005	146.09661835748793
1	-7.174958981890006	hsa05012	M1	1	0	KEGG Pathway	24	Parkinson's disease		-7.174958981890006	46.29822412737293	14.926708388072127	30242	142	23	5	21.73913043478261	8.60061487037983	1337|1340|1349|4708|9377	COX6A1|COX6B1|COX7B|NDUFB2|COX5A	-5.202799215461974	0	2	0	0	-8.44988061002005	146.09661835748793
1	-7.070513639615463	ko04932	M1	1	0	KEGG Pathway	24	Non-alcoholic fatty liver disease (NAFLD)		-7.070513639615463	44.123139772395675	14.557698261404882	30242	149	23	5	21.73913043478261	8.60061487037983	1337|1340|1349|4708|9377	COX6A1|COX6B1|COX7B|NDUFB2|COX5A	-5.108338094094032	0	2	0	0	-8.44988061002005	146.09661835748793
1	-6.916176811366674	R-HSA-9711123	M1	1	0	Reactome Gene Sets	6	Cellular response to chemical stress		-6.916176811366674	41.08967391304348	14.026880896470217	30242	160	23	5	21.73913043478261	8.60061487037983	1337|1340|1349|6233|9377	COX6A1|COX6B1|COX7B|RPS27A|COX5A	-4.97330642104063	0	2	0	0	-8.44988061002005	146.09661835748793
1	-6.916176811366674	WP4396	M1	1	0	WikiPathways	27	Nonalcoholic fatty liver disease		-6.916176811366674	41.08967391304348	14.026880896470217	30242	160	23	5	21.73913043478261	8.60061487037983	1337|1340|1349|4708|9377	COX6A1|COX6B1|COX7B|NDUFB2|COX5A	-4.97330642104063	0	2	0	0	-8.44988061002005	146.09661835748793
1	-6.82354713206968	hsa00190	M1	1	0	KEGG Pathway	24	Oxidative phosphorylation		-6.82354713206968	39.3673522520177	13.716370094317586	30242	167	23	5	21.73913043478261	8.60061487037983	1337|1340|1349|4708|9377	COX6A1|COX6B1|COX7B|NDUFB2|COX5A	-4.890016767997779	0	2	0	0	-8.44988061002005	146.09661835748793
1	-6.797814576990024	hsa04932	M1	1	0	KEGG Pathway	24	Non-alcoholic fatty liver disease (NAFLD)		-6.797814576990024	38.90146642655004	13.63116379138223	30242	169	23	5	21.73913043478261	8.60061487037983	1337|1340|1349|4708|9377	COX6A1|COX6B1|COX7B|NDUFB2|COX5A	-4.873427592357992	0	2	0	0	-8.44988061002005	146.09661835748793
1	-6.772393568236017	hsa05010	M1	1	0	KEGG Pathway	24	Alzheimer's disease		-6.772393568236017	38.4464785151284	13.547434200458524	30242	171	23	5	21.73913043478261	8.60061487037983	1337|1340|1349|4708|9377	COX6A1|COX6B1|COX7B|NDUFB2|COX5A	-4.8657353505644165	0	2	0	0	-8.44988061002005	146.09661835748793
1	-6.772393568236017	ko05010	M1	1	0	KEGG Pathway	24	Alzheimer's disease		-6.772393568236017	38.4464785151284	13.547434200458524	30242	171	23	5	21.73913043478261	8.60061487037983	1337|1340|1349|4708|9377	COX6A1|COX6B1|COX7B|NDUFB2|COX5A	-4.8657353505644165	0	2	0	0	-8.44988061002005	146.09661835748793
1	-6.598943614614027	R-HSA-3700989	M1	1	0	Reactome Gene Sets	6	Transcriptional Regulation by TP53		-6.598943614614027	21.61429422275164	10.93121299888746	30242	365	23	6	26.08695652173913	9.156053715170007	1337|1340|1349|6233|6827|9377	COX6A1|COX6B1|COX7B|RPS27A|SUPT4H1|COX5A	-4.7008855687043445	0	2	0	0	-8.44988061002005	146.09661835748793
1	-6.5113964332553484	hsa05016	M1	1	0	KEGG Pathway	24	Huntington's disease		-6.5113964332553484	34.063978373507545	12.712784894914176	30242	193	23	5	21.73913043478261	8.60061487037983	1337|1340|1349|4708|9377	COX6A1|COX6B1|COX7B|NDUFB2|COX5A	-4.630044080848519	0	2	0	0	-8.44988061002005	146.09661835748793
1	-6.5113964332553484	ko05016	M1	1	0	KEGG Pathway	24	Huntington's disease		-6.5113964332553484	34.063978373507545	12.712784894914176	30242	193	23	5	21.73913043478261	8.60061487037983	1337|1340|1349|4708|9377	COX6A1|COX6B1|COX7B|NDUFB2|COX5A	-4.630044080848519	0	2	0	0	-8.44988061002005	146.09661835748793
1	-6.456870008792527	ko04260	M1	1	0	KEGG Pathway	24	Cardiac muscle contraction		-6.456870008792527	67.42920847268672	16.206299505311236	30242	78	23	4	17.391304347826086	7.903419644751181	1337|1340|1349|9377	COX6A1|COX6B1|COX7B|COX5A	-4.583635546607877	0	2	0	0	-8.44988061002005	146.09661835748793
1	-6.265580556529648	R-HSA-5628897	M1	1	0	Reactome Gene Sets	6	TP53 Regulates Metabolic Genes		-6.265580556529648	60.453773113443276	15.320795973179248	30242	87	23	4	17.391304347826086	7.903419644751181	1337|1340|1349|9377	COX6A1|COX6B1|COX7B|COX5A	-4.40814036152823	0	2	0	0	-8.44988061002005	146.09661835748793
1	-6.187013829500321	hsa04260	M1	1	0	KEGG Pathway	24	Cardiac muscle contraction		-6.187013829500321	57.79646440516006	14.96969959406718	30242	91	23	4	17.391304347826086	7.903419644751181	1337|1340|1349|9377	COX6A1|COX6B1|COX7B|COX5A	-4.337260463165194	0	2	0	0	-8.44988061002005	146.09661835748793
1	-3.339442653885628	M5905	M1	1	0	Hallmark Gene Sets	23	HALLMARK ADIPOGENESIS		-3.339442653885628	19.72304347826087	7.329071701989474	30242	200	23	3	13.043478260869565	7.02237263554129	1337|1349|6776	COX6A1|COX7B|STAT5A	-1.533154981331591	0	2	0	0	-8.44988061002005	146.09661835748793
1	-6.434745703835596	M5926	M1	1	0	Hallmark Gene Sets	23	HALLMARK MYC TARGETS V1		-6.434745703835596	32.87173913043478	12.476083902987215	30242	200	23	5	21.73913043478261	8.60061487037983	3939|4830|6175|6188|9377	LDHA|NME1|RPLP0|RPS3|COX5A	-4.569480171322222	0	3	1	1	-6.434745703835596	32.87173913043478
1	-3.506374604174764	WP3888	M1	1	0	WikiPathways	27	VEGFA-VEGFR2 signaling pathway		-3.506374604174764	11.98058829355254	6.393664226846279	30242	439	23	4	17.391304347826086	7.903419644751181	3939|4736|6155|22943	LDHA|RPL10A|RPL27|DKK1	-1.6931380716653992	0	4	1	1	-3.506374604174764	11.98058829355254
1	-2.3796283726313017	R-HSA-5663202	M1	1	0	Reactome Gene Sets	6	Diseases of signal transduction by growth factor receptors and second messengers		-2.3796283726313017	9.10995079827292	4.689325849789164	30242	433	23	3	13.043478260869565	7.02237263554129	6233|6776|22943	RPS27A|STAT5A|DKK1	-0.5801801246075702	0	5	1	1	-2.3796283726313017	9.10995079827292
1	-2.301203035827602	R-HSA-449147	M1	1	0	Reactome Gene Sets	6	Signaling by Interleukins		-2.301203035827602	8.538114059853191	4.504465794227785	30242	462	23	3	13.043478260869565	7.02237263554129	6175|6233|6776	RPLP0|RPS27A|STAT5A	-0.5084881704628388	0	5	0	0	-2.3796283726313017	9.10995079827292
