# Supplementary material for: Simultaneous Presentation of Multiple Myeloma and Lung Cancer: Case Report and Gene Bioinformatics Analysis
Source: Front Oncol. 2022 Jun 13;12:859735. doi: 10.3389/fonc.2022.859735 (PMC9235397; doi:10.3389/fonc.2022.859735)
Supplement: Supplementary file 1 [file DataSheet_1.zip › The bioinformatic analysis of MM and lung cancer supplementary materials/Enrichment analysis/23╕÷DEG/metascape/Enrichment_PPI/GO_MCODE.csv]

Name	Category	CategoryID	GO	Description	PARENT_GO	LogP	Enrichment	Z-score	#TotalGeneInLibrary	#GeneInGO	#GeneInHitList	#GeneInGOAndHitList	%InGO	STDV %InGO	GeneID	Hits	Log(q-value)
MyList	Reactome Gene Sets	6	R-HSA-156902	Peptide chain elongation		-19	1.8e+02	40	30242	89	17	9	53	12	4736|6152|6155|6165|6175|6188|6227|6233|11224	RPL10A|RPL24|RPL27|RPL35A|RPLP0|RPS3|RPS21|RPS27A|RPL35	-17
MyList	Reactome Gene Sets	6	R-HSA-192823	Viral mRNA Translation		-19	1.8e+02	40	30242	89	17	9	53	12	4736|6152|6155|6165|6175|6188|6227|6233|11224	RPL10A|RPL24|RPL27|RPL35A|RPLP0|RPS3|RPS21|RPS27A|RPL35	-17
MyList	WikiPathways	27	WP477	Cytoplasmic ribosomal proteins		-19	1.8e+02	40	30242	90	17	9	53	12	4736|6152|6155|6165|6175|6188|6227|6233|11224	RPL10A|RPL24|RPL27|RPL35A|RPLP0|RPS3|RPS21|RPS27A|RPL35	-17
MyList	Reactome Gene Sets	6	R-HSA-72764	Eukaryotic Translation Termination		-18	1.7e+02	39	30242	93	17	9	53	12	4736|6152|6155|6165|6175|6188|6227|6233|11224	RPL10A|RPL24|RPL27|RPL35A|RPLP0|RPS3|RPS21|RPS27A|RPL35	-17
MyList	Reactome Gene Sets	6	R-HSA-156842	Eukaryotic Translation Elongation		-18	1.7e+02	39	30242	93	17	9	53	12	4736|6152|6155|6165|6175|6188|6227|6233|11224	RPL10A|RPL24|RPL27|RPL35A|RPLP0|RPS3|RPS21|RPS27A|RPL35	-17
MyList	Reactome Gene Sets	6	R-HSA-2408557	Selenocysteine synthesis		-18	1.7e+02	39	30242	93	17	9	53	12	4736|6152|6155|6165|6175|6188|6227|6233|11224	RPL10A|RPL24|RPL27|RPL35A|RPLP0|RPS3|RPS21|RPS27A|RPL35	-17
MyList	Reactome Gene Sets	6	R-HSA-975956	Nonsense Mediated Decay (NMD) independent of the Exon Junction Complex (EJC)		-18	1.7e+02	39	30242	95	17	9	53	12	4736|6152|6155|6165|6175|6188|6227|6233|11224	RPL10A|RPL24|RPL27|RPL35A|RPLP0|RPS3|RPS21|RPS27A|RPL35	-16
MyList	Reactome Gene Sets	6	R-HSA-72689	Formation of a pool of free 40S subunits		-18	1.6e+02	38	30242	101	17	9	53	12	4736|6152|6155|6165|6175|6188|6227|6233|11224	RPL10A|RPL24|RPL27|RPL35A|RPLP0|RPS3|RPS21|RPS27A|RPL35	-16
MyList	Reactome Gene Sets	6	R-HSA-9633012	Response of EIF2AK4 (GCN2) to amino acid deficiency		-18	1.6e+02	38	30242	101	17	9	53	12	4736|6152|6155|6165|6175|6188|6227|6233|11224	RPL10A|RPL24|RPL27|RPL35A|RPLP0|RPS3|RPS21|RPS27A|RPL35	-16
MyList	Reactome Gene Sets	6	R-HSA-156827	L13a-mediated translational silencing of Ceruloplasmin expression		-18	1.4e+02	36	30242	111	17	9	53	12	4736|6152|6155|6165|6175|6188|6227|6233|11224	RPL10A|RPL24|RPL27|RPL35A|RPLP0|RPS3|RPS21|RPS27A|RPL35	-16
MyList	Reactome Gene Sets	6	R-HSA-1799339	SRP-dependent cotranslational protein targeting to membrane		-18	1.4e+02	36	30242	112	17	9	53	12	4736|6152|6155|6165|6175|6188|6227|6233|11224	RPL10A|RPL24|RPL27|RPL35A|RPLP0|RPS3|RPS21|RPS27A|RPL35	-16
MyList	Reactome Gene Sets	6	R-HSA-72706	GTP hydrolysis and joining of the 60S ribosomal subunit		-18	1.4e+02	36	30242	112	17	9	53	12	4736|6152|6155|6165|6175|6188|6227|6233|11224	RPL10A|RPL24|RPL27|RPL35A|RPLP0|RPS3|RPS21|RPS27A|RPL35	-16
MyList	Reactome Gene Sets	6	R-HSA-927802	Nonsense-Mediated Decay (NMD)		-18	1.4e+02	35	30242	115	17	9	53	12	4736|6152|6155|6165|6175|6188|6227|6233|11224	RPL10A|RPL24|RPL27|RPL35A|RPLP0|RPS3|RPS21|RPS27A|RPL35	-16
MyList	Reactome Gene Sets	6	R-HSA-975957	Nonsense Mediated Decay (NMD) enhanced by the Exon Junction Complex (EJC)		-18	1.4e+02	35	30242	115	17	9	53	12	4736|6152|6155|6165|6175|6188|6227|6233|11224	RPL10A|RPL24|RPL27|RPL35A|RPLP0|RPS3|RPS21|RPS27A|RPL35	-16
MyList	Reactome Gene Sets	6	R-HSA-2262752	Cellular responses to stress		-18	31	20	30242	757	17	13	76	10	1337|1340|1349|4736|6152|6155|6165|6175|6188|6227|6233|9377|11224	COX6A1|COX6B1|COX7B|RPL10A|RPL24|RPL27|RPL35A|RPLP0|RPS3|RPS21|RPS27A|COX5A|RPL35	-16
MyList	Reactome Gene Sets	6	R-HSA-2408522	Selenoamino acid metabolism		-17	1.4e+02	35	30242	118	17	9	53	12	4736|6152|6155|6165|6175|6188|6227|6233|11224	RPL10A|RPL24|RPL27|RPL35A|RPLP0|RPS3|RPS21|RPS27A|RPL35	-16
MyList	Reactome Gene Sets	6	R-HSA-8953897	Cellular responses to stimuli		-17	30	19	30242	771	17	13	76	10	1337|1340|1349|4736|6152|6155|6165|6175|6188|6227|6233|9377|11224	COX6A1|COX6B1|COX7B|RPL10A|RPL24|RPL27|RPL35A|RPLP0|RPS3|RPS21|RPS27A|COX5A|RPL35	-16
MyList	Reactome Gene Sets	6	R-HSA-72737	Cap-dependent Translation Initiation		-17	1.3e+02	35	30242	119	17	9	53	12	4736|6152|6155|6165|6175|6188|6227|6233|11224	RPL10A|RPL24|RPL27|RPL35A|RPLP0|RPS3|RPS21|RPS27A|RPL35	-16
MyList	Reactome Gene Sets	6	R-HSA-72613	Eukaryotic Translation Initiation		-17	1.3e+02	35	30242	119	17	9	53	12	4736|6152|6155|6165|6175|6188|6227|6233|11224	RPL10A|RPL24|RPL27|RPL35A|RPLP0|RPS3|RPS21|RPS27A|RPL35	-16
MyList	Reactome Gene Sets	6	R-HSA-168273	Influenza Viral RNA Transcription and Replication		-17	1.2e+02	32	30242	135	17	9	53	12	4736|6152|6155|6165|6175|6188|6227|6233|11224	RPL10A|RPL24|RPL27|RPL35A|RPLP0|RPS3|RPS21|RPS27A|RPL35	-15
MyList	KEGG Pathway	24	ko03010	Ribosome		-16	1e+02	30	30242	153	17	9	53	12	4736|6152|6155|6165|6175|6188|6227|6233|11224	RPL10A|RPL24|RPL27|RPL35A|RPLP0|RPS3|RPS21|RPS27A|RPL35	-15
MyList	Reactome Gene Sets	6	R-HSA-168255	Influenza Infection		-16	1e+02	30	30242	156	17	9	53	12	4736|6152|6155|6165|6175|6188|6227|6233|11224	RPL10A|RPL24|RPL27|RPL35A|RPLP0|RPS3|RPS21|RPS27A|RPL35	-15
MyList	Reactome Gene Sets	6	R-HSA-9711097	Cellular response to starvation		-16	1e+02	30	30242	156	17	9	53	12	4736|6152|6155|6165|6175|6188|6227|6233|11224	RPL10A|RPL24|RPL27|RPL35A|RPLP0|RPS3|RPS21|RPS27A|RPL35	-15
MyList	KEGG Pathway	24	hsa03010	Ribosome		-16	98	30	30242	163	17	9	53	12	4736|6152|6155|6165|6175|6188|6227|6233|11224	RPL10A|RPL24|RPL27|RPL35A|RPLP0|RPS3|RPS21|RPS27A|RPL35	-14
MyList	Reactome Gene Sets	6	R-HSA-9010553	Regulation of expression of SLITs and ROBOs		-16	94	29	30242	171	17	9	53	12	4736|6152|6155|6165|6175|6188|6227|6233|11224	RPL10A|RPL24|RPL27|RPL35A|RPLP0|RPS3|RPS21|RPS27A|RPL35	-14
MyList	Reactome Gene Sets	6	R-HSA-6791226	Major pathway of rRNA processing in the nucleolus and cytosol		-16	87	28	30242	184	17	9	53	12	4736|6152|6155|6165|6175|6188|6227|6233|11224	RPL10A|RPL24|RPL27|RPL35A|RPLP0|RPS3|RPS21|RPS27A|RPL35	-14
MyList	Reactome Gene Sets	6	R-HSA-8868773	rRNA processing in the nucleus and cytosol		-15	83	27	30242	194	17	9	53	12	4736|6152|6155|6165|6175|6188|6227|6233|11224	RPL10A|RPL24|RPL27|RPL35A|RPLP0|RPS3|RPS21|RPS27A|RPL35	-14
MyList	Reactome Gene Sets	6	R-HSA-72312	rRNA processing		-15	78	26	30242	204	17	9	53	12	4736|6152|6155|6165|6175|6188|6227|6233|11224	RPL10A|RPL24|RPL27|RPL35A|RPLP0|RPS3|RPS21|RPS27A|RPL35	-14
MyList	Reactome Gene Sets	6	R-HSA-376176	Signaling by ROBO receptors		-15	73	25	30242	218	17	9	53	12	4736|6152|6155|6165|6175|6188|6227|6233|11224	RPL10A|RPL24|RPL27|RPL35A|RPLP0|RPS3|RPS21|RPS27A|RPL35	-13
MyList	Reactome Gene Sets	6	R-HSA-72766	Translation		-14	55	22	30242	291	17	9	53	12	4736|6152|6155|6165|6175|6188|6227|6233|11224	RPL10A|RPL24|RPL27|RPL35A|RPLP0|RPS3|RPS21|RPS27A|RPL35	-12
MyList	Reactome Gene Sets	6	R-HSA-71291	Metabolism of amino acids and derivatives		-13	43	19	30242	374	17	9	53	12	4736|6152|6155|6165|6175|6188|6227|6233|11224	RPL10A|RPL24|RPL27|RPL35A|RPLP0|RPS3|RPS21|RPS27A|RPL35	-11
MyList	Reactome Gene Sets	6	R-HSA-422475	Axon guidance		-11	29	16	30242	552	17	9	53	12	4736|6152|6155|6165|6175|6188|6227|6233|11224	RPL10A|RPL24|RPL27|RPL35A|RPLP0|RPS3|RPS21|RPS27A|RPL35	-9.7
MyList	Reactome Gene Sets	6	R-HSA-9675108	Nervous system development		-11	28	15	30242	577	17	9	53	12	4736|6152|6155|6165|6175|6188|6227|6233|11224	RPL10A|RPL24|RPL27|RPL35A|RPLP0|RPS3|RPS21|RPS27A|RPL35	-9.6
MyList	Reactome Gene Sets	6	R-HSA-8953854	Metabolism of RNA		-11	24	14	30242	673	17	9	53	12	4736|6152|6155|6165|6175|6188|6227|6233|11224	RPL10A|RPL24|RPL27|RPL35A|RPLP0|RPS3|RPS21|RPS27A|RPL35	-9
MyList	Reactome Gene Sets	6	R-HSA-611105	Respiratory electron transport		-8.6	86	21	30242	103	17	5	29	11	1337|1340|1349|4708|9377	COX6A1|COX6B1|COX7B|NDUFB2|COX5A	-7.1
MyList	WikiPathways	27	WP111	Electron transport chain: OXPHOS system in mitochondria		-8.5	84	20	30242	106	17	5	29	11	1337|1340|1349|4708|9377	COX6A1|COX6B1|COX7B|NDUFB2|COX5A	-7
MyList	WikiPathways	27	WP4922	Mitochondrial complex IV assembly		-8.4	2e+02	28	30242	36	17	4	24	10	1337|1340|1349|9377	COX6A1|COX6B1|COX7B|COX5A	-6.9
MyList	Reactome Gene Sets	6	R-HSA-9707564	Cytoprotection by HMOX1		-8.2	72	19	30242	124	17	5	29	11	1337|1340|1349|6233|9377	COX6A1|COX6B1|COX7B|RPS27A|COX5A	-6.7
MyList	Reactome Gene Sets	6	R-HSA-163200	Respiratory electron transport, ATP synthesis by chemiosmotic coupling, and heat production by uncoupling proteins.		-8.1	70	18	30242	127	17	5	29	11	1337|1340|1349|4708|9377	COX6A1|COX6B1|COX7B|NDUFB2|COX5A	-6.7
MyList	KEGG Pathway	24	ko00190	Oxidative phosphorylation		-8	67	18	30242	133	17	5	29	11	1337|1340|1349|4708|9377	COX6A1|COX6B1|COX7B|NDUFB2|COX5A	-6.6
MyList	KEGG Pathway	24	hsa05012	Parkinson's disease		-7.9	63	17	30242	142	17	5	29	11	1337|1340|1349|4708|9377	COX6A1|COX6B1|COX7B|NDUFB2|COX5A	-6.4
MyList	KEGG Pathway	24	ko04932	Non-alcoholic fatty liver disease (NAFLD)		-7.8	60	17	30242	149	17	5	29	11	1337|1340|1349|4708|9377	COX6A1|COX6B1|COX7B|NDUFB2|COX5A	-6.3
MyList	WikiPathways	27	WP4396	Nonalcoholic fatty liver disease		-7.6	56	16	30242	160	17	5	29	11	1337|1340|1349|4708|9377	COX6A1|COX6B1|COX7B|NDUFB2|COX5A	-6.2
MyList	Reactome Gene Sets	6	R-HSA-9711123	Cellular response to chemical stress		-7.6	56	16	30242	160	17	5	29	11	1337|1340|1349|6233|9377	COX6A1|COX6B1|COX7B|RPS27A|COX5A	-6.2
MyList	KEGG Pathway	24	hsa00190	Oxidative phosphorylation		-7.5	53	16	30242	167	17	5	29	11	1337|1340|1349|4708|9377	COX6A1|COX6B1|COX7B|NDUFB2|COX5A	-6.1
MyList	KEGG Pathway	24	hsa04932	Non-alcoholic fatty liver disease (NAFLD)		-7.5	53	16	30242	169	17	5	29	11	1337|1340|1349|4708|9377	COX6A1|COX6B1|COX7B|NDUFB2|COX5A	-6.1
MyList	KEGG Pathway	24	ko05010	Alzheimer's disease		-7.5	52	16	30242	171	17	5	29	11	1337|1340|1349|4708|9377	COX6A1|COX6B1|COX7B|NDUFB2|COX5A	-6
MyList	KEGG Pathway	24	hsa05010	Alzheimer's disease		-7.5	52	16	30242	171	17	5	29	11	1337|1340|1349|4708|9377	COX6A1|COX6B1|COX7B|NDUFB2|COX5A	-6
MyList	Reactome Gene Sets	6	R-HSA-1428517	The citric acid (TCA) cycle and respiratory electron transport		-7.4	50	16	30242	178	17	5	29	11	1337|1340|1349|4708|9377	COX6A1|COX6B1|COX7B|NDUFB2|COX5A	-6
MyList	KEGG Pathway	24	hsa05016	Huntington's disease		-7.2	46	15	30242	193	17	5	29	11	1337|1340|1349|4708|9377	COX6A1|COX6B1|COX7B|NDUFB2|COX5A	-5.8
MyList	KEGG Pathway	24	ko05016	Huntington's disease		-7.2	46	15	30242	193	17	5	29	11	1337|1340|1349|4708|9377	COX6A1|COX6B1|COX7B|NDUFB2|COX5A	-5.8
MyList	Hallmark Gene Sets	23	M5936	HALLMARK OXIDATIVE PHOSPHORYLATION		-7.2	44	15	30242	200	17	5	29	11	1337|1340|1349|4708|9377	COX6A1|COX6B1|COX7B|NDUFB2|COX5A	-5.7
MyList	KEGG Pathway	24	ko04260	Cardiac muscle contraction		-7	91	19	30242	78	17	4	24	10	1337|1340|1349|9377	COX6A1|COX6B1|COX7B|COX5A	-5.6
MyList	Reactome Gene Sets	6	R-HSA-5628897	TP53 Regulates Metabolic Genes		-6.8	82	18	30242	87	17	4	24	10	1337|1340|1349|9377	COX6A1|COX6B1|COX7B|COX5A	-5.4
MyList	KEGG Pathway	24	hsa04260	Cardiac muscle contraction		-6.8	78	17	30242	91	17	4	24	10	1337|1340|1349|9377	COX6A1|COX6B1|COX7B|COX5A	-5.3
MyList	Reactome Gene Sets	6	R-HSA-3700989	Transcriptional Regulation by TP53		-5.9	24	11	30242	365	17	5	29	11	1337|1340|1349|6233|9377	COX6A1|COX6B1|COX7B|RPS27A|COX5A	-4.5
MyList	Reactome Gene Sets	6	R-HSA-72695	Formation of the ternary complex, and subsequently, the 43S complex		-5.5	1e+02	18	30242	51	17	3	18	9.2	6188|6227|6233	RPS3|RPS21|RPS27A	-4.2
MyList	Hallmark Gene Sets	23	M5926	HALLMARK MYC TARGETS V1		-5.4	36	12	30242	200	17	4	24	10	4830|6175|6188|9377	NME1|RPLP0|RPS3|COX5A	-4
MyList	Reactome Gene Sets	6	R-HSA-72702	Ribosomal scanning and start codon recognition		-5.4	92	16	30242	58	17	3	18	9.2	6188|6227|6233	RPS3|RPS21|RPS27A	-4
MyList	Reactome Gene Sets	6	R-HSA-72649	Translation initiation complex formation		-5.4	92	16	30242	58	17	3	18	9.2	6188|6227|6233	RPS3|RPS21|RPS27A	-4
MyList	Reactome Gene Sets	6	R-HSA-72662	Activation of the mRNA upon binding of the cap-binding complex and eIFs, and subsequent binding to 43S		-5.3	90	16	30242	59	17	3	18	9.2	6188|6227|6233	RPS3|RPS21|RPS27A	-4
MyList_MCODE_ALL	Reactome Gene Sets	6	R-HSA-2262752	Cellular responses to stress		-21	40	23	30242	757	13	13	1e+02	7.4	1337|1340|1349|4736|6152|6155|6165|6175|6188|6227|6233|9377|11224	COX6A1|COX6B1|COX7B|RPL10A|RPL24|RPL27|RPL35A|RPLP0|RPS3|RPS21|RPS27A|COX5A|RPL35	-19
MyList_MCODE_ALL	Reactome Gene Sets	6	R-HSA-8953897	Cellular responses to stimuli		-21	39	22	30242	771	13	13	1e+02	7.4	1337|1340|1349|4736|6152|6155|6165|6175|6188|6227|6233|9377|11224	COX6A1|COX6B1|COX7B|RPL10A|RPL24|RPL27|RPL35A|RPLP0|RPS3|RPS21|RPS27A|COX5A|RPL35	-18
MyList_MCODE_ALL	Reactome Gene Sets	6	R-HSA-156902	Peptide chain elongation		-20	2.4e+02	46	30242	89	13	9	69	13	4736|6152|6155|6165|6175|6188|6227|6233|11224	RPL10A|RPL24|RPL27|RPL35A|RPLP0|RPS3|RPS21|RPS27A|RPL35	-18
MyList_MCODE_ALL	Reactome Gene Sets	6	R-HSA-192823	Viral mRNA Translation		-20	2.4e+02	46	30242	89	13	9	69	13	4736|6152|6155|6165|6175|6188|6227|6233|11224	RPL10A|RPL24|RPL27|RPL35A|RPLP0|RPS3|RPS21|RPS27A|RPL35	-18
MyList_MCODE_ALL	WikiPathways	27	WP477	Cytoplasmic ribosomal proteins		-20	2.3e+02	46	30242	90	13	9	69	13	4736|6152|6155|6165|6175|6188|6227|6233|11224	RPL10A|RPL24|RPL27|RPL35A|RPLP0|RPS3|RPS21|RPS27A|RPL35	-18
MyList_MCODE_ALL	Reactome Gene Sets	6	R-HSA-156842	Eukaryotic Translation Elongation		-20	2.3e+02	45	30242	93	13	9	69	13	4736|6152|6155|6165|6175|6188|6227|6233|11224	RPL10A|RPL24|RPL27|RPL35A|RPLP0|RPS3|RPS21|RPS27A|RPL35	-18
MyList_MCODE_ALL	Reactome Gene Sets	6	R-HSA-2408557	Selenocysteine synthesis		-20	2.3e+02	45	30242	93	13	9	69	13	4736|6152|6155|6165|6175|6188|6227|6233|11224	RPL10A|RPL24|RPL27|RPL35A|RPLP0|RPS3|RPS21|RPS27A|RPL35	-18
MyList_MCODE_ALL	Reactome Gene Sets	6	R-HSA-72764	Eukaryotic Translation Termination		-20	2.3e+02	45	30242	93	13	9	69	13	4736|6152|6155|6165|6175|6188|6227|6233|11224	RPL10A|RPL24|RPL27|RPL35A|RPLP0|RPS3|RPS21|RPS27A|RPL35	-18
MyList_MCODE_ALL	Reactome Gene Sets	6	R-HSA-975956	Nonsense Mediated Decay (NMD) independent of the Exon Junction Complex (EJC)		-20	2.2e+02	44	30242	95	13	9	69	13	4736|6152|6155|6165|6175|6188|6227|6233|11224	RPL10A|RPL24|RPL27|RPL35A|RPLP0|RPS3|RPS21|RPS27A|RPL35	-18
MyList_MCODE_ALL	Reactome Gene Sets	6	R-HSA-72689	Formation of a pool of free 40S subunits		-20	2.1e+02	43	30242	101	13	9	69	13	4736|6152|6155|6165|6175|6188|6227|6233|11224	RPL10A|RPL24|RPL27|RPL35A|RPLP0|RPS3|RPS21|RPS27A|RPL35	-18
MyList_MCODE_ALL	Reactome Gene Sets	6	R-HSA-9633012	Response of EIF2AK4 (GCN2) to amino acid deficiency		-20	2.1e+02	43	30242	101	13	9	69	13	4736|6152|6155|6165|6175|6188|6227|6233|11224	RPL10A|RPL24|RPL27|RPL35A|RPLP0|RPS3|RPS21|RPS27A|RPL35	-18
MyList_MCODE_ALL	Reactome Gene Sets	6	R-HSA-156827	L13a-mediated translational silencing of Ceruloplasmin expression		-19	1.9e+02	41	30242	111	13	9	69	13	4736|6152|6155|6165|6175|6188|6227|6233|11224	RPL10A|RPL24|RPL27|RPL35A|RPLP0|RPS3|RPS21|RPS27A|RPL35	-17
MyList_MCODE_ALL	Reactome Gene Sets	6	R-HSA-72706	GTP hydrolysis and joining of the 60S ribosomal subunit		-19	1.9e+02	41	30242	112	13	9	69	13	4736|6152|6155|6165|6175|6188|6227|6233|11224	RPL10A|RPL24|RPL27|RPL35A|RPLP0|RPS3|RPS21|RPS27A|RPL35	-17
MyList_MCODE_ALL	Reactome Gene Sets	6	R-HSA-1799339	SRP-dependent cotranslational protein targeting to membrane		-19	1.9e+02	41	30242	112	13	9	69	13	4736|6152|6155|6165|6175|6188|6227|6233|11224	RPL10A|RPL24|RPL27|RPL35A|RPLP0|RPS3|RPS21|RPS27A|RPL35	-17
MyList_MCODE_ALL	Reactome Gene Sets	6	R-HSA-927802	Nonsense-Mediated Decay (NMD)		-19	1.8e+02	40	30242	115	13	9	69	13	4736|6152|6155|6165|6175|6188|6227|6233|11224	RPL10A|RPL24|RPL27|RPL35A|RPLP0|RPS3|RPS21|RPS27A|RPL35	-17
MyList_MCODE_ALL	Reactome Gene Sets	6	R-HSA-975957	Nonsense Mediated Decay (NMD) enhanced by the Exon Junction Complex (EJC)		-19	1.8e+02	40	30242	115	13	9	69	13	4736|6152|6155|6165|6175|6188|6227|6233|11224	RPL10A|RPL24|RPL27|RPL35A|RPLP0|RPS3|RPS21|RPS27A|RPL35	-17
MyList_MCODE_ALL	Reactome Gene Sets	6	R-HSA-2408522	Selenoamino acid metabolism		-19	1.8e+02	40	30242	118	13	9	69	13	4736|6152|6155|6165|6175|6188|6227|6233|11224	RPL10A|RPL24|RPL27|RPL35A|RPLP0|RPS3|RPS21|RPS27A|RPL35	-17
MyList_MCODE_ALL	Reactome Gene Sets	6	R-HSA-72737	Cap-dependent Translation Initiation		-19	1.8e+02	40	30242	119	13	9	69	13	4736|6152|6155|6165|6175|6188|6227|6233|11224	RPL10A|RPL24|RPL27|RPL35A|RPLP0|RPS3|RPS21|RPS27A|RPL35	-17
MyList_MCODE_ALL	Reactome Gene Sets	6	R-HSA-72613	Eukaryotic Translation Initiation		-19	1.8e+02	40	30242	119	13	9	69	13	4736|6152|6155|6165|6175|6188|6227|6233|11224	RPL10A|RPL24|RPL27|RPL35A|RPLP0|RPS3|RPS21|RPS27A|RPL35	-17
MyList_MCODE_ALL	Reactome Gene Sets	6	R-HSA-168273	Influenza Viral RNA Transcription and Replication		-18	1.6e+02	37	30242	135	13	9	69	13	4736|6152|6155|6165|6175|6188|6227|6233|11224	RPL10A|RPL24|RPL27|RPL35A|RPLP0|RPS3|RPS21|RPS27A|RPL35	-17
MyList_MCODE_ALL	KEGG Pathway	24	ko03010	Ribosome		-18	1.4e+02	35	30242	153	13	9	69	13	4736|6152|6155|6165|6175|6188|6227|6233|11224	RPL10A|RPL24|RPL27|RPL35A|RPLP0|RPS3|RPS21|RPS27A|RPL35	-16
MyList_MCODE_ALL	Reactome Gene Sets	6	R-HSA-168255	Influenza Infection		-18	1.3e+02	35	30242	156	13	9	69	13	4736|6152|6155|6165|6175|6188|6227|6233|11224	RPL10A|RPL24|RPL27|RPL35A|RPLP0|RPS3|RPS21|RPS27A|RPL35	-16
MyList_MCODE_ALL	Reactome Gene Sets	6	R-HSA-9711097	Cellular response to starvation		-18	1.3e+02	35	30242	156	13	9	69	13	4736|6152|6155|6165|6175|6188|6227|6233|11224	RPL10A|RPL24|RPL27|RPL35A|RPLP0|RPS3|RPS21|RPS27A|RPL35	-16
MyList_MCODE_ALL	KEGG Pathway	24	hsa03010	Ribosome		-18	1.3e+02	34	30242	163	13	9	69	13	4736|6152|6155|6165|6175|6188|6227|6233|11224	RPL10A|RPL24|RPL27|RPL35A|RPLP0|RPS3|RPS21|RPS27A|RPL35	-16
MyList_MCODE_ALL	Reactome Gene Sets	6	R-HSA-9010553	Regulation of expression of SLITs and ROBOs		-17	1.2e+02	33	30242	171	13	9	69	13	4736|6152|6155|6165|6175|6188|6227|6233|11224	RPL10A|RPL24|RPL27|RPL35A|RPLP0|RPS3|RPS21|RPS27A|RPL35	-16
MyList_MCODE_ALL	Reactome Gene Sets	6	R-HSA-6791226	Major pathway of rRNA processing in the nucleolus and cytosol		-17	1.1e+02	32	30242	184	13	9	69	13	4736|6152|6155|6165|6175|6188|6227|6233|11224	RPL10A|RPL24|RPL27|RPL35A|RPLP0|RPS3|RPS21|RPS27A|RPL35	-15
MyList_MCODE_ALL	Reactome Gene Sets	6	R-HSA-8868773	rRNA processing in the nucleus and cytosol		-17	1.1e+02	31	30242	194	13	9	69	13	4736|6152|6155|6165|6175|6188|6227|6233|11224	RPL10A|RPL24|RPL27|RPL35A|RPLP0|RPS3|RPS21|RPS27A|RPL35	-15
MyList_MCODE_ALL	Reactome Gene Sets	6	R-HSA-72312	rRNA processing		-17	1e+02	30	30242	204	13	9	69	13	4736|6152|6155|6165|6175|6188|6227|6233|11224	RPL10A|RPL24|RPL27|RPL35A|RPLP0|RPS3|RPS21|RPS27A|RPL35	-15
MyList_MCODE_ALL	Reactome Gene Sets	6	R-HSA-376176	Signaling by ROBO receptors		-17	96	29	30242	218	13	9	69	13	4736|6152|6155|6165|6175|6188|6227|6233|11224	RPL10A|RPL24|RPL27|RPL35A|RPLP0|RPS3|RPS21|RPS27A|RPL35	-15
MyList_MCODE_ALL	Reactome Gene Sets	6	R-HSA-72766	Translation		-15	72	25	30242	291	13	9	69	13	4736|6152|6155|6165|6175|6188|6227|6233|11224	RPL10A|RPL24|RPL27|RPL35A|RPLP0|RPS3|RPS21|RPS27A|RPL35	-14
MyList_MCODE_ALL	Reactome Gene Sets	6	R-HSA-71291	Metabolism of amino acids and derivatives		-14	56	22	30242	374	13	9	69	13	4736|6152|6155|6165|6175|6188|6227|6233|11224	RPL10A|RPL24|RPL27|RPL35A|RPLP0|RPS3|RPS21|RPS27A|RPL35	-13
MyList_MCODE_ALL	Reactome Gene Sets	6	R-HSA-422475	Axon guidance		-13	38	18	30242	552	13	9	69	13	4736|6152|6155|6165|6175|6188|6227|6233|11224	RPL10A|RPL24|RPL27|RPL35A|RPLP0|RPS3|RPS21|RPS27A|RPL35	-11
MyList_MCODE_ALL	Reactome Gene Sets	6	R-HSA-9675108	Nervous system development		-13	36	18	30242	577	13	9	69	13	4736|6152|6155|6165|6175|6188|6227|6233|11224	RPL10A|RPL24|RPL27|RPL35A|RPLP0|RPS3|RPS21|RPS27A|RPL35	-11
MyList_MCODE_ALL	Reactome Gene Sets	6	R-HSA-8953854	Metabolism of RNA		-12	31	16	30242	673	13	9	69	13	4736|6152|6155|6165|6175|6188|6227|6233|11224	RPL10A|RPL24|RPL27|RPL35A|RPLP0|RPS3|RPS21|RPS27A|RPL35	-10
MyList_MCODE_ALL	WikiPathways	27	WP4922	Mitochondrial complex IV assembly		-8.9	2.6e+02	32	30242	36	13	4	31	13	1337|1340|1349|9377	COX6A1|COX6B1|COX7B|COX5A	-7.4
MyList_MCODE_ALL	Reactome Gene Sets	6	R-HSA-9707564	Cytoprotection by HMOX1		-8.9	94	21	30242	124	13	5	38	13	1337|1340|1349|6233|9377	COX6A1|COX6B1|COX7B|RPS27A|COX5A	-7.4
MyList_MCODE_ALL	Reactome Gene Sets	6	R-HSA-9711123	Cellular response to chemical stress		-8.3	73	19	30242	160	13	5	38	13	1337|1340|1349|6233|9377	COX6A1|COX6B1|COX7B|RPS27A|COX5A	-6.8
MyList_MCODE_ALL	KEGG Pathway	24	ko04260	Cardiac muscle contraction		-7.5	1.2e+02	22	30242	78	13	4	31	13	1337|1340|1349|9377	COX6A1|COX6B1|COX7B|COX5A	-6.1
MyList_MCODE_ALL	Reactome Gene Sets	6	R-HSA-5628897	TP53 Regulates Metabolic Genes		-7.3	1.1e+02	21	30242	87	13	4	31	13	1337|1340|1349|9377	COX6A1|COX6B1|COX7B|COX5A	-5.9
MyList_MCODE_ALL	KEGG Pathway	24	hsa04260	Cardiac muscle contraction		-7.3	1e+02	20	30242	91	13	4	31	13	1337|1340|1349|9377	COX6A1|COX6B1|COX7B|COX5A	-5.8
MyList_MCODE_ALL	Reactome Gene Sets	6	R-HSA-611105	Respiratory electron transport		-7.1	90	19	30242	103	13	4	31	13	1337|1340|1349|9377	COX6A1|COX6B1|COX7B|COX5A	-5.6
MyList_MCODE_ALL	WikiPathways	27	WP111	Electron transport chain: OXPHOS system in mitochondria		-7	88	19	30242	106	13	4	31	13	1337|1340|1349|9377	COX6A1|COX6B1|COX7B|COX5A	-5.6
MyList_MCODE_ALL	Reactome Gene Sets	6	R-HSA-163200	Respiratory electron transport, ATP synthesis by chemiosmotic coupling, and heat production by uncoupling proteins.		-6.7	73	17	30242	127	13	4	31	13	1337|1340|1349|9377	COX6A1|COX6B1|COX7B|COX5A	-5.3
MyList_MCODE_ALL	KEGG Pathway	24	ko00190	Oxidative phosphorylation		-6.6	70	17	30242	133	13	4	31	13	1337|1340|1349|9377	COX6A1|COX6B1|COX7B|COX5A	-5.2
MyList_MCODE_ALL	Reactome Gene Sets	6	R-HSA-3700989	Transcriptional Regulation by TP53		-6.5	32	12	30242	365	13	5	38	13	1337|1340|1349|6233|9377	COX6A1|COX6B1|COX7B|RPS27A|COX5A	-5.1
MyList_MCODE_ALL	KEGG Pathway	24	hsa05012	Parkinson's disease		-6.5	66	16	30242	142	13	4	31	13	1337|1340|1349|9377	COX6A1|COX6B1|COX7B|COX5A	-5.1
MyList_MCODE_ALL	KEGG Pathway	24	ko04932	Non-alcoholic fatty liver disease (NAFLD)		-6.4	62	16	30242	149	13	4	31	13	1337|1340|1349|9377	COX6A1|COX6B1|COX7B|COX5A	-5
MyList_MCODE_ALL	WikiPathways	27	WP4396	Nonalcoholic fatty liver disease		-6.3	58	15	30242	160	13	4	31	13	1337|1340|1349|9377	COX6A1|COX6B1|COX7B|COX5A	-4.9
MyList_MCODE_ALL	KEGG Pathway	24	hsa00190	Oxidative phosphorylation		-6.2	56	15	30242	167	13	4	31	13	1337|1340|1349|9377	COX6A1|COX6B1|COX7B|COX5A	-4.8
MyList_MCODE_ALL	KEGG Pathway	24	hsa04932	Non-alcoholic fatty liver disease (NAFLD)		-6.2	55	15	30242	169	13	4	31	13	1337|1340|1349|9377	COX6A1|COX6B1|COX7B|COX5A	-4.8
MyList_MCODE_ALL	KEGG Pathway	24	hsa05010	Alzheimer's disease		-6.2	54	15	30242	171	13	4	31	13	1337|1340|1349|9377	COX6A1|COX6B1|COX7B|COX5A	-4.8
MyList_MCODE_ALL	KEGG Pathway	24	ko05010	Alzheimer's disease		-6.2	54	15	30242	171	13	4	31	13	1337|1340|1349|9377	COX6A1|COX6B1|COX7B|COX5A	-4.8
MyList_MCODE_ALL	Reactome Gene Sets	6	R-HSA-1428517	The citric acid (TCA) cycle and respiratory electron transport		-6.1	52	14	30242	178	13	4	31	13	1337|1340|1349|9377	COX6A1|COX6B1|COX7B|COX5A	-4.7
MyList_MCODE_ALL	KEGG Pathway	24	ko05016	Huntington's disease		-6	48	14	30242	193	13	4	31	13	1337|1340|1349|9377	COX6A1|COX6B1|COX7B|COX5A	-4.6
MyList_MCODE_ALL	KEGG Pathway	24	hsa05016	Huntington's disease		-6	48	14	30242	193	13	4	31	13	1337|1340|1349|9377	COX6A1|COX6B1|COX7B|COX5A	-4.6
MyList_MCODE_ALL	Hallmark Gene Sets	23	M5936	HALLMARK OXIDATIVE PHOSPHORYLATION		-5.9	47	13	30242	200	13	4	31	13	1337|1340|1349|9377	COX6A1|COX6B1|COX7B|COX5A	-4.5
MyList_MCODE_ALL	Reactome Gene Sets	6	R-HSA-72695	Formation of the ternary complex, and subsequently, the 43S complex		-5.9	1.4e+02	20	30242	51	13	3	23	12	6188|6227|6233	RPS3|RPS21|RPS27A	-4.5
MyList_MCODE_ALL	Reactome Gene Sets	6	R-HSA-72702	Ribosomal scanning and start codon recognition		-5.7	1.2e+02	19	30242	58	13	3	23	12	6188|6227|6233	RPS3|RPS21|RPS27A	-4.4
MyList_MCODE_ALL	Reactome Gene Sets	6	R-HSA-72649	Translation initiation complex formation		-5.7	1.2e+02	19	30242	58	13	3	23	12	6188|6227|6233	RPS3|RPS21|RPS27A	-4.4
MyList_MCODE_ALL	Reactome Gene Sets	6	R-HSA-72662	Activation of the mRNA upon binding of the cap-binding complex and eIFs, and subsequent binding to 43S		-5.7	1.2e+02	19	30242	59	13	3	23	12	6188|6227|6233	RPS3|RPS21|RPS27A	-4.3
MyList_MCODE_ALL	Hallmark Gene Sets	23	M5926	HALLMARK MYC TARGETS V1		-4.1	35	10	30242	200	13	3	23	12	6175|6188|9377	RPLP0|RPS3|COX5A	-2.8
MyList_SUB1_MCODE_1	Reactome Gene Sets	6	R-HSA-156902	Peptide chain elongation		-23	3.4e+02	55	30242	89	9	9	1e+02	10	4736|6152|6155|6165|6175|6188|6227|6233|11224	RPL10A|RPL24|RPL27|RPL35A|RPLP0|RPS3|RPS21|RPS27A|RPL35	-20
MyList_SUB1_MCODE_1	Reactome Gene Sets	6	R-HSA-192823	Viral mRNA Translation		-23	3.4e+02	55	30242	89	9	9	1e+02	10	4736|6152|6155|6165|6175|6188|6227|6233|11224	RPL10A|RPL24|RPL27|RPL35A|RPLP0|RPS3|RPS21|RPS27A|RPL35	-20
MyList_SUB1_MCODE_1	WikiPathways	27	WP477	Cytoplasmic ribosomal proteins		-23	3.4e+02	55	30242	90	9	9	1e+02	10	4736|6152|6155|6165|6175|6188|6227|6233|11224	RPL10A|RPL24|RPL27|RPL35A|RPLP0|RPS3|RPS21|RPS27A|RPL35	-20
MyList_SUB1_MCODE_1	Reactome Gene Sets	6	R-HSA-72764	Eukaryotic Translation Termination		-23	3.3e+02	54	30242	93	9	9	1e+02	10	4736|6152|6155|6165|6175|6188|6227|6233|11224	RPL10A|RPL24|RPL27|RPL35A|RPLP0|RPS3|RPS21|RPS27A|RPL35	-20
MyList_SUB1_MCODE_1	Reactome Gene Sets	6	R-HSA-156842	Eukaryotic Translation Elongation		-23	3.3e+02	54	30242	93	9	9	1e+02	10	4736|6152|6155|6165|6175|6188|6227|6233|11224	RPL10A|RPL24|RPL27|RPL35A|RPLP0|RPS3|RPS21|RPS27A|RPL35	-20
MyList_SUB1_MCODE_1	Reactome Gene Sets	6	R-HSA-2408557	Selenocysteine synthesis		-23	3.3e+02	54	30242	93	9	9	1e+02	10	4736|6152|6155|6165|6175|6188|6227|6233|11224	RPL10A|RPL24|RPL27|RPL35A|RPLP0|RPS3|RPS21|RPS27A|RPL35	-20
MyList_SUB1_MCODE_1	Reactome Gene Sets	6	R-HSA-975956	Nonsense Mediated Decay (NMD) independent of the Exon Junction Complex (EJC)		-23	3.2e+02	53	30242	95	9	9	1e+02	10	4736|6152|6155|6165|6175|6188|6227|6233|11224	RPL10A|RPL24|RPL27|RPL35A|RPLP0|RPS3|RPS21|RPS27A|RPL35	-20
MyList_SUB1_MCODE_1	Reactome Gene Sets	6	R-HSA-72689	Formation of a pool of free 40S subunits		-22	3e+02	52	30242	101	9	9	1e+02	10	4736|6152|6155|6165|6175|6188|6227|6233|11224	RPL10A|RPL24|RPL27|RPL35A|RPLP0|RPS3|RPS21|RPS27A|RPL35	-20
MyList_SUB1_MCODE_1	Reactome Gene Sets	6	R-HSA-9633012	Response of EIF2AK4 (GCN2) to amino acid deficiency		-22	3e+02	52	30242	101	9	9	1e+02	10	4736|6152|6155|6165|6175|6188|6227|6233|11224	RPL10A|RPL24|RPL27|RPL35A|RPLP0|RPS3|RPS21|RPS27A|RPL35	-20
MyList_SUB1_MCODE_1	Reactome Gene Sets	6	R-HSA-156827	L13a-mediated translational silencing of Ceruloplasmin expression		-22	2.7e+02	49	30242	111	9	9	1e+02	10	4736|6152|6155|6165|6175|6188|6227|6233|11224	RPL10A|RPL24|RPL27|RPL35A|RPLP0|RPS3|RPS21|RPS27A|RPL35	-19
MyList_SUB1_MCODE_1	Reactome Gene Sets	6	R-HSA-1799339	SRP-dependent cotranslational protein targeting to membrane		-22	2.7e+02	49	30242	112	9	9	1e+02	10	4736|6152|6155|6165|6175|6188|6227|6233|11224	RPL10A|RPL24|RPL27|RPL35A|RPLP0|RPS3|RPS21|RPS27A|RPL35	-19
MyList_SUB1_MCODE_1	Reactome Gene Sets	6	R-HSA-72706	GTP hydrolysis and joining of the 60S ribosomal subunit		-22	2.7e+02	49	30242	112	9	9	1e+02	10	4736|6152|6155|6165|6175|6188|6227|6233|11224	RPL10A|RPL24|RPL27|RPL35A|RPLP0|RPS3|RPS21|RPS27A|RPL35	-19
MyList_SUB1_MCODE_1	Reactome Gene Sets	6	R-HSA-927802	Nonsense-Mediated Decay (NMD)		-22	2.6e+02	49	30242	115	9	9	1e+02	10	4736|6152|6155|6165|6175|6188|6227|6233|11224	RPL10A|RPL24|RPL27|RPL35A|RPLP0|RPS3|RPS21|RPS27A|RPL35	-19
MyList_SUB1_MCODE_1	Reactome Gene Sets	6	R-HSA-975957	Nonsense Mediated Decay (NMD) enhanced by the Exon Junction Complex (EJC)		-22	2.6e+02	49	30242	115	9	9	1e+02	10	4736|6152|6155|6165|6175|6188|6227|6233|11224	RPL10A|RPL24|RPL27|RPL35A|RPLP0|RPS3|RPS21|RPS27A|RPL35	-19
MyList_SUB1_MCODE_1	Reactome Gene Sets	6	R-HSA-2408522	Selenoamino acid metabolism		-22	2.6e+02	48	30242	118	9	9	1e+02	10	4736|6152|6155|6165|6175|6188|6227|6233|11224	RPL10A|RPL24|RPL27|RPL35A|RPLP0|RPS3|RPS21|RPS27A|RPL35	-19
MyList_SUB1_MCODE_1	Reactome Gene Sets	6	R-HSA-72737	Cap-dependent Translation Initiation		-22	2.5e+02	48	30242	119	9	9	1e+02	10	4736|6152|6155|6165|6175|6188|6227|6233|11224	RPL10A|RPL24|RPL27|RPL35A|RPLP0|RPS3|RPS21|RPS27A|RPL35	-19
MyList_SUB1_MCODE_1	Reactome Gene Sets	6	R-HSA-72613	Eukaryotic Translation Initiation		-22	2.5e+02	48	30242	119	9	9	1e+02	10	4736|6152|6155|6165|6175|6188|6227|6233|11224	RPL10A|RPL24|RPL27|RPL35A|RPLP0|RPS3|RPS21|RPS27A|RPL35	-19
MyList_SUB1_MCODE_1	Reactome Gene Sets	6	R-HSA-168273	Influenza Viral RNA Transcription and Replication		-21	2.2e+02	45	30242	135	9	9	1e+02	10	4736|6152|6155|6165|6175|6188|6227|6233|11224	RPL10A|RPL24|RPL27|RPL35A|RPLP0|RPS3|RPS21|RPS27A|RPL35	-19
MyList_SUB1_MCODE_1	KEGG Pathway	24	ko03010	Ribosome		-21	2e+02	42	30242	153	9	9	1e+02	10	4736|6152|6155|6165|6175|6188|6227|6233|11224	RPL10A|RPL24|RPL27|RPL35A|RPLP0|RPS3|RPS21|RPS27A|RPL35	-18
MyList_SUB1_MCODE_1	Reactome Gene Sets	6	R-HSA-168255	Influenza Infection		-21	1.9e+02	42	30242	156	9	9	1e+02	10	4736|6152|6155|6165|6175|6188|6227|6233|11224	RPL10A|RPL24|RPL27|RPL35A|RPLP0|RPS3|RPS21|RPS27A|RPL35	-18
MyList_SUB1_MCODE_1	Reactome Gene Sets	6	R-HSA-9711097	Cellular response to starvation		-21	1.9e+02	42	30242	156	9	9	1e+02	10	4736|6152|6155|6165|6175|6188|6227|6233|11224	RPL10A|RPL24|RPL27|RPL35A|RPLP0|RPS3|RPS21|RPS27A|RPL35	-18
MyList_SUB1_MCODE_1	KEGG Pathway	24	hsa03010	Ribosome		-21	1.9e+02	41	30242	163	9	9	1e+02	10	4736|6152|6155|6165|6175|6188|6227|6233|11224	RPL10A|RPL24|RPL27|RPL35A|RPLP0|RPS3|RPS21|RPS27A|RPL35	-18
MyList_SUB1_MCODE_1	Reactome Gene Sets	6	R-HSA-9010553	Regulation of expression of SLITs and ROBOs		-20	1.8e+02	40	30242	171	9	9	1e+02	10	4736|6152|6155|6165|6175|6188|6227|6233|11224	RPL10A|RPL24|RPL27|RPL35A|RPLP0|RPS3|RPS21|RPS27A|RPL35	-18
MyList_SUB1_MCODE_1	Reactome Gene Sets	6	R-HSA-6791226	Major pathway of rRNA processing in the nucleolus and cytosol		-20	1.6e+02	38	30242	184	9	9	1e+02	10	4736|6152|6155|6165|6175|6188|6227|6233|11224	RPL10A|RPL24|RPL27|RPL35A|RPLP0|RPS3|RPS21|RPS27A|RPL35	-18
MyList_SUB1_MCODE_1	Reactome Gene Sets	6	R-HSA-8868773	rRNA processing in the nucleus and cytosol		-20	1.6e+02	37	30242	194	9	9	1e+02	10	4736|6152|6155|6165|6175|6188|6227|6233|11224	RPL10A|RPL24|RPL27|RPL35A|RPLP0|RPS3|RPS21|RPS27A|RPL35	-18
MyList_SUB1_MCODE_1	Reactome Gene Sets	6	R-HSA-72312	rRNA processing		-20	1.5e+02	36	30242	204	9	9	1e+02	10	4736|6152|6155|6165|6175|6188|6227|6233|11224	RPL10A|RPL24|RPL27|RPL35A|RPLP0|RPS3|RPS21|RPS27A|RPL35	-18
MyList_SUB1_MCODE_1	Reactome Gene Sets	6	R-HSA-376176	Signaling by ROBO receptors		-19	1.4e+02	35	30242	218	9	9	1e+02	10	4736|6152|6155|6165|6175|6188|6227|6233|11224	RPL10A|RPL24|RPL27|RPL35A|RPLP0|RPS3|RPS21|RPS27A|RPL35	-17
MyList_SUB1_MCODE_1	Reactome Gene Sets	6	R-HSA-72766	Translation		-18	1e+02	30	30242	291	9	9	1e+02	10	4736|6152|6155|6165|6175|6188|6227|6233|11224	RPL10A|RPL24|RPL27|RPL35A|RPLP0|RPS3|RPS21|RPS27A|RPL35	-16
MyList_SUB1_MCODE_1	Reactome Gene Sets	6	R-HSA-71291	Metabolism of amino acids and derivatives		-17	81	27	30242	374	9	9	1e+02	10	4736|6152|6155|6165|6175|6188|6227|6233|11224	RPL10A|RPL24|RPL27|RPL35A|RPLP0|RPS3|RPS21|RPS27A|RPL35	-15
MyList_SUB1_MCODE_1	Reactome Gene Sets	6	R-HSA-422475	Axon guidance		-16	55	22	30242	552	9	9	1e+02	10	4736|6152|6155|6165|6175|6188|6227|6233|11224	RPL10A|RPL24|RPL27|RPL35A|RPLP0|RPS3|RPS21|RPS27A|RPL35	-14
MyList_SUB1_MCODE_1	Reactome Gene Sets	6	R-HSA-9675108	Nervous system development		-16	52	22	30242	577	9	9	1e+02	10	4736|6152|6155|6165|6175|6188|6227|6233|11224	RPL10A|RPL24|RPL27|RPL35A|RPLP0|RPS3|RPS21|RPS27A|RPL35	-14
MyList_SUB1_MCODE_1	Reactome Gene Sets	6	R-HSA-8953854	Metabolism of RNA		-15	45	20	30242	673	9	9	1e+02	10	4736|6152|6155|6165|6175|6188|6227|6233|11224	RPL10A|RPL24|RPL27|RPL35A|RPLP0|RPS3|RPS21|RPS27A|RPL35	-13
MyList_SUB1_MCODE_1	Reactome Gene Sets	6	R-HSA-2262752	Cellular responses to stress		-14	40	19	30242	757	9	9	1e+02	10	4736|6152|6155|6165|6175|6188|6227|6233|11224	RPL10A|RPL24|RPL27|RPL35A|RPLP0|RPS3|RPS21|RPS27A|RPL35	-13
MyList_SUB1_MCODE_1	Reactome Gene Sets	6	R-HSA-8953897	Cellular responses to stimuli		-14	39	19	30242	771	9	9	1e+02	10	4736|6152|6155|6165|6175|6188|6227|6233|11224	RPL10A|RPL24|RPL27|RPL35A|RPLP0|RPS3|RPS21|RPS27A|RPL35	-13
MyList_SUB1_MCODE_1	Reactome Gene Sets	6	R-HSA-72695	Formation of the ternary complex, and subsequently, the 43S complex		-6.4	2e+02	24	30242	51	9	3	33	16	6188|6227|6233	RPS3|RPS21|RPS27A	-5
MyList_SUB1_MCODE_1	Reactome Gene Sets	6	R-HSA-72702	Ribosomal scanning and start codon recognition		-6.3	1.7e+02	23	30242	58	9	3	33	16	6188|6227|6233	RPS3|RPS21|RPS27A	-4.9
MyList_SUB1_MCODE_1	Reactome Gene Sets	6	R-HSA-72649	Translation initiation complex formation		-6.3	1.7e+02	23	30242	58	9	3	33	16	6188|6227|6233	RPS3|RPS21|RPS27A	-4.9
MyList_SUB1_MCODE_1	Reactome Gene Sets	6	R-HSA-72662	Activation of the mRNA upon binding of the cap-binding complex and eIFs, and subsequent binding to 43S		-6.2	1.7e+02	23	30242	59	9	3	33	16	6188|6227|6233	RPS3|RPS21|RPS27A	-4.8
MyList_SUB1_MCODE_2	WikiPathways	27	WP4922	Mitochondrial complex IV assembly		-12	8.4e+02	58	30242	36	4	4	1e+02	22	1337|1340|1349|9377	COX6A1|COX6B1|COX7B|COX5A	-10
MyList_SUB1_MCODE_2	KEGG Pathway	24	ko04260	Cardiac muscle contraction		-10	3.9e+02	39	30242	78	4	4	1e+02	22	1337|1340|1349|9377	COX6A1|COX6B1|COX7B|COX5A	-8.8
MyList_SUB1_MCODE_2	Reactome Gene Sets	6	R-HSA-5628897	TP53 Regulates Metabolic Genes		-10	3.5e+02	37	30242	87	4	4	1e+02	22	1337|1340|1349|9377	COX6A1|COX6B1|COX7B|COX5A	-8.6
MyList_SUB1_MCODE_2	KEGG Pathway	24	hsa04260	Cardiac muscle contraction		-10	3.3e+02	36	30242	91	4	4	1e+02	22	1337|1340|1349|9377	COX6A1|COX6B1|COX7B|COX5A	-8.5
MyList_SUB1_MCODE_2	Reactome Gene Sets	6	R-HSA-611105	Respiratory electron transport		-9.9	2.9e+02	34	30242	103	4	4	1e+02	22	1337|1340|1349|9377	COX6A1|COX6B1|COX7B|COX5A	-8.3
MyList_SUB1_MCODE_2	WikiPathways	27	WP111	Electron transport chain: OXPHOS system in mitochondria		-9.8	2.9e+02	34	30242	106	4	4	1e+02	22	1337|1340|1349|9377	COX6A1|COX6B1|COX7B|COX5A	-8.3
MyList_SUB1_MCODE_2	Reactome Gene Sets	6	R-HSA-9707564	Cytoprotection by HMOX1		-9.6	2.4e+02	31	30242	124	4	4	1e+02	22	1337|1340|1349|9377	COX6A1|COX6B1|COX7B|COX5A	-8
MyList_SUB1_MCODE_2	Reactome Gene Sets	6	R-HSA-163200	Respiratory electron transport, ATP synthesis by chemiosmotic coupling, and heat production by uncoupling proteins.		-9.5	2.4e+02	31	30242	127	4	4	1e+02	22	1337|1340|1349|9377	COX6A1|COX6B1|COX7B|COX5A	-8
MyList_SUB1_MCODE_2	KEGG Pathway	24	ko00190	Oxidative phosphorylation		-9.4	2.3e+02	30	30242	133	4	4	1e+02	22	1337|1340|1349|9377	COX6A1|COX6B1|COX7B|COX5A	-7.9
MyList_SUB1_MCODE_2	KEGG Pathway	24	hsa05012	Parkinson's disease		-9.3	2.1e+02	29	30242	142	4	4	1e+02	22	1337|1340|1349|9377	COX6A1|COX6B1|COX7B|COX5A	-7.8
MyList_SUB1_MCODE_2	KEGG Pathway	24	ko04932	Non-alcoholic fatty liver disease (NAFLD)		-9.2	2e+02	28	30242	149	4	4	1e+02	22	1337|1340|1349|9377	COX6A1|COX6B1|COX7B|COX5A	-7.7
MyList_SUB1_MCODE_2	WikiPathways	27	WP4396	Nonalcoholic fatty liver disease		-9.1	1.9e+02	27	30242	160	4	4	1e+02	22	1337|1340|1349|9377	COX6A1|COX6B1|COX7B|COX5A	-7.6
MyList_SUB1_MCODE_2	Reactome Gene Sets	6	R-HSA-9711123	Cellular response to chemical stress		-9.1	1.9e+02	27	30242	160	4	4	1e+02	22	1337|1340|1349|9377	COX6A1|COX6B1|COX7B|COX5A	-7.6
MyList_SUB1_MCODE_2	KEGG Pathway	24	hsa00190	Oxidative phosphorylation		-9	1.8e+02	27	30242	167	4	4	1e+02	22	1337|1340|1349|9377	COX6A1|COX6B1|COX7B|COX5A	-7.5
MyList_SUB1_MCODE_2	KEGG Pathway	24	hsa04932	Non-alcoholic fatty liver disease (NAFLD)		-9	1.8e+02	27	30242	169	4	4	1e+02	22	1337|1340|1349|9377	COX6A1|COX6B1|COX7B|COX5A	-7.5
MyList_SUB1_MCODE_2	KEGG Pathway	24	ko05010	Alzheimer's disease		-9	1.8e+02	27	30242	171	4	4	1e+02	22	1337|1340|1349|9377	COX6A1|COX6B1|COX7B|COX5A	-7.5
MyList_SUB1_MCODE_2	KEGG Pathway	24	hsa05010	Alzheimer's disease		-9	1.8e+02	27	30242	171	4	4	1e+02	22	1337|1340|1349|9377	COX6A1|COX6B1|COX7B|COX5A	-7.5
MyList_SUB1_MCODE_2	Reactome Gene Sets	6	R-HSA-1428517	The citric acid (TCA) cycle and respiratory electron transport		-8.9	1.7e+02	26	30242	178	4	4	1e+02	22	1337|1340|1349|9377	COX6A1|COX6B1|COX7B|COX5A	-7.4
MyList_SUB1_MCODE_2	KEGG Pathway	24	hsa05016	Huntington's disease		-8.8	1.6e+02	25	30242	193	4	4	1e+02	22	1337|1340|1349|9377	COX6A1|COX6B1|COX7B|COX5A	-7.3
MyList_SUB1_MCODE_2	KEGG Pathway	24	ko05016	Huntington's disease		-8.8	1.6e+02	25	30242	193	4	4	1e+02	22	1337|1340|1349|9377	COX6A1|COX6B1|COX7B|COX5A	-7.3
MyList_SUB1_MCODE_2	Hallmark Gene Sets	23	M5936	HALLMARK OXIDATIVE PHOSPHORYLATION		-8.7	1.5e+02	25	30242	200	4	4	1e+02	22	1337|1340|1349|9377	COX6A1|COX6B1|COX7B|COX5A	-7.2
MyList_SUB1_MCODE_2	Reactome Gene Sets	6	R-HSA-3700989	Transcriptional Regulation by TP53		-7.7	83	18	30242	365	4	4	1e+02	22	1337|1340|1349|9377	COX6A1|COX6B1|COX7B|COX5A	-6.2
MyList_SUB1_MCODE_2	Reactome Gene Sets	6	R-HSA-2262752	Cellular responses to stress		-6.4	40	12	30242	757	4	4	1e+02	22	1337|1340|1349|9377	COX6A1|COX6B1|COX7B|COX5A	-5
MyList_SUB1_MCODE_2	Reactome Gene Sets	6	R-HSA-8953897	Cellular responses to stimuli		-6.4	39	12	30242	771	4	4	1e+02	22	1337|1340|1349|9377	COX6A1|COX6B1|COX7B|COX5A	-5
