# Supplementary material for: Simultaneous Presentation of Multiple Myeloma and Lung Cancer: Case Report and Gene Bioinformatics Analysis
Source: Front Oncol. 2022 Jun 13;12:859735. doi: 10.3389/fonc.2022.859735 (PMC9235397; doi:10.3389/fonc.2022.859735)
Supplement: Supplementary file 1 [file DataSheet_1.zip › The bioinformatic analysis of MM and lung cancer supplementary materials/Enrichment analysis/23╕÷DEG/metascape/Enrichment_PPI/GO_MCODE_Top3.csv]

Network	Annotation
MyList	R-HSA-156902|Peptide chain elongation|-18.6;R-HSA-192823|Viral mRNA Translation|-18.6;WP477|Cytoplasmic ribosomal proteins|-18.5
MyList_MCODE_ALL	R-HSA-2262752|Cellular responses to stress|-20.9;R-HSA-8953897|Cellular responses to stimuli|-20.8;R-HSA-156902|Peptide chain elongation|-20.1
MyList_SUB1_MCODE_1	R-HSA-156902|Peptide chain elongation|-23.0;R-HSA-192823|Viral mRNA Translation|-23.0;WP477|Cytoplasmic ribosomal proteins|-22.9
MyList_SUB1_MCODE_2	WP4922|Mitochondrial complex IV assembly|-11.8;ko04260|Cardiac muscle contraction|-10.4;R-HSA-5628897|TP53 Regulates Metabolic Genes|-10.2
