# Supplementary material for: Simultaneous Presentation of Multiple Myeloma and Lung Cancer: Case Report and Gene Bioinformatics Analysis
Source: Front Oncol. 2022 Jun 13;12:859735. doi: 10.3389/fonc.2022.859735 (PMC9235397; doi:10.3389/fonc.2022.859735)
Supplement: Supplementary file 1 [file DataSheet_1.zip › The bioinformatic analysis of MM and lung cancer supplementary materials/Enrichment analysis/23╕÷DEG/metascape/Enrichment_PPI/MCODE.csv]

Cluster	Score	Type	Gene	Symbol	Network
1	4.0	Clustered	6227	RPS21	MyList_SUB1
1	4.0	Clustered	4736	RPL10A	MyList_SUB1
1	4.0	Clustered	6165	RPL35A	MyList_SUB1
1	4.0	Clustered	6188	RPS3	MyList_SUB1
1	4.0	Clustered	6175	RPLP0	MyList_SUB1
1	4.0	Clustered	6233	RPS27A	MyList_SUB1
1	4.0	Clustered	11224	RPL35	MyList_SUB1
1	4.0	Clustered	6155	RPL27	MyList_SUB1
1	4.0	Seed	6152	RPL24	MyList_SUB1
2	1.5	Seed	1349	COX7B	MyList_SUB1
2	1.5	Clustered	1337	COX6A1	MyList_SUB1
2	1.5	Clustered	1340	COX6B1	MyList_SUB1
2	1.5	Clustered	9377	COX5A	MyList_SUB1
