# Supplementary material for: Simultaneous Presentation of Multiple Myeloma and Lung Cancer: Case Report and Gene Bioinformatics Analysis
Source: Front Oncol. 2022 Jun 13;12:859735. doi: 10.3389/fonc.2022.859735 (PMC9235397; doi:10.3389/fonc.2022.859735)
Supplement: Supplementary file 1 [file DataSheet_1.zip › The bioinformatic analysis of MM and lung cancer supplementary materials/Enrichment analysis/23╕÷DEG/metascape/Enrichment_PPI/PPINetwork.js]

var networks={"MyList_MCODE_ALL_PPIColorByCluster": {"format_version": "1.0", "generated_by": "cytoscape-3.8.2", "target_cytoscapejs_version": "~2.1", "data": {"shared_name": "MyList_MCODE_ALL_PPIColorByCluster", "name": "MyList_MCODE_ALL_PPIColorByCluster", "SUID": 6049550, "__Annotations": [], "selected": true}, "elements": {"nodes": [{"data": {"id": "6049572", "shared_name": "9377", "MCODE_SCORE": 1.5, "Gene": "9377", "Symbol": "COX5A", "name": "9377", "MCODE_TYPE": "Clustered", "SUID": 6049572, "DEGREE": 3.0, "id_original": "9377", "MCODE_CLUSTER_ID": 2.0, "selected": false, "canonicalName": "COX5A"}, "position": {"x": 435.869374609247, "y": 340.18595931168227}, "selected": false}, {"data": {"id": "6049571", "shared_name": "1349", "MCODE_SCORE": 1.5, "Gene": "1349", "Symbol": "COX7B", "name": "1349", "MCODE_TYPE": "Seed", "SUID": 6049571, "DEGREE": 3.0, "id_original": "1349", "MCODE_CLUSTER_ID": 2.0, "selected": false, "canonicalName": "COX7B"}, "position": {"x": 401.59678778673725, "y": 254.36244246597917}, "selected": false}, {"data": {"id": "6049570", "shared_name": "1340", "MCODE_SCORE": 1.5, "Gene": "1340", "Symbol": "COX6B1", "name": "1340", "MCODE_TYPE": "Clustered", "SUID": 6049570, "DEGREE": 3.0, "id_original": "1340", "MCODE_CLUSTER_ID": 2.0, "selected": false, "canonicalName": "COX6B1"}, "position": {"x": 487.46566138292866, "y": 220.02793929215105}, "selected": false}, {"data": {"id": "6049569", "shared_name": "1337", "MCODE_SCORE": 1.5, "Gene": "1337", "Symbol": "COX6A1", "name": "1337", "MCODE_TYPE": "Clustered", "SUID": 6049569, "DEGREE": 3.0, "id_original": "1337", "MCODE_CLUSTER_ID": 2.0, "selected": false, "canonicalName": "COX6A1"}, "position": {"x": 521.8409131529481, "y": 305.9298863136354}, "selected": false}, {"data": {"id": "6049568", "shared_name": "11224", "MCODE_SCORE": 4.0, "Gene": "11224", "Symbol": "RPL35", "name": "11224", "MCODE_TYPE": "Clustered", "SUID": 6049568, "DEGREE": 8.0, "id_original": "11224", "MCODE_CLUSTER_ID": 1.0, "selected": false, "canonicalName": "RPL35"}, "position": {"x": 153.79914984728413, "y": 327.4413914405885}, "selected": false}, {"data": {"id": "6049567", "shared_name": "6233", "MCODE_SCORE": 4.0, "Gene": "6233", "Symbol": "RPS27A", "name": "6233", "MCODE_TYPE": "Clustered", "SUID": 6049567, "DEGREE": 8.0, "id_original": "6233", "MCODE_CLUSTER_ID": 1.0, "selected": false, "canonicalName": "RPS27A"}, "position": {"x": 275.38145575548725, "y": 245.43431136246355}, "selected": false}, {"data": {"id": "6049566", "shared_name": "6227", "MCODE_SCORE": 4.0, "Gene": "6227", "Symbol": "RPS21", "name": "6227", "MCODE_TYPE": "Clustered", "SUID": 6049566, "DEGREE": 8.0, "id_original": "6227", "MCODE_CLUSTER_ID": 1.0, "selected": false, "canonicalName": "RPS21"}, "position": {"x": 256.0930341246279, "y": 370.6586765968385}, "selected": false}, {"data": {"id": "6049565", "shared_name": "6188", "MCODE_SCORE": 4.0, "Gene": "6188", "Symbol": "RPS3", "name": "6188", "MCODE_TYPE": "Clustered", "SUID": 6049565, "DEGREE": 8.0, "id_original": "6188", "MCODE_CLUSTER_ID": 1.0, "selected": false, "canonicalName": "RPS3"}, "position": {"x": 205.86970648790913, "y": 274.9240574562135}, "selected": false}, {"data": {"id": "6049564", "shared_name": "6175", "MCODE_SCORE": 4.0, "Gene": "6175", "Symbol": "RPLP0", "name": "6175", "MCODE_TYPE": "Clustered", "SUID": 6049564, "DEGREE": 8.0, "id_original": "6175", "MCODE_CLUSTER_ID": 1.0, "selected": false, "canonicalName": "RPLP0"}, "position": {"x": 214.54271063829975, "y": 220.02793929215105}, "selected": false}, {"data": {"id": "6049563", "shared_name": "6165", "MCODE_SCORE": 4.0, "Gene": "6165", "Symbol": "RPL35A", "name": "6165", "MCODE_TYPE": "Clustered", "SUID": 6049563, "DEGREE": 8.0, "id_original": "6165", "MCODE_CLUSTER_ID": 1.0, "selected": false, "canonicalName": "RPL35A"}, "position": {"x": 301.59678778673725, "y": 307.8576512062135}, "selected": false}, {"data": {"id": "6049562", "shared_name": "6155", "MCODE_SCORE": 4.0, "Gene": "6155", "Symbol": "RPL27", "name": "6155", "MCODE_TYPE": "Clustered", "SUID": 6049562, "DEGREE": 8.0, "id_original": "6155", "MCODE_CLUSTER_ID": 1.0, "selected": false, "canonicalName": "RPL27"}, "position": {"x": 150.82045111681538, "y": 268.099472495276}, "selected": false}, {"data": {"id": "6049561", "shared_name": "6152", "MCODE_SCORE": 4.0, "Gene": "6152", "Symbol": "RPL24", "name": "6152", "MCODE_TYPE": "Seed", "SUID": 6049561, "DEGREE": 8.0, "id_original": "6152", "MCODE_CLUSTER_ID": 1.0, "selected": false, "canonicalName": "RPL24"}, "position": {"x": 194.642625189081, "y": 368.8747410499635}, "selected": false}, {"data": {"id": "6049560", "shared_name": "4736", "MCODE_SCORE": 4.0, "Gene": "4736", "Symbol": "RPL10A", "name": "4736", "MCODE_TYPE": "Clustered", "SUID": 6049560, "DEGREE": 8.0, "id_original": "4736", "MCODE_CLUSTER_ID": 1.0, "selected": false, "canonicalName": "RPL10A"}, "position": {"x": 245.33836493517475, "y": 315.60926863785414}, "selected": false}], "edges": [{"data": {"id": "6049586", "source": "6049571", "target": "6049572", "SCORE": "294", "shared_interaction": "Direct", "source_original": "1349", "Name_B": "COX5A", "Name_A": "COX7B", "target_original": "9377", "Gene_B": "9377", "interaction": "Direct", "SUID": 6049586, "TYPE": "Direct", "Gene_A": "1349", "support": "{\"InWeb_IM\": \"inference\"}", "selected": false}, "selected": false}, {"data": {"id": "6049585", "source": "6049570", "target": "6049572", "SCORE": "294", "shared_interaction": "Direct", "source_original": "1340", "Name_B": "COX5A", "Name_A": "COX6B1", "target_original": "9377", "Gene_B": "9377", "interaction": "Direct", "SUID": 6049585, "TYPE": "Direct", "Gene_A": "1340", "support": "{\"InWeb_IM\": \"inference\", \"BioGrid\": \"physical\", \"BioGrid_PubMed\": \"26344197\", \"BioGrid_Type\": \"Co-fractionation\", \"BioGrid_Score\": \"0.234989559\"}", "selected": false}, "selected": false}, {"data": {"id": "6049584", "source": "6049570", "target": "6049571", "SCORE": "294", "shared_interaction": "Direct", "source_original": "1340", "Name_B": "COX7B", "Name_A": "COX6B1", "target_original": "1349", "Gene_B": "1349", "interaction": "Direct", "SUID": 6049584, "TYPE": "Direct", "Gene_A": "1340", "support": "{\"InWeb_IM\": \"inference\"}", "selected": false}, "selected": false}, {"data": {"id": "6049583", "source": "6049569", "target": "6049572", "SCORE": "972", "shared_interaction": "Direct", "source_original": "1337", "Name_B": "COX5A", "Name_A": "COX6A1", "target_original": "9377", "Gene_B": "9377", "interaction": "Direct", "SUID": 6049583, "TYPE": "Direct", "Gene_A": "1337", "support": "{\"StringDB\": \"physical\", \"StringEvidence\": \"database:0.896,textmining:0.783,experiments:0.723,coexpression:0.684\", \"InWeb_IM\": \"inference\", \"String_Score_Physical\": 972, \"String_Score_Combined\": 998}", "selected": false}, "selected": false}, {"data": {"id": "6049582", "source": "6049569", "target": "6049571", "SCORE": "294", "shared_interaction": "Direct", "source_original": "1337", "Name_B": "COX7B", "Name_A": "COX6A1", "target_original": "1349", "Gene_B": "1349", "interaction": "Direct", "SUID": 6049582, "TYPE": "Direct", "Gene_A": "1337", "support": "{\"InWeb_IM\": \"inference\"}", "selected": false}, "selected": false}, {"data": {"id": "6049581", "source": "6049569", "target": "6049570", "SCORE": "294", "shared_interaction": "Direct", "source_original": "1337", "Name_B": "COX6B1", "Name_A": "COX6A1", "target_original": "1340", "Gene_B": "1340", "interaction": "Direct", "SUID": 6049581, "TYPE": "Direct", "Gene_A": "1337", "support": "{\"InWeb_IM\": \"experimental\", \"BioGrid\": \"physical\", \"BioGrid_PubMed\": \"33961781,27499296\", \"BioGrid_Type\": \"Affinity Capture-MS\", \"BioGrid_Score\": \"97.8,0.999999321\"}", "selected": false}, "selected": false}, {"data": {"id": "6049580", "source": "6049568", "target": "6049567", "SCORE": "996", "shared_interaction": "Direct", "source_original": "11224", "Name_B": "RPS27A", "Name_A": "RPL35", "target_original": "6233", "Gene_B": "6233", "interaction": "Direct", "SUID": 6049580, "TYPE": "Direct", "Gene_A": "11224", "support": "{\"StringDB\": \"physical\", \"StringEvidence\": \"coexpression:0.969,experiments:0.961,database:0.896,textmining:0.328\", \"InWeb_IM\": \"inference\", \"BioGrid\": \"genetic\", \"BioGrid_PubMed\": \"30033366\", \"BioGrid_Type\": \"Negative Genetic\", \"BioGrid_Score\": \"-4.937946353\", \"String_Score_Physical\": 996, \"String_Score_Combined\": 999}", "selected": false}, "selected": false}, {"data": {"id": "6049579", "source": "6049568", "target": "6049566", "SCORE": "995", "shared_interaction": "Direct", "source_original": "11224", "Name_B": "RPS21", "Name_A": "RPL35", "target_original": "6227", "Gene_B": "6227", "interaction": "Direct", "SUID": 6049579, "TYPE": "Direct", "Gene_A": "11224", "support": "{\"StringDB\": \"physical\", \"StringEvidence\": \"coexpression:0.986,experiments:0.958,database:0.896,textmining:0.688\", \"InWeb_IM\": \"inference\", \"String_Score_Physical\": 995, \"String_Score_Combined\": 999}", "selected": false}, "selected": false}, {"data": {"id": "6049578", "source": "6049568", "target": "6049565", "SCORE": "996", "shared_interaction": "Direct", "source_original": "11224", "Name_B": "RPS3", "Name_A": "RPL35", "target_original": "6188", "Gene_B": "6188", "interaction": "Direct", "SUID": 6049578, "TYPE": "Direct", "Gene_A": "11224", "support": "{\"StringDB\": \"physical\", \"StringEvidence\": \"coexpression:0.996,experiments:0.960,database:0.896,textmining:0.741,neighborhood:0.265\", \"InWeb_IM\": \"inference\", \"BioGrid\": \"physical\", \"BioGrid_PubMed\": \"33961781,26344197\", \"BioGrid_Type\": \"Co-fractionation,Affinity Capture-MS\", \"BioGrid_Score\": \"0.944227613,0.997219218\", \"String_Score_Physical\": 996, \"String_Score_Combined\": 999}", "selected": false}, "selected": false}, {"data": {"id": "6049577", "source": "6049568", "target": "6049564", "SCORE": "998", "shared_interaction": "Direct", "source_original": "11224", "Name_B": "RPLP0", "Name_A": "RPL35", "target_original": "6175", "Gene_B": "6175", "interaction": "Direct", "SUID": 6049577, "TYPE": "Direct", "Gene_A": "11224", "support": "{\"StringDB\": \"physical\", \"StringEvidence\": \"coexpression:0.994,experiments:0.989,database:0.896,textmining:0.529,neighborhood:0.186\", \"InWeb_IM\": \"inference\", \"BioGrid\": \"physical\", \"BioGrid_PubMed\": \"33961781,26344197\", \"BioGrid_Type\": \"Co-fractionation,Affinity Capture-MS\", \"BioGrid_Score\": \"0.999999365,0.965958815\", \"String_Score_Physical\": 998, \"String_Score_Combined\": 999}", "selected": false}, "selected": false}, {"data": {"id": "6049576", "source": "6049568", "target": "6049563", "SCORE": "294", "shared_interaction": "Direct", "source_original": "11224", "Name_B": "RPL35A", "Name_A": "RPL35", "target_original": "6165", "Gene_B": "6165", "interaction": "Direct", "SUID": 6049576, "TYPE": "Direct", "Gene_A": "11224", "support": "{\"InWeb_IM\": \"inference\", \"BioGrid\": \"physical\", \"BioGrid_PubMed\": \"26344197\", \"BioGrid_Type\": \"Co-fractionation\", \"BioGrid_Score\": \"0.999999994\"}", "selected": false}, "selected": false}, {"data": {"id": "6049575", "source": "6049568", "target": "6049562", "SCORE": "999", "shared_interaction": "Direct", "source_original": "11224", "Name_B": "RPL27", "Name_A": "RPL35", "target_original": "6155", "Gene_B": "6155", "interaction": "Direct", "SUID": 6049575, "TYPE": "Direct", "Gene_A": "11224", "support": "{\"StringDB\": \"physical\", \"StringEvidence\": \"coexpression:0.994,experiments:0.992,database:0.896,textmining:0.758,neighborhood:0.150\", \"InWeb_IM\": \"inference\", \"BioGrid\": \"physical\", \"BioGrid_PubMed\": \"26344197,24981860\", \"BioGrid_Type\": \"Co-fractionation,Affinity Capture-MS\", \"BioGrid_Score\": \"0.999982405,18.7810697\", \"String_Score_Physical\": 999, \"String_Score_Combined\": 999}", "selected": false}, "selected": false}, {"data": {"id": "6049574", "source": "6049568", "target": "6049561", "SCORE": "999", "shared_interaction": "Direct", "source_original": "11224", "Name_B": "RPL24", "Name_A": "RPL35", "target_original": "6152", "Gene_B": "6152", "interaction": "Direct", "SUID": 6049574, "TYPE": "Direct", "Gene_A": "11224", "support": "{\"StringDB\": \"physical\", \"StringEvidence\": \"experiments:0.991,coexpression:0.986,database:0.896,textmining:0.584\", \"InWeb_IM\": \"inference\", \"BioGrid\": \"physical\", \"BioGrid_PubMed\": \"26344197\", \"BioGrid_Type\": \"Co-fractionation\", \"BioGrid_Score\": \"0.999984685\", \"String_Score_Physical\": 999, \"String_Score_Combined\": 999}", "selected": false}, "selected": false}, {"data": {"id": "6049573", "source": "6049568", "target": "6049560", "SCORE": "999", "shared_interaction": "Direct", "source_original": "11224", "Name_B": "RPL10A", "Name_A": "RPL35", "target_original": "4736", "Gene_B": "4736", "interaction": "Direct", "SUID": 6049573, "TYPE": "Direct", "Gene_A": "11224", "support": "{\"StringDB\": \"physical\", \"StringEvidence\": \"coexpression:0.997,experiments:0.991,database:0.896,textmining:0.406,neighborhood:0.186\", \"InWeb_IM\": \"inference\", \"BioGrid\": \"physical\", \"BioGrid_PubMed\": \"33961781,26344197\", \"BioGrid_Type\": \"Co-fractionation,Affinity Capture-MS\", \"BioGrid_Score\": \"0.751397269,0.996380015\", \"String_Score_Physical\": 999, \"String_Score_Combined\": 999}", "selected": false}, "selected": false}, {"data": {"id": "6049614", "source": "6049566", "target": "6049567", "SCORE": "995", "shared_interaction": "Direct", "source_original": "6227", "Name_B": "RPS27A", "Name_A": "RPS21", "target_original": "6233", "Gene_B": "6233", "interaction": "Direct", "SUID": 6049614, "TYPE": "Direct", "Gene_A": "6227", "support": "{\"StringDB\": \"physical\", \"StringEvidence\": \"coexpression:0.972,experiments:0.958,database:0.896,textmining:0.299\", \"String_Score_Physical\": 995, \"String_Score_Combined\": 999}", "selected": false}, "selected": false}, {"data": {"id": "6049613", "source": "6049565", "target": "6049567", "SCORE": "995", "shared_interaction": "Direct", "source_original": "6188", "Name_B": "RPS27A", "Name_A": "RPS3", "target_original": "6233", "Gene_B": "6233", "interaction": "Direct", "SUID": 6049613, "TYPE": "Direct", "Gene_A": "6188", "support": "{\"StringDB\": \"physical\", \"StringEvidence\": \"coexpression:0.969,experiments:0.958,database:0.896,textmining:0.383\", \"InWeb_IM\": \"inference\", \"BioGrid\": \"physical\", \"BioGrid_PubMed\": \"33961781,22939629\", \"BioGrid_Type\": \"Co-fractionation,Affinity Capture-MS\", \"BioGrid_Score\": \"0.955,0.999686761\", \"String_Score_Physical\": 995, \"String_Score_Combined\": 999}", "selected": false}, "selected": false}, {"data": {"id": "6049612", "source": "6049565", "target": "6049566", "SCORE": "995", "shared_interaction": "Direct", "source_original": "6188", "Name_B": "RPS21", "Name_A": "RPS3", "target_original": "6227", "Gene_B": "6227", "interaction": "Direct", "SUID": 6049612, "TYPE": "Direct", "Gene_A": "6188", "support": "{\"StringDB\": \"physical\", \"StringEvidence\": \"coexpression:0.986,experiments:0.959,database:0.896,textmining:0.256\", \"InWeb_IM\": \"inference\", \"BioGrid\": \"physical\", \"BioGrid_PubMed\": \"22939629,22863883\", \"BioGrid_Type\": \"Co-fractionation\", \"BioGrid_Score\": \"0.914\", \"String_Score_Physical\": 995, \"String_Score_Combined\": 999}", "selected": false}, "selected": false}, {"data": {"id": "6049611", "source": "6049564", "target": "6049567", "SCORE": "999", "shared_interaction": "Direct", "source_original": "6175", "Name_B": "RPS27A", "Name_A": "RPLP0", "target_original": "6233", "Gene_B": "6233", "interaction": "Direct", "SUID": 6049611, "TYPE": "Direct", "Gene_A": "6175", "support": "{\"StringDB\": \"physical\", \"StringEvidence\": \"experiments:0.992,coexpression:0.968,database:0.896,textmining:0.269\", \"InWeb_IM\": \"inference\", \"BioGrid\": \"physical\", \"BioGrid_PubMed\": \"22939629\", \"BioGrid_Type\": \"Co-fractionation\", \"BioGrid_Score\": \"0.973\", \"String_Score_Physical\": 999, \"String_Score_Combined\": 999}", "selected": false}, "selected": false}, {"data": {"id": "6049610", "source": "6049564", "target": "6049566", "SCORE": "999", "shared_interaction": "Direct", "source_original": "6175", "Name_B": "RPS21", "Name_A": "RPLP0", "target_original": "6227", "Gene_B": "6227", "interaction": "Direct", "SUID": 6049610, "TYPE": "Direct", "Gene_A": "6175", "support": "{\"StringDB\": \"physical\", \"StringEvidence\": \"experiments:0.990,coexpression:0.979,database:0.896,textmining:0.591\", \"InWeb_IM\": \"inference\", \"BioGrid\": \"physical\", \"BioGrid_PubMed\": \"22939629\", \"BioGrid_Type\": \"Co-fractionation\", \"BioGrid_Score\": \"0.806\", \"String_Score_Physical\": 999, \"String_Score_Combined\": 999}", "selected": false}, "selected": false}, {"data": {"id": "6049609", "source": "6049564", "target": "6049565", "SCORE": "995", "shared_interaction": "Direct", "source_original": "6175", "Name_B": "RPS3", "Name_A": "RPLP0", "target_original": "6188", "Gene_B": "6188", "interaction": "Direct", "SUID": 6049609, "TYPE": "Direct", "Gene_A": "6175", "support": "{\"StringDB\": \"physical\", \"StringEvidence\": \"coexpression:0.997,experiments:0.957,database:0.896,textmining:0.738,neighborhood:0.186\", \"InWeb_IM\": \"inference\", \"BioGrid\": \"physical\", \"BioGrid_PubMed\": \"26344197,22939629\", \"BioGrid_Type\": \"Co-fractionation\", \"BioGrid_Score\": \"0.999989287,0.905\", \"String_Score_Physical\": 995, \"String_Score_Combined\": 999}", "selected": false}, "selected": false}, {"data": {"id": "6049608", "source": "6049563", "target": "6049567", "SCORE": "294", "shared_interaction": "Direct", "source_original": "6165", "Name_B": "RPS27A", "Name_A": "RPL35A", "target_original": "6233", "Gene_B": "6233", "interaction": "Direct", "SUID": 6049608, "TYPE": "Direct", "Gene_A": "6165", "support": "{\"InWeb_IM\": \"inference\"}", "selected": false}, "selected": false}, {"data": {"id": "6049607", "source": "6049563", "target": "6049566", "SCORE": "294", "shared_interaction": "Direct", "source_original": "6165", "Name_B": "RPS21", "Name_A": "RPL35A", "target_original": "6227", "Gene_B": "6227", "interaction": "Direct", "SUID": 6049607, "TYPE": "Direct", "Gene_A": "6165", "support": "{\"InWeb_IM\": \"inference\"}", "selected": false}, "selected": false}, {"data": {"id": "6049606", "source": "6049563", "target": "6049565", "SCORE": "294", "shared_interaction": "Direct", "source_original": "6165", "Name_B": "RPS3", "Name_A": "RPL35A", "target_original": "6188", "Gene_B": "6188", "interaction": "Direct", "SUID": 6049606, "TYPE": "Direct", "Gene_A": "6165", "support": "{\"InWeb_IM\": \"inference\", \"BioGrid\": \"physical\", \"BioGrid_PubMed\": \"26344197\", \"BioGrid_Type\": \"Co-fractionation\", \"BioGrid_Score\": \"0.999999575\"}", "selected": false}, "selected": false}, {"data": {"id": "6049605", "source": "6049563", "target": "6049564", "SCORE": "294", "shared_interaction": "Direct", "source_original": "6165", "Name_B": "RPLP0", "Name_A": "RPL35A", "target_original": "6175", "Gene_B": "6175", "interaction": "Direct", "SUID": 6049605, "TYPE": "Direct", "Gene_A": "6165", "support": "{\"InWeb_IM\": \"inference\", \"BioGrid\": \"physical\", \"BioGrid_PubMed\": \"26344197\", \"BioGrid_Type\": \"Co-fractionation\", \"BioGrid_Score\": \"0.999999974\"}", "selected": false}, "selected": false}, {"data": {"id": "6049604", "source": "6049562", "target": "6049567", "SCORE": "995", "shared_interaction": "Direct", "source_original": "6155", "Name_B": "RPS27A", "Name_A": "RPL27", "target_original": "6233", "Gene_B": "6233", "interaction": "Direct", "SUID": 6049604, "TYPE": "Direct", "Gene_A": "6155", "support": "{\"StringDB\": \"physical\", \"StringEvidence\": \"coexpression:0.985,experiments:0.958,database:0.896,textmining:0.318\", \"String_Score_Physical\": 995, \"String_Score_Combined\": 999}", "selected": false}, "selected": false}, {"data": {"id": "6049603", "source": "6049562", "target": "6049566", "SCORE": "999", "shared_interaction": "Direct", "source_original": "6155", "Name_B": "RPS21", "Name_A": "RPL27", "target_original": "6227", "Gene_B": "6227", "interaction": "Direct", "SUID": 6049603, "TYPE": "Direct", "Gene_A": "6155", "support": "{\"StringDB\": \"physical\", \"StringEvidence\": \"coexpression:0.993,experiments:0.990,database:0.896,textmining:0.608\", \"BioGrid\": \"physical\", \"BioGrid_PubMed\": \"22939629\", \"BioGrid_Type\": \"Co-fractionation\", \"BioGrid_Score\": \"0.99\", \"String_Score_Physical\": 999, \"String_Score_Combined\": 999}", "selected": false}, "selected": false}, {"data": {"id": "6049602", "source": "6049562", "target": "6049565", "SCORE": "996", "shared_interaction": "Direct", "source_original": "6155", "Name_B": "RPS3", "Name_A": "RPL27", "target_original": "6188", "Gene_B": "6188", "interaction": "Direct", "SUID": 6049602, "TYPE": "Direct", "Gene_A": "6155", "support": "{\"StringDB\": \"physical\", \"StringEvidence\": \"coexpression:0.997,experiments:0.963,database:0.896,textmining:0.304,neighborhood:0.150\", \"InWeb_IM\": \"inference\", \"BioGrid\": \"physical\", \"BioGrid_PubMed\": \"26344197\", \"BioGrid_Type\": \"Co-fractionation\", \"BioGrid_Score\": \"0.999999889\", \"String_Score_Physical\": 996, \"String_Score_Combined\": 999}", "selected": false}, "selected": false}, {"data": {"id": "6049601", "source": "6049562", "target": "6049564", "SCORE": "998", "shared_interaction": "Direct", "source_original": "6155", "Name_B": "RPLP0", "Name_A": "RPL27", "target_original": "6175", "Gene_B": "6175", "interaction": "Direct", "SUID": 6049601, "TYPE": "Direct", "Gene_A": "6155", "support": "{\"StringDB\": \"physical\", \"StringEvidence\": \"coexpression:0.997,experiments:0.986,database:0.896,textmining:0.190\", \"InWeb_IM\": \"inference\", \"BioGrid\": \"physical\", \"BioGrid_PubMed\": \"26344197\", \"BioGrid_Type\": \"Co-fractionation\", \"BioGrid_Score\": \"0.997477506\", \"String_Score_Physical\": 998, \"String_Score_Combined\": 999}", "selected": false}, "selected": false}, {"data": {"id": "6049600", "source": "6049562", "target": "6049563", "SCORE": "294", "shared_interaction": "Direct", "source_original": "6155", "Name_B": "RPL35A", "Name_A": "RPL27", "target_original": "6165", "Gene_B": "6165", "interaction": "Direct", "SUID": 6049600, "TYPE": "Direct", "Gene_A": "6155", "support": "{\"InWeb_IM\": \"inference\", \"BioGrid\": \"physical\", \"BioGrid_PubMed\": \"26344197\", \"BioGrid_Type\": \"Co-fractionation\", \"BioGrid_Score\": \"0.999999975\"}", "selected": false}, "selected": false}, {"data": {"id": "6049599", "source": "6049561", "target": "6049567", "SCORE": "999", "shared_interaction": "Direct", "source_original": "6152", "Name_B": "RPS27A", "Name_A": "RPL24", "target_original": "6233", "Gene_B": "6233", "interaction": "Direct", "SUID": 6049599, "TYPE": "Direct", "Gene_A": "6152", "support": "{\"StringDB\": \"physical\", \"StringEvidence\": \"experiments:0.992,coexpression:0.982,database:0.896,textmining:0.309\", \"BioGrid\": \"physical\", \"BioGrid_PubMed\": \"22939629\", \"BioGrid_Type\": \"Co-fractionation\", \"BioGrid_Score\": \"0.937\", \"String_Score_Physical\": 999, \"String_Score_Combined\": 999}", "selected": false}, "selected": false}, {"data": {"id": "6049598", "source": "6049561", "target": "6049566", "SCORE": "999", "shared_interaction": "Direct", "source_original": "6152", "Name_B": "RPS21", "Name_A": "RPL24", "target_original": "6227", "Gene_B": "6227", "interaction": "Direct", "SUID": 6049598, "TYPE": "Direct", "Gene_A": "6152", "support": "{\"StringDB\": \"physical\", \"StringEvidence\": \"experiments:0.990,coexpression:0.976,database:0.896,textmining:0.537\", \"BioGrid\": \"physical\", \"BioGrid_PubMed\": \"22939629\", \"BioGrid_Type\": \"Co-fractionation\", \"BioGrid_Score\": \"1.0\", \"String_Score_Physical\": 999, \"String_Score_Combined\": 999}", "selected": false}, "selected": false}, {"data": {"id": "6049597", "source": "6049561", "target": "6049565", "SCORE": "996", "shared_interaction": "Direct", "source_original": "6152", "Name_B": "RPS3", "Name_A": "RPL24", "target_original": "6188", "Gene_B": "6188", "interaction": "Direct", "SUID": 6049597, "TYPE": "Direct", "Gene_A": "6152", "support": "{\"StringDB\": \"physical\", \"StringEvidence\": \"coexpression:0.985,experiments:0.961,database:0.896,textmining:0.640\", \"InWeb_IM\": \"inference\", \"BioGrid\": \"physical\", \"BioGrid_PubMed\": \"26344197,22939629\", \"BioGrid_Type\": \"Co-fractionation\", \"BioGrid_Score\": \"0.99999167,1.0\", \"String_Score_Physical\": 996, \"String_Score_Combined\": 999}", "selected": false}, "selected": false}, {"data": {"id": "6049596", "source": "6049561", "target": "6049564", "SCORE": "999", "shared_interaction": "Direct", "source_original": "6152", "Name_B": "RPLP0", "Name_A": "RPL24", "target_original": "6175", "Gene_B": "6175", "interaction": "Direct", "SUID": 6049596, "TYPE": "Direct", "Gene_A": "6152", "support": "{\"StringDB\": \"physical\", \"StringEvidence\": \"experiments:0.992,coexpression:0.976,database:0.896,textmining:0.383\", \"InWeb_IM\": \"inference\", \"BioGrid\": \"physical\", \"BioGrid_PubMed\": \"33961781,26344197,22863883\", \"BioGrid_Type\": \"Co-fractionation,Affinity Capture-MS\", \"BioGrid_Score\": \"0.999993787,0.811977949\", \"String_Score_Physical\": 999, \"String_Score_Combined\": 999}", "selected": false}, "selected": false}, {"data": {"id": "6049595", "source": "6049561", "target": "6049563", "SCORE": "294", "shared_interaction": "Direct", "source_original": "6152", "Name_B": "RPL35A", "Name_A": "RPL24", "target_original": "6165", "Gene_B": "6165", "interaction": "Direct", "SUID": 6049595, "TYPE": "Direct", "Gene_A": "6152", "support": "{\"InWeb_IM\": \"inference\", \"BioGrid\": \"physical\", \"BioGrid_PubMed\": \"26344197\", \"BioGrid_Type\": \"Co-fractionation\", \"BioGrid_Score\": \"0.999995565\"}", "selected": false}, "selected": false}, {"data": {"id": "6049594", "source": "6049561", "target": "6049562", "SCORE": "999", "shared_interaction": "Direct", "source_original": "6152", "Name_B": "RPL27", "Name_A": "RPL24", "target_original": "6155", "Gene_B": "6155", "interaction": "Direct", "SUID": 6049594, "TYPE": "Direct", "Gene_A": "6152", "support": "{\"StringDB\": \"physical\", \"StringEvidence\": \"experiments:0.992,coexpression:0.989,database:0.896,textmining:0.537\", \"BioGrid\": \"physical\", \"BioGrid_PubMed\": \"30021884,26344197\", \"BioGrid_Type\": \"Co-fractionation,Proximity Label-MS\", \"BioGrid_Score\": \"0.987678862\", \"String_Score_Physical\": 999, \"String_Score_Combined\": 999}", "selected": false}, "selected": false}, {"data": {"id": "6049593", "source": "6049560", "target": "6049567", "SCORE": "999", "shared_interaction": "Direct", "source_original": "4736", "Name_B": "RPS27A", "Name_A": "RPL10A", "target_original": "6233", "Gene_B": "6233", "interaction": "Direct", "SUID": 6049593, "TYPE": "Direct", "Gene_A": "4736", "support": "{\"StringDB\": \"physical\", \"StringEvidence\": \"experiments:0.990,coexpression:0.983,database:0.896,textmining:0.495\", \"BioGrid\": \"physical\", \"BioGrid_PubMed\": \"22939629\", \"BioGrid_Type\": \"Co-fractionation\", \"BioGrid_Score\": \"1.0\", \"String_Score_Physical\": 999, \"String_Score_Combined\": 999}", "selected": false}, "selected": false}, {"data": {"id": "6049592", "source": "6049560", "target": "6049566", "SCORE": "999", "shared_interaction": "Direct", "source_original": "4736", "Name_B": "RPS21", "Name_A": "RPL10A", "target_original": "6227", "Gene_B": "6227", "interaction": "Direct", "SUID": 6049592, "TYPE": "Direct", "Gene_A": "4736", "support": "{\"StringDB\": \"physical\", \"StringEvidence\": \"coexpression:0.993,experiments:0.990,database:0.896,textmining:0.425\", \"BioGrid\": \"physical\", \"BioGrid_PubMed\": \"22939629\", \"BioGrid_Type\": \"Co-fractionation\", \"BioGrid_Score\": \"1.0\", \"String_Score_Physical\": 999, \"String_Score_Combined\": 999}", "selected": false}, "selected": false}, {"data": {"id": "6049591", "source": "6049560", "target": "6049565", "SCORE": "996", "shared_interaction": "Direct", "source_original": "4736", "Name_B": "RPS3", "Name_A": "RPL10A", "target_original": "6188", "Gene_B": "6188", "interaction": "Direct", "SUID": 6049591, "TYPE": "Direct", "Gene_A": "4736", "support": "{\"StringDB\": \"physical\", \"StringEvidence\": \"coexpression:0.996,experiments:0.961,database:0.896,textmining:0.473,neighborhood:0.186\", \"InWeb_IM\": \"inference\", \"BioGrid\": \"physical\", \"BioGrid_PubMed\": \"26344197,22939629\", \"BioGrid_Type\": \"Co-fractionation\", \"BioGrid_Score\": \"1.0,0.999999027\", \"String_Score_Physical\": 996, \"String_Score_Combined\": 999}", "selected": false}, "selected": false}, {"data": {"id": "6049590", "source": "6049560", "target": "6049564", "SCORE": "999", "shared_interaction": "Direct", "source_original": "4736", "Name_B": "RPLP0", "Name_A": "RPL10A", "target_original": "6175", "Gene_B": "6175", "interaction": "Direct", "SUID": 6049590, "TYPE": "Direct", "Gene_A": "4736", "support": "{\"StringDB\": \"physical\", \"StringEvidence\": \"coexpression:0.997,experiments:0.991,database:0.896,textmining:0.605,neighborhood:0.131\", \"InWeb_IM\": \"inference\", \"BioGrid\": \"physical\", \"BioGrid_PubMed\": \"33961781,26344197,22939629\", \"BioGrid_Type\": \"Co-fractionation,Affinity Capture-MS\", \"BioGrid_Score\": \"0.867,0.99999998,0.973842069\", \"String_Score_Physical\": 999, \"String_Score_Combined\": 999}", "selected": false}, "selected": false}, {"data": {"id": "6049589", "source": "6049560", "target": "6049563", "SCORE": "294", "shared_interaction": "Direct", "source_original": "4736", "Name_B": "RPL35A", "Name_A": "RPL10A", "target_original": "6165", "Gene_B": "6165", "interaction": "Direct", "SUID": 6049589, "TYPE": "Direct", "Gene_A": "4736", "support": "{\"InWeb_IM\": \"inference\", \"BioGrid\": \"physical\", \"BioGrid_PubMed\": \"26344197\", \"BioGrid_Type\": \"Co-fractionation\", \"BioGrid_Score\": \"0.996414196\"}", "selected": false}, "selected": false}, {"data": {"id": "6049588", "source": "6049560", "target": "6049562", "SCORE": "999", "shared_interaction": "Direct", "source_original": "4736", "Name_B": "RPL27", "Name_A": "RPL10A", "target_original": "6155", "Gene_B": "6155", "interaction": "Direct", "SUID": 6049588, "TYPE": "Direct", "Gene_A": "4736", "support": "{\"StringDB\": \"physical\", \"StringEvidence\": \"coexpression:0.996,experiments:0.992,database:0.896,textmining:0.539\", \"BioGrid\": \"physical\", \"BioGrid_PubMed\": \"26344197\", \"BioGrid_Type\": \"Co-fractionation\", \"BioGrid_Score\": \"0.999987974\", \"String_Score_Physical\": 999, \"String_Score_Combined\": 999}", "selected": false}, "selected": false}, {"data": {"id": "6049587", "source": "6049560", "target": "6049561", "SCORE": "999", "shared_interaction": "Direct", "source_original": "4736", "Name_B": "RPL24", "Name_A": "RPL10A", "target_original": "6152", "Gene_B": "6152", "interaction": "Direct", "SUID": 6049587, "TYPE": "Direct", "Gene_A": "4736", "support": "{\"StringDB\": \"physical\", \"StringEvidence\": \"experiments:0.992,coexpression:0.984,database:0.896,textmining:0.592\", \"BioGrid\": \"physical\", \"BioGrid_PubMed\": \"26344197,22939629\", \"BioGrid_Type\": \"Co-fractionation\", \"BioGrid_Score\": \"1.0,0.997057616\", \"String_Score_Physical\": 999, \"String_Score_Combined\": 999}", "selected": false}, "selected": false}]}}, "MyList_PPIColorByCluster": {"format_version": "1.0", "generated_by": "cytoscape-3.8.2", "target_cytoscapejs_version": "~2.1", "data": {"shared_name": "MyList_PPIColorByCluster", "name": "MyList_PPIColorByCluster", "SUID": 6049671, "__Annotations": [], "selected": true}, "elements": {"nodes": [{"data": {"id": "6049697", "shared_name": "11224", "MCODE_SCORE": 4.0, "Gene": "11224", "Symbol": "RPL35", "name": "11224", "MCODE_TYPE": "Clustered", "SUID": 6049697, "DEGREE": 9.0, "id_original": "11224", "MCODE_CLUSTER_ID": 1.0, "selected": false, "canonicalName": "RPL35"}, "position": {"x": 228.71448327381813, "y": 294.5825888705604}, "selected": false}, {"data": {"id": "6049696", "shared_name": "10694", "MCODE_SCORE": 0.0, "Gene": "10694", "Symbol": "CCT8", "name": "10694", "MCODE_TYPE": "", "SUID": 6049696, "DEGREE": 5.0, "id_original": "10694", "MCODE_CLUSTER_ID": 0.0, "selected": false, "canonicalName": "CCT8"}, "position": {"x": 202.09093285877907, "y": 453.7979209018104}, "selected": false}, {"data": {"id": "6049695", "shared_name": "9377", "MCODE_SCORE": 1.5, "Gene": "9377", "Symbol": "COX5A", "name": "9377", "MCODE_TYPE": "Clustered", "SUID": 6049695, "DEGREE": 4.0, "id_original": "9377", "MCODE_CLUSTER_ID": 2.0, "selected": false, "canonicalName": "COX5A"}, "position": {"x": 508.6310787328025, "y": 238.23394842866585}, "selected": false}, {"data": {"id": "6049694", "shared_name": "6233", "MCODE_SCORE": 4.0, "Gene": "6233", "Symbol": "RPS27A", "name": "6233", "MCODE_TYPE": "Clustered", "SUID": 6049694, "DEGREE": 10.0, "id_original": "6233", "MCODE_CLUSTER_ID": 1.0, "selected": false, "canonicalName": "RPS27A"}, "position": {"x": 213.39237023670876, "y": 347.97434302095104}, "selected": false}, {"data": {"id": "6049693", "shared_name": "6227", "MCODE_SCORE": 4.0, "Gene": "6227", "Symbol": "RPS21", "name": "6227", "MCODE_TYPE": "Clustered", "SUID": 6049693, "DEGREE": 8.0, "id_original": "6227", "MCODE_CLUSTER_ID": 1.0, "selected": false, "canonicalName": "RPS21"}, "position": {"x": 172.52116967518532, "y": 238.42112799409554}, "selected": false}, {"data": {"id": "6049692", "shared_name": "6188", "MCODE_SCORE": 4.0, "Gene": "6188", "Symbol": "RPS3", "name": "6188", "MCODE_TYPE": "Clustered", "SUID": 6049692, "DEGREE": 10.0, "id_original": "6188", "MCODE_CLUSTER_ID": 1.0, "selected": false, "canonicalName": "RPS3"}, "position": {"x": 306.98299218495094, "y": 323.4380271029823}, "selected": false}, {"data": {"id": "6049691", "shared_name": "6175", "MCODE_SCORE": 4.0, "Gene": "6175", "Symbol": "RPLP0", "name": "6175", "MCODE_TYPE": "Clustered", "SUID": 6049691, "DEGREE": 11.0, "id_original": "6175", "MCODE_CLUSTER_ID": 1.0, "selected": false, "canonicalName": "RPLP0"}, "position": {"x": 262.6846218236228, "y": 347.37940283540416}, "selected": false}, {"data": {"id": "6049690", "shared_name": "6165", "MCODE_SCORE": 4.0, "Gene": "6165", "Symbol": "RPL35A", "name": "6165", "MCODE_TYPE": "Clustered", "SUID": 6049690, "DEGREE": 8.0, "id_original": "6165", "MCODE_CLUSTER_ID": 1.0, "selected": false, "canonicalName": "RPL35A"}, "position": {"x": 270.17037011463844, "y": 242.41410132173226}, "selected": false}, {"data": {"id": "6049689", "shared_name": "6155", "MCODE_SCORE": 4.0, "Gene": "6155", "Symbol": "RPL27", "name": "6155", "MCODE_TYPE": "Clustered", "SUID": 6049689, "DEGREE": 8.0, "id_original": "6155", "MCODE_CLUSTER_ID": 1.0, "selected": false, "canonicalName": "RPL27"}, "position": {"x": 228.28954125721657, "y": 219.9426276278846}, "selected": false}, {"data": {"id": "6049688", "shared_name": "6152", "MCODE_SCORE": 4.0, "Gene": "6152", "Symbol": "RPL24", "name": "6152", "MCODE_TYPE": "Seed", "SUID": 6049688, "DEGREE": 8.0, "id_original": "6152", "MCODE_CLUSTER_ID": 1.0, "selected": false, "canonicalName": "RPL24"}, "position": {"x": 148.19734765370094, "y": 291.6148917270057}, "selected": false}, {"data": {"id": "6049687", "shared_name": "4830", "MCODE_SCORE": 0.0, "Gene": "4830", "Symbol": "NME1", "name": "4830", "MCODE_TYPE": "", "SUID": 6049687, "DEGREE": 4.0, "id_original": "4830", "MCODE_CLUSTER_ID": 0.0, "selected": false, "canonicalName": "NME1"}, "position": {"x": 305.33372308094704, "y": 469.9806296420448}, "selected": false}, {"data": {"id": "6049686", "shared_name": "4736", "MCODE_SCORE": 4.0, "Gene": "4736", "Symbol": "RPL10A", "name": "4736", "MCODE_TYPE": "Clustered", "SUID": 6049686, "DEGREE": 9.0, "id_original": "4736", "MCODE_CLUSTER_ID": 1.0, "selected": false, "canonicalName": "RPL10A"}, "position": {"x": 163.60639001209938, "y": 350.577110965287}, "selected": false}, {"data": {"id": "6049685", "shared_name": "4708", "MCODE_SCORE": 0.0, "Gene": "4708", "Symbol": "NDUFB2", "name": "4708", "MCODE_TYPE": "", "SUID": 6049685, "DEGREE": 1.0, "id_original": "4708", "MCODE_CLUSTER_ID": 0.0, "selected": false, "canonicalName": "NDUFB2"}, "position": {"x": 608.6593990453025, "y": 181.3182551455848}, "selected": false}, {"data": {"id": "6049684", "shared_name": "1349", "MCODE_SCORE": 1.5, "Gene": "1349", "Symbol": "COX7B", "name": "1349", "MCODE_TYPE": "Seed", "SUID": 6049684, "DEGREE": 3.0, "id_original": "1349", "MCODE_CLUSTER_ID": 2.0, "selected": false, "canonicalName": "COX7B"}, "position": {"x": 438.5060024388572, "y": 175.25512953523324}, "selected": false}, {"data": {"id": "6049683", "shared_name": "1340", "MCODE_SCORE": 1.5, "Gene": "1340", "Symbol": "COX6B1", "name": "1340", "MCODE_TYPE": "Clustered", "SUID": 6049683, "DEGREE": 4.0, "id_original": "1340", "MCODE_CLUSTER_ID": 2.0, "selected": false, "canonicalName": "COX6B1"}, "position": {"x": 442.92782212574684, "y": 304.89775915864635}, "selected": false}, {"data": {"id": "6049682", "shared_name": "1337", "MCODE_SCORE": 1.5, "Gene": "1337", "Symbol": "COX6A1", "name": "1337", "MCODE_TYPE": "Clustered", "SUID": 6049682, "DEGREE": 4.0, "id_original": "1337", "MCODE_CLUSTER_ID": 2.0, "selected": false, "canonicalName": "COX6A1"}, "position": {"x": 373.35486413319313, "y": 253.38208838227914}, "selected": false}, {"data": {"id": "6049681", "shared_name": "689", "MCODE_SCORE": 0.0, "Gene": "689", "Symbol": "BTF3", "name": "689", "MCODE_TYPE": "", "SUID": 6049681, "DEGREE": 4.0, "id_original": "689", "MCODE_CLUSTER_ID": 0.0, "selected": false, "canonicalName": "BTF3"}, "position": {"x": 299.8344478734275, "y": 395.6269766879432}, "selected": false}], "edges": [{"data": {"id": "6049711", "source": "6049697", "target": "6049681", "SCORE": "225", "shared_interaction": "Direct", "source_original": "11224", "Name_B": "BTF3", "Name_A": "RPL35", "target_original": "689", "Gene_B": "689", "interaction": "Direct", "SUID": 6049711, "TYPE": "Direct", "Gene_A": "11224", "support": "{\"StringDB\": \"physical\", \"StringEvidence\": \"coexpression:0.709,experiments:0.193,textmining:0.111\", \"InWeb_IM\": \"inference\", \"String_Score_Physical\": 225, \"String_Score_Combined\": 799}", "selected": false}, "selected": false}, {"data": {"id": "6049710", "source": "6049697", "target": "6049694", "SCORE": "996", "shared_interaction": "Direct", "source_original": "11224", "Name_B": "RPS27A", "Name_A": "RPL35", "target_original": "6233", "Gene_B": "6233", "interaction": "Direct", "SUID": 6049710, "TYPE": "Direct", "Gene_A": "11224", "support": "{\"StringDB\": \"physical\", \"StringEvidence\": \"coexpression:0.969,experiments:0.961,database:0.896,textmining:0.328\", \"InWeb_IM\": \"inference\", \"BioGrid\": \"genetic\", \"BioGrid_PubMed\": \"30033366\", \"BioGrid_Type\": \"Negative Genetic\", \"BioGrid_Score\": \"-4.937946353\", \"String_Score_Physical\": 996, \"String_Score_Combined\": 999}", "selected": false}, "selected": false}, {"data": {"id": "6049709", "source": "6049697", "target": "6049693", "SCORE": "995", "shared_interaction": "Direct", "source_original": "11224", "Name_B": "RPS21", "Name_A": "RPL35", "target_original": "6227", "Gene_B": "6227", "interaction": "Direct", "SUID": 6049709, "TYPE": "Direct", "Gene_A": "11224", "support": "{\"StringDB\": \"physical\", \"StringEvidence\": \"coexpression:0.986,experiments:0.958,database:0.896,textmining:0.688\", \"InWeb_IM\": \"inference\", \"String_Score_Physical\": 995, \"String_Score_Combined\": 999}", "selected": false}, "selected": false}, {"data": {"id": "6049708", "source": "6049697", "target": "6049692", "SCORE": "996", "shared_interaction": "Direct", "source_original": "11224", "Name_B": "RPS3", "Name_A": "RPL35", "target_original": "6188", "Gene_B": "6188", "interaction": "Direct", "SUID": 6049708, "TYPE": "Direct", "Gene_A": "11224", "support": "{\"StringDB\": \"physical\", \"StringEvidence\": \"coexpression:0.996,experiments:0.960,database:0.896,textmining:0.741,neighborhood:0.265\", \"InWeb_IM\": \"inference\", \"BioGrid\": \"physical\", \"BioGrid_PubMed\": \"33961781,26344197\", \"BioGrid_Type\": \"Co-fractionation,Affinity Capture-MS\", \"BioGrid_Score\": \"0.944227613,0.997219218\", \"String_Score_Physical\": 996, \"String_Score_Combined\": 999}", "selected": false}, "selected": false}, {"data": {"id": "6049707", "source": "6049697", "target": "6049691", "SCORE": "998", "shared_interaction": "Direct", "source_original": "11224", "Name_B": "RPLP0", "Name_A": "RPL35", "target_original": "6175", "Gene_B": "6175", "interaction": "Direct", "SUID": 6049707, "TYPE": "Direct", "Gene_A": "11224", "support": "{\"StringDB\": \"physical\", \"StringEvidence\": \"coexpression:0.994,experiments:0.989,database:0.896,textmining:0.529,neighborhood:0.186\", \"InWeb_IM\": \"inference\", \"BioGrid\": \"physical\", \"BioGrid_PubMed\": \"33961781,26344197\", \"BioGrid_Type\": \"Co-fractionation,Affinity Capture-MS\", \"BioGrid_Score\": \"0.999999365,0.965958815\", \"String_Score_Physical\": 998, \"String_Score_Combined\": 999}", "selected": false}, "selected": false}, {"data": {"id": "6049706", "source": "6049697", "target": "6049690", "SCORE": "294", "shared_interaction": "Direct", "source_original": "11224", "Name_B": "RPL35A", "Name_A": "RPL35", "target_original": "6165", "Gene_B": "6165", "interaction": "Direct", "SUID": 6049706, "TYPE": "Direct", "Gene_A": "11224", "support": "{\"InWeb_IM\": \"inference\", \"BioGrid\": \"physical\", \"BioGrid_PubMed\": \"26344197\", \"BioGrid_Type\": \"Co-fractionation\", \"BioGrid_Score\": \"0.999999994\"}", "selected": false}, "selected": false}, {"data": {"id": "6049705", "source": "6049697", "target": "6049689", "SCORE": "999", "shared_interaction": "Direct", "source_original": "11224", "Name_B": "RPL27", "Name_A": "RPL35", "target_original": "6155", "Gene_B": "6155", "interaction": "Direct", "SUID": 6049705, "TYPE": "Direct", "Gene_A": "11224", "support": "{\"StringDB\": \"physical\", \"StringEvidence\": \"coexpression:0.994,experiments:0.992,database:0.896,textmining:0.758,neighborhood:0.150\", \"InWeb_IM\": \"inference\", \"BioGrid\": \"physical\", \"BioGrid_PubMed\": \"26344197,24981860\", \"BioGrid_Type\": \"Co-fractionation,Affinity Capture-MS\", \"BioGrid_Score\": \"0.999982405,18.7810697\", \"String_Score_Physical\": 999, \"String_Score_Combined\": 999}", "selected": false}, "selected": false}, {"data": {"id": "6049704", "source": "6049697", "target": "6049688", "SCORE": "999", "shared_interaction": "Direct", "source_original": "11224", "Name_B": "RPL24", "Name_A": "RPL35", "target_original": "6152", "Gene_B": "6152", "interaction": "Direct", "SUID": 6049704, "TYPE": "Direct", "Gene_A": "11224", "support": "{\"StringDB\": \"physical\", \"StringEvidence\": \"experiments:0.991,coexpression:0.986,database:0.896,textmining:0.584\", \"InWeb_IM\": \"inference\", \"BioGrid\": \"physical\", \"BioGrid_PubMed\": \"26344197\", \"BioGrid_Type\": \"Co-fractionation\", \"BioGrid_Score\": \"0.999984685\", \"String_Score_Physical\": 999, \"String_Score_Combined\": 999}", "selected": false}, "selected": false}, {"data": {"id": "6049703", "source": "6049697", "target": "6049686", "SCORE": "999", "shared_interaction": "Direct", "source_original": "11224", "Name_B": "RPL10A", "Name_A": "RPL35", "target_original": "4736", "Gene_B": "4736", "interaction": "Direct", "SUID": 6049703, "TYPE": "Direct", "Gene_A": "11224", "support": "{\"StringDB\": \"physical\", \"StringEvidence\": \"coexpression:0.997,experiments:0.991,database:0.896,textmining:0.406,neighborhood:0.186\", \"InWeb_IM\": \"inference\", \"BioGrid\": \"physical\", \"BioGrid_PubMed\": \"33961781,26344197\", \"BioGrid_Type\": \"Co-fractionation,Affinity Capture-MS\", \"BioGrid_Score\": \"0.751397269,0.996380015\", \"String_Score_Physical\": 999, \"String_Score_Combined\": 999}", "selected": false}, "selected": false}, {"data": {"id": "6049702", "source": "6049696", "target": "6049681", "SCORE": "294", "shared_interaction": "Direct", "source_original": "10694", "Name_B": "BTF3", "Name_A": "CCT8", "target_original": "689", "Gene_B": "689", "interaction": "Direct", "SUID": 6049702, "TYPE": "Direct", "Gene_A": "10694", "support": "{\"StringDB\": \"functional\", \"StringEvidence\": \"textmining:0.421,coexpression:0.340\", \"InWeb_IM\": \"inference\", \"String_Score_Combined\": 633, \"String_Score_Physical\": 294}", "selected": false}, "selected": false}, {"data": {"id": "6049701", "source": "6049696", "target": "6049694", "SCORE": "294", "shared_interaction": "Direct", "source_original": "10694", "Name_B": "RPS27A", "Name_A": "CCT8", "target_original": "6233", "Gene_B": "6233", "interaction": "Direct", "SUID": 6049701, "TYPE": "Direct", "Gene_A": "10694", "support": "{\"StringDB\": \"functional\", \"StringEvidence\": \"coexpression:0.410\", \"InWeb_IM\": \"inference\", \"String_Score_Combined\": 434, \"String_Score_Physical\": 294}", "selected": false}, "selected": false}, {"data": {"id": "6049700", "source": "6049696", "target": "6049691", "SCORE": "294", "shared_interaction": "Direct", "source_original": "10694", "Name_B": "RPLP0", "Name_A": "CCT8", "target_original": "6175", "Gene_B": "6175", "interaction": "Direct", "SUID": 6049700, "TYPE": "Direct", "Gene_A": "10694", "support": "{\"StringDB\": \"functional\", \"StringEvidence\": \"coexpression:0.743\", \"InWeb_IM\": \"inference\", \"String_Score_Combined\": 753, \"String_Score_Physical\": 294}", "selected": false}, "selected": false}, {"data": {"id": "6049699", "source": "6049696", "target": "6049687", "SCORE": "294", "shared_interaction": "Direct", "source_original": "10694", "Name_B": "NME1", "Name_A": "CCT8", "target_original": "4830", "Gene_B": "4830", "interaction": "Direct", "SUID": 6049699, "TYPE": "Direct", "Gene_A": "10694", "support": "{\"StringDB\": \"functional\", \"StringEvidence\": \"coexpression:0.216,textmining:0.009\", \"InWeb_IM\": \"inference\", \"BioGrid\": \"physical\", \"BioGrid_PubMed\": \"31980649\", \"BioGrid_Type\": \"Affinity Capture-MS\", \"String_Score_Combined\": 254, \"String_Score_Physical\": 294}", "selected": false}, "selected": false}, {"data": {"id": "6049698", "source": "6049696", "target": "6049686", "SCORE": "294", "shared_interaction": "Direct", "source_original": "10694", "Name_B": "RPL10A", "Name_A": "CCT8", "target_original": "4736", "Gene_B": "4736", "interaction": "Direct", "SUID": 6049698, "TYPE": "Direct", "Gene_A": "10694", "support": "{\"StringDB\": \"functional\", \"StringEvidence\": \"coexpression:0.528,textmining:0.009\", \"InWeb_IM\": \"inference\", \"String_Score_Combined\": 551, \"String_Score_Physical\": 294}", "selected": false}, "selected": false}, {"data": {"id": "6049752", "source": "6049694", "target": "6049681", "SCORE": "294", "shared_interaction": "Direct", "source_original": "6233", "Name_B": "BTF3", "Name_A": "RPS27A", "target_original": "689", "Gene_B": "689", "interaction": "Direct", "SUID": 6049752, "TYPE": "Direct", "Gene_A": "6233", "support": "{\"StringDB\": \"functional\", \"StringEvidence\": \"coexpression:0.718\", \"InWeb_IM\": \"inference\", \"String_Score_Combined\": 729, \"String_Score_Physical\": 294}", "selected": false}, "selected": false}, {"data": {"id": "6049751", "source": "6049693", "target": "6049694", "SCORE": "995", "shared_interaction": "Direct", "source_original": "6227", "Name_B": "RPS27A", "Name_A": "RPS21", "target_original": "6233", "Gene_B": "6233", "interaction": "Direct", "SUID": 6049751, "TYPE": "Direct", "Gene_A": "6227", "support": "{\"StringDB\": \"physical\", \"StringEvidence\": \"coexpression:0.972,experiments:0.958,database:0.896,textmining:0.299\", \"String_Score_Physical\": 995, \"String_Score_Combined\": 999}", "selected": false}, "selected": false}, {"data": {"id": "6049750", "source": "6049692", "target": "6049694", "SCORE": "995", "shared_interaction": "Direct", "source_original": "6188", "Name_B": "RPS27A", "Name_A": "RPS3", "target_original": "6233", "Gene_B": "6233", "interaction": "Direct", "SUID": 6049750, "TYPE": "Direct", "Gene_A": "6188", "support": "{\"StringDB\": \"physical\", \"StringEvidence\": \"coexpression:0.969,experiments:0.958,database:0.896,textmining:0.383\", \"InWeb_IM\": \"inference\", \"BioGrid\": \"physical\", \"BioGrid_PubMed\": \"33961781,22939629\", \"BioGrid_Type\": \"Co-fractionation,Affinity Capture-MS\", \"BioGrid_Score\": \"0.955,0.999686761\", \"String_Score_Physical\": 995, \"String_Score_Combined\": 999}", "selected": false}, "selected": false}, {"data": {"id": "6049749", "source": "6049692", "target": "6049693", "SCORE": "995", "shared_interaction": "Direct", "source_original": "6188", "Name_B": "RPS21", "Name_A": "RPS3", "target_original": "6227", "Gene_B": "6227", "interaction": "Direct", "SUID": 6049749, "TYPE": "Direct", "Gene_A": "6188", "support": "{\"StringDB\": \"physical\", \"StringEvidence\": \"coexpression:0.986,experiments:0.959,database:0.896,textmining:0.256\", \"InWeb_IM\": \"inference\", \"BioGrid\": \"physical\", \"BioGrid_PubMed\": \"22939629,22863883\", \"BioGrid_Type\": \"Co-fractionation\", \"BioGrid_Score\": \"0.914\", \"String_Score_Physical\": 995, \"String_Score_Combined\": 999}", "selected": false}, "selected": false}, {"data": {"id": "6049748", "source": "6049691", "target": "6049694", "SCORE": "999", "shared_interaction": "Direct", "source_original": "6175", "Name_B": "RPS27A", "Name_A": "RPLP0", "target_original": "6233", "Gene_B": "6233", "interaction": "Direct", "SUID": 6049748, "TYPE": "Direct", "Gene_A": "6175", "support": "{\"StringDB\": \"physical\", \"StringEvidence\": \"experiments:0.992,coexpression:0.968,database:0.896,textmining:0.269\", \"InWeb_IM\": \"inference\", \"BioGrid\": \"physical\", \"BioGrid_PubMed\": \"22939629\", \"BioGrid_Type\": \"Co-fractionation\", \"BioGrid_Score\": \"0.973\", \"String_Score_Physical\": 999, \"String_Score_Combined\": 999}", "selected": false}, "selected": false}, {"data": {"id": "6049747", "source": "6049691", "target": "6049693", "SCORE": "999", "shared_interaction": "Direct", "source_original": "6175", "Name_B": "RPS21", "Name_A": "RPLP0", "target_original": "6227", "Gene_B": "6227", "interaction": "Direct", "SUID": 6049747, "TYPE": "Direct", "Gene_A": "6175", "support": "{\"StringDB\": \"physical\", \"StringEvidence\": \"experiments:0.990,coexpression:0.979,database:0.896,textmining:0.591\", \"InWeb_IM\": \"inference\", \"BioGrid\": \"physical\", \"BioGrid_PubMed\": \"22939629\", \"BioGrid_Type\": \"Co-fractionation\", \"BioGrid_Score\": \"0.806\", \"String_Score_Physical\": 999, \"String_Score_Combined\": 999}", "selected": false}, "selected": false}, {"data": {"id": "6049746", "source": "6049691", "target": "6049692", "SCORE": "995", "shared_interaction": "Direct", "source_original": "6175", "Name_B": "RPS3", "Name_A": "RPLP0", "target_original": "6188", "Gene_B": "6188", "interaction": "Direct", "SUID": 6049746, "TYPE": "Direct", "Gene_A": "6175", "support": "{\"StringDB\": \"physical\", \"StringEvidence\": \"coexpression:0.997,experiments:0.957,database:0.896,textmining:0.738,neighborhood:0.186\", \"InWeb_IM\": \"inference\", \"BioGrid\": \"physical\", \"BioGrid_PubMed\": \"26344197,22939629\", \"BioGrid_Type\": \"Co-fractionation\", \"BioGrid_Score\": \"0.999989287,0.905\", \"String_Score_Physical\": 995, \"String_Score_Combined\": 999}", "selected": false}, "selected": false}, {"data": {"id": "6049745", "source": "6049690", "target": "6049694", "SCORE": "294", "shared_interaction": "Direct", "source_original": "6165", "Name_B": "RPS27A", "Name_A": "RPL35A", "target_original": "6233", "Gene_B": "6233", "interaction": "Direct", "SUID": 6049745, "TYPE": "Direct", "Gene_A": "6165", "support": "{\"InWeb_IM\": \"inference\"}", "selected": false}, "selected": false}, {"data": {"id": "6049744", "source": "6049690", "target": "6049693", "SCORE": "294", "shared_interaction": "Direct", "source_original": "6165", "Name_B": "RPS21", "Name_A": "RPL35A", "target_original": "6227", "Gene_B": "6227", "interaction": "Direct", "SUID": 6049744, "TYPE": "Direct", "Gene_A": "6165", "support": "{\"InWeb_IM\": \"inference\"}", "selected": false}, "selected": false}, {"data": {"id": "6049743", "source": "6049690", "target": "6049692", "SCORE": "294", "shared_interaction": "Direct", "source_original": "6165", "Name_B": "RPS3", "Name_A": "RPL35A", "target_original": "6188", "Gene_B": "6188", "interaction": "Direct", "SUID": 6049743, "TYPE": "Direct", "Gene_A": "6165", "support": "{\"InWeb_IM\": \"inference\", \"BioGrid\": \"physical\", \"BioGrid_PubMed\": \"26344197\", \"BioGrid_Type\": \"Co-fractionation\", \"BioGrid_Score\": \"0.999999575\"}", "selected": false}, "selected": false}, {"data": {"id": "6049742", "source": "6049690", "target": "6049691", "SCORE": "294", "shared_interaction": "Direct", "source_original": "6165", "Name_B": "RPLP0", "Name_A": "RPL35A", "target_original": "6175", "Gene_B": "6175", "interaction": "Direct", "SUID": 6049742, "TYPE": "Direct", "Gene_A": "6165", "support": "{\"InWeb_IM\": \"inference\", \"BioGrid\": \"physical\", \"BioGrid_PubMed\": \"26344197\", \"BioGrid_Type\": \"Co-fractionation\", \"BioGrid_Score\": \"0.999999974\"}", "selected": false}, "selected": false}, {"data": {"id": "6049741", "source": "6049689", "target": "6049694", "SCORE": "995", "shared_interaction": "Direct", "source_original": "6155", "Name_B": "RPS27A", "Name_A": "RPL27", "target_original": "6233", "Gene_B": "6233", "interaction": "Direct", "SUID": 6049741, "TYPE": "Direct", "Gene_A": "6155", "support": "{\"StringDB\": \"physical\", \"StringEvidence\": \"coexpression:0.985,experiments:0.958,database:0.896,textmining:0.318\", \"String_Score_Physical\": 995, \"String_Score_Combined\": 999}", "selected": false}, "selected": false}, {"data": {"id": "6049740", "source": "6049689", "target": "6049693", "SCORE": "999", "shared_interaction": "Direct", "source_original": "6155", "Name_B": "RPS21", "Name_A": "RPL27", "target_original": "6227", "Gene_B": "6227", "interaction": "Direct", "SUID": 6049740, "TYPE": "Direct", "Gene_A": "6155", "support": "{\"StringDB\": \"physical\", \"StringEvidence\": \"coexpression:0.993,experiments:0.990,database:0.896,textmining:0.608\", \"BioGrid\": \"physical\", \"BioGrid_PubMed\": \"22939629\", \"BioGrid_Type\": \"Co-fractionation\", \"BioGrid_Score\": \"0.99\", \"String_Score_Physical\": 999, \"String_Score_Combined\": 999}", "selected": false}, "selected": false}, {"data": {"id": "6049739", "source": "6049689", "target": "6049692", "SCORE": "996", "shared_interaction": "Direct", "source_original": "6155", "Name_B": "RPS3", "Name_A": "RPL27", "target_original": "6188", "Gene_B": "6188", "interaction": "Direct", "SUID": 6049739, "TYPE": "Direct", "Gene_A": "6155", "support": "{\"StringDB\": \"physical\", \"StringEvidence\": \"coexpression:0.997,experiments:0.963,database:0.896,textmining:0.304,neighborhood:0.150\", \"InWeb_IM\": \"inference\", \"BioGrid\": \"physical\", \"BioGrid_PubMed\": \"26344197\", \"BioGrid_Type\": \"Co-fractionation\", \"BioGrid_Score\": \"0.999999889\", \"String_Score_Physical\": 996, \"String_Score_Combined\": 999}", "selected": false}, "selected": false}, {"data": {"id": "6049738", "source": "6049689", "target": "6049691", "SCORE": "998", "shared_interaction": "Direct", "source_original": "6155", "Name_B": "RPLP0", "Name_A": "RPL27", "target_original": "6175", "Gene_B": "6175", "interaction": "Direct", "SUID": 6049738, "TYPE": "Direct", "Gene_A": "6155", "support": "{\"StringDB\": \"physical\", \"StringEvidence\": \"coexpression:0.997,experiments:0.986,database:0.896,textmining:0.190\", \"InWeb_IM\": \"inference\", \"BioGrid\": \"physical\", \"BioGrid_PubMed\": \"26344197\", \"BioGrid_Type\": \"Co-fractionation\", \"BioGrid_Score\": \"0.997477506\", \"String_Score_Physical\": 998, \"String_Score_Combined\": 999}", "selected": false}, "selected": false}, {"data": {"id": "6049737", "source": "6049689", "target": "6049690", "SCORE": "294", "shared_interaction": "Direct", "source_original": "6155", "Name_B": "RPL35A", "Name_A": "RPL27", "target_original": "6165", "Gene_B": "6165", "interaction": "Direct", "SUID": 6049737, "TYPE": "Direct", "Gene_A": "6155", "support": "{\"InWeb_IM\": \"inference\", \"BioGrid\": \"physical\", \"BioGrid_PubMed\": \"26344197\", \"BioGrid_Type\": \"Co-fractionation\", \"BioGrid_Score\": \"0.999999975\"}", "selected": false}, "selected": false}, {"data": {"id": "6049736", "source": "6049688", "target": "6049694", "SCORE": "999", "shared_interaction": "Direct", "source_original": "6152", "Name_B": "RPS27A", "Name_A": "RPL24", "target_original": "6233", "Gene_B": "6233", "interaction": "Direct", "SUID": 6049736, "TYPE": "Direct", "Gene_A": "6152", "support": "{\"StringDB\": \"physical\", \"StringEvidence\": \"experiments:0.992,coexpression:0.982,database:0.896,textmining:0.309\", \"BioGrid\": \"physical\", \"BioGrid_PubMed\": \"22939629\", \"BioGrid_Type\": \"Co-fractionation\", \"BioGrid_Score\": \"0.937\", \"String_Score_Physical\": 999, \"String_Score_Combined\": 999}", "selected": false}, "selected": false}, {"data": {"id": "6049735", "source": "6049688", "target": "6049693", "SCORE": "999", "shared_interaction": "Direct", "source_original": "6152", "Name_B": "RPS21", "Name_A": "RPL24", "target_original": "6227", "Gene_B": "6227", "interaction": "Direct", "SUID": 6049735, "TYPE": "Direct", "Gene_A": "6152", "support": "{\"StringDB\": \"physical\", \"StringEvidence\": \"experiments:0.990,coexpression:0.976,database:0.896,textmining:0.537\", \"BioGrid\": \"physical\", \"BioGrid_PubMed\": \"22939629\", \"BioGrid_Type\": \"Co-fractionation\", \"BioGrid_Score\": \"1.0\", \"String_Score_Physical\": 999, \"String_Score_Combined\": 999}", "selected": false}, "selected": false}, {"data": {"id": "6049734", "source": "6049688", "target": "6049692", "SCORE": "996", "shared_interaction": "Direct", "source_original": "6152", "Name_B": "RPS3", "Name_A": "RPL24", "target_original": "6188", "Gene_B": "6188", "interaction": "Direct", "SUID": 6049734, "TYPE": "Direct", "Gene_A": "6152", "support": "{\"StringDB\": \"physical\", \"StringEvidence\": \"coexpression:0.985,experiments:0.961,database:0.896,textmining:0.640\", \"InWeb_IM\": \"inference\", \"BioGrid\": \"physical\", \"BioGrid_PubMed\": \"26344197,22939629\", \"BioGrid_Type\": \"Co-fractionation\", \"BioGrid_Score\": \"0.99999167,1.0\", \"String_Score_Physical\": 996, \"String_Score_Combined\": 999}", "selected": false}, "selected": false}, {"data": {"id": "6049733", "source": "6049688", "target": "6049691", "SCORE": "999", "shared_interaction": "Direct", "source_original": "6152", "Name_B": "RPLP0", "Name_A": "RPL24", "target_original": "6175", "Gene_B": "6175", "interaction": "Direct", "SUID": 6049733, "TYPE": "Direct", "Gene_A": "6152", "support": "{\"StringDB\": \"physical\", \"StringEvidence\": \"experiments:0.992,coexpression:0.976,database:0.896,textmining:0.383\", \"InWeb_IM\": \"inference\", \"BioGrid\": \"physical\", \"BioGrid_PubMed\": \"33961781,26344197,22863883\", \"BioGrid_Type\": \"Co-fractionation,Affinity Capture-MS\", \"BioGrid_Score\": \"0.999993787,0.811977949\", \"String_Score_Physical\": 999, \"String_Score_Combined\": 999}", "selected": false}, "selected": false}, {"data": {"id": "6049732", "source": "6049688", "target": "6049690", "SCORE": "294", "shared_interaction": "Direct", "source_original": "6152", "Name_B": "RPL35A", "Name_A": "RPL24", "target_original": "6165", "Gene_B": "6165", "interaction": "Direct", "SUID": 6049732, "TYPE": "Direct", "Gene_A": "6152", "support": "{\"InWeb_IM\": \"inference\", \"BioGrid\": \"physical\", \"BioGrid_PubMed\": \"26344197\", \"BioGrid_Type\": \"Co-fractionation\", \"BioGrid_Score\": \"0.999995565\"}", "selected": false}, "selected": false}, {"data": {"id": "6049731", "source": "6049688", "target": "6049689", "SCORE": "999", "shared_interaction": "Direct", "source_original": "6152", "Name_B": "RPL27", "Name_A": "RPL24", "target_original": "6155", "Gene_B": "6155", "interaction": "Direct", "SUID": 6049731, "TYPE": "Direct", "Gene_A": "6152", "support": "{\"StringDB\": \"physical\", \"StringEvidence\": \"experiments:0.992,coexpression:0.989,database:0.896,textmining:0.537\", \"BioGrid\": \"physical\", \"BioGrid_PubMed\": \"30021884,26344197\", \"BioGrid_Type\": \"Co-fractionation,Proximity Label-MS\", \"BioGrid_Score\": \"0.987678862\", \"String_Score_Physical\": 999, \"String_Score_Combined\": 999}", "selected": false}, "selected": false}, {"data": {"id": "6049730", "source": "6049687", "target": "6049681", "SCORE": "294", "shared_interaction": "Direct", "source_original": "4830", "Name_B": "BTF3", "Name_A": "NME1", "target_original": "689", "Gene_B": "689", "interaction": "Direct", "SUID": 6049730, "TYPE": "Direct", "Gene_A": "4830", "support": "{\"StringDB\": \"functional\", \"StringEvidence\": \"coexpression:0.066,textmining:0.063\", \"InWeb_IM\": \"inference\", \"String_Score_Combined\": 160, \"String_Score_Physical\": 294}", "selected": false}, "selected": false}, {"data": {"id": "6049729", "source": "6049687", "target": "6049692", "SCORE": "294", "shared_interaction": "Direct", "source_original": "4830", "Name_B": "RPS3", "Name_A": "NME1", "target_original": "6188", "Gene_B": "6188", "interaction": "Direct", "SUID": 6049729, "TYPE": "Direct", "Gene_A": "4830", "support": "{\"StringDB\": \"functional\", \"StringEvidence\": \"coexpression:0.476,textmining:0.428\", \"InWeb_IM\": \"inference\", \"String_Score_Combined\": 712, \"String_Score_Physical\": 294}", "selected": false}, "selected": false}, {"data": {"id": "6049728", "source": "6049687", "target": "6049691", "SCORE": "294", "shared_interaction": "Direct", "source_original": "4830", "Name_B": "RPLP0", "Name_A": "NME1", "target_original": "6175", "Gene_B": "6175", "interaction": "Direct", "SUID": 6049728, "TYPE": "Direct", "Gene_A": "4830", "support": "{\"StringDB\": \"functional\", \"StringEvidence\": \"coexpression:0.317,textmining:0.077\", \"InWeb_IM\": \"inference\", \"String_Score_Combined\": 395, \"String_Score_Physical\": 294}", "selected": false}, "selected": false}, {"data": {"id": "6049727", "source": "6049686", "target": "6049694", "SCORE": "999", "shared_interaction": "Direct", "source_original": "4736", "Name_B": "RPS27A", "Name_A": "RPL10A", "target_original": "6233", "Gene_B": "6233", "interaction": "Direct", "SUID": 6049727, "TYPE": "Direct", "Gene_A": "4736", "support": "{\"StringDB\": \"physical\", \"StringEvidence\": \"experiments:0.990,coexpression:0.983,database:0.896,textmining:0.495\", \"BioGrid\": \"physical\", \"BioGrid_PubMed\": \"22939629\", \"BioGrid_Type\": \"Co-fractionation\", \"BioGrid_Score\": \"1.0\", \"String_Score_Physical\": 999, \"String_Score_Combined\": 999}", "selected": false}, "selected": false}, {"data": {"id": "6049726", "source": "6049686", "target": "6049693", "SCORE": "999", "shared_interaction": "Direct", "source_original": "4736", "Name_B": "RPS21", "Name_A": "RPL10A", "target_original": "6227", "Gene_B": "6227", "interaction": "Direct", "SUID": 6049726, "TYPE": "Direct", "Gene_A": "4736", "support": "{\"StringDB\": \"physical\", \"StringEvidence\": \"coexpression:0.993,experiments:0.990,database:0.896,textmining:0.425\", \"BioGrid\": \"physical\", \"BioGrid_PubMed\": \"22939629\", \"BioGrid_Type\": \"Co-fractionation\", \"BioGrid_Score\": \"1.0\", \"String_Score_Physical\": 999, \"String_Score_Combined\": 999}", "selected": false}, "selected": false}, {"data": {"id": "6049725", "source": "6049686", "target": "6049692", "SCORE": "996", "shared_interaction": "Direct", "source_original": "4736", "Name_B": "RPS3", "Name_A": "RPL10A", "target_original": "6188", "Gene_B": "6188", "interaction": "Direct", "SUID": 6049725, "TYPE": "Direct", "Gene_A": "4736", "support": "{\"StringDB\": \"physical\", \"StringEvidence\": \"coexpression:0.996,experiments:0.961,database:0.896,textmining:0.473,neighborhood:0.186\", \"InWeb_IM\": \"inference\", \"BioGrid\": \"physical\", \"BioGrid_PubMed\": \"26344197,22939629\", \"BioGrid_Type\": \"Co-fractionation\", \"BioGrid_Score\": \"1.0,0.999999027\", \"String_Score_Physical\": 996, \"String_Score_Combined\": 999}", "selected": false}, "selected": false}, {"data": {"id": "6049724", "source": "6049686", "target": "6049691", "SCORE": "999", "shared_interaction": "Direct", "source_original": "4736", "Name_B": "RPLP0", "Name_A": "RPL10A", "target_original": "6175", "Gene_B": "6175", "interaction": "Direct", "SUID": 6049724, "TYPE": "Direct", "Gene_A": "4736", "support": "{\"StringDB\": \"physical\", \"StringEvidence\": \"coexpression:0.997,experiments:0.991,database:0.896,textmining:0.605,neighborhood:0.131\", \"InWeb_IM\": \"inference\", \"BioGrid\": \"physical\", \"BioGrid_PubMed\": \"33961781,26344197,22939629\", \"BioGrid_Type\": \"Co-fractionation,Affinity Capture-MS\", \"BioGrid_Score\": \"0.867,0.99999998,0.973842069\", \"String_Score_Physical\": 999, \"String_Score_Combined\": 999}", "selected": false}, "selected": false}, {"data": {"id": "6049723", "source": "6049686", "target": "6049690", "SCORE": "294", "shared_interaction": "Direct", "source_original": "4736", "Name_B": "RPL35A", "Name_A": "RPL10A", "target_original": "6165", "Gene_B": "6165", "interaction": "Direct", "SUID": 6049723, "TYPE": "Direct", "Gene_A": "4736", "support": "{\"InWeb_IM\": \"inference\", \"BioGrid\": \"physical\", \"BioGrid_PubMed\": \"26344197\", \"BioGrid_Type\": \"Co-fractionation\", \"BioGrid_Score\": \"0.996414196\"}", "selected": false}, "selected": false}, {"data": {"id": "6049722", "source": "6049686", "target": "6049689", "SCORE": "999", "shared_interaction": "Direct", "source_original": "4736", "Name_B": "RPL27", "Name_A": "RPL10A", "target_original": "6155", "Gene_B": "6155", "interaction": "Direct", "SUID": 6049722, "TYPE": "Direct", "Gene_A": "4736", "support": "{\"StringDB\": \"physical\", \"StringEvidence\": \"coexpression:0.996,experiments:0.992,database:0.896,textmining:0.539\", \"BioGrid\": \"physical\", \"BioGrid_PubMed\": \"26344197\", \"BioGrid_Type\": \"Co-fractionation\", \"BioGrid_Score\": \"0.999987974\", \"String_Score_Physical\": 999, \"String_Score_Combined\": 999}", "selected": false}, "selected": false}, {"data": {"id": "6049721", "source": "6049686", "target": "6049688", "SCORE": "999", "shared_interaction": "Direct", "source_original": "4736", "Name_B": "RPL24", "Name_A": "RPL10A", "target_original": "6152", "Gene_B": "6152", "interaction": "Direct", "SUID": 6049721, "TYPE": "Direct", "Gene_A": "4736", "support": "{\"StringDB\": \"physical\", \"StringEvidence\": \"experiments:0.992,coexpression:0.984,database:0.896,textmining:0.592\", \"BioGrid\": \"physical\", \"BioGrid_PubMed\": \"26344197,22939629\", \"BioGrid_Type\": \"Co-fractionation\", \"BioGrid_Score\": \"1.0,0.997057616\", \"String_Score_Physical\": 999, \"String_Score_Combined\": 999}", "selected": false}, "selected": false}, {"data": {"id": "6049720", "source": "6049685", "target": "6049695", "SCORE": "635", "shared_interaction": "Direct", "source_original": "4708", "Name_B": "COX5A", "Name_A": "NDUFB2", "target_original": "9377", "Gene_B": "9377", "interaction": "Direct", "SUID": 6049720, "TYPE": "Direct", "Gene_A": "4708", "support": "{\"StringDB\": \"physical\", \"StringEvidence\": \"experiments:0.619,coexpression:0.373,textmining:0.332\", \"String_Score_Physical\": 635, \"String_Score_Combined\": 847}", "selected": false}, "selected": false}, {"data": {"id": "6049719", "source": "6049684", "target": "6049695", "SCORE": "294", "shared_interaction": "Direct", "source_original": "1349", "Name_B": "COX5A", "Name_A": "COX7B", "target_original": "9377", "Gene_B": "9377", "interaction": "Direct", "SUID": 6049719, "TYPE": "Direct", "Gene_A": "1349", "support": "{\"InWeb_IM\": \"inference\"}", "selected": false}, "selected": false}, {"data": {"id": "6049718", "source": "6049683", "target": "6049695", "SCORE": "294", "shared_interaction": "Direct", "source_original": "1340", "Name_B": "COX5A", "Name_A": "COX6B1", "target_original": "9377", "Gene_B": "9377", "interaction": "Direct", "SUID": 6049718, "TYPE": "Direct", "Gene_A": "1340", "support": "{\"InWeb_IM\": \"inference\", \"BioGrid\": \"physical\", \"BioGrid_PubMed\": \"26344197\", \"BioGrid_Type\": \"Co-fractionation\", \"BioGrid_Score\": \"0.234989559\"}", "selected": false}, "selected": false}, {"data": {"id": "6049717", "source": "6049683", "target": "6049692", "SCORE": "294", "shared_interaction": "Direct", "source_original": "1340", "Name_B": "RPS3", "Name_A": "COX6B1", "target_original": "6188", "Gene_B": "6188", "interaction": "Direct", "SUID": 6049717, "TYPE": "Direct", "Gene_A": "1340", "support": "{\"InWeb_IM\": \"inference\"}", "selected": false}, "selected": false}, {"data": {"id": "6049716", "source": "6049683", "target": "6049684", "SCORE": "294", "shared_interaction": "Direct", "source_original": "1340", "Name_B": "COX7B", "Name_A": "COX6B1", "target_original": "1349", "Gene_B": "1349", "interaction": "Direct", "SUID": 6049716, "TYPE": "Direct", "Gene_A": "1340", "support": "{\"InWeb_IM\": \"inference\"}", "selected": false}, "selected": false}, {"data": {"id": "6049715", "source": "6049682", "target": "6049695", "SCORE": "972", "shared_interaction": "Direct", "source_original": "1337", "Name_B": "COX5A", "Name_A": "COX6A1", "target_original": "9377", "Gene_B": "9377", "interaction": "Direct", "SUID": 6049715, "TYPE": "Direct", "Gene_A": "1337", "support": "{\"StringDB\": \"physical\", \"StringEvidence\": \"database:0.896,textmining:0.783,experiments:0.723,coexpression:0.684\", \"InWeb_IM\": \"inference\", \"String_Score_Physical\": 972, \"String_Score_Combined\": 998}", "selected": false}, "selected": false}, {"data": {"id": "6049714", "source": "6049682", "target": "6049691", "SCORE": "294", "shared_interaction": "Direct", "source_original": "1337", "Name_B": "RPLP0", "Name_A": "COX6A1", "target_original": "6175", "Gene_B": "6175", "interaction": "Direct", "SUID": 6049714, "TYPE": "Direct", "Gene_A": "1337", "support": "{\"StringDB\": \"functional\", \"StringEvidence\": \"coexpression:0.155\", \"InWeb_IM\": \"inference\", \"String_Score_Combined\": 189, \"String_Score_Physical\": 294}", "selected": false}, "selected": false}, {"data": {"id": "6049713", "source": "6049682", "target": "6049684", "SCORE": "294", "shared_interaction": "Direct", "source_original": "1337", "Name_B": "COX7B", "Name_A": "COX6A1", "target_original": "1349", "Gene_B": "1349", "interaction": "Direct", "SUID": 6049713, "TYPE": "Direct", "Gene_A": "1337", "support": "{\"InWeb_IM\": \"inference\"}", "selected": false}, "selected": false}, {"data": {"id": "6049712", "source": "6049682", "target": "6049683", "SCORE": "294", "shared_interaction": "Direct", "source_original": "1337", "Name_B": "COX6B1", "Name_A": "COX6A1", "target_original": "1340", "Gene_B": "1340", "interaction": "Direct", "SUID": 6049712, "TYPE": "Direct", "Gene_A": "1337", "support": "{\"InWeb_IM\": \"experimental\", \"BioGrid\": \"physical\", \"BioGrid_PubMed\": \"33961781,27499296\", \"BioGrid_Type\": \"Affinity Capture-MS\", \"BioGrid_Score\": \"97.8,0.999999321\"}", "selected": false}, "selected": false}]}}};
