# Supplementary material for: Simultaneous Presentation of Multiple Myeloma and Lung Cancer: Case Report and Gene Bioinformatics Analysis
Source: Front Oncol. 2022 Jun 13;12:859735. doi: 10.3389/fonc.2022.859735 (PMC9235397; doi:10.3389/fonc.2022.859735)
Supplement: Supplementary file 1 [file DataSheet_1.zip › The bioinformatic analysis of MM and lung cancer supplementary materials/Enrichment analysis/23╕÷DEG/metascape/Enrichment_PPI/xgmml/MyList_MCODE_ALL.xgmml]

<?xml version="1.0" encoding="UTF-8" standalone="yes"?>
<graph label="MyList_MCODE_ALL" xmlns:dc="http://purl.org/dc/elements/1.1/" xmlns:xlink="http://www.w3.org/1999/xlink" xmlns:rdf="http://www.w3.org/1999/02/22-rdf-syntax-ns#" xmlns:cy="http://www.cytoscape.org" xmlns="http://www.cs.rpi.edu/XGMML" >
  <att name="documentVersion" value="1.1"/>
  <att name="networkMetadata">
    <rdf:RDF>
      <rdf:Description rdf:about="http://www.cytoscape.org/">
        <dc:type>Protein-Protein Interaction</dc:type>
        <dc:description>N/A</dc:description>
        <dc:identifier>N/A</dc:identifier>
        <dc:date>2021-12-10 19:01:11</dc:date>
        <dc:title>Cytoscape Network</dc:title>
        <dc:source>http://www.cytoscape.org/</dc:source>
        <dc:format>Cytoscape-XGMML</dc:format>
      </rdf:Description>
    </rdf:RDF>
  </att>
  <att type="string" name="backgroundColor" value="#ffffff"/>
  <att type="real" name="GRAPH_VIEW_ZOOM" value="1.0"/>
  <att type="real" name="GRAPH_VIEW_CENTER_X" value="300.0"/>
  <att type="real" name="GRAPH_VIEW_CENTER_Y" value="300.0"/>
  <node label="RPL10A" id="1">
    <att type="string" name="canonicalName" value="RPL10A"/>
    <att type="string" name="Gene" value="4736"/>
    <att type="string" name="Symbol" value="RPL10A"/>
    <att type="integer" name="MCODE_CLUSTER_ID" value="1"/>
    <att type="real" name="MCODE_SCORE" value="4.0"/>
    <att type="string" name="MCODE_TYPE" value="Clustered"/>
    <att type="integer" name="DEGREE" value="8"/>
    <graphics type="CIRCLE" x="218.42591793756105" y="165.98117091627324"/>
  </node>
  <node label="RPL24" id="2">
    <att type="string" name="canonicalName" value="RPL24"/>
    <att type="string" name="Gene" value="6152"/>
    <att type="string" name="Symbol" value="RPL24"/>
    <att type="integer" name="MCODE_CLUSTER_ID" value="1"/>
    <att type="real" name="MCODE_SCORE" value="4.0"/>
    <att type="string" name="MCODE_TYPE" value="Seed"/>
    <att type="integer" name="DEGREE" value="8"/>
    <graphics type="CIRCLE" x="217.0712433524935" y="259.0471335855878"/>
  </node>
  <node label="RPL27" id="3">
    <att type="string" name="canonicalName" value="RPL27"/>
    <att type="string" name="Gene" value="6155"/>
    <att type="string" name="Symbol" value="RPL27"/>
    <att type="integer" name="MCODE_CLUSTER_ID" value="1"/>
    <att type="real" name="MCODE_SCORE" value="4.0"/>
    <att type="string" name="MCODE_TYPE" value="Clustered"/>
    <att type="integer" name="DEGREE" value="8"/>
    <graphics type="CIRCLE" x="399.19642204337043" y="300.7322063118655"/>
  </node>
  <node label="RPL35A" id="4">
    <att type="string" name="canonicalName" value="RPL35A"/>
    <att type="string" name="Gene" value="6165"/>
    <att type="string" name="Symbol" value="RPL35A"/>
    <att type="integer" name="MCODE_CLUSTER_ID" value="1"/>
    <att type="real" name="MCODE_SCORE" value="4.0"/>
    <att type="string" name="MCODE_TYPE" value="Clustered"/>
    <att type="integer" name="DEGREE" value="8"/>
    <graphics type="CIRCLE" x="371.84548975747657" y="338.4961110868795"/>
  </node>
  <node label="RPLP0" id="5">
    <att type="string" name="canonicalName" value="RPLP0"/>
    <att type="string" name="Gene" value="6175"/>
    <att type="string" name="Symbol" value="RPLP0"/>
    <att type="integer" name="MCODE_CLUSTER_ID" value="1"/>
    <att type="real" name="MCODE_SCORE" value="4.0"/>
    <att type="string" name="MCODE_TYPE" value="Clustered"/>
    <att type="integer" name="DEGREE" value="8"/>
    <graphics type="CIRCLE" x="333.2433732358901" y="180.3551257410394"/>
  </node>
  <node label="RPS3" id="6">
    <att type="string" name="canonicalName" value="RPS3"/>
    <att type="string" name="Gene" value="6188"/>
    <att type="string" name="Symbol" value="RPS3"/>
    <att type="integer" name="MCODE_CLUSTER_ID" value="1"/>
    <att type="real" name="MCODE_SCORE" value="4.0"/>
    <att type="string" name="MCODE_TYPE" value="Clustered"/>
    <att type="integer" name="DEGREE" value="8"/>
    <graphics type="CIRCLE" x="275.51623580098436" y="169.11341388349808"/>
  </node>
  <node label="RPS21" id="7">
    <att type="string" name="canonicalName" value="RPS21"/>
    <att type="string" name="Gene" value="6227"/>
    <att type="string" name="Symbol" value="RPS21"/>
    <att type="integer" name="MCODE_CLUSTER_ID" value="1"/>
    <att type="real" name="MCODE_SCORE" value="4.0"/>
    <att type="string" name="MCODE_TYPE" value="Clustered"/>
    <att type="integer" name="DEGREE" value="8"/>
    <graphics type="CIRCLE" x="203.10574649726806" y="411.09490933739204"/>
  </node>
  <node label="RPS27A" id="8">
    <att type="string" name="canonicalName" value="RPS27A"/>
    <att type="string" name="Gene" value="6233"/>
    <att type="string" name="Symbol" value="RPS27A"/>
    <att type="integer" name="MCODE_CLUSTER_ID" value="1"/>
    <att type="real" name="MCODE_SCORE" value="4.0"/>
    <att type="string" name="MCODE_TYPE" value="Clustered"/>
    <att type="integer" name="DEGREE" value="8"/>
    <graphics type="CIRCLE" x="199.84361699781803" y="296.4080248690319"/>
  </node>
  <node label="RPL35" id="9">
    <att type="string" name="canonicalName" value="RPL35"/>
    <att type="string" name="Gene" value="11224"/>
    <att type="string" name="Symbol" value="RPL35"/>
    <att type="integer" name="MCODE_CLUSTER_ID" value="1"/>
    <att type="real" name="MCODE_SCORE" value="4.0"/>
    <att type="string" name="MCODE_TYPE" value="Clustered"/>
    <att type="integer" name="DEGREE" value="8"/>
    <graphics type="CIRCLE" x="349.73827706222124" y="287.4221252843704"/>
  </node>
  <node label="COX6A1" id="10">
    <att type="string" name="canonicalName" value="COX6A1"/>
    <att type="string" name="Gene" value="1337"/>
    <att type="string" name="Symbol" value="COX6A1"/>
    <att type="integer" name="MCODE_CLUSTER_ID" value="2"/>
    <att type="real" name="MCODE_SCORE" value="1.5"/>
    <att type="string" name="MCODE_TYPE" value="Clustered"/>
    <att type="integer" name="DEGREE" value="3"/>
    <graphics type="CIRCLE" x="374.43854905433744" y="217.67715503943685"/>
  </node>
  <node label="COX6B1" id="11">
    <att type="string" name="canonicalName" value="COX6B1"/>
    <att type="string" name="Gene" value="1340"/>
    <att type="string" name="Symbol" value="COX6B1"/>
    <att type="integer" name="MCODE_CLUSTER_ID" value="2"/>
    <att type="real" name="MCODE_SCORE" value="1.5"/>
    <att type="string" name="MCODE_TYPE" value="Clustered"/>
    <att type="integer" name="DEGREE" value="3"/>
    <graphics type="CIRCLE" x="300.962562683971" y="425.8034781529821"/>
  </node>
  <node label="COX7B" id="12">
    <att type="string" name="canonicalName" value="COX7B"/>
    <att type="string" name="Gene" value="1349"/>
    <att type="string" name="Symbol" value="COX7B"/>
    <att type="integer" name="MCODE_CLUSTER_ID" value="2"/>
    <att type="real" name="MCODE_SCORE" value="1.5"/>
    <att type="string" name="MCODE_TYPE" value="Seed"/>
    <att type="integer" name="DEGREE" value="3"/>
    <graphics type="CIRCLE" x="164.71510651095696" y="317.8210506429218"/>
  </node>
  <node label="COX5A" id="13">
    <att type="string" name="canonicalName" value="COX5A"/>
    <att type="string" name="Gene" value="9377"/>
    <att type="string" name="Symbol" value="COX5A"/>
    <att type="integer" name="MCODE_CLUSTER_ID" value="2"/>
    <att type="real" name="MCODE_SCORE" value="1.5"/>
    <att type="string" name="MCODE_TYPE" value="Clustered"/>
    <att type="integer" name="DEGREE" value="3"/>
    <graphics type="CIRCLE" x="436.7544818789287" y="449.48183206973204"/>
  </node>
  <edge label="11224 (pp) 4736" source="9" target="1">
    <att type="string" name="canonicalName" value="11224 (pp) 4736"/>
    <att type="string" name="interaction" value="pp"/>
    <att type="int" name="SCORE" value="999"/>
    <att type="string" name="support" value="{&quot;StringDB&quot;: &quot;physical&quot;, &quot;StringEvidence&quot;: &quot;coexpression:0.997,experiments:0.991,database:0.896,textmining:0.406,neighborhood:0.186&quot;, &quot;InWeb_IM&quot;: &quot;inference&quot;, &quot;BioGrid&quot;: &quot;physical&quot;, &quot;BioGrid_PubMed&quot;: &quot;33961781,26344197&quot;, &quot;BioGrid_Type&quot;: &quot;Co-fractionation,Affinity Capture-MS&quot;, &quot;BioGrid_Score&quot;: &quot;0.751397269,0.996380015&quot;, &quot;String_Score_Physical&quot;: 999, &quot;String_Score_Combined&quot;: 999}"/>
  </edge>
  <edge label="11224 (pp) 6152" source="9" target="2">
    <att type="string" name="canonicalName" value="11224 (pp) 6152"/>
    <att type="string" name="interaction" value="pp"/>
    <att type="int" name="SCORE" value="999"/>
    <att type="string" name="support" value="{&quot;StringDB&quot;: &quot;physical&quot;, &quot;StringEvidence&quot;: &quot;experiments:0.991,coexpression:0.986,database:0.896,textmining:0.584&quot;, &quot;InWeb_IM&quot;: &quot;inference&quot;, &quot;BioGrid&quot;: &quot;physical&quot;, &quot;BioGrid_PubMed&quot;: &quot;26344197&quot;, &quot;BioGrid_Type&quot;: &quot;Co-fractionation&quot;, &quot;BioGrid_Score&quot;: &quot;0.999984685&quot;, &quot;String_Score_Physical&quot;: 999, &quot;String_Score_Combined&quot;: 999}"/>
  </edge>
  <edge label="11224 (pp) 6155" source="9" target="3">
    <att type="string" name="canonicalName" value="11224 (pp) 6155"/>
    <att type="string" name="interaction" value="pp"/>
    <att type="int" name="SCORE" value="999"/>
    <att type="string" name="support" value="{&quot;StringDB&quot;: &quot;physical&quot;, &quot;StringEvidence&quot;: &quot;coexpression:0.994,experiments:0.992,database:0.896,textmining:0.758,neighborhood:0.150&quot;, &quot;InWeb_IM&quot;: &quot;inference&quot;, &quot;BioGrid&quot;: &quot;physical&quot;, &quot;BioGrid_PubMed&quot;: &quot;26344197,24981860&quot;, &quot;BioGrid_Type&quot;: &quot;Co-fractionation,Affinity Capture-MS&quot;, &quot;BioGrid_Score&quot;: &quot;0.999982405,18.7810697&quot;, &quot;String_Score_Physical&quot;: 999, &quot;String_Score_Combined&quot;: 999}"/>
  </edge>
  <edge label="11224 (pp) 6165" source="9" target="4">
    <att type="string" name="canonicalName" value="11224 (pp) 6165"/>
    <att type="string" name="interaction" value="pp"/>
    <att type="int" name="SCORE" value="294"/>
    <att type="string" name="support" value="{&quot;InWeb_IM&quot;: &quot;inference&quot;, &quot;BioGrid&quot;: &quot;physical&quot;, &quot;BioGrid_PubMed&quot;: &quot;26344197&quot;, &quot;BioGrid_Type&quot;: &quot;Co-fractionation&quot;, &quot;BioGrid_Score&quot;: &quot;0.999999994&quot;}"/>
  </edge>
  <edge label="11224 (pp) 6175" source="9" target="5">
    <att type="string" name="canonicalName" value="11224 (pp) 6175"/>
    <att type="string" name="interaction" value="pp"/>
    <att type="int" name="SCORE" value="998"/>
    <att type="string" name="support" value="{&quot;StringDB&quot;: &quot;physical&quot;, &quot;StringEvidence&quot;: &quot;coexpression:0.994,experiments:0.989,database:0.896,textmining:0.529,neighborhood:0.186&quot;, &quot;InWeb_IM&quot;: &quot;inference&quot;, &quot;BioGrid&quot;: &quot;physical&quot;, &quot;BioGrid_PubMed&quot;: &quot;33961781,26344197&quot;, &quot;BioGrid_Type&quot;: &quot;Co-fractionation,Affinity Capture-MS&quot;, &quot;BioGrid_Score&quot;: &quot;0.999999365,0.965958815&quot;, &quot;String_Score_Physical&quot;: 998, &quot;String_Score_Combined&quot;: 999}"/>
  </edge>
  <edge label="11224 (pp) 6188" source="9" target="6">
    <att type="string" name="canonicalName" value="11224 (pp) 6188"/>
    <att type="string" name="interaction" value="pp"/>
    <att type="int" name="SCORE" value="996"/>
    <att type="string" name="support" value="{&quot;StringDB&quot;: &quot;physical&quot;, &quot;StringEvidence&quot;: &quot;coexpression:0.996,experiments:0.960,database:0.896,textmining:0.741,neighborhood:0.265&quot;, &quot;InWeb_IM&quot;: &quot;inference&quot;, &quot;BioGrid&quot;: &quot;physical&quot;, &quot;BioGrid_PubMed&quot;: &quot;33961781,26344197&quot;, &quot;BioGrid_Type&quot;: &quot;Co-fractionation,Affinity Capture-MS&quot;, &quot;BioGrid_Score&quot;: &quot;0.944227613,0.997219218&quot;, &quot;String_Score_Physical&quot;: 996, &quot;String_Score_Combined&quot;: 999}"/>
  </edge>
  <edge label="11224 (pp) 6227" source="9" target="7">
    <att type="string" name="canonicalName" value="11224 (pp) 6227"/>
    <att type="string" name="interaction" value="pp"/>
    <att type="int" name="SCORE" value="995"/>
    <att type="string" name="support" value="{&quot;StringDB&quot;: &quot;physical&quot;, &quot;StringEvidence&quot;: &quot;coexpression:0.986,experiments:0.958,database:0.896,textmining:0.688&quot;, &quot;InWeb_IM&quot;: &quot;inference&quot;, &quot;String_Score_Physical&quot;: 995, &quot;String_Score_Combined&quot;: 999}"/>
  </edge>
  <edge label="11224 (pp) 6233" source="9" target="8">
    <att type="string" name="canonicalName" value="11224 (pp) 6233"/>
    <att type="string" name="interaction" value="pp"/>
    <att type="int" name="SCORE" value="996"/>
    <att type="string" name="support" value="{&quot;StringDB&quot;: &quot;physical&quot;, &quot;StringEvidence&quot;: &quot;coexpression:0.969,experiments:0.961,database:0.896,textmining:0.328&quot;, &quot;InWeb_IM&quot;: &quot;inference&quot;, &quot;BioGrid&quot;: &quot;genetic&quot;, &quot;BioGrid_PubMed&quot;: &quot;30033366&quot;, &quot;BioGrid_Type&quot;: &quot;Negative Genetic&quot;, &quot;BioGrid_Score&quot;: &quot;-4.937946353&quot;, &quot;String_Score_Physical&quot;: 996, &quot;String_Score_Combined&quot;: 999}"/>
  </edge>
  <edge label="1337 (pp) 1340" source="10" target="11">
    <att type="string" name="canonicalName" value="1337 (pp) 1340"/>
    <att type="string" name="interaction" value="pp"/>
    <att type="int" name="SCORE" value="294"/>
    <att type="string" name="support" value="{&quot;InWeb_IM&quot;: &quot;experimental&quot;, &quot;BioGrid&quot;: &quot;physical&quot;, &quot;BioGrid_PubMed&quot;: &quot;33961781,27499296&quot;, &quot;BioGrid_Type&quot;: &quot;Affinity Capture-MS&quot;, &quot;BioGrid_Score&quot;: &quot;97.8,0.999999321&quot;}"/>
  </edge>
  <edge label="1337 (pp) 1349" source="10" target="12">
    <att type="string" name="canonicalName" value="1337 (pp) 1349"/>
    <att type="string" name="interaction" value="pp"/>
    <att type="int" name="SCORE" value="294"/>
    <att type="string" name="support" value="{&quot;InWeb_IM&quot;: &quot;inference&quot;}"/>
  </edge>
  <edge label="1337 (pp) 9377" source="10" target="13">
    <att type="string" name="canonicalName" value="1337 (pp) 9377"/>
    <att type="string" name="interaction" value="pp"/>
    <att type="int" name="SCORE" value="972"/>
    <att type="string" name="support" value="{&quot;StringDB&quot;: &quot;physical&quot;, &quot;StringEvidence&quot;: &quot;database:0.896,textmining:0.783,experiments:0.723,coexpression:0.684&quot;, &quot;InWeb_IM&quot;: &quot;inference&quot;, &quot;String_Score_Physical&quot;: 972, &quot;String_Score_Combined&quot;: 998}"/>
  </edge>
  <edge label="1340 (pp) 1349" source="11" target="12">
    <att type="string" name="canonicalName" value="1340 (pp) 1349"/>
    <att type="string" name="interaction" value="pp"/>
    <att type="int" name="SCORE" value="294"/>
    <att type="string" name="support" value="{&quot;InWeb_IM&quot;: &quot;inference&quot;}"/>
  </edge>
  <edge label="1340 (pp) 9377" source="11" target="13">
    <att type="string" name="canonicalName" value="1340 (pp) 9377"/>
    <att type="string" name="interaction" value="pp"/>
    <att type="int" name="SCORE" value="294"/>
    <att type="string" name="support" value="{&quot;InWeb_IM&quot;: &quot;inference&quot;, &quot;BioGrid&quot;: &quot;physical&quot;, &quot;BioGrid_PubMed&quot;: &quot;26344197&quot;, &quot;BioGrid_Type&quot;: &quot;Co-fractionation&quot;, &quot;BioGrid_Score&quot;: &quot;0.234989559&quot;}"/>
  </edge>
  <edge label="1349 (pp) 9377" source="12" target="13">
    <att type="string" name="canonicalName" value="1349 (pp) 9377"/>
    <att type="string" name="interaction" value="pp"/>
    <att type="int" name="SCORE" value="294"/>
    <att type="string" name="support" value="{&quot;InWeb_IM&quot;: &quot;inference&quot;}"/>
  </edge>
  <edge label="4736 (pp) 6152" source="1" target="2">
    <att type="string" name="canonicalName" value="4736 (pp) 6152"/>
    <att type="string" name="interaction" value="pp"/>
    <att type="int" name="SCORE" value="999"/>
    <att type="string" name="support" value="{&quot;StringDB&quot;: &quot;physical&quot;, &quot;StringEvidence&quot;: &quot;experiments:0.992,coexpression:0.984,database:0.896,textmining:0.592&quot;, &quot;BioGrid&quot;: &quot;physical&quot;, &quot;BioGrid_PubMed&quot;: &quot;26344197,22939629&quot;, &quot;BioGrid_Type&quot;: &quot;Co-fractionation&quot;, &quot;BioGrid_Score&quot;: &quot;1.0,0.997057616&quot;, &quot;String_Score_Physical&quot;: 999, &quot;String_Score_Combined&quot;: 999}"/>
  </edge>
  <edge label="4736 (pp) 6155" source="1" target="3">
    <att type="string" name="canonicalName" value="4736 (pp) 6155"/>
    <att type="string" name="interaction" value="pp"/>
    <att type="int" name="SCORE" value="999"/>
    <att type="string" name="support" value="{&quot;StringDB&quot;: &quot;physical&quot;, &quot;StringEvidence&quot;: &quot;coexpression:0.996,experiments:0.992,database:0.896,textmining:0.539&quot;, &quot;BioGrid&quot;: &quot;physical&quot;, &quot;BioGrid_PubMed&quot;: &quot;26344197&quot;, &quot;BioGrid_Type&quot;: &quot;Co-fractionation&quot;, &quot;BioGrid_Score&quot;: &quot;0.999987974&quot;, &quot;String_Score_Physical&quot;: 999, &quot;String_Score_Combined&quot;: 999}"/>
  </edge>
  <edge label="4736 (pp) 6165" source="1" target="4">
    <att type="string" name="canonicalName" value="4736 (pp) 6165"/>
    <att type="string" name="interaction" value="pp"/>
    <att type="int" name="SCORE" value="294"/>
    <att type="string" name="support" value="{&quot;InWeb_IM&quot;: &quot;inference&quot;, &quot;BioGrid&quot;: &quot;physical&quot;, &quot;BioGrid_PubMed&quot;: &quot;26344197&quot;, &quot;BioGrid_Type&quot;: &quot;Co-fractionation&quot;, &quot;BioGrid_Score&quot;: &quot;0.996414196&quot;}"/>
  </edge>
  <edge label="4736 (pp) 6175" source="1" target="5">
    <att type="string" name="canonicalName" value="4736 (pp) 6175"/>
    <att type="string" name="interaction" value="pp"/>
    <att type="int" name="SCORE" value="999"/>
    <att type="string" name="support" value="{&quot;StringDB&quot;: &quot;physical&quot;, &quot;StringEvidence&quot;: &quot;coexpression:0.997,experiments:0.991,database:0.896,textmining:0.605,neighborhood:0.131&quot;, &quot;InWeb_IM&quot;: &quot;inference&quot;, &quot;BioGrid&quot;: &quot;physical&quot;, &quot;BioGrid_PubMed&quot;: &quot;33961781,26344197,22939629&quot;, &quot;BioGrid_Type&quot;: &quot;Co-fractionation,Affinity Capture-MS&quot;, &quot;BioGrid_Score&quot;: &quot;0.867,0.99999998,0.973842069&quot;, &quot;String_Score_Physical&quot;: 999, &quot;String_Score_Combined&quot;: 999}"/>
  </edge>
  <edge label="4736 (pp) 6188" source="1" target="6">
    <att type="string" name="canonicalName" value="4736 (pp) 6188"/>
    <att type="string" name="interaction" value="pp"/>
    <att type="int" name="SCORE" value="996"/>
    <att type="string" name="support" value="{&quot;StringDB&quot;: &quot;physical&quot;, &quot;StringEvidence&quot;: &quot;coexpression:0.996,experiments:0.961,database:0.896,textmining:0.473,neighborhood:0.186&quot;, &quot;InWeb_IM&quot;: &quot;inference&quot;, &quot;BioGrid&quot;: &quot;physical&quot;, &quot;BioGrid_PubMed&quot;: &quot;26344197,22939629&quot;, &quot;BioGrid_Type&quot;: &quot;Co-fractionation&quot;, &quot;BioGrid_Score&quot;: &quot;1.0,0.999999027&quot;, &quot;String_Score_Physical&quot;: 996, &quot;String_Score_Combined&quot;: 999}"/>
  </edge>
  <edge label="4736 (pp) 6227" source="1" target="7">
    <att type="string" name="canonicalName" value="4736 (pp) 6227"/>
    <att type="string" name="interaction" value="pp"/>
    <att type="int" name="SCORE" value="999"/>
    <att type="string" name="support" value="{&quot;StringDB&quot;: &quot;physical&quot;, &quot;StringEvidence&quot;: &quot;coexpression:0.993,experiments:0.990,database:0.896,textmining:0.425&quot;, &quot;BioGrid&quot;: &quot;physical&quot;, &quot;BioGrid_PubMed&quot;: &quot;22939629&quot;, &quot;BioGrid_Type&quot;: &quot;Co-fractionation&quot;, &quot;BioGrid_Score&quot;: &quot;1.0&quot;, &quot;String_Score_Physical&quot;: 999, &quot;String_Score_Combined&quot;: 999}"/>
  </edge>
  <edge label="4736 (pp) 6233" source="1" target="8">
    <att type="string" name="canonicalName" value="4736 (pp) 6233"/>
    <att type="string" name="interaction" value="pp"/>
    <att type="int" name="SCORE" value="999"/>
    <att type="string" name="support" value="{&quot;StringDB&quot;: &quot;physical&quot;, &quot;StringEvidence&quot;: &quot;experiments:0.990,coexpression:0.983,database:0.896,textmining:0.495&quot;, &quot;BioGrid&quot;: &quot;physical&quot;, &quot;BioGrid_PubMed&quot;: &quot;22939629&quot;, &quot;BioGrid_Type&quot;: &quot;Co-fractionation&quot;, &quot;BioGrid_Score&quot;: &quot;1.0&quot;, &quot;String_Score_Physical&quot;: 999, &quot;String_Score_Combined&quot;: 999}"/>
  </edge>
  <edge label="6152 (pp) 6155" source="2" target="3">
    <att type="string" name="canonicalName" value="6152 (pp) 6155"/>
    <att type="string" name="interaction" value="pp"/>
    <att type="int" name="SCORE" value="999"/>
    <att type="string" name="support" value="{&quot;StringDB&quot;: &quot;physical&quot;, &quot;StringEvidence&quot;: &quot;experiments:0.992,coexpression:0.989,database:0.896,textmining:0.537&quot;, &quot;BioGrid&quot;: &quot;physical&quot;, &quot;BioGrid_PubMed&quot;: &quot;30021884,26344197&quot;, &quot;BioGrid_Type&quot;: &quot;Co-fractionation,Proximity Label-MS&quot;, &quot;BioGrid_Score&quot;: &quot;0.987678862&quot;, &quot;String_Score_Physical&quot;: 999, &quot;String_Score_Combined&quot;: 999}"/>
  </edge>
  <edge label="6152 (pp) 6165" source="2" target="4">
    <att type="string" name="canonicalName" value="6152 (pp) 6165"/>
    <att type="string" name="interaction" value="pp"/>
    <att type="int" name="SCORE" value="294"/>
    <att type="string" name="support" value="{&quot;InWeb_IM&quot;: &quot;inference&quot;, &quot;BioGrid&quot;: &quot;physical&quot;, &quot;BioGrid_PubMed&quot;: &quot;26344197&quot;, &quot;BioGrid_Type&quot;: &quot;Co-fractionation&quot;, &quot;BioGrid_Score&quot;: &quot;0.999995565&quot;}"/>
  </edge>
  <edge label="6152 (pp) 6175" source="2" target="5">
    <att type="string" name="canonicalName" value="6152 (pp) 6175"/>
    <att type="string" name="interaction" value="pp"/>
    <att type="int" name="SCORE" value="999"/>
    <att type="string" name="support" value="{&quot;StringDB&quot;: &quot;physical&quot;, &quot;StringEvidence&quot;: &quot;experiments:0.992,coexpression:0.976,database:0.896,textmining:0.383&quot;, &quot;InWeb_IM&quot;: &quot;inference&quot;, &quot;BioGrid&quot;: &quot;physical&quot;, &quot;BioGrid_PubMed&quot;: &quot;33961781,26344197,22863883&quot;, &quot;BioGrid_Type&quot;: &quot;Co-fractionation,Affinity Capture-MS&quot;, &quot;BioGrid_Score&quot;: &quot;0.999993787,0.811977949&quot;, &quot;String_Score_Physical&quot;: 999, &quot;String_Score_Combined&quot;: 999}"/>
  </edge>
  <edge label="6152 (pp) 6188" source="2" target="6">
    <att type="string" name="canonicalName" value="6152 (pp) 6188"/>
    <att type="string" name="interaction" value="pp"/>
    <att type="int" name="SCORE" value="996"/>
    <att type="string" name="support" value="{&quot;StringDB&quot;: &quot;physical&quot;, &quot;StringEvidence&quot;: &quot;coexpression:0.985,experiments:0.961,database:0.896,textmining:0.640&quot;, &quot;InWeb_IM&quot;: &quot;inference&quot;, &quot;BioGrid&quot;: &quot;physical&quot;, &quot;BioGrid_PubMed&quot;: &quot;26344197,22939629&quot;, &quot;BioGrid_Type&quot;: &quot;Co-fractionation&quot;, &quot;BioGrid_Score&quot;: &quot;0.99999167,1.0&quot;, &quot;String_Score_Physical&quot;: 996, &quot;String_Score_Combined&quot;: 999}"/>
  </edge>
  <edge label="6152 (pp) 6227" source="2" target="7">
    <att type="string" name="canonicalName" value="6152 (pp) 6227"/>
    <att type="string" name="interaction" value="pp"/>
    <att type="int" name="SCORE" value="999"/>
    <att type="string" name="support" value="{&quot;StringDB&quot;: &quot;physical&quot;, &quot;StringEvidence&quot;: &quot;experiments:0.990,coexpression:0.976,database:0.896,textmining:0.537&quot;, &quot;BioGrid&quot;: &quot;physical&quot;, &quot;BioGrid_PubMed&quot;: &quot;22939629&quot;, &quot;BioGrid_Type&quot;: &quot;Co-fractionation&quot;, &quot;BioGrid_Score&quot;: &quot;1.0&quot;, &quot;String_Score_Physical&quot;: 999, &quot;String_Score_Combined&quot;: 999}"/>
  </edge>
  <edge label="6152 (pp) 6233" source="2" target="8">
    <att type="string" name="canonicalName" value="6152 (pp) 6233"/>
    <att type="string" name="interaction" value="pp"/>
    <att type="int" name="SCORE" value="999"/>
    <att type="string" name="support" value="{&quot;StringDB&quot;: &quot;physical&quot;, &quot;StringEvidence&quot;: &quot;experiments:0.992,coexpression:0.982,database:0.896,textmining:0.309&quot;, &quot;BioGrid&quot;: &quot;physical&quot;, &quot;BioGrid_PubMed&quot;: &quot;22939629&quot;, &quot;BioGrid_Type&quot;: &quot;Co-fractionation&quot;, &quot;BioGrid_Score&quot;: &quot;0.937&quot;, &quot;String_Score_Physical&quot;: 999, &quot;String_Score_Combined&quot;: 999}"/>
  </edge>
  <edge label="6155 (pp) 6165" source="3" target="4">
    <att type="string" name="canonicalName" value="6155 (pp) 6165"/>
    <att type="string" name="interaction" value="pp"/>
    <att type="int" name="SCORE" value="294"/>
    <att type="string" name="support" value="{&quot;InWeb_IM&quot;: &quot;inference&quot;, &quot;BioGrid&quot;: &quot;physical&quot;, &quot;BioGrid_PubMed&quot;: &quot;26344197&quot;, &quot;BioGrid_Type&quot;: &quot;Co-fractionation&quot;, &quot;BioGrid_Score&quot;: &quot;0.999999975&quot;}"/>
  </edge>
  <edge label="6155 (pp) 6175" source="3" target="5">
    <att type="string" name="canonicalName" value="6155 (pp) 6175"/>
    <att type="string" name="interaction" value="pp"/>
    <att type="int" name="SCORE" value="998"/>
    <att type="string" name="support" value="{&quot;StringDB&quot;: &quot;physical&quot;, &quot;StringEvidence&quot;: &quot;coexpression:0.997,experiments:0.986,database:0.896,textmining:0.190&quot;, &quot;InWeb_IM&quot;: &quot;inference&quot;, &quot;BioGrid&quot;: &quot;physical&quot;, &quot;BioGrid_PubMed&quot;: &quot;26344197&quot;, &quot;BioGrid_Type&quot;: &quot;Co-fractionation&quot;, &quot;BioGrid_Score&quot;: &quot;0.997477506&quot;, &quot;String_Score_Physical&quot;: 998, &quot;String_Score_Combined&quot;: 999}"/>
  </edge>
  <edge label="6155 (pp) 6188" source="3" target="6">
    <att type="string" name="canonicalName" value="6155 (pp) 6188"/>
    <att type="string" name="interaction" value="pp"/>
    <att type="int" name="SCORE" value="996"/>
    <att type="string" name="support" value="{&quot;StringDB&quot;: &quot;physical&quot;, &quot;StringEvidence&quot;: &quot;coexpression:0.997,experiments:0.963,database:0.896,textmining:0.304,neighborhood:0.150&quot;, &quot;InWeb_IM&quot;: &quot;inference&quot;, &quot;BioGrid&quot;: &quot;physical&quot;, &quot;BioGrid_PubMed&quot;: &quot;26344197&quot;, &quot;BioGrid_Type&quot;: &quot;Co-fractionation&quot;, &quot;BioGrid_Score&quot;: &quot;0.999999889&quot;, &quot;String_Score_Physical&quot;: 996, &quot;String_Score_Combined&quot;: 999}"/>
  </edge>
  <edge label="6155 (pp) 6227" source="3" target="7">
    <att type="string" name="canonicalName" value="6155 (pp) 6227"/>
    <att type="string" name="interaction" value="pp"/>
    <att type="int" name="SCORE" value="999"/>
    <att type="string" name="support" value="{&quot;StringDB&quot;: &quot;physical&quot;, &quot;StringEvidence&quot;: &quot;coexpression:0.993,experiments:0.990,database:0.896,textmining:0.608&quot;, &quot;BioGrid&quot;: &quot;physical&quot;, &quot;BioGrid_PubMed&quot;: &quot;22939629&quot;, &quot;BioGrid_Type&quot;: &quot;Co-fractionation&quot;, &quot;BioGrid_Score&quot;: &quot;0.99&quot;, &quot;String_Score_Physical&quot;: 999, &quot;String_Score_Combined&quot;: 999}"/>
  </edge>
  <edge label="6155 (pp) 6233" source="3" target="8">
    <att type="string" name="canonicalName" value="6155 (pp) 6233"/>
    <att type="string" name="interaction" value="pp"/>
    <att type="int" name="SCORE" value="995"/>
    <att type="string" name="support" value="{&quot;StringDB&quot;: &quot;physical&quot;, &quot;StringEvidence&quot;: &quot;coexpression:0.985,experiments:0.958,database:0.896,textmining:0.318&quot;, &quot;String_Score_Physical&quot;: 995, &quot;String_Score_Combined&quot;: 999}"/>
  </edge>
  <edge label="6165 (pp) 6175" source="4" target="5">
    <att type="string" name="canonicalName" value="6165 (pp) 6175"/>
    <att type="string" name="interaction" value="pp"/>
    <att type="int" name="SCORE" value="294"/>
    <att type="string" name="support" value="{&quot;InWeb_IM&quot;: &quot;inference&quot;, &quot;BioGrid&quot;: &quot;physical&quot;, &quot;BioGrid_PubMed&quot;: &quot;26344197&quot;, &quot;BioGrid_Type&quot;: &quot;Co-fractionation&quot;, &quot;BioGrid_Score&quot;: &quot;0.999999974&quot;}"/>
  </edge>
  <edge label="6165 (pp) 6188" source="4" target="6">
    <att type="string" name="canonicalName" value="6165 (pp) 6188"/>
    <att type="string" name="interaction" value="pp"/>
    <att type="int" name="SCORE" value="294"/>
    <att type="string" name="support" value="{&quot;InWeb_IM&quot;: &quot;inference&quot;, &quot;BioGrid&quot;: &quot;physical&quot;, &quot;BioGrid_PubMed&quot;: &quot;26344197&quot;, &quot;BioGrid_Type&quot;: &quot;Co-fractionation&quot;, &quot;BioGrid_Score&quot;: &quot;0.999999575&quot;}"/>
  </edge>
  <edge label="6165 (pp) 6227" source="4" target="7">
    <att type="string" name="canonicalName" value="6165 (pp) 6227"/>
    <att type="string" name="interaction" value="pp"/>
    <att type="int" name="SCORE" value="294"/>
    <att type="string" name="support" value="{&quot;InWeb_IM&quot;: &quot;inference&quot;}"/>
  </edge>
  <edge label="6165 (pp) 6233" source="4" target="8">
    <att type="string" name="canonicalName" value="6165 (pp) 6233"/>
    <att type="string" name="interaction" value="pp"/>
    <att type="int" name="SCORE" value="294"/>
    <att type="string" name="support" value="{&quot;InWeb_IM&quot;: &quot;inference&quot;}"/>
  </edge>
  <edge label="6175 (pp) 6188" source="5" target="6">
    <att type="string" name="canonicalName" value="6175 (pp) 6188"/>
    <att type="string" name="interaction" value="pp"/>
    <att type="int" name="SCORE" value="995"/>
    <att type="string" name="support" value="{&quot;StringDB&quot;: &quot;physical&quot;, &quot;StringEvidence&quot;: &quot;coexpression:0.997,experiments:0.957,database:0.896,textmining:0.738,neighborhood:0.186&quot;, &quot;InWeb_IM&quot;: &quot;inference&quot;, &quot;BioGrid&quot;: &quot;physical&quot;, &quot;BioGrid_PubMed&quot;: &quot;26344197,22939629&quot;, &quot;BioGrid_Type&quot;: &quot;Co-fractionation&quot;, &quot;BioGrid_Score&quot;: &quot;0.999989287,0.905&quot;, &quot;String_Score_Physical&quot;: 995, &quot;String_Score_Combined&quot;: 999}"/>
  </edge>
  <edge label="6175 (pp) 6227" source="5" target="7">
    <att type="string" name="canonicalName" value="6175 (pp) 6227"/>
    <att type="string" name="interaction" value="pp"/>
    <att type="int" name="SCORE" value="999"/>
    <att type="string" name="support" value="{&quot;StringDB&quot;: &quot;physical&quot;, &quot;StringEvidence&quot;: &quot;experiments:0.990,coexpression:0.979,database:0.896,textmining:0.591&quot;, &quot;InWeb_IM&quot;: &quot;inference&quot;, &quot;BioGrid&quot;: &quot;physical&quot;, &quot;BioGrid_PubMed&quot;: &quot;22939629&quot;, &quot;BioGrid_Type&quot;: &quot;Co-fractionation&quot;, &quot;BioGrid_Score&quot;: &quot;0.806&quot;, &quot;String_Score_Physical&quot;: 999, &quot;String_Score_Combined&quot;: 999}"/>
  </edge>
  <edge label="6175 (pp) 6233" source="5" target="8">
    <att type="string" name="canonicalName" value="6175 (pp) 6233"/>
    <att type="string" name="interaction" value="pp"/>
    <att type="int" name="SCORE" value="999"/>
    <att type="string" name="support" value="{&quot;StringDB&quot;: &quot;physical&quot;, &quot;StringEvidence&quot;: &quot;experiments:0.992,coexpression:0.968,database:0.896,textmining:0.269&quot;, &quot;InWeb_IM&quot;: &quot;inference&quot;, &quot;BioGrid&quot;: &quot;physical&quot;, &quot;BioGrid_PubMed&quot;: &quot;22939629&quot;, &quot;BioGrid_Type&quot;: &quot;Co-fractionation&quot;, &quot;BioGrid_Score&quot;: &quot;0.973&quot;, &quot;String_Score_Physical&quot;: 999, &quot;String_Score_Combined&quot;: 999}"/>
  </edge>
  <edge label="6188 (pp) 6227" source="6" target="7">
    <att type="string" name="canonicalName" value="6188 (pp) 6227"/>
    <att type="string" name="interaction" value="pp"/>
    <att type="int" name="SCORE" value="995"/>
    <att type="string" name="support" value="{&quot;StringDB&quot;: &quot;physical&quot;, &quot;StringEvidence&quot;: &quot;coexpression:0.986,experiments:0.959,database:0.896,textmining:0.256&quot;, &quot;InWeb_IM&quot;: &quot;inference&quot;, &quot;BioGrid&quot;: &quot;physical&quot;, &quot;BioGrid_PubMed&quot;: &quot;22939629,22863883&quot;, &quot;BioGrid_Type&quot;: &quot;Co-fractionation&quot;, &quot;BioGrid_Score&quot;: &quot;0.914&quot;, &quot;String_Score_Physical&quot;: 995, &quot;String_Score_Combined&quot;: 999}"/>
  </edge>
  <edge label="6188 (pp) 6233" source="6" target="8">
    <att type="string" name="canonicalName" value="6188 (pp) 6233"/>
    <att type="string" name="interaction" value="pp"/>
    <att type="int" name="SCORE" value="995"/>
    <att type="string" name="support" value="{&quot;StringDB&quot;: &quot;physical&quot;, &quot;StringEvidence&quot;: &quot;coexpression:0.969,experiments:0.958,database:0.896,textmining:0.383&quot;, &quot;InWeb_IM&quot;: &quot;inference&quot;, &quot;BioGrid&quot;: &quot;physical&quot;, &quot;BioGrid_PubMed&quot;: &quot;33961781,22939629&quot;, &quot;BioGrid_Type&quot;: &quot;Co-fractionation,Affinity Capture-MS&quot;, &quot;BioGrid_Score&quot;: &quot;0.955,0.999686761&quot;, &quot;String_Score_Physical&quot;: 995, &quot;String_Score_Combined&quot;: 999}"/>
  </edge>
  <edge label="6227 (pp) 6233" source="7" target="8">
    <att type="string" name="canonicalName" value="6227 (pp) 6233"/>
    <att type="string" name="interaction" value="pp"/>
    <att type="int" name="SCORE" value="995"/>
    <att type="string" name="support" value="{&quot;StringDB&quot;: &quot;physical&quot;, &quot;StringEvidence&quot;: &quot;coexpression:0.972,experiments:0.958,database:0.896,textmining:0.299&quot;, &quot;String_Score_Physical&quot;: 995, &quot;String_Score_Combined&quot;: 999}"/>
  </edge>
</graph>
