# Supplementary material for: Simultaneous Presentation of Multiple Myeloma and Lung Cancer: Case Report and Gene Bioinformatics Analysis
Source: Front Oncol. 2022 Jun 13;12:859735. doi: 10.3389/fonc.2022.859735 (PMC9235397; doi:10.3389/fonc.2022.859735)
Supplement: Supplementary file 1 [file DataSheet_1.zip › The bioinformatic analysis of MM and lung cancer supplementary materials/Enrichment analysis/23╕÷DEG/metascape/Evidence/Evidence.csv]

Gene	TotalEvidenceCounts	EvidenceHit:MyList	EvidenceGO:MyList	EvidencePPI:MyList
9377	3.0	1	1	1
6175	3.0	1	1	1
6188	3.0	1	1	1
6233	3.0	1	1	1
6165	3.0	1	1	1
1340	3.0	1	1	1
11224	3.0	1	1	1
6227	3.0	1	1	1
6155	3.0	1	1	1
1337	3.0	1	1	1
4736	3.0	1	1	1
6152	3.0	1	1	1
1349	3.0	1	1	1
4830	2.0	1	0	1
10694	2.0	1	0	1
689	2.0	1	0	1
4708	2.0	1	0	1
3939	1.0	1	0	0
26355	1.0	1	0	0
51102	1.0	1	0	0
22943	1.0	1	0	0
6776	1.0	1	0	0
6827	1.0	1	0	0
