# Supplementary material for: Simultaneous Presentation of Multiple Myeloma and Lung Cancer: Case Report and Gene Bioinformatics Analysis
Source: Front Oncol. 2022 Jun 13;12:859735. doi: 10.3389/fonc.2022.859735 (PMC9235397; doi:10.3389/fonc.2022.859735)
Supplement: Supplementary file 1 [file DataSheet_1.zip › The bioinformatic analysis of MM and lung cancer supplementary materials/Enrichment analysis/23╕÷DEG/metascape/metascape_result.xlsx]

## Sheet: Annotation
MyList	Gene ID	Type	Tax ID	Homologene Gene ID	Homologene Gene Tax ID	R-HSA-156902 Peptide chain elongation	R-HSA-1428517 The citric acid (TCA) cycle an	M5926 HALLMARK MYC TARGETS V1	WP3888 VEGFA-VEGFR2 signaling pathway	R-HSA-5663202 Diseases of signal transductio
DKK1	22943	symbol	H. sapiens	22943	H. sapiens	0	0	0	1	1
NME1	4830	symbol	H. sapiens	4830	H. sapiens	0	0	1	0	0
MECR	51102	symbol	H. sapiens	51102	H. sapiens	0	0	0	0	0
RPL35A	6165	symbol	H. sapiens	6165	H. sapiens	1	0	0	0	0
LDHA	3939	symbol	H. sapiens	3939	H. sapiens	0	1	1	1	0
COX6B1	1340	symbol	H. sapiens	1340	H. sapiens	1	1	0	0	0
COX7B	1349	symbol	H. sapiens	1349	H. sapiens	1	1	0	0	0
RPL24	6152	symbol	H. sapiens	6152	H. sapiens	1	0	0	0	0
BTF3	689	symbol	H. sapiens	689	H. sapiens	0	0	0	0	0
COX5A	9377	symbol	H. sapiens	9377	H. sapiens	1	1	1	0	0
CCT8	10694	symbol	H. sapiens	10694	H. sapiens	0	0	0	0	0
FAM162A	26355	symbol	H. sapiens	26355	H. sapiens	0	0	0	0	0
RPL35	11224	symbol	H. sapiens	11224	H. sapiens	1	0	0	0	0
RPS3	6188	symbol	H. sapiens	6188	H. sapiens	1	0	1	0	0
SUPT4H1	6827	symbol	H. sapiens	6827	H. sapiens	0	1	0	0	0
RPS21	6227	symbol	H. sapiens	6227	H. sapiens	1	0	0	0	0
COX6A1	1337	symbol	H. sapiens	1337	H. sapiens	1	1	0	0	0
RPL27	6155	symbol	H. sapiens	6155	H. sapiens	1	0	0	1	0
RPL10A	4736	symbol	H. sapiens	4736	H. sapiens	1	0	0	1	0
RPS27A	6233	symbol	H. sapiens	6233	H. sapiens	1	1	0	0	1
NDUFB2	4708	symbol	H. sapiens	4708	H. sapiens	0	1	0	0	0
RPLP0	6175	symbol	H. sapiens	6175	H. sapiens	1	0	1	0	1
STAT5A	6776	symbol	H. sapiens	6776	H. sapiens	0	1	0	0	1

## Sheet: Enrichment
GroupID	Category	Term	Description	LogP	Log(q-value)	InTerm_InList	Genes	Symbols
1_Summary	Reactome Gene Sets	R-HSA-156902	Peptide chain elongation	-17.0642	-14.0575	9/89	4736,6152,6155,6165,6175,6188,6227,6233,11224,1337,1340,1349,9377	RPL10A,RPL24,RPL27,RPL35A,RPLP0,RPS3,RPS21,RPS27A,RPL35,COX6A1,COX6B1,COX7B,COX5A
1_Member	Reactome Gene Sets	R-HSA-156902	Peptide chain elongation	-17.0642	-14.0575	9/89	4736,6152,6155,6165,6175,6188,6227,6233,11224	RPL10A,RPL24,RPL27,RPL35A,RPLP0,RPS3,RPS21,RPS27A,RPL35
1_Member	Reactome Gene Sets	R-HSA-192823	Viral mRNA Translation	-17.0642	-14.0575	9/89	4736,6152,6155,6165,6175,6188,6227,6233,11224	RPL10A,RPL24,RPL27,RPL35A,RPLP0,RPS3,RPS21,RPS27A,RPL35
1_Member	WikiPathways	WP477	Cytoplasmic ribosomal proteins	-17.0186	-14.0575	9/90	4736,6152,6155,6165,6175,6188,6227,6233,11224	RPL10A,RPL24,RPL27,RPL35A,RPLP0,RPS3,RPS21,RPS27A,RPL35
1_Member	Reactome Gene Sets	R-HSA-156842	Eukaryotic Translation Elongation	-16.885	-14.0575	9/93	4736,6152,6155,6165,6175,6188,6227,6233,11224	RPL10A,RPL24,RPL27,RPL35A,RPLP0,RPS3,RPS21,RPS27A,RPL35
1_Member	Reactome Gene Sets	R-HSA-2408557	Selenocysteine synthesis	-16.885	-14.0575	9/93	4736,6152,6155,6165,6175,6188,6227,6233,11224	RPL10A,RPL24,RPL27,RPL35A,RPLP0,RPS3,RPS21,RPS27A,RPL35
1_Member	Reactome Gene Sets	R-HSA-72764	Eukaryotic Translation Termination	-16.885	-14.0575	9/93	4736,6152,6155,6165,6175,6188,6227,6233,11224	RPL10A,RPL24,RPL27,RPL35A,RPLP0,RPS3,RPS21,RPS27A,RPL35
1_Member	Reactome Gene Sets	R-HSA-975956	Nonsense Mediated Decay (NMD) independent of the Exon Junction Complex (EJC)	-16.7984	-14.0379	9/95	4736,6152,6155,6165,6175,6188,6227,6233,11224	RPL10A,RPL24,RPL27,RPL35A,RPLP0,RPS3,RPS21,RPS27A,RPL35
1_Member	Reactome Gene Sets	R-HSA-72689	Formation of a pool of free 40S subunits	-16.5498	-13.8984	9/101	4736,6152,6155,6165,6175,6188,6227,6233,11224	RPL10A,RPL24,RPL27,RPL35A,RPLP0,RPS3,RPS21,RPS27A,RPL35
1_Member	Reactome Gene Sets	R-HSA-9633012	Response of EIF2AK4 (GCN2) to amino acid deficiency	-16.5498	-13.8984	9/101	4736,6152,6155,6165,6175,6188,6227,6233,11224	RPL10A,RPL24,RPL27,RPL35A,RPLP0,RPS3,RPS21,RPS27A,RPL35
1_Member	Reactome Gene Sets	R-HSA-156827	L13a-mediated translational silencing of Ceruloplasmin expression	-16.1678	-13.6052	9/111	4736,6152,6155,6165,6175,6188,6227,6233,11224	RPL10A,RPL24,RPL27,RPL35A,RPLP0,RPS3,RPS21,RPS27A,RPL35
1_Member	Reactome Gene Sets	R-HSA-1799339	SRP-dependent cotranslational protein targeting to membrane	-16.1316	-13.6052	9/112	4736,6152,6155,6165,6175,6188,6227,6233,11224	RPL10A,RPL24,RPL27,RPL35A,RPLP0,RPS3,RPS21,RPS27A,RPL35
1_Member	Reactome Gene Sets	R-HSA-72706	GTP hydrolysis and joining of the 60S ribosomal subunit	-16.1316	-13.6052	9/112	4736,6152,6155,6165,6175,6188,6227,6233,11224	RPL10A,RPL24,RPL27,RPL35A,RPLP0,RPS3,RPS21,RPS27A,RPL35
1_Member	Reactome Gene Sets	R-HSA-927802	Nonsense-Mediated Decay (NMD)	-16.025	-13.5655	9/115	4736,6152,6155,6165,6175,6188,6227,6233,11224	RPL10A,RPL24,RPL27,RPL35A,RPLP0,RPS3,RPS21,RPS27A,RPL35
1_Member	Reactome Gene Sets	R-HSA-975957	Nonsense Mediated Decay (NMD) enhanced by the Exon Junction Complex (EJC)	-16.025	-13.5655	9/115	4736,6152,6155,6165,6175,6188,6227,6233,11224	RPL10A,RPL24,RPL27,RPL35A,RPLP0,RPS3,RPS21,RPS27A,RPL35
1_Member	Reactome Gene Sets	R-HSA-2408522	Selenoamino acid metabolism	-15.9213	-13.5121	9/118	4736,6152,6155,6165,6175,6188,6227,6233,11224	RPL10A,RPL24,RPL27,RPL35A,RPLP0,RPS3,RPS21,RPS27A,RPL35
1_Member	Reactome Gene Sets	R-HSA-72613	Eukaryotic Translation Initiation	-15.8873	-13.5121	9/119	4736,6152,6155,6165,6175,6188,6227,6233,11224	RPL10A,RPL24,RPL27,RPL35A,RPLP0,RPS3,RPS21,RPS27A,RPL35
1_Member	Reactome Gene Sets	R-HSA-72737	Cap-dependent Translation Initiation	-15.8873	-13.5121	9/119	4736,6152,6155,6165,6175,6188,6227,6233,11224	RPL10A,RPL24,RPL27,RPL35A,RPLP0,RPS3,RPS21,RPS27A,RPL35
1_Member	Reactome Gene Sets	R-HSA-168273	Influenza Viral RNA Transcription and Replication	-15.3808	-13.0305	9/135	4736,6152,6155,6165,6175,6188,6227,6233,11224	RPL10A,RPL24,RPL27,RPL35A,RPLP0,RPS3,RPS21,RPS27A,RPL35
1_Member	Reactome Gene Sets	R-HSA-2262752	Cellular responses to stress	-14.9055	-12.5786	13/757	1337,1340,1349,4736,6152,6155,6165,6175,6188,6227,6233,9377,11224	COX6A1,COX6B1,COX7B,RPL10A,RPL24,RPL27,RPL35A,RPLP0,RPS3,RPS21,RPS27A,COX5A,RPL35
1_Member	KEGG Pathway	ko03010	Ribosome	-14.8807	-12.5761	9/153	4736,6152,6155,6165,6175,6188,6227,6233,11224	RPL10A,RPL24,RPL27,RPL35A,RPLP0,RPS3,RPS21,RPS27A,RPL35
1_Member	Reactome Gene Sets	R-HSA-168255	Influenza Infection	-14.8033	-12.5592	9/156	4736,6152,6155,6165,6175,6188,6227,6233,11224	RPL10A,RPL24,RPL27,RPL35A,RPLP0,RPS3,RPS21,RPS27A,RPL35
1_Member	Reactome Gene Sets	R-HSA-9711097	Cellular response to starvation	-14.8033	-12.5592	9/156	4736,6152,6155,6165,6175,6188,6227,6233,11224	RPL10A,RPL24,RPL27,RPL35A,RPLP0,RPS3,RPS21,RPS27A,RPL35
1_Member	Reactome Gene Sets	R-HSA-8953897	Cellular responses to stimuli	-14.8031	-12.5592	13/771	1337,1340,1349,4736,6152,6155,6165,6175,6188,6227,6233,9377,11224	COX6A1,COX6B1,COX7B,RPL10A,RPL24,RPL27,RPL35A,RPLP0,RPS3,RPS21,RPS27A,COX5A,RPL35
1_Member	KEGG Pathway	hsa03010	Ribosome	-14.6285	-12.4031	9/163	4736,6152,6155,6165,6175,6188,6227,6233,11224	RPL10A,RPL24,RPL27,RPL35A,RPLP0,RPS3,RPS21,RPS27A,RPL35
1_Member	Reactome Gene Sets	R-HSA-9010553	Regulation of expression of SLITs and ROBOs	-14.4381	-12.2304	9/171	4736,6152,6155,6165,6175,6188,6227,6233,11224	RPL10A,RPL24,RPL27,RPL35A,RPLP0,RPS3,RPS21,RPS27A,RPL35
1_Member	Reactome Gene Sets	R-HSA-6791226	Major pathway of rRNA processing in the nucleolus and cytosol	-14.1474	-11.9567	9/184	4736,6152,6155,6165,6175,6188,6227,6233,11224	RPL10A,RPL24,RPL27,RPL35A,RPLP0,RPS3,RPS21,RPS27A,RPL35
1_Member	Reactome Gene Sets	R-HSA-8868773	rRNA processing in the nucleus and cytosol	-13.9378	-11.7635	9/194	4736,6152,6155,6165,6175,6188,6227,6233,11224	RPL10A,RPL24,RPL27,RPL35A,RPLP0,RPS3,RPS21,RPS27A,RPL35
1_Member	Reactome Gene Sets	R-HSA-72312	rRNA processing	-13.7391	-11.5806	9/204	4736,6152,6155,6165,6175,6188,6227,6233,11224	RPL10A,RPL24,RPL27,RPL35A,RPLP0,RPS3,RPS21,RPS27A,RPL35
1_Member	Reactome Gene Sets	R-HSA-376176	Signaling by ROBO receptors	-13.4772	-11.3339	9/218	4736,6152,6155,6165,6175,6188,6227,6233,11224	RPL10A,RPL24,RPL27,RPL35A,RPLP0,RPS3,RPS21,RPS27A,RPL35
1_Member	Reactome Gene Sets	R-HSA-72766	Translation	-12.3431	-10.2146	9/291	4736,6152,6155,6165,6175,6188,6227,6233,11224	RPL10A,RPL24,RPL27,RPL35A,RPLP0,RPS3,RPS21,RPS27A,RPL35
1_Member	Reactome Gene Sets	R-HSA-71291	Metabolism of amino acids and derivatives	-11.3653	-9.25106	9/374	4736,6152,6155,6165,6175,6188,6227,6233,11224	RPL10A,RPL24,RPL27,RPL35A,RPLP0,RPS3,RPS21,RPS27A,RPL35
1_Member	Reactome Gene Sets	R-HSA-422475	Axon guidance	-9.86267	-7.76219	9/552	4736,6152,6155,6165,6175,6188,6227,6233,11224	RPL10A,RPL24,RPL27,RPL35A,RPLP0,RPS3,RPS21,RPS27A,RPL35
1_Member	Reactome Gene Sets	R-HSA-9675108	Nervous system development	-9.69289	-7.60578	9/577	4736,6152,6155,6165,6175,6188,6227,6233,11224	RPL10A,RPL24,RPL27,RPL35A,RPLP0,RPS3,RPS21,RPS27A,RPL35
1_Member	Reactome Gene Sets	R-HSA-8953854	Metabolism of RNA	-9.10509	-7.03095	9/673	4736,6152,6155,6165,6175,6188,6227,6233,11224	RPL10A,RPL24,RPL27,RPL35A,RPLP0,RPS3,RPS21,RPS27A,RPL35
1_Member	Reactome Gene Sets	R-HSA-72695	Formation of the ternary complex, and subsequently, the 43S complex	-5.10718	-3.26498	3/51	6188,6227,6233	RPS3,RPS21,RPS27A
1_Member	Reactome Gene Sets	R-HSA-72649	Translation initiation complex formation	-4.93793	-3.11045	3/58	6188,6227,6233	RPS3,RPS21,RPS27A
1_Member	Reactome Gene Sets	R-HSA-72702	Ribosomal scanning and start codon recognition	-4.93793	-3.11045	3/58	6188,6227,6233	RPS3,RPS21,RPS27A
1_Member	Reactome Gene Sets	R-HSA-72662	Activation of the mRNA upon binding of the cap-binding complex and eIFs, and subsequent binding to 43S	-4.91548	-3.09518	3/59	6188,6227,6233	RPS3,RPS21,RPS27A
2_Summary	Reactome Gene Sets	R-HSA-1428517	The citric acid (TCA) cycle and respiratory electron transport	-8.44988	-6.38832	6/178	1337,1340,1349,3939,4708,9377,6233,6827,6776	COX6A1,COX6B1,COX7B,LDHA,NDUFB2,COX5A,RPS27A,SUPT4H1,STAT5A
2_Member	Reactome Gene Sets	R-HSA-1428517	The citric acid (TCA) cycle and respiratory electron transport	-8.44988	-6.38832	6/178	1337,1340,1349,3939,4708,9377	COX6A1,COX6B1,COX7B,LDHA,NDUFB2,COX5A
2_Member	Hallmark Gene Sets	M5936	HALLMARK OXIDATIVE PHOSPHORYLATION	-8.14674	-6.09741	6/200	1337,1340,1349,3939,4708,9377	COX6A1,COX6B1,COX7B,LDHA,NDUFB2,COX5A
2_Member	Reactome Gene Sets	R-HSA-611105	Respiratory electron transport	-7.87568	-5.83825	5/103	1337,1340,1349,4708,9377	COX6A1,COX6B1,COX7B,NDUFB2,COX5A
2_Member	WikiPathways	WP4922	Mitochondrial complex IV assembly	-7.83179	-5.80595	4/36	1337,1340,1349,9377	COX6A1,COX6B1,COX7B,COX5A
2_Member	WikiPathways	WP111	Electron transport chain: OXPHOS system in mitochondria	-7.81275	-5.79819	5/106	1337,1340,1349,4708,9377	COX6A1,COX6B1,COX7B,NDUFB2,COX5A
2_Member	Reactome Gene Sets	R-HSA-9707564	Cytoprotection by HMOX1	-7.46995	-5.46638	5/124	1337,1340,1349,6233,9377	COX6A1,COX6B1,COX7B,RPS27A,COX5A
2_Member	Reactome Gene Sets	R-HSA-163200	Respiratory electron transport, ATP synthesis by chemiosmotic coupling, and heat production by uncoupling proteins.	-7.41784	-5.42499	5/127	1337,1340,1349,4708,9377	COX6A1,COX6B1,COX7B,NDUFB2,COX5A
2_Member	KEGG Pathway	ko00190	Oxidative phosphorylation	-7.31732	-5.33494	5/133	1337,1340,1349,4708,9377	COX6A1,COX6B1,COX7B,NDUFB2,COX5A
2_Member	KEGG Pathway	hsa05012	Parkinson's disease	-7.17496	-5.2028	5/142	1337,1340,1349,4708,9377	COX6A1,COX6B1,COX7B,NDUFB2,COX5A
2_Member	KEGG Pathway	ko04932	Non-alcoholic fatty liver disease (NAFLD)	-7.07051	-5.10834	5/149	1337,1340,1349,4708,9377	COX6A1,COX6B1,COX7B,NDUFB2,COX5A
2_Member	Reactome Gene Sets	R-HSA-9711123	Cellular response to chemical stress	-6.91618	-4.97331	5/160	1337,1340,1349,6233,9377	COX6A1,COX6B1,COX7B,RPS27A,COX5A
2_Member	WikiPathways	WP4396	Nonalcoholic fatty liver disease	-6.91618	-4.97331	5/160	1337,1340,1349,4708,9377	COX6A1,COX6B1,COX7B,NDUFB2,COX5A
2_Member	KEGG Pathway	hsa00190	Oxidative phosphorylation	-6.82355	-4.89002	5/167	1337,1340,1349,4708,9377	COX6A1,COX6B1,COX7B,NDUFB2,COX5A
2_Member	KEGG Pathway	hsa04932	Non-alcoholic fatty liver disease (NAFLD)	-6.79781	-4.87343	5/169	1337,1340,1349,4708,9377	COX6A1,COX6B1,COX7B,NDUFB2,COX5A
2_Member	KEGG Pathway	hsa05010	Alzheimer's disease	-6.77239	-4.86574	5/171	1337,1340,1349,4708,9377	COX6A1,COX6B1,COX7B,NDUFB2,COX5A
2_Member	KEGG Pathway	ko05010	Alzheimer's disease	-6.77239	-4.86574	5/171	1337,1340,1349,4708,9377	COX6A1,COX6B1,COX7B,NDUFB2,COX5A
2_Member	Reactome Gene Sets	R-HSA-3700989	Transcriptional Regulation by TP53	-6.59894	-4.70089	6/365	1337,1340,1349,6233,6827,9377	COX6A1,COX6B1,COX7B,RPS27A,SUPT4H1,COX5A
2_Member	KEGG Pathway	hsa05016	Huntington's disease	-6.5114	-4.63004	5/193	1337,1340,1349,4708,9377	COX6A1,COX6B1,COX7B,NDUFB2,COX5A
2_Member	KEGG Pathway	ko05016	Huntington's disease	-6.5114	-4.63004	5/193	1337,1340,1349,4708,9377	COX6A1,COX6B1,COX7B,NDUFB2,COX5A
2_Member	KEGG Pathway	ko04260	Cardiac muscle contraction	-6.45687	-4.58364	4/78	1337,1340,1349,9377	COX6A1,COX6B1,COX7B,COX5A
2_Member	Reactome Gene Sets	R-HSA-5628897	TP53 Regulates Metabolic Genes	-6.26558	-4.40814	4/87	1337,1340,1349,9377	COX6A1,COX6B1,COX7B,COX5A
2_Member	KEGG Pathway	hsa04260	Cardiac muscle contraction	-6.18701	-4.33726	4/91	1337,1340,1349,9377	COX6A1,COX6B1,COX7B,COX5A
2_Member	Hallmark Gene Sets	M5905	HALLMARK ADIPOGENESIS	-3.33944	-1.53315	3/200	1337,1349,6776	COX6A1,COX7B,STAT5A
3_Summary	Hallmark Gene Sets	M5926	HALLMARK MYC TARGETS V1	-6.43475	-4.56948	5/200	3939,4830,6175,6188,9377	LDHA,NME1,RPLP0,RPS3,COX5A
3_Member	Hallmark Gene Sets	M5926	HALLMARK MYC TARGETS V1	-6.43475	-4.56948	5/200	3939,4830,6175,6188,9377	LDHA,NME1,RPLP0,RPS3,COX5A
4_Summary	WikiPathways	WP3888	VEGFA-VEGFR2 signaling pathway	-3.50637	-1.69314	4/439	3939,4736,6155,22943	LDHA,RPL10A,RPL27,DKK1
4_Member	WikiPathways	WP3888	VEGFA-VEGFR2 signaling pathway	-3.50637	-1.69314	4/439	3939,4736,6155,22943	LDHA,RPL10A,RPL27,DKK1
5_Summary	Reactome Gene Sets	R-HSA-5663202	Diseases of signal transduction by growth factor receptors and second messengers	-2.37963	-0.58018	3/433	6233,6776,22943,6175	RPS27A,STAT5A,DKK1,RPLP0
5_Member	Reactome Gene Sets	R-HSA-5663202	Diseases of signal transduction by growth factor receptors and second messengers	-2.37963	-0.58018	3/433	6233,6776,22943	RPS27A,STAT5A,DKK1
5_Member	Reactome Gene Sets	R-HSA-449147	Signaling by Interleukins	-2.3012	-0.508488	3/462	6175,6233,6776	RPLP0,RPS27A,STAT5A
