# Supplementary material for: Simultaneous Presentation of Multiple Myeloma and Lung Cancer: Case Report and Gene Bioinformatics Analysis
Source: Front Oncol. 2022 Jun 13;12:859735. doi: 10.3389/fonc.2022.859735 (PMC9235397; doi:10.3389/fonc.2022.859735)
Supplement: Supplementary file 1 [file DataSheet_1.zip › The bioinformatic analysis of MM and lung cancer supplementary materials/Enrichment analysis/MECR/GSEA_4.1.0/LUAD TCGA/KEGG.Gsea.1639041756227/KEGG.Gsea.1639041756227.rpt]

producer_class	xtools.gsea.Gsea
producer_timestamp	1639041756227
param	zip_report	false
param	num	100
param	scoring_scheme	weighted
param	norm	meandiv
param	out	C:\Users\19853\Desktop\MM&LUAD\lung cancer\LUAD\GSEA
param	mode	Max_probe
param	include_only_symbols	true
param	set_max	500
param	gmx	ftp.broadinstitute.org://pub/gsea/gene_sets/c2.cp.kegg.v7.4.symbols.gmt
param	plot_top_x	20
param	nperm	1000
param	order	descending
param	rpt_label	KEGG
param	rnd_seed	timestamp
param	set_min	15
param	res	C:\Users\19853\Desktop\MM&LUAD\lung cancer\LUAD\GSEA\ExpData.gct
param	chip	ftp.broadinstitute.org://pub/gsea/annotations_versioned/Human_ENSEMBL_Gene_ID_MSigDB.v7.4.chip
param	create_svgs	false
param	cls	C:\Users\19853\gsea_home\output\dec09\ENSG00000116353_profile_in_ExpData.cls#ENSG00000116353
param	sort	real
param	create_gcts	false
param	help	false
param	save_rnd_lists	false
param	median	false
param	metric	Pearson
param	make_sets	true
param	rnd_type	no_balance
param	gui	false
param	permute	gene_set
param	collapse	Collapse
file	C:\Users\19853\Desktop\MM&LUAD\lung cancer\LUAD\GSEA\KEGG.Gsea.1639041756227\index.html
