# Supplementary material for: Simultaneous Presentation of Multiple Myeloma and Lung Cancer: Case Report and Gene Bioinformatics Analysis
Source: Front Oncol. 2022 Jun 13;12:859735. doi: 10.3389/fonc.2022.859735 (PMC9235397; doi:10.3389/fonc.2022.859735)
Supplement: Supplementary file 1 [file DataSheet_1.zip › The bioinformatic analysis of MM and lung cancer supplementary materials/Enrichment analysis/MECR/GSEA_4.1.0/LUAD TCGA/KEGG.Gsea.1639041756227/KEGG_ALZHEIMERS_DISEASE.tsv]

NAME	SYMBOL	TITLE	RANK IN GENE LIST	RANK METRIC SCORE	RUNNING ES	CORE ENRICHMENT
row_0	NDUFS8	NADH:ubiquinone oxidoreductase core subunit S8 [Source:HGNC Symbol;Acc:HGNC:7715]	34	0.44561177492141724	0.014196237	Yes
row_1	NDUFS5	NADH:ubiquinone oxidoreductase subunit S5 [Source:HGNC Symbol;Acc:HGNC:7712]	78	0.4108501672744751	0.026987473	Yes
row_2	CDK5	cyclin dependent kinase 5 [Source:HGNC Symbol;Acc:HGNC:1774]	106	0.40132519602775574	0.039865304	Yes
row_3	NDUFA2	NADH:ubiquinone oxidoreductase subunit A2 [Source:HGNC Symbol;Acc:HGNC:7685]	110	0.39848145842552185	0.0532599	Yes
row_4	NDUFB10	NADH:ubiquinone oxidoreductase subunit B10 [Source:HGNC Symbol;Acc:HGNC:7696]	142	0.3852022588253021	0.06549052	Yes
row_5	BAD	BCL2 associated agonist of cell death [Source:HGNC Symbol;Acc:HGNC:936]	174	0.37899020314216614	0.07751114	Yes
row_6	ATP5PO	ATP synthase peripheral stalk subunit OSCP [Source:HGNC Symbol;Acc:HGNC:850]	231	0.3655812740325928	0.08844001	Yes
row_7	NDUFB7	NADH:ubiquinone oxidoreductase subunit B7 [Source:HGNC Symbol;Acc:HGNC:7702]	278	0.35468706488609314	0.099255964	Yes
row_8	NDUFV1	NADH:ubiquinone oxidoreductase core subunit V1 [Source:HGNC Symbol;Acc:HGNC:7716]	308	0.34884586930274963	0.11030859	Yes
row_9	NDUFV3	NADH:ubiquinone oxidoreductase subunit V3 [Source:HGNC Symbol;Acc:HGNC:7719]	321	0.34626010060310364	0.12170793	Yes
row_10	ATP5PD	ATP synthase peripheral stalk subunit d [Source:HGNC Symbol;Acc:HGNC:845]	341	0.34328845143318176	0.13282806	Yes
row_11	NDUFB2	NADH:ubiquinone oxidoreductase subunit B2 [Source:HGNC Symbol;Acc:HGNC:7697]	440	0.32735711336135864	0.14139213	Yes
row_12	SDHB	succinate dehydrogenase complex iron sulfur subunit B [Source:HGNC Symbol;Acc:HGNC:10681]	443	0.3266822099685669	0.15238498	Yes
row_13	NDUFA6	NADH:ubiquinone oxidoreductase subunit A6 [Source:HGNC Symbol;Acc:HGNC:7690]	471	0.32361215353012085	0.16263562	Yes
row_14	ATP5F1D	ATP synthase F1 subunit delta [Source:HGNC Symbol;Acc:HGNC:837]	480	0.3214808404445648	0.17329942	Yes
row_15	NDUFS7	NADH:ubiquinone oxidoreductase core subunit S7 [Source:HGNC Symbol;Acc:HGNC:7714]	511	0.31748899817466736	0.18326645	Yes
row_16	UQCR10	ubiquinol-cytochrome c reductase, complex III subunit X [Source:HGNC Symbol;Acc:HGNC:30863]	623	0.3051890730857849	0.19074911	Yes
row_17	NDUFC1	NADH:ubiquinone oxidoreductase subunit C1 [Source:HGNC Symbol;Acc:HGNC:7705]	648	0.3031865358352661	0.20038584	Yes
row_18	UQCRC1	ubiquinol-cytochrome c reductase core protein 1 [Source:HGNC Symbol;Acc:HGNC:12585]	653	0.3024103045463562	0.21050708	Yes
row_19	NDUFS6	NADH:ubiquinone oxidoreductase subunit S6 [Source:HGNC Symbol;Acc:HGNC:7713]	687	0.2982569634914398	0.21974732	Yes
row_20	ATP5PF	ATP synthase peripheral stalk subunit F6 [Source:HGNC Symbol;Acc:HGNC:847]	702	0.2968313694000244	0.2294246	Yes
row_21	APH1A	aph-1 homolog A, gamma-secretase subunit [Source:HGNC Symbol;Acc:HGNC:29509]	703	0.29681798815727234	0.23945892	Yes
row_22	CYC1	cytochrome c1 [Source:HGNC Symbol;Acc:HGNC:2579]	712	0.2958122789859772	0.24925496	Yes
row_23	NDUFA4	NDUFA4 mitochondrial complex associated [Source:HGNC Symbol;Acc:HGNC:7687]	738	0.29338666796684265	0.25853485	Yes
row_24	NDUFB8	NADH:ubiquinone oxidoreductase subunit B8 [Source:HGNC Symbol;Acc:HGNC:7703]	748	0.2928248345851898	0.26820436	Yes
row_25	ATP5MC1	ATP synthase membrane subunit c locus 1 [Source:HGNC Symbol;Acc:HGNC:841]	755	0.2925000786781311	0.2779395	Yes
row_26	UQCR11	ubiquinol-cytochrome c reductase, complex III subunit XI [Source:HGNC Symbol;Acc:HGNC:30862]	764	0.2916507124900818	0.28759485	Yes
row_27	UQCRQ	ubiquinol-cytochrome c reductase complex III subunit VII [Source:HGNC Symbol;Acc:HGNC:29594]	818	0.2860054075717926	0.29591018	Yes
row_28	NDUFS3	NADH:ubiquinone oxidoreductase core subunit S3 [Source:HGNC Symbol;Acc:HGNC:7710]	842	0.28429457545280457	0.30493376	Yes
row_29	NDUFA3	NADH:ubiquinone oxidoreductase subunit A3 [Source:HGNC Symbol;Acc:HGNC:7686]	864	0.2824033200740814	0.31394452	Yes
row_30	NDUFA7	NADH:ubiquinone oxidoreductase subunit A7 [Source:HGNC Symbol;Acc:HGNC:7691]	878	0.28102999925613403	0.3231131	Yes
row_31	NDUFB9	NADH:ubiquinone oxidoreductase subunit B9 [Source:HGNC Symbol;Acc:HGNC:7704]	915	0.27754777669906616	0.33157665	Yes
row_32	UQCRH	ubiquinol-cytochrome c reductase hinge protein [Source:HGNC Symbol;Acc:HGNC:12590]	937	0.27479368448257446	0.34033012	Yes
row_33	COX5B	cytochrome c oxidase subunit 5B [Source:HGNC Symbol;Acc:HGNC:2269]	1019	0.2682361900806427	0.34732968	Yes
row_34	COX4I1	cytochrome c oxidase subunit 4I1 [Source:HGNC Symbol;Acc:HGNC:2265]	1051	0.2661410868167877	0.35553527	Yes
row_35	NDUFB1	NADH:ubiquinone oxidoreductase subunit B1 [Source:HGNC Symbol;Acc:HGNC:7695]	1087	0.26347705721855164	0.36354867	Yes
row_36	ATP5MC2	ATP synthase membrane subunit c locus 2 [Source:HGNC Symbol;Acc:HGNC:842]	1094	0.2629988193511963	0.37228647	Yes
row_37	COX8A	cytochrome c oxidase subunit 8A [Source:HGNC Symbol;Acc:HGNC:2294]	1130	0.261223167181015	0.38022366	Yes
row_38	NDUFA8	NADH:ubiquinone oxidoreductase subunit A8 [Source:HGNC Symbol;Acc:HGNC:7692]	1138	0.2605895400047302	0.3888545	Yes
row_39	NDUFB4	NADH:ubiquinone oxidoreductase subunit B4 [Source:HGNC Symbol;Acc:HGNC:7699]	1212	0.2544017434120178	0.39559063	Yes
row_40	COX7C	cytochrome c oxidase subunit 7C [Source:HGNC Symbol;Acc:HGNC:2292]	1244	0.2518391013145447	0.40331274	Yes
row_41	PSENEN	presenilin enhancer, gamma-secretase subunit [Source:HGNC Symbol;Acc:HGNC:30100]	1409	0.2407691925764084	0.4072641	Yes
row_42	UQCRHL	ubiquinol-cytochrome c reductase hinge protein like [Source:HGNC Symbol;Acc:HGNC:51714]	1439	0.23908153176307678	0.414606	Yes
row_43	ATP5F1E	ATP synthase F1 subunit epsilon [Source:HGNC Symbol;Acc:HGNC:838]	1468	0.23676598072052002	0.42189515	Yes
row_44	NDUFAB1	NADH:ubiquinone oxidoreductase subunit AB1 [Source:HGNC Symbol;Acc:HGNC:7694]	1579	0.23014236986637115	0.4268663	Yes
row_45	MAPK3	mitogen-activated protein kinase 3 [Source:HGNC Symbol;Acc:HGNC:6877]	1645	0.22589580714702606	0.43284306	Yes
row_46	COX6B1	cytochrome c oxidase subunit 6B1 [Source:HGNC Symbol;Acc:HGNC:2280]	1782	0.2181798815727234	0.43674582	Yes
row_47	COX6A1	cytochrome c oxidase subunit 6A1 [Source:HGNC Symbol;Acc:HGNC:2277]	1827	0.21577014029026031	0.44291657	Yes
row_48	SDHC	succinate dehydrogenase complex subunit C [Source:HGNC Symbol;Acc:HGNC:10682]	2041	0.2040640115737915	0.44437575	Yes
row_49	NDUFC2	NADH:ubiquinone oxidoreductase subunit C2 [Source:HGNC Symbol;Acc:HGNC:7706]	2151	0.19867831468582153	0.44830874	Yes
row_50	NDUFA1	NADH:ubiquinone oxidoreductase subunit A1 [Source:HGNC Symbol;Acc:HGNC:7683]	2163	0.19824030995368958	0.45472962	Yes
row_51	HSD17B10	hydroxysteroid 17-beta dehydrogenase 10 [Source:HGNC Symbol;Acc:HGNC:4800]	2183	0.19740554690361023	0.46091795	Yes
row_52	CAPN1	calpain 1 [Source:HGNC Symbol;Acc:HGNC:1476]	2260	0.19431979954242706	0.46554634	Yes
row_53	ATP5F1C	ATP synthase F1 subunit gamma [Source:HGNC Symbol;Acc:HGNC:833]	2375	0.18986493349075317	0.46905372	Yes
row_54	NDUFV2	NADH:ubiquinone oxidoreductase core subunit V2 [Source:HGNC Symbol;Acc:HGNC:7717]	2413	0.18814179301261902	0.4744692	Yes
row_55	NDUFS2	NADH:ubiquinone oxidoreductase core subunit S2 [Source:HGNC Symbol;Acc:HGNC:7708]	2516	0.18379539251327515	0.47807783	Yes
row_56	COX7B	cytochrome c oxidase subunit 7B [Source:HGNC Symbol;Acc:HGNC:2291]	2582	0.1807790994644165	0.48252937	Yes
row_57	MT-CO2	mitochondrially encoded cytochrome c oxidase II [Source:HGNC Symbol;Acc:HGNC:7421]	2703	0.17551779747009277	0.4853985	Yes
row_58	PSEN2	presenilin 2 [Source:HGNC Symbol;Acc:HGNC:9509]	2723	0.1746481955051422	0.4908175	Yes
row_59	COX7A2L	cytochrome c oxidase subunit 7A2 like [Source:HGNC Symbol;Acc:HGNC:2289]	2825	0.17059804499149323	0.4940055	Yes
row_60	UQCRB	ubiquinol-cytochrome c reductase binding protein [Source:HGNC Symbol;Acc:HGNC:12582]	2840	0.1700478345155716	0.49939668	Yes
row_61	COX6C	cytochrome c oxidase subunit 6C [Source:HGNC Symbol;Acc:HGNC:2285]	2863	0.16927754878997803	0.5045575	Yes
row_62	FADD	Fas associated via death domain [Source:HGNC Symbol;Acc:HGNC:3573]	2883	0.16861450672149658	0.50977254	Yes
row_63	MT-CO3	mitochondrially encoded cytochrome c oxidase III [Source:HGNC Symbol;Acc:HGNC:7422]	2913	0.16731910407543182	0.5146884	Yes
row_64	NDUFA5	NADH:ubiquinone oxidoreductase subunit A5 [Source:HGNC Symbol;Acc:HGNC:7688]	3044	0.1627504974603653	0.5168705	Yes
row_65	NDUFS4	NADH:ubiquinone oxidoreductase subunit S4 [Source:HGNC Symbol;Acc:HGNC:7711]	3070	0.1616283655166626	0.52169615	Yes
row_66	NDUFB5	NADH:ubiquinone oxidoreductase subunit B5 [Source:HGNC Symbol;Acc:HGNC:7700]	3101	0.16061800718307495	0.5263599	Yes
row_67	CASP9	caspase 9 [Source:HGNC Symbol;Acc:HGNC:1511]	3419	0.15073451399803162	0.5233603	Yes
row_68	NDUFB3	NADH:ubiquinone oxidoreductase subunit B3 [Source:HGNC Symbol;Acc:HGNC:7698]	3463	0.14954617619514465	0.5273178	Yes
row_69	CALML6	calmodulin like 6 [Source:HGNC Symbol;Acc:HGNC:24193]	3556	0.1466226726770401	0.5299251	Yes
row_70	COX5A	cytochrome c oxidase subunit 5A [Source:HGNC Symbol;Acc:HGNC:2267]	3688	0.142353817820549	0.53139216	Yes
row_71	COX7A2	cytochrome c oxidase subunit 7A2 [Source:HGNC Symbol;Acc:HGNC:2288]	3752	0.14076487720012665	0.534542	Yes
row_72	MT-CO1	mitochondrially encoded cytochrome c oxidase I [Source:HGNC Symbol;Acc:HGNC:7419]	3805	0.13942654430866241	0.5379276	Yes
row_73	NDUFB6	NADH:ubiquinone oxidoreductase subunit B6 [Source:HGNC Symbol;Acc:HGNC:7701]	3968	0.13445982336997986	0.5383361	Yes
row_74	SDHA	succinate dehydrogenase complex flavoprotein subunit A [Source:HGNC Symbol;Acc:HGNC:10680]	4074	0.13156338036060333	0.54010236	Yes
row_75	ATP5PB	ATP synthase peripheral stalk-membrane subunit b [Source:HGNC Symbol;Acc:HGNC:840]	4227	0.12832196056842804	0.54055876	Yes
row_76	NDUFA10	NADH:ubiquinone oxidoreductase subunit A10 [Source:HGNC Symbol;Acc:HGNC:7684]	4232	0.12820111215114594	0.5447906	Yes
row_77	MT-CYB	mitochondrially encoded cytochrome b [Source:HGNC Symbol;Acc:HGNC:7427]	4594	0.1194601058959961	0.53961	Yes
row_78	ATP5MC3	ATP synthase membrane subunit c locus 3 [Source:HGNC Symbol;Acc:HGNC:843]	4619	0.11874337494373322	0.5430114	Yes
row_79	MT-ATP6	mitochondrially encoded ATP synthase membrane subunit 6 [Source:HGNC Symbol;Acc:HGNC:7414]	4718	0.11646506935358047	0.544446	Yes
row_80	NCSTN	nicastrin [Source:HGNC Symbol;Acc:HGNC:17091]	4720	0.11643099039793015	0.5483566	Yes
row_81	COX7A1	cytochrome c oxidase subunit 7A1 [Source:HGNC Symbol;Acc:HGNC:2287]	4947	0.1119568720459938	0.54636997	Yes
row_82	PPP3CA	protein phosphatase 3 catalytic subunit alpha [Source:HGNC Symbol;Acc:HGNC:9314]	5070	0.10991860181093216	0.5469703	Yes
row_83	COX4I2	cytochrome c oxidase subunit 4I2 [Source:HGNC Symbol;Acc:HGNC:16232]	5116	0.1091495156288147	0.5495111	Yes
row_84	UQCR10P1	UQCR10 pseudogene 1 [Source:HGNC Symbol;Acc:HGNC:54960]	5130	0.10886833071708679	0.55285954	Yes
row_85	TNFRSF1A	TNF receptor superfamily member 1A [Source:HGNC Symbol;Acc:HGNC:11916]	5380	0.10405021160840988	0.55001825	Yes
row_86	CALM2	calmodulin 2 [Source:HGNC Symbol;Acc:HGNC:1445]	5478	0.10232284665107727	0.55100024	Yes
row_87	COX6A2	cytochrome c oxidase subunit 6A2 [Source:HGNC Symbol;Acc:HGNC:2279]	5599	0.10028624534606934	0.55132604	Yes
row_88	ATP5F1A	ATP synthase F1 subunit alpha [Source:HGNC Symbol;Acc:HGNC:823]	5690	0.09870172291994095	0.5523644	Yes
row_89	MAPT	microtubule associated protein tau [Source:HGNC Symbol;Acc:HGNC:6893]	5834	0.09644058346748352	0.55197287	Yes
row_90	SDHD	succinate dehydrogenase complex subunit D [Source:HGNC Symbol;Acc:HGNC:10683]	5864	0.09595603495836258	0.5544762	Yes
row_91	PLCB3	phospholipase C beta 3 [Source:HGNC Symbol;Acc:HGNC:9056]	6249	0.08947235345840454	0.5476945	No
row_92	BID	BH3 interacting domain death agonist [Source:HGNC Symbol;Acc:HGNC:1050]	6499	0.08598737418651581	0.54424256	No
row_93	GAPDH	glyceraldehyde-3-phosphate dehydrogenase [Source:HGNC Symbol;Acc:HGNC:4141]	6896	0.0806163102388382	0.53685504	No
row_94	CHP1	calcineurin like EF-hand protein 1 [Source:HGNC Symbol;Acc:HGNC:17433]	7211	0.07655241340398788	0.5314242	No
row_95	UQCRC2	ubiquinol-cytochrome c reductase core protein 2 [Source:HGNC Symbol;Acc:HGNC:12586]	7737	0.07023197412490845	0.5203913	No
row_96	NDUFA9	NADH:ubiquinone oxidoreductase subunit A9 [Source:HGNC Symbol;Acc:HGNC:7693]	7750	0.07005809247493744	0.52245325	No
row_97	CYCS	cytochrome c, somatic [Source:HGNC Symbol;Acc:HGNC:19986]	8363	0.06363348662853241	0.50897545	No
row_98	CAPN2	calpain 2 [Source:HGNC Symbol;Acc:HGNC:1479]	8442	0.06288674473762512	0.5091095	No
row_99	CACNA1F	calcium voltage-gated channel subunit alpha1 F [Source:HGNC Symbol;Acc:HGNC:1393]	8784	0.059402160346508026	0.50240934	No
row_100	UQCRFS1	ubiquinol-cytochrome c reductase, Rieske iron-sulfur polypeptide 1 [Source:HGNC Symbol;Acc:HGNC:12587]	9310	0.054593153297901154	0.49084774	No
row_101	MT-ATP8	mitochondrially encoded ATP synthase membrane subunit 8 [Source:HGNC Symbol;Acc:HGNC:7415]	9337	0.05442481115460396	0.49202365	No
row_102	PPP3R1	protein phosphatase 3 regulatory subunit B, alpha [Source:HGNC Symbol;Acc:HGNC:9317]	10562	0.044448986649513245	0.46226832	No
row_103	CHP2	calcineurin like EF-hand protein 2 [Source:HGNC Symbol;Acc:HGNC:24927]	13971	0.01951068826019764	0.3758959	No
row_104	ATP2A1	ATPase sarcoplasmic/endoplasmic reticulum Ca2+ transporting 1 [Source:HGNC Symbol;Acc:HGNC:811]	14531	0.0159605722874403	0.36215997	No
row_105	GRIN2A	glutamate ionotropic receptor NMDA type subunit 2A [Source:HGNC Symbol;Acc:HGNC:4585]	15647	0.009195704944431782	0.33399644	No
row_106	NDUFA4L2	NDUFA4 mitochondrial complex associated like 2 [Source:HGNC Symbol;Acc:HGNC:29836]	15776	0.00830111838877201	0.3310083	No
row_107	GRIN1	glutamate ionotropic receptor NMDA type subunit 1 [Source:HGNC Symbol;Acc:HGNC:4584]	15818	0.008066053502261639	0.33023393	No
row_108	CALML5	calmodulin like 5 [Source:HGNC Symbol;Acc:HGNC:18180]	16902	0.001776195364072919	0.3026368	No
row_109	APBB1	amyloid beta precursor protein binding family B member 1 [Source:HGNC Symbol;Acc:HGNC:581]	17066	8.990900823846459E-4	0.29850456	No
row_110	GRIN2C	glutamate ionotropic receptor NMDA type subunit 2C [Source:HGNC Symbol;Acc:HGNC:4587]	17175	1.9446616352070123E-4	0.29575306	No
row_111	APP	amyloid beta precursor protein [Source:HGNC Symbol;Acc:HGNC:620]	18528	-0.007902822457253933	0.26149344	No
row_112	COX8C	cytochrome c oxidase subunit 8C [Source:HGNC Symbol;Acc:HGNC:24382]	20162	-0.017580751329660416	0.22038496	No
row_113	ATP5MC1P5	ATP synthase membrane subunit c locus 1 pseudogene 5 [Source:HGNC Symbol;Acc:HGNC:39508]	20955	-0.022443905472755432	0.20091794	No
row_114	COX6B2	cytochrome c oxidase subunit 6B2 [Source:HGNC Symbol;Acc:HGNC:24380]	21295	-0.0246217530220747	0.19309308	No
row_115	COX6CP3	cytochrome c oxidase subunit 6C pseudogene 3 [Source:HGNC Symbol;Acc:HGNC:31721]	21611	-0.02650885470211506	0.18594491	No
row_116	NAE1	NEDD8 activating enzyme E1 subunit 1 [Source:HGNC Symbol;Acc:HGNC:621]	22256	-0.030372871086001396	0.17052552	No
row_117	COX7B2	cytochrome c oxidase subunit 7B2 [Source:HGNC Symbol;Acc:HGNC:24381]	22662	-0.03292500227689743	0.16129589	No
row_118	FAS	Fas cell surface death receptor [Source:HGNC Symbol;Acc:HGNC:11920]	23994	-0.04182208329439163	0.12871924	No
row_119	LPL	lipoprotein lipase [Source:HGNC Symbol;Acc:HGNC:6677]	25782	-0.05415390804409981	0.08491436	No
row_120	CALM1	calmodulin 1 [Source:HGNC Symbol;Acc:HGNC:1442]	25939	-0.05545935407280922	0.08280537	No
row_121	BACE2	beta-secretase 2 [Source:HGNC Symbol;Acc:HGNC:934]	26441	-0.058999281376600266	0.07200561	No
row_122	GRIN2D	glutamate ionotropic receptor NMDA type subunit 2D [Source:HGNC Symbol;Acc:HGNC:4588]	26595	-0.06010441109538078	0.070130266	No
row_123	CASP8	caspase 8 [Source:HGNC Symbol;Acc:HGNC:1509]	27243	-0.06507955491542816	0.055807568	No
row_124	PLCB4	phospholipase C beta 4 [Source:HGNC Symbol;Acc:HGNC:9059]	27781	-0.0693199411034584	0.04443735	No
row_125	APOE	apolipoprotein E [Source:HGNC Symbol;Acc:HGNC:613]	27818	-0.0696554183959961	0.045872793	No
row_126	ATP5F1B	ATP synthase F1 subunit beta [Source:HGNC Symbol;Acc:HGNC:830]	28627	-0.07663828879594803	0.027829302	No
row_127	CALML3	calmodulin like 3 [Source:HGNC Symbol;Acc:HGNC:1452]	29009	-0.07990013062953949	0.020800622	No
row_128	MME	membrane metalloendopeptidase [Source:HGNC Symbol;Acc:HGNC:7154]	29524	-0.08476269245147705	0.0105398325	No
row_129	GRIN2B	glutamate ionotropic receptor NMDA type subunit 2B [Source:HGNC Symbol;Acc:HGNC:4586]	29542	-0.08491279184818268	0.012976287	No
row_130	PSEN1	presenilin 1 [Source:HGNC Symbol;Acc:HGNC:9508]	29819	-0.0878651812672615	0.008898322	No
row_131	CACNA1S	calcium voltage-gated channel subunit alpha1 S [Source:HGNC Symbol;Acc:HGNC:1397]	30104	-0.0907842144370079	0.0047147367	No
row_132	NDUFS1	NADH:ubiquinone oxidoreductase core subunit S1 [Source:HGNC Symbol;Acc:HGNC:7707]	30490	-0.09483134746551514	-0.0019113227	No
row_133	ATF6	activating transcription factor 6 [Source:HGNC Symbol;Acc:HGNC:791]	30612	-0.09618046134710312	-0.0017498563	No
row_134	CASP3	caspase 3 [Source:HGNC Symbol;Acc:HGNC:1504]	31110	-0.10179567337036133	-0.011000684	No
row_135	ITPR3	inositol 1,4,5-trisphosphate receptor type 3 [Source:HGNC Symbol;Acc:HGNC:6182]	31781	-0.11014842242002487	-0.024387136	No
row_136	CDK5R1	cyclin dependent kinase 5 regulatory subunit 1 [Source:HGNC Symbol;Acc:HGNC:1775]	32546	-0.12060783803462982	-0.039820522	No
row_137	PPP3R2	protein phosphatase 3 regulatory subunit B, beta [Source:HGNC Symbol;Acc:HGNC:9318]	32695	-0.12303395569324493	-0.03944075	No
row_138	PPP3CB	protein phosphatase 3 catalytic subunit beta [Source:HGNC Symbol;Acc:HGNC:9315]	33217	-0.13124287128448486	-0.04830898	No
row_139	NOS1	nitric oxide synthase 1 [Source:HGNC Symbol;Acc:HGNC:7872]	33519	-0.13659852743148804	-0.051377885	No
row_140	CACNA1D	calcium voltage-gated channel subunit alpha1 D [Source:HGNC Symbol;Acc:HGNC:1391]	33627	-0.13842804729938507	-0.049430657	No
row_141	MAPK1	mitogen-activated protein kinase 1 [Source:HGNC Symbol;Acc:HGNC:6871]	33636	-0.13853877782821655	-0.044951465	No
row_142	GNAQ	G protein subunit alpha q [Source:HGNC Symbol;Acc:HGNC:4390]	33694	-0.13947443664073944	-0.04169198	No
row_143	TNF	tumor necrosis factor [Source:HGNC Symbol;Acc:HGNC:11892]	33732	-0.14028574526309967	-0.03789432	No
row_144	RYR3	ryanodine receptor 3 [Source:HGNC Symbol;Acc:HGNC:10485]	33737	-0.14034247398376465	-0.033252	No
row_145	PLCB2	phospholipase C beta 2 [Source:HGNC Symbol;Acc:HGNC:9055]	33768	-0.14099235832691193	-0.029251691	No
row_146	ITPR1	inositol 1,4,5-trisphosphate receptor type 1 [Source:HGNC Symbol;Acc:HGNC:6180]	33914	-0.14368152618408203	-0.028097287	No
row_147	CASP7	caspase 7 [Source:HGNC Symbol;Acc:HGNC:1508]	34277	-0.15046997368335724	-0.032255042	No
row_148	CALM3	calmodulin 3 [Source:HGNC Symbol;Acc:HGNC:1449]	34875	-0.16359150409698486	-0.041970536	No
row_149	PPP3CC	protein phosphatase 3 catalytic subunit gamma [Source:HGNC Symbol;Acc:HGNC:9316]	35754	-0.1862613707780838	-0.058095697	No
row_150	BACE1	beta-secretase 1 [Source:HGNC Symbol;Acc:HGNC:933]	35864	-0.18963052332401276	-0.054468572	No
row_151	ADAM17	ADAM metallopeptidase domain 17 [Source:HGNC Symbol;Acc:HGNC:195]	36082	-0.19646205008029938	-0.053368557	No
row_152	PLCB1	phospholipase C beta 1 [Source:HGNC Symbol;Acc:HGNC:15917]	36397	-0.20776835083961487	-0.05436346	No
row_153	IDE	insulin degrading enzyme [Source:HGNC Symbol;Acc:HGNC:5381]	36437	-0.209098219871521	-0.048290573	No
row_154	SNCA	synuclein alpha [Source:HGNC Symbol;Acc:HGNC:11138]	36532	-0.2124292552471161	-0.043509644	No
row_155	ITPR2	inositol 1,4,5-trisphosphate receptor type 2 [Source:HGNC Symbol;Acc:HGNC:6181]	37066	-0.23907509446144104	-0.04903891	No
row_156	IL1B	interleukin 1 beta [Source:HGNC Symbol;Acc:HGNC:5992]	37201	-0.2480403631925583	-0.0440756	No
row_157	ATP2A2	ATPase sarcoplasmic/endoplasmic reticulum Ca2+ transporting 2 [Source:HGNC Symbol;Acc:HGNC:812]	37541	-0.2691701054573059	-0.04363317	No
row_158	ERN1	endoplasmic reticulum to nucleus signaling 1 [Source:HGNC Symbol;Acc:HGNC:3449]	37544	-0.2695784270763397	-0.03457078	No
row_159	GSK3B	glycogen synthase kinase 3 beta [Source:HGNC Symbol;Acc:HGNC:4617]	37592	-0.27354249358177185	-0.026523568	No
row_160	CACNA1C	calcium voltage-gated channel subunit alpha1 C [Source:HGNC Symbol;Acc:HGNC:1390]	37818	-0.29281267523765564	-0.02237059	No
row_161	ATP2A3	ATPase sarcoplasmic/endoplasmic reticulum Ca2+ transporting 3 [Source:HGNC Symbol;Acc:HGNC:813]	37862	-0.29774969816207886	-0.013402869	No
row_162	LRP1	LDL receptor related protein 1 [Source:HGNC Symbol;Acc:HGNC:6692]	38123	-0.33836132287979126	-0.00860387	No
row_163	ADAM10	ADAM metallopeptidase domain 10 [Source:HGNC Symbol;Acc:HGNC:188]	38234	-0.37677711248397827	0.0013244621	No
row_164	APAF1	apoptotic peptidase activating factor 1 [Source:HGNC Symbol;Acc:HGNC:576]	38254	-0.38611459732055664	0.01389238	No
row_165	EIF2AK3	eukaryotic translation initiation factor 2 alpha kinase 3 [Source:HGNC Symbol;Acc:HGNC:3255]	38278	-0.3958318531513214	0.026686652	No
