# Supplementary material for: Simultaneous Presentation of Multiple Myeloma and Lung Cancer: Case Report and Gene Bioinformatics Analysis
Source: Front Oncol. 2022 Jun 13;12:859735. doi: 10.3389/fonc.2022.859735 (PMC9235397; doi:10.3389/fonc.2022.859735)
Supplement: Supplementary file 1 [file DataSheet_1.zip › The bioinformatic analysis of MM and lung cancer supplementary materials/Enrichment analysis/MECR/GSEA_4.1.0/LUAD TCGA/KEGG.Gsea.1639041756227/KEGG_ARGININE_AND_PROLINE_METABOLISM.tsv]

NAME	SYMBOL	TITLE	RANK IN GENE LIST	RANK METRIC SCORE	RUNNING ES	CORE ENRICHMENT
row_0	ALDH4A1	aldehyde dehydrogenase 4 family member A1 [Source:HGNC Symbol;Acc:HGNC:406]	222	0.36842745542526245	0.05169569	Yes
row_1	PYCR3	pyrroline-5-carboxylate reductase 3 [Source:HGNC Symbol;Acc:HGNC:25846]	241	0.3624083697795868	0.10764926	Yes
row_2	SRM	spermidine synthase [Source:HGNC Symbol;Acc:HGNC:11296]	367	0.33779215812683105	0.15704638	Yes
row_3	GAMT	guanidinoacetate N-methyltransferase [Source:HGNC Symbol;Acc:HGNC:4136]	593	0.3084186017513275	0.19932479	Yes
row_4	CKB	creatine kinase B [Source:HGNC Symbol;Acc:HGNC:1991]	663	0.30092620849609375	0.24440944	Yes
row_5	PYCR2	pyrroline-5-carboxylate reductase 2 [Source:HGNC Symbol;Acc:HGNC:30262]	732	0.29389873147010803	0.28842568	Yes
row_6	ACY1	aminoacylase 1 [Source:HGNC Symbol;Acc:HGNC:177]	868	0.28208690881729126	0.32889715	Yes
row_7	ASL	argininosuccinate lyase [Source:HGNC Symbol;Acc:HGNC:746]	1185	0.25592416524887085	0.36068708	Yes
row_8	PYCR1	pyrroline-5-carboxylate reductase 1 [Source:HGNC Symbol;Acc:HGNC:9721]	1477	0.2359147071838379	0.38999894	Yes
row_9	ASS1	argininosuccinate synthase 1 [Source:HGNC Symbol;Acc:HGNC:758]	1488	0.2351706475019455	0.42635062	Yes
row_10	NAGS	N-acetylglutamate synthase [Source:HGNC Symbol;Acc:HGNC:17996]	2007	0.20541487634181976	0.44513446	Yes
row_11	ALDH7A1	aldehyde dehydrogenase 7 family member A1 [Source:HGNC Symbol;Acc:HGNC:877]	2018	0.20509740710258484	0.47680494	Yes
row_12	AZIN2	antizyme inhibitor 2 [Source:HGNC Symbol;Acc:HGNC:29957]	2397	0.18885387480258942	0.49657598	Yes
row_13	SAT2	spermidine/spermine N1-acetyltransferase family member 2 [Source:HGNC Symbol;Acc:HGNC:23160]	4297	0.1268032044172287	0.46795645	Yes
row_14	ALDH2	aldehyde dehydrogenase 2 family member [Source:HGNC Symbol;Acc:HGNC:404]	4910	0.11276189982891083	0.4699244	Yes
row_15	GOT2	glutamic-oxaloacetic transaminase 2 [Source:HGNC Symbol;Acc:HGNC:4433]	4966	0.11172828823328018	0.48591527	Yes
row_16	ALDH3A2	aldehyde dehydrogenase 3 family member A2 [Source:HGNC Symbol;Acc:HGNC:403]	5202	0.10751111060380936	0.49666607	Yes
row_17	GLUD1	glutamate dehydrogenase 1 [Source:HGNC Symbol;Acc:HGNC:4335]	7345	0.07501723617315292	0.4537977	No
row_18	ALDH9A1	aldehyde dehydrogenase 9 family member A1 [Source:HGNC Symbol;Acc:HGNC:412]	7785	0.06962497532367706	0.4534564	No
row_19	PRODH	proline dehydrogenase 1 [Source:HGNC Symbol;Acc:HGNC:9453]	7979	0.06760192662477493	0.4590645	No
row_20	MAOA	monoamine oxidase A [Source:HGNC Symbol;Acc:HGNC:6833]	8946	0.05778762325644493	0.44346073	No
row_21	P4HA2	prolyl 4-hydroxylase subunit alpha 2 [Source:HGNC Symbol;Acc:HGNC:8547]	9401	0.053850095719099045	0.44028196	No
row_22	ODC1	ornithine decarboxylase 1 [Source:HGNC Symbol;Acc:HGNC:8109]	10765	0.04289114475250244	0.4122499	No
row_23	CKMT1B	creatine kinase, mitochondrial 1B [Source:HGNC Symbol;Acc:HGNC:1995]	10797	0.04264213517308235	0.41809812	No
row_24	GLS2	glutaminase 2 [Source:HGNC Symbol;Acc:HGNC:29570]	11419	0.03767208009958267	0.4081485	No
row_25	OTC	ornithine carbamoyltransferase [Source:HGNC Symbol;Acc:HGNC:8512]	11631	0.03598164767026901	0.40837628	No
row_26	CKM	creatine kinase, M-type [Source:HGNC Symbol;Acc:HGNC:1994]	12252	0.03127323463559151	0.39745608	No
row_27	ARG1	arginase 1 [Source:HGNC Symbol;Acc:HGNC:663]	13532	0.022163689136505127	0.36833668	No
row_28	CKMT1A	creatine kinase, mitochondrial 1A [Source:HGNC Symbol;Acc:HGNC:31736]	16270	0.005371740087866783	0.29947585	No
row_29	NOS3	nitric oxide synthase 3 [Source:HGNC Symbol;Acc:HGNC:7876]	18404	-0.007213049102574587	0.24628235	No
row_30	SMS	spermine synthase [Source:HGNC Symbol;Acc:HGNC:11123]	20548	-0.02001752331852913	0.19482733	No
row_31	P4HA3	prolyl 4-hydroxylase subunit alpha 3 [Source:HGNC Symbol;Acc:HGNC:30135]	21181	-0.023877132683992386	0.1824503	No
row_32	ALDH1B1	aldehyde dehydrogenase 1 family member B1 [Source:HGNC Symbol;Acc:HGNC:407]	21379	-0.02516443096101284	0.18135081	No
row_33	ARG2	arginase 2 [Source:HGNC Symbol;Acc:HGNC:664]	22043	-0.029099248349666595	0.16899723	No
row_34	AOC1	amine oxidase copper containing 1 [Source:HGNC Symbol;Acc:HGNC:80]	22193	-0.029981110244989395	0.16986981	No
row_35	GOT1	glutamic-oxaloacetic transaminase 1 [Source:HGNC Symbol;Acc:HGNC:4432]	22397	-0.031235894188284874	0.1695626	No
row_36	MAOB	monoamine oxidase B [Source:HGNC Symbol;Acc:HGNC:6834]	22680	-0.03306134045124054	0.16752782	No
row_37	P4HA1	prolyl 4-hydroxylase subunit alpha 1 [Source:HGNC Symbol;Acc:HGNC:8546]	23505	-0.03854944929480553	0.15254542	No
row_38	PRODH2	proline dehydrogenase 2 [Source:HGNC Symbol;Acc:HGNC:17325]	23686	-0.03962881863117218	0.15413034	No
row_39	CKMT2	creatine kinase, mitochondrial 2 [Source:HGNC Symbol;Acc:HGNC:1996]	25511	-0.05229170620441437	0.115822315	No
row_40	OAT	ornithine aminotransferase [Source:HGNC Symbol;Acc:HGNC:8091]	26534	-0.059683702886104584	0.09908763	No
row_41	ALDH18A1	aldehyde dehydrogenase 18 family member A1 [Source:HGNC Symbol;Acc:HGNC:9722]	26564	-0.05991845577955246	0.10767598	No
row_42	SAT1	spermidine/spermine N1-acetyltransferase 1 [Source:HGNC Symbol;Acc:HGNC:10540]	27557	-0.06756758689880371	0.092932425	No
row_43	GLS	glutaminase [Source:HGNC Symbol;Acc:HGNC:4331]	28914	-0.07897834479808807	0.0706959	No
row_44	DAO	D-amino acid oxidase [Source:HGNC Symbol;Acc:HGNC:2671]	29678	-0.08640438318252563	0.064715885	No
row_45	AMD1	adenosylmethionine decarboxylase 1 [Source:HGNC Symbol;Acc:HGNC:457]	30376	-0.0936761423945427	0.061548457	No
row_46	GLUL	glutamate-ammonia ligase [Source:HGNC Symbol;Acc:HGNC:4341]	30845	-0.0986425057053566	0.064985506	No
row_47	GLUD2	glutamate dehydrogenase 2 [Source:HGNC Symbol;Acc:HGNC:4336]	31402	-0.10516547411680222	0.06719701	No
row_48	AGMAT	agmatinase [Source:HGNC Symbol;Acc:HGNC:18407]	31595	-0.10781385749578476	0.079089925	No
row_49	GATM	glycine amidinotransferase [Source:HGNC Symbol;Acc:HGNC:4175]	31994	-0.11293987929821014	0.08653501	No
row_50	NOS1	nitric oxide synthase 1 [Source:HGNC Symbol;Acc:HGNC:7872]	33519	-0.13659852743148804	0.06898948	No
row_51	NOS2	nitric oxide synthase 2 [Source:HGNC Symbol;Acc:HGNC:7873]	33997	-0.14527320861816406	0.07945581	No
row_52	CPS1	carbamoyl-phosphate synthase 1 [Source:HGNC Symbol;Acc:HGNC:2323]	34009	-0.14542879164218903	0.10181292	No
row_53	LAP3	leucine aminopeptidase 3 [Source:HGNC Symbol;Acc:HGNC:18449]	36597	-0.21509379148483276	0.069416836	No
