# Supplementary material for: Simultaneous Presentation of Multiple Myeloma and Lung Cancer: Case Report and Gene Bioinformatics Analysis
Source: Front Oncol. 2022 Jun 13;12:859735. doi: 10.3389/fonc.2022.859735 (PMC9235397; doi:10.3389/fonc.2022.859735)
Supplement: Supplementary file 1 [file DataSheet_1.zip › The bioinformatic analysis of MM and lung cancer supplementary materials/Enrichment analysis/MECR/GSEA_4.1.0/LUAD TCGA/KEGG.Gsea.1639041756227/KEGG_ARRHYTHMOGENIC_RIGHT_VENTRICULAR_CARDIOMYOPATHY_ARVC.tsv]

NAME	SYMBOL	TITLE	RANK IN GENE LIST	RANK METRIC SCORE	RUNNING ES	CORE ENRICHMENT
row_0	LMNA	lamin A/C [Source:HGNC Symbol;Acc:HGNC:6636]	426	0.3291560113430023	0.022576962	No
row_1	EMD	emerin [Source:HGNC Symbol;Acc:HGNC:3331]	632	0.30452799797058105	0.04828317	No
row_2	CACNB1	calcium voltage-gated channel auxiliary subunit beta 1 [Source:HGNC Symbol;Acc:HGNC:1401]	1361	0.24371637403964996	0.054488253	No
row_3	ITGA3	integrin subunit alpha 3 [Source:HGNC Symbol;Acc:HGNC:6139]	3614	0.14466357231140137	0.011805094	No
row_4	ACTB	actin beta [Source:HGNC Symbol;Acc:HGNC:132]	4499	0.12160191684961319	0.0016332001	No
row_5	ACTG1	actin gamma 1 [Source:HGNC Symbol;Acc:HGNC:144]	5516	0.1017560139298439	-0.013917384	No
row_6	CACNB3	calcium voltage-gated channel auxiliary subunit beta 3 [Source:HGNC Symbol;Acc:HGNC:1403]	6872	0.0811004638671875	-0.040202774	No
row_7	CACNG1	calcium voltage-gated channel auxiliary subunit gamma 1 [Source:HGNC Symbol;Acc:HGNC:1405]	6964	0.07980327308177948	-0.03441609	No
row_8	JUP	junction plakoglobin [Source:HGNC Symbol;Acc:HGNC:6207]	7299	0.07556230574846268	-0.035251223	No
row_9	TCF7L1	transcription factor 7 like 1 [Source:HGNC Symbol;Acc:HGNC:11640]	8097	0.06647629290819168	-0.048805345	No
row_10	ITGB4	integrin subunit beta 4 [Source:HGNC Symbol;Acc:HGNC:6158]	8518	0.062213435769081116	-0.053187322	No
row_11	CACNA1F	calcium voltage-gated channel subunit alpha1 F [Source:HGNC Symbol;Acc:HGNC:1393]	8784	0.059402160346508026	-0.053905785	No
row_12	CTNNA1	catenin alpha 1 [Source:HGNC Symbol;Acc:HGNC:2509]	8967	0.0576467402279377	-0.052687883	No
row_13	ITGA2B	integrin subunit alpha 2b [Source:HGNC Symbol;Acc:HGNC:6138]	9230	0.05525847524404526	-0.05375076	No
row_14	CACNG2	calcium voltage-gated channel auxiliary subunit gamma 2 [Source:HGNC Symbol;Acc:HGNC:1406]	9979	0.04894186183810234	-0.06783734	No
row_15	CACNG3	calcium voltage-gated channel auxiliary subunit gamma 3 [Source:HGNC Symbol;Acc:HGNC:1407]	10034	0.04850608482956886	-0.06428666	No
row_16	CACNG4	calcium voltage-gated channel auxiliary subunit gamma 4 [Source:HGNC Symbol;Acc:HGNC:1408]	10903	0.04176849126815796	-0.082159124	No
row_17	SGCA	sarcoglycan alpha [Source:HGNC Symbol;Acc:HGNC:10805]	15330	0.011057120747864246	-0.19380045	No
row_18	DAG1	dystroglycan 1 [Source:HGNC Symbol;Acc:HGNC:2666]	16322	0.005067367572337389	-0.2185342	No
row_19	CACNA2D3	calcium voltage-gated channel auxiliary subunit alpha2delta 3 [Source:HGNC Symbol;Acc:HGNC:15460]	16587	0.0035392427816987038	-0.22490086	No
row_20	ITGA7	integrin subunit alpha 7 [Source:HGNC Symbol;Acc:HGNC:6143]	18409	-0.007253425195813179	-0.27055907	No
row_21	CTNNA2	catenin alpha 2 [Source:HGNC Symbol;Acc:HGNC:2510]	18724	-0.009275765158236027	-0.27761698	No
row_22	ITGB6	integrin subunit beta 6 [Source:HGNC Symbol;Acc:HGNC:6161]	19027	-0.011041871272027493	-0.2841898	No
row_23	ACTN4	actinin alpha 4 [Source:HGNC Symbol;Acc:HGNC:166]	19317	-0.012645218521356583	-0.29026854	No
row_24	ITGA10	integrin subunit alpha 10 [Source:HGNC Symbol;Acc:HGNC:6135]	20447	-0.01935216225683689	-0.31706738	No
row_25	CTNNA3	catenin alpha 3 [Source:HGNC Symbol;Acc:HGNC:2511]	20543	-0.019994143396615982	-0.31745708	No
row_26	CACNA2D2	calcium voltage-gated channel auxiliary subunit alpha2delta 2 [Source:HGNC Symbol;Acc:HGNC:1400]	20662	-0.020645886659622192	-0.3183666	No
row_27	ITGB5	integrin subunit beta 5 [Source:HGNC Symbol;Acc:HGNC:6160]	21391	-0.02521776221692562	-0.33435312	No
row_28	CACNA2D4	calcium voltage-gated channel auxiliary subunit alpha2delta 4 [Source:HGNC Symbol;Acc:HGNC:20202]	22048	-0.029115745797753334	-0.3481094	No
row_29	DSG2	desmoglein 2 [Source:HGNC Symbol;Acc:HGNC:3049]	24021	-0.041939154267311096	-0.3940919	No
row_30	CACNG7	calcium voltage-gated channel auxiliary subunit gamma 7 [Source:HGNC Symbol;Acc:HGNC:13626]	24427	-0.0446692518889904	-0.39987358	No
row_31	ITGA9	integrin subunit alpha 9 [Source:HGNC Symbol;Acc:HGNC:6145]	25285	-0.05062364414334297	-0.41656643	No
row_32	DMD	dystrophin [Source:HGNC Symbol;Acc:HGNC:2928]	26223	-0.057341404259204865	-0.43461522	No
row_33	TCF7L2	transcription factor 7 like 2 [Source:HGNC Symbol;Acc:HGNC:11641]	26743	-0.061373837292194366	-0.44160476	No
row_34	DES	desmin [Source:HGNC Symbol;Acc:HGNC:2770]	27746	-0.06905052065849304	-0.46012035	No
row_35	CACNG6	calcium voltage-gated channel auxiliary subunit gamma 6 [Source:HGNC Symbol;Acc:HGNC:13625]	28612	-0.07651668787002563	-0.47438723	No
row_36	CTNNB1	catenin beta 1 [Source:HGNC Symbol;Acc:HGNC:2514]	29356	-0.08309103548526764	-0.4848781	No
row_37	CACNA1S	calcium voltage-gated channel subunit alpha1 S [Source:HGNC Symbol;Acc:HGNC:1397]	30104	-0.0907842144370079	-0.4946895	No
row_38	DSC2	desmocollin 2 [Source:HGNC Symbol;Acc:HGNC:3036]	30406	-0.09394053369760513	-0.4928173	No
row_39	ITGB8	integrin subunit beta 8 [Source:HGNC Symbol;Acc:HGNC:6163]	31035	-0.10076899826526642	-0.49858278	No
row_40	ITGA11	integrin subunit alpha 11 [Source:HGNC Symbol;Acc:HGNC:6136]	31569	-0.1074388325214386	-0.50125045	Yes
row_41	ACTN3	actinin alpha 3 [Source:HGNC Symbol;Acc:HGNC:165]	31627	-0.10826227068901062	-0.49170712	Yes
row_42	SGCG	sarcoglycan gamma [Source:HGNC Symbol;Acc:HGNC:10809]	31782	-0.11015734076499939	-0.48444265	Yes
row_43	CACNG8	calcium voltage-gated channel auxiliary subunit gamma 8 [Source:HGNC Symbol;Acc:HGNC:13628]	31918	-0.11198961734771729	-0.476508	Yes
row_44	ITGB3	integrin subunit beta 3 [Source:HGNC Symbol;Acc:HGNC:6156]	32139	-0.1148102879524231	-0.4704525	Yes
row_45	ACTN2	actinin alpha 2 [Source:HGNC Symbol;Acc:HGNC:164]	32475	-0.11963865906000137	-0.4668365	Yes
row_46	ITGA8	integrin subunit alpha 8 [Source:HGNC Symbol;Acc:HGNC:6144]	32742	-0.12365934997797012	-0.46105424	Yes
row_47	TCF7	transcription factor 7 [Source:HGNC Symbol;Acc:HGNC:11639]	32990	-0.12782283127307892	-0.454365	Yes
row_48	CACNG5	calcium voltage-gated channel auxiliary subunit gamma 5 [Source:HGNC Symbol;Acc:HGNC:1409]	33224	-0.13140740990638733	-0.44695503	Yes
row_49	CACNB2	calcium voltage-gated channel auxiliary subunit beta 2 [Source:HGNC Symbol;Acc:HGNC:1402]	33228	-0.13146930932998657	-0.43367887	Yes
row_50	CACNA1D	calcium voltage-gated channel subunit alpha1 D [Source:HGNC Symbol;Acc:HGNC:1391]	33627	-0.13842804729938507	-0.42975968	Yes
row_51	CACNB4	calcium voltage-gated channel auxiliary subunit beta 4 [Source:HGNC Symbol;Acc:HGNC:1404]	33661	-0.13883142173290253	-0.41650012	Yes
row_52	SGCD	sarcoglycan delta [Source:HGNC Symbol;Acc:HGNC:10807]	34456	-0.1543789803981781	-0.42105007	Yes
row_53	DSP	desmoplakin [Source:HGNC Symbol;Acc:HGNC:3052]	34749	-0.1608232706785202	-0.41215566	Yes
row_54	ITGA5	integrin subunit alpha 5 [Source:HGNC Symbol;Acc:HGNC:6141]	34763	-0.16119109094142914	-0.39611563	Yes
row_55	PKP2	plakophilin 2 [Source:HGNC Symbol;Acc:HGNC:9024]	35352	-0.175346240401268	-0.39328763	Yes
row_56	GJA1	gap junction protein alpha 1 [Source:HGNC Symbol;Acc:HGNC:4274]	35425	-0.17705723643302917	-0.37713933	Yes
row_57	SGCB	sarcoglycan beta [Source:HGNC Symbol;Acc:HGNC:10806]	35459	-0.17807434499263763	-0.35989413	Yes
row_58	ITGA2	integrin subunit alpha 2 [Source:HGNC Symbol;Acc:HGNC:6137]	35833	-0.1887875199317932	-0.35022327	Yes
row_59	ACTN1	actinin alpha 1 [Source:HGNC Symbol;Acc:HGNC:163]	36070	-0.196136936545372	-0.3363155	Yes
row_60	CDH2	cadherin 2 [Source:HGNC Symbol;Acc:HGNC:1759]	36615	-0.21587641537189484	-0.32825008	Yes
row_61	ITGA6	integrin subunit alpha 6 [Source:HGNC Symbol;Acc:HGNC:6142]	37064	-0.23900504410266876	-0.31538972	Yes
row_62	ITGA1	integrin subunit alpha 1 [Source:HGNC Symbol;Acc:HGNC:6134]	37309	-0.25358694791793823	-0.29585093	Yes
row_63	LAMA2	laminin subunit alpha 2 [Source:HGNC Symbol;Acc:HGNC:6482]	37457	-0.2631024718284607	-0.2728744	Yes
row_64	ATP2A2	ATPase sarcoplasmic/endoplasmic reticulum Ca2+ transporting 2 [Source:HGNC Symbol;Acc:HGNC:812]	37541	-0.2691701054573059	-0.24765098	Yes
row_65	ITGAV	integrin subunit alpha V [Source:HGNC Symbol;Acc:HGNC:6150]	37606	-0.2750587463378906	-0.22134544	Yes
row_66	LEF1	lymphoid enhancer binding factor 1 [Source:HGNC Symbol;Acc:HGNC:6551]	37710	-0.28397318720817566	-0.19512814	Yes
row_67	CACNA1C	calcium voltage-gated channel subunit alpha1 C [Source:HGNC Symbol;Acc:HGNC:1390]	37818	-0.29281267523765564	-0.16811498	Yes
row_68	ITGB1	integrin subunit beta 1 [Source:HGNC Symbol;Acc:HGNC:6153]	37850	-0.2965637147426605	-0.13878453	Yes
row_69	RYR2	ryanodine receptor 2 [Source:HGNC Symbol;Acc:HGNC:10484]	37888	-0.3007615804672241	-0.1091806	Yes
row_70	CACNA2D1	calcium voltage-gated channel auxiliary subunit alpha2delta 1 [Source:HGNC Symbol;Acc:HGNC:1399]	37977	-0.3133027255535126	-0.07960229	Yes
row_71	ITGB7	integrin subunit beta 7 [Source:HGNC Symbol;Acc:HGNC:6162]	38154	-0.3471899926662445	-0.048824303	Yes
row_72	SLC8A1	solute carrier family 8 member A1 [Source:HGNC Symbol;Acc:HGNC:11068]	38241	-0.3790935277938843	-0.012513057	Yes
row_73	ITGA4	integrin subunit alpha 4 [Source:HGNC Symbol;Acc:HGNC:6140]	38275	-0.39437711238861084	0.026700769	Yes
