# Supplementary material for: Simultaneous Presentation of Multiple Myeloma and Lung Cancer: Case Report and Gene Bioinformatics Analysis
Source: Front Oncol. 2022 Jun 13;12:859735. doi: 10.3389/fonc.2022.859735 (PMC9235397; doi:10.3389/fonc.2022.859735)
Supplement: Supplementary file 1 [file DataSheet_1.zip › The bioinformatic analysis of MM and lung cancer supplementary materials/Enrichment analysis/MECR/GSEA_4.1.0/LUAD TCGA/KEGG.Gsea.1639041756227/KEGG_B_CELL_RECEPTOR_SIGNALING_PATHWAY.tsv]

NAME	SYMBOL	TITLE	RANK IN GENE LIST	RANK METRIC SCORE	RUNNING ES	CORE ENRICHMENT
row_0	RAC3	Rac family small GTPase 3 [Source:HGNC Symbol;Acc:HGNC:9803]	528	0.31598472595214844	0.011104901	No
row_1	PIK3R2	phosphoinositide-3-kinase regulatory subunit 2 [Source:HGNC Symbol;Acc:HGNC:8980]	545	0.3138130009174347	0.035085943	No
row_2	HRAS	HRas proto-oncogene, GTPase [Source:HGNC Symbol;Acc:HGNC:5173]	1513	0.23386380076408386	0.028623631	No
row_3	MAPK3	mitogen-activated protein kinase 3 [Source:HGNC Symbol;Acc:HGNC:6877]	1645	0.22589580714702606	0.042841975	No
row_4	MAP2K2	mitogen-activated protein kinase kinase 2 [Source:HGNC Symbol;Acc:HGNC:6842]	1791	0.21792630851268768	0.056084253	No
row_5	CD81	CD81 molecule [Source:HGNC Symbol;Acc:HGNC:1701]	1808	0.21714885532855988	0.072552815	No
row_6	RAC1	Rac family small GTPase 1 [Source:HGNC Symbol;Acc:HGNC:9801]	2566	0.18150880932807922	0.067372076	No
row_7	NFATC4	nuclear factor of activated T cells 4 [Source:HGNC Symbol;Acc:HGNC:7778]	2871	0.1690436750650406	0.07276427	No
row_8	AKT1	AKT serine/threonine kinase 1 [Source:HGNC Symbol;Acc:HGNC:391]	3179	0.15810860693454742	0.077230185	No
row_9	JUN	Jun proto-oncogene, AP-1 transcription factor subunit [Source:HGNC Symbol;Acc:HGNC:6204]	5045	0.11040198802947998	0.038293194	No
row_10	PPP3CA	protein phosphatase 3 catalytic subunit alpha [Source:HGNC Symbol;Acc:HGNC:9314]	5070	0.10991860181093216	0.04622429	No
row_11	NFKBIE	NFKB inhibitor epsilon [Source:HGNC Symbol;Acc:HGNC:7799]	5113	0.10917556285858154	0.053639024	No
row_12	NFKBIB	NFKB inhibitor beta [Source:HGNC Symbol;Acc:HGNC:7798]	5484	0.10220309346914291	0.05215498	No
row_13	RELA	RELA proto-oncogene, NF-kB subunit [Source:HGNC Symbol;Acc:HGNC:9955]	6022	0.09321737289428711	0.045717705	No
row_14	CHP1	calcineurin like EF-hand protein 1 [Source:HGNC Symbol;Acc:HGNC:17433]	7211	0.07655241340398788	0.021398863	No
row_15	NFKBIA	NFKB inhibitor alpha [Source:HGNC Symbol;Acc:HGNC:7797]	7696	0.07056746631860733	0.014551651	No
row_16	RAF1	Raf-1 proto-oncogene, serine/threonine kinase [Source:HGNC Symbol;Acc:HGNC:9829]	8635	0.06099795550107956	-0.0046064514	No
row_17	PIK3R3	phosphoinositide-3-kinase regulatory subunit 3 [Source:HGNC Symbol;Acc:HGNC:8981]	9028	0.05709083378314972	-0.010157023	No
row_18	NFATC1	nuclear factor of activated T cells 1 [Source:HGNC Symbol;Acc:HGNC:7775]	9184	0.055725231766700745	-0.0097753545	No
row_19	IKBKG	inhibitor of nuclear factor kappa B kinase regulatory subunit gamma [Source:HGNC Symbol;Acc:HGNC:5961]	9304	0.05466580018401146	-0.008558801	No
row_20	PPP3R1	protein phosphatase 3 regulatory subunit B, alpha [Source:HGNC Symbol;Acc:HGNC:9317]	10562	0.044448986649513245	-0.03713064	No
row_21	AKT2	AKT serine/threonine kinase 2 [Source:HGNC Symbol;Acc:HGNC:392]	10579	0.04431247338652611	-0.03409445	No
row_22	CHP2	calcineurin like EF-hand protein 2 [Source:HGNC Symbol;Acc:HGNC:24927]	13971	0.01951068826019764	-0.11897524	No
row_23	BCL10	BCL10 immune signaling adaptor [Source:HGNC Symbol;Acc:HGNC:989]	18926	-0.010423645377159119	-0.24438491	No
row_24	IKBKB	inhibitor of nuclear factor kappa B kinase subunit beta [Source:HGNC Symbol;Acc:HGNC:5960]	21393	-0.02522137388586998	-0.3052544	No
row_25	IFITM1	interferon induced transmembrane protein 1 [Source:HGNC Symbol;Acc:HGNC:5412]	22223	-0.030176827684044838	-0.3240307	No
row_26	FOS	Fos proto-oncogene, AP-1 transcription factor subunit [Source:HGNC Symbol;Acc:HGNC:3796]	23563	-0.03886904940009117	-0.35512543	No
row_27	PTPN6	protein tyrosine phosphatase non-receptor type 6 [Source:HGNC Symbol;Acc:HGNC:9658]	23581	-0.039025336503982544	-0.3525256	No
row_28	RAC2	Rac family small GTPase 2 [Source:HGNC Symbol;Acc:HGNC:9802]	24228	-0.043181587010622025	-0.36562866	No
row_29	VAV2	vav guanine nucleotide exchange factor 2 [Source:HGNC Symbol;Acc:HGNC:12658]	24578	-0.04567394405603409	-0.37097096	No
row_30	CARD11	caspase recruitment domain family member 11 [Source:HGNC Symbol;Acc:HGNC:16393]	27575	-0.06771072745323181	-0.4420418	No
row_31	LYN	LYN proto-oncogene, Src family tyrosine kinase [Source:HGNC Symbol;Acc:HGNC:6735]	28456	-0.07508499175310135	-0.45862737	No
row_32	VAV3	vav guanine nucleotide exchange factor 3 [Source:HGNC Symbol;Acc:HGNC:12659]	29000	-0.07978895306587219	-0.46626112	No
row_33	CR2	complement C3d receptor 2 [Source:HGNC Symbol;Acc:HGNC:2336]	30834	-0.09853076189756393	-0.5053054	No
row_34	CD79B	CD79b molecule [Source:HGNC Symbol;Acc:HGNC:1699]	31854	-0.11115112155675888	-0.5226295	Yes
row_35	PIK3CD	phosphatidylinositol-4,5-bisphosphate 3-kinase catalytic subunit delta [Source:HGNC Symbol;Acc:HGNC:8977]	31859	-0.11122743040323257	-0.51408714	Yes
row_36	BLNK	B cell linker [Source:HGNC Symbol;Acc:HGNC:14211]	31998	-0.11300397664308548	-0.5088208	Yes
row_37	PPP3R2	protein phosphatase 3 regulatory subunit B, beta [Source:HGNC Symbol;Acc:HGNC:9318]	32695	-0.12303395569324493	-0.51699185	Yes
row_38	DAPP1	dual adaptor of phosphotyrosine and 3-phosphoinositides 1 [Source:HGNC Symbol;Acc:HGNC:16500]	32824	-0.12520219385623932	-0.5105227	Yes
row_39	PPP3CB	protein phosphatase 3 catalytic subunit beta [Source:HGNC Symbol;Acc:HGNC:9315]	33217	-0.13124287128448486	-0.51031035	Yes
row_40	MAPK1	mitogen-activated protein kinase 1 [Source:HGNC Symbol;Acc:HGNC:6871]	33636	-0.13853877782821655	-0.51019347	Yes
row_41	CD22	CD22 molecule [Source:HGNC Symbol;Acc:HGNC:1643]	33891	-0.14327797293663025	-0.5055298	Yes
row_42	NRAS	NRAS proto-oncogene, GTPase [Source:HGNC Symbol;Acc:HGNC:7989]	34553	-0.1559722125530243	-0.51024926	Yes
row_43	SOS2	SOS Ras/Rho guanine nucleotide exchange factor 2 [Source:HGNC Symbol;Acc:HGNC:11188]	34598	-0.15690839290618896	-0.49917582	Yes
row_44	PIK3R1	phosphoinositide-3-kinase regulatory subunit 1 [Source:HGNC Symbol;Acc:HGNC:8979]	34788	-0.16173556447029114	-0.49142158	Yes
row_45	VAV1	vav guanine nucleotide exchange factor 1 [Source:HGNC Symbol;Acc:HGNC:12657]	34853	-0.16317467391490936	-0.4803707	Yes
row_46	PIK3CB	phosphatidylinositol-4,5-bisphosphate 3-kinase catalytic subunit beta [Source:HGNC Symbol;Acc:HGNC:8976]	34871	-0.16352921724319458	-0.46809477	Yes
row_47	MAP2K1	mitogen-activated protein kinase kinase 1 [Source:HGNC Symbol;Acc:HGNC:6840]	35210	-0.17144371569156647	-0.46338233	Yes
row_48	CD72	CD72 molecule [Source:HGNC Symbol;Acc:HGNC:1696]	35740	-0.18573296070098877	-0.4624257	Yes
row_49	PPP3CC	protein phosphatase 3 catalytic subunit gamma [Source:HGNC Symbol;Acc:HGNC:9316]	35754	-0.1862613707780838	-0.4482812	Yes
row_50	MALT1	MALT1 paracaspase [Source:HGNC Symbol;Acc:HGNC:6819]	35793	-0.18762952089309692	-0.43466732	Yes
row_51	CD19	CD19 molecule [Source:HGNC Symbol;Acc:HGNC:1633]	35881	-0.19019010663032532	-0.42210287	Yes
row_52	CD79A	CD79a molecule [Source:HGNC Symbol;Acc:HGNC:1698]	35992	-0.19364558160305023	-0.4098559	Yes
row_53	FCGR2B	Fc fragment of IgG receptor IIb [Source:HGNC Symbol;Acc:HGNC:3618]	36001	-0.19398988783359528	-0.39498335	Yes
row_54	NFKB1	nuclear factor kappa B subunit 1 [Source:HGNC Symbol;Acc:HGNC:7794]	36367	-0.20678311586380005	-0.38821232	Yes
row_55	GRB2	growth factor receptor bound protein 2 [Source:HGNC Symbol;Acc:HGNC:4566]	36516	-0.2118251621723175	-0.37552065	Yes
row_56	NFATC2	nuclear factor of activated T cells 2 [Source:HGNC Symbol;Acc:HGNC:7776]	36732	-0.22104942798614502	-0.36381915	Yes
row_57	BTK	Bruton tyrosine kinase [Source:HGNC Symbol;Acc:HGNC:1133]	37120	-0.24282118678092957	-0.35480785	Yes
row_58	INPP5D	inositol polyphosphate-5-phosphatase D [Source:HGNC Symbol;Acc:HGNC:6079]	37464	-0.26358774304389954	-0.34306163	Yes
row_59	PIK3CA	phosphatidylinositol-4,5-bisphosphate 3-kinase catalytic subunit alpha [Source:HGNC Symbol;Acc:HGNC:8975]	37556	-0.270498663187027	-0.32435772	Yes
row_60	GSK3B	glycogen synthase kinase 3 beta [Source:HGNC Symbol;Acc:HGNC:4617]	37592	-0.27354249358177185	-0.30399048	Yes
row_61	KRAS	KRAS proto-oncogene, GTPase [Source:HGNC Symbol;Acc:HGNC:6407]	37629	-0.276660293340683	-0.28340644	Yes
row_62	NFAT5	nuclear factor of activated T cells 5 [Source:HGNC Symbol;Acc:HGNC:7774]	37631	-0.27675849199295044	-0.261923	Yes
row_63	NFATC3	nuclear factor of activated T cells 3 [Source:HGNC Symbol;Acc:HGNC:7777]	37672	-0.2810056805610657	-0.24110313	Yes
row_64	SYK	spleen associated tyrosine kinase [Source:HGNC Symbol;Acc:HGNC:11491]	37729	-0.2854293882846832	-0.2203471	Yes
row_65	CHUK	component of inhibitor of nuclear factor kappa B kinase complex [Source:HGNC Symbol;Acc:HGNC:1974]	37762	-0.2870108187198639	-0.19885673	Yes
row_66	PRKCB	protein kinase C beta [Source:HGNC Symbol;Acc:HGNC:9395]	37822	-0.2930178642272949	-0.17758739	Yes
row_67	LILRB3	leukocyte immunoglobulin like receptor B3 [Source:HGNC Symbol;Acc:HGNC:6607]	37852	-0.29675450921058655	-0.1552633	Yes
row_68	PIK3R5	phosphoinositide-3-kinase regulatory subunit 5 [Source:HGNC Symbol;Acc:HGNC:30035]	37956	-0.31022217869758606	-0.13377796	Yes
row_69	RASGRP3	RAS guanyl releasing protein 3 [Source:HGNC Symbol;Acc:HGNC:14545]	38091	-0.33086585998535156	-0.11147806	Yes
row_70	PLCG2	phospholipase C gamma 2 [Source:HGNC Symbol;Acc:HGNC:9066]	38119	-0.33771803975105286	-0.08591945	Yes
row_71	SOS1	SOS Ras/Rac guanine nucleotide exchange factor 1 [Source:HGNC Symbol;Acc:HGNC:11187]	38132	-0.34104785323143005	-0.05971988	Yes
row_72	AKT3	AKT serine/threonine kinase 3 [Source:HGNC Symbol;Acc:HGNC:393]	38196	-0.3620312213897705	-0.03318893	Yes
row_73	PIK3AP1	phosphoinositide-3-kinase adaptor protein 1 [Source:HGNC Symbol;Acc:HGNC:30034]	38213	-0.3701362907886505	-0.0048306007	Yes
row_74	PIK3CG	phosphatidylinositol-4,5-bisphosphate 3-kinase catalytic subunit gamma [Source:HGNC Symbol;Acc:HGNC:8978]	38302	-0.4257264733314514	0.026013607	Yes
