# Supplementary material for: Simultaneous Presentation of Multiple Myeloma and Lung Cancer: Case Report and Gene Bioinformatics Analysis
Source: Front Oncol. 2022 Jun 13;12:859735. doi: 10.3389/fonc.2022.859735 (PMC9235397; doi:10.3389/fonc.2022.859735)
Supplement: Supplementary file 1 [file DataSheet_1.zip › The bioinformatic analysis of MM and lung cancer supplementary materials/Enrichment analysis/MECR/GSEA_4.1.0/LUAD TCGA/KEGG.Gsea.1639041756227/KEGG_CALCIUM_SIGNALING_PATHWAY.tsv]

NAME	SYMBOL	TITLE	RANK IN GENE LIST	RANK METRIC SCORE	RUNNING ES	CORE ENRICHMENT
row_0	PHKG2	phosphorylase kinase catalytic subunit gamma 2 [Source:HGNC Symbol;Acc:HGNC:8931]	345	0.34226202964782715	0.007636883	No
row_1	PLCD1	phospholipase C delta 1 [Source:HGNC Symbol;Acc:HGNC:9060]	1410	0.24070905148983002	-0.007974285	No
row_2	GNAS	GNAS complex locus [Source:HGNC Symbol;Acc:HGNC:4392]	2243	0.19503268599510193	-0.019854251	No
row_3	SLC25A4	solute carrier family 25 member 4 [Source:HGNC Symbol;Acc:HGNC:10990]	2531	0.18334321677684784	-0.018373804	No
row_4	SLC25A6	solute carrier family 25 member 6 [Source:HGNC Symbol;Acc:HGNC:10992]	3062	0.1619892567396164	-0.024127219	No
row_5	TNNC1	troponin C1, slow skeletal and cardiac type [Source:HGNC Symbol;Acc:HGNC:11943]	3100	0.16061842441558838	-0.01735264	No
row_6	CAMK2G	calcium/calmodulin dependent protein kinase II gamma [Source:HGNC Symbol;Acc:HGNC:1463]	3282	0.15492616593837738	-0.014530184	No
row_7	ADORA2B	adenosine A2b receptor [Source:HGNC Symbol;Acc:HGNC:264]	3536	0.1472286581993103	-0.013916959	No
row_8	CALML6	calmodulin like 6 [Source:HGNC Symbol;Acc:HGNC:24193]	3556	0.1466226726770401	-0.007355237	No
row_9	LHCGR	luteinizing hormone/choriogonadotropin receptor [Source:HGNC Symbol;Acc:HGNC:6585]	3697	0.14226780831813812	-0.004093814	No
row_10	PHKG1	phosphorylase kinase catalytic subunit gamma 1 [Source:HGNC Symbol;Acc:HGNC:8930]	3912	0.13641959428787231	-0.0030038317	No
row_11	ERBB2	erb-b2 receptor tyrosine kinase 2 [Source:HGNC Symbol;Acc:HGNC:3430]	4642	0.11814768612384796	-0.015947925	No
row_12	SLC25A5	solute carrier family 25 member 5 [Source:HGNC Symbol;Acc:HGNC:10991]	4760	0.11569506675004959	-0.013376117	No
row_13	PPP3CA	protein phosphatase 3 catalytic subunit alpha [Source:HGNC Symbol;Acc:HGNC:9314]	5070	0.10991860181093216	-0.015986657	No
row_14	GNA15	G protein subunit alpha 15 [Source:HGNC Symbol;Acc:HGNC:4383]	5313	0.10538329184055328	-0.017103635	No
row_15	CALM2	calmodulin 2 [Source:HGNC Symbol;Acc:HGNC:1445]	5478	0.10232284665107727	-0.016375164	No
row_16	PLCB3	phospholipase C beta 3 [Source:HGNC Symbol;Acc:HGNC:9056]	6249	0.08947235345840454	-0.031744834	No
row_17	PRKACA	protein kinase cAMP-activated catalytic subunit alpha [Source:HGNC Symbol;Acc:HGNC:9380]	6303	0.0885985866189003	-0.02884045	No
row_18	TNNC2	troponin C2, fast skeletal type [Source:HGNC Symbol;Acc:HGNC:11944]	6589	0.08481590449810028	-0.032044403	No
row_19	CAMK2D	calcium/calmodulin dependent protein kinase II delta [Source:HGNC Symbol;Acc:HGNC:1462]	7201	0.07669489085674286	-0.043966476	No
row_20	CHP1	calcineurin like EF-hand protein 1 [Source:HGNC Symbol;Acc:HGNC:17433]	7211	0.07655241340398788	-0.040517066	No
row_21	ITPKA	inositol-trisphosphate 3-kinase A [Source:HGNC Symbol;Acc:HGNC:6178]	7224	0.07641522586345673	-0.037150886	No
row_22	ADRA1B	adrenoceptor alpha 1B [Source:HGNC Symbol;Acc:HGNC:278]	8272	0.06462936103343964	-0.06079065	No
row_23	SLC8A2	solute carrier family 8 member A2 [Source:HGNC Symbol;Acc:HGNC:11069]	8407	0.06324891000986099	-0.06117382	No
row_24	CACNA1F	calcium voltage-gated channel subunit alpha1 F [Source:HGNC Symbol;Acc:HGNC:1393]	8784	0.059402160346508026	-0.06792386	No
row_25	PHKB	phosphorylase kinase regulatory subunit beta [Source:HGNC Symbol;Acc:HGNC:8927]	9058	0.05686120316386223	-0.07216485	No
row_26	ADRB1	adrenoceptor beta 1 [Source:HGNC Symbol;Acc:HGNC:285]	9260	0.054971590638160706	-0.07465739	No
row_27	P2RX4	purinergic receptor P2X 4 [Source:HGNC Symbol;Acc:HGNC:8535]	9648	0.05158500373363495	-0.08206414	No
row_28	EGFR	epidermal growth factor receptor [Source:HGNC Symbol;Acc:HGNC:3236]	9728	0.050832126289606094	-0.081639096	No
row_29	VDAC2	voltage dependent anion channel 2 [Source:HGNC Symbol;Acc:HGNC:12672]	10201	0.04727962613105774	-0.09142414	No
row_30	PPP3R1	protein phosphatase 3 regulatory subunit B, alpha [Source:HGNC Symbol;Acc:HGNC:9317]	10562	0.044448986649513245	-0.098484136	No
row_31	SLC25A31	solute carrier family 25 member 31 [Source:HGNC Symbol;Acc:HGNC:25319]	10585	0.044214602559804916	-0.096921064	No
row_32	RYR1	ryanodine receptor 1 [Source:HGNC Symbol;Acc:HGNC:10483]	11134	0.039963893592357635	-0.10899916	No
row_33	ADRA1D	adrenoceptor alpha 1D [Source:HGNC Symbol;Acc:HGNC:280]	11153	0.039749592542648315	-0.107548505	No
row_34	TACR2	tachykinin receptor 2 [Source:HGNC Symbol;Acc:HGNC:11527]	11248	0.0389595627784729	-0.10807727	No
row_35	CCKBR	cholecystokinin B receptor [Source:HGNC Symbol;Acc:HGNC:1571]	11320	0.038323089480400085	-0.10804908	No
row_36	VDAC2P5	VDAC2 pseudogene 5 [Source:HGNC Symbol;Acc:HGNC:54753]	11481	0.037030238658189774	-0.11035657	No
row_37	PTGER1	prostaglandin E receptor 1 [Source:HGNC Symbol;Acc:HGNC:9593]	11693	0.0355701670050621	-0.11403705	No
row_38	CHRM1	cholinergic receptor muscarinic 1 [Source:HGNC Symbol;Acc:HGNC:1950]	13298	0.02365368790924549	-0.15387501	No
row_39	ERBB3	erb-b2 receptor tyrosine kinase 3 [Source:HGNC Symbol;Acc:HGNC:3431]	13616	0.021672900766134262	-0.16093123	No
row_40	CHP2	calcineurin like EF-hand protein 2 [Source:HGNC Symbol;Acc:HGNC:24927]	13971	0.01951068826019764	-0.16903657	No
row_41	ADRB3	adrenoceptor beta 3 [Source:HGNC Symbol;Acc:HGNC:288]	14065	0.019015511497855186	-0.17049836	No
row_42	ATP2A1	ATPase sarcoplasmic/endoplasmic reticulum Ca2+ transporting 1 [Source:HGNC Symbol;Acc:HGNC:811]	14531	0.0159605722874403	-0.18160985	No
row_43	P2RX6	purinergic receptor P2X 6 [Source:HGNC Symbol;Acc:HGNC:8538]	14690	0.015040391124784946	-0.18492314	No
row_44	ADCY2	adenylate cyclase 2 [Source:HGNC Symbol;Acc:HGNC:233]	14873	0.01387862954288721	-0.18890536	No
row_45	TBXA2R	thromboxane A2 receptor [Source:HGNC Symbol;Acc:HGNC:11608]	14991	0.013110620900988579	-0.19126403	No
row_46	SPHK2	sphingosine kinase 2 [Source:HGNC Symbol;Acc:HGNC:18859]	15118	0.012429287657141685	-0.19388537	No
row_47	GRIN2A	glutamate ionotropic receptor NMDA type subunit 2A [Source:HGNC Symbol;Acc:HGNC:4585]	15647	0.009195704944431782	-0.20693137	No
row_48	GRIN1	glutamate ionotropic receptor NMDA type subunit 1 [Source:HGNC Symbol;Acc:HGNC:4584]	15818	0.008066053502261639	-0.2108864	No
row_49	GNA11	G protein subunit alpha 11 [Source:HGNC Symbol;Acc:HGNC:4379]	15941	0.007319238036870956	-0.21365117	No
row_50	CALML5	calmodulin like 5 [Source:HGNC Symbol;Acc:HGNC:18180]	16902	0.001776195364072919	-0.23808938	No
row_51	GRIN2C	glutamate ionotropic receptor NMDA type subunit 2C [Source:HGNC Symbol;Acc:HGNC:4587]	17175	1.9446616352070123E-4	-0.24502838	No
row_52	P2RX3	purinergic receptor P2X 3 [Source:HGNC Symbol;Acc:HGNC:8534]	18041	-0.005094402004033327	-0.2668803	No
row_53	NOS3	nitric oxide synthase 3 [Source:HGNC Symbol;Acc:HGNC:7876]	18404	-0.007213049102574587	-0.27578104	No
row_54	DRD5	dopamine receptor D5 [Source:HGNC Symbol;Acc:HGNC:3026]	18566	-0.008118764497339725	-0.27950364	No
row_55	CAMK2B	calcium/calmodulin dependent protein kinase II beta [Source:HGNC Symbol;Acc:HGNC:1461]	18698	-0.00908922590315342	-0.28241324	No
row_56	PDE1A	phosphodiesterase 1A [Source:HGNC Symbol;Acc:HGNC:8774]	18799	-0.009716091677546501	-0.2845008	No
row_57	PHKA2	phosphorylase kinase regulatory subunit alpha 2 [Source:HGNC Symbol;Acc:HGNC:8926]	19085	-0.01132867019623518	-0.29123676	No
row_58	GNA14	G protein subunit alpha 14 [Source:HGNC Symbol;Acc:HGNC:4382]	19185	-0.011947676539421082	-0.2931915	No
row_59	VDAC3	voltage dependent anion channel 3 [Source:HGNC Symbol;Acc:HGNC:12674]	19385	-0.012962706387043	-0.297652	No
row_60	HRH1	histamine receptor H1 [Source:HGNC Symbol;Acc:HGNC:5182]	20266	-0.018209019675850868	-0.31925678	No
row_61	ADCY9	adenylate cyclase 9 [Source:HGNC Symbol;Acc:HGNC:240]	22247	-0.030296100303530693	-0.36838055	No
row_62	GRM1	glutamate metabotropic receptor 1 [Source:HGNC Symbol;Acc:HGNC:4593]	22725	-0.03340330347418785	-0.37896025	No
row_63	ATP2B3	ATPase plasma membrane Ca2+ transporting 3 [Source:HGNC Symbol;Acc:HGNC:816]	23963	-0.041584521532058716	-0.40856123	No
row_64	P2RX2	purinergic receptor P2X 2 [Source:HGNC Symbol;Acc:HGNC:15459]	24014	-0.04190624877810478	-0.40782437	No
row_65	PTGER3	prostaglandin E receptor 3 [Source:HGNC Symbol;Acc:HGNC:9595]	24213	-0.043074410408735275	-0.4108121	No
row_66	ADCY1	adenylate cyclase 1 [Source:HGNC Symbol;Acc:HGNC:232]	24582	-0.04572054743766785	-0.41801536	No
row_67	CACNA1B	calcium voltage-gated channel subunit alpha1 B [Source:HGNC Symbol;Acc:HGNC:1389]	24691	-0.046437304466962814	-0.41854236	No
row_68	GNAL	G protein subunit alpha L [Source:HGNC Symbol;Acc:HGNC:4388]	24803	-0.04727151244878769	-0.4191059	No
row_69	TRHR	thyrotropin releasing hormone receptor [Source:HGNC Symbol;Acc:HGNC:12299]	25204	-0.050106361508369446	-0.4269158	No
row_70	PHKA1	phosphorylase kinase regulatory subunit alpha 1 [Source:HGNC Symbol;Acc:HGNC:8925]	25333	-0.0509624220430851	-0.42773622	No
row_71	SPHK1	sphingosine kinase 1 [Source:HGNC Symbol;Acc:HGNC:11240]	25700	-0.05360900238156319	-0.43450925	No
row_72	CALM1	calmodulin 1 [Source:HGNC Symbol;Acc:HGNC:1442]	25939	-0.05545935407280922	-0.43792352	No
row_73	HTR2C	5-hydroxytryptamine receptor 2C [Source:HGNC Symbol;Acc:HGNC:5295]	26208	-0.057270847260951996	-0.44201708	No
row_74	GRIN2D	glutamate ionotropic receptor NMDA type subunit 2D [Source:HGNC Symbol;Acc:HGNC:4588]	26595	-0.06010441109538078	-0.44898883	No
row_75	ATP2B2	ATPase plasma membrane Ca2+ transporting 2 [Source:HGNC Symbol;Acc:HGNC:815]	26602	-0.06016821414232254	-0.44625026	No
row_76	MYLK2	myosin light chain kinase 2 [Source:HGNC Symbol;Acc:HGNC:16243]	26644	-0.060560259968042374	-0.44438693	No
row_77	TRPC1	transient receptor potential cation channel subfamily C member 1 [Source:HGNC Symbol;Acc:HGNC:12333]	27008	-0.06337675452232361	-0.45061383	No
row_78	ADRA1A	adrenoceptor alpha 1A [Source:HGNC Symbol;Acc:HGNC:277]	27013	-0.06339044123888016	-0.4476693	No
row_79	CHRM2	cholinergic receptor muscarinic 2 [Source:HGNC Symbol;Acc:HGNC:1951]	27332	-0.06579150259494781	-0.4526306	No
row_80	PLCE1	phospholipase C epsilon 1 [Source:HGNC Symbol;Acc:HGNC:17175]	27770	-0.0692550465464592	-0.46046537	No
row_81	PLCB4	phospholipase C beta 4 [Source:HGNC Symbol;Acc:HGNC:9059]	27781	-0.0693199411034584	-0.45738912	No
row_82	MYLK3	myosin light chain kinase 3 [Source:HGNC Symbol;Acc:HGNC:29826]	27794	-0.0694618746638298	-0.45435715	No
row_83	ADCY8	adenylate cyclase 8 [Source:HGNC Symbol;Acc:HGNC:239]	27849	-0.06989569962024689	-0.4523772	No
row_84	LTB4R2	leukotriene B4 receptor 2 [Source:HGNC Symbol;Acc:HGNC:19260]	28020	-0.07127831131219864	-0.4532941	No
row_85	TACR3	tachykinin receptor 3 [Source:HGNC Symbol;Acc:HGNC:11528]	28021	-0.07127849012613297	-0.44986826	No
row_86	BDKRB2	bradykinin receptor B2 [Source:HGNC Symbol;Acc:HGNC:1030]	28223	-0.07300247997045517	-0.4514942	No
row_87	CHRM3	cholinergic receptor muscarinic 3 [Source:HGNC Symbol;Acc:HGNC:1952]	28286	-0.07358624041080475	-0.44954124	No
row_88	ERBB4	erb-b2 receptor tyrosine kinase 4 [Source:HGNC Symbol;Acc:HGNC:3432]	28532	-0.07578079402446747	-0.45215765	No
row_89	CALML3	calmodulin like 3 [Source:HGNC Symbol;Acc:HGNC:1452]	29009	-0.07990013062953949	-0.46047702	No
row_90	PLCZ1	phospholipase C zeta 1 [Source:HGNC Symbol;Acc:HGNC:19218]	29059	-0.0803232416510582	-0.4578682	No
row_91	ITPKB	inositol-trisphosphate 3-kinase B [Source:HGNC Symbol;Acc:HGNC:6179]	29125	-0.08089467138051987	-0.45564064	No
row_92	HTR2B	5-hydroxytryptamine receptor 2B [Source:HGNC Symbol;Acc:HGNC:5294]	29528	-0.0847935751080513	-0.46183446	Yes
row_93	CCKAR	cholecystokinin A receptor [Source:HGNC Symbol;Acc:HGNC:1570]	29625	-0.08577265590429306	-0.46016437	Yes
row_94	VDAC1	voltage dependent anion channel 1 [Source:HGNC Symbol;Acc:HGNC:12669]	29848	-0.08807659149169922	-0.46160224	Yes
row_95	EDNRB	endothelin receptor type B [Source:HGNC Symbol;Acc:HGNC:3180]	29975	-0.08945658802986145	-0.46052143	Yes
row_96	CACNA1S	calcium voltage-gated channel subunit alpha1 S [Source:HGNC Symbol;Acc:HGNC:1397]	30104	-0.0907842144370079	-0.4594279	Yes
row_97	EDNRA	endothelin receptor type A [Source:HGNC Symbol;Acc:HGNC:3179]	30139	-0.09121455252170563	-0.45591244	Yes
row_98	CACNA1H	calcium voltage-gated channel subunit alpha1 H [Source:HGNC Symbol;Acc:HGNC:1395]	30151	-0.09132155030965805	-0.45180425	Yes
row_99	CACNA1I	calcium voltage-gated channel subunit alpha1 I [Source:HGNC Symbol;Acc:HGNC:1396]	30593	-0.09583256393671036	-0.45846382	Yes
row_100	PLCD4	phospholipase C delta 4 [Source:HGNC Symbol;Acc:HGNC:9062]	30666	-0.09668933600187302	-0.45565593	Yes
row_101	OXTR	oxytocin receptor [Source:HGNC Symbol;Acc:HGNC:8529]	30681	-0.09691379219293594	-0.45135564	Yes
row_102	HTR4	5-hydroxytryptamine receptor 4 [Source:HGNC Symbol;Acc:HGNC:5299]	30735	-0.09750466793775558	-0.4480232	Yes
row_103	ADCY4	adenylate cyclase 4 [Source:HGNC Symbol;Acc:HGNC:235]	30750	-0.09762459993362427	-0.44368872	Yes
row_104	PPID	peptidylprolyl isomerase D [Source:HGNC Symbol;Acc:HGNC:9257]	30753	-0.09764940291643143	-0.4390465	Yes
row_105	PLCG1	phospholipase C gamma 1 [Source:HGNC Symbol;Acc:HGNC:9065]	30759	-0.0977286547422409	-0.43447715	Yes
row_106	CACNA1G	calcium voltage-gated channel subunit alpha1 G [Source:HGNC Symbol;Acc:HGNC:1394]	30789	-0.0981026440858841	-0.43050286	Yes
row_107	HTR6	5-hydroxytryptamine receptor 6 [Source:HGNC Symbol;Acc:HGNC:5301]	31282	-0.10377633571624756	-0.43808344	Yes
row_108	PRKCG	protein kinase C gamma [Source:HGNC Symbol;Acc:HGNC:9402]	31522	-0.10665912926197052	-0.43906245	Yes
row_109	CD38	CD38 molecule [Source:HGNC Symbol;Acc:HGNC:1667]	31649	-0.10846194624900818	-0.4370682	Yes
row_110	ADRB2	adrenoceptor beta 2 [Source:HGNC Symbol;Acc:HGNC:286]	31665	-0.10863470286130905	-0.43223011	Yes
row_111	PDE1B	phosphodiesterase 1B [Source:HGNC Symbol;Acc:HGNC:8775]	31673	-0.10875420272350311	-0.4271819	Yes
row_112	PLCD3	phospholipase C delta 3 [Source:HGNC Symbol;Acc:HGNC:9061]	31690	-0.10901397466659546	-0.42235112	Yes
row_113	CACNA1A	calcium voltage-gated channel subunit alpha1 A [Source:HGNC Symbol;Acc:HGNC:1388]	31706	-0.10919691622257233	-0.41748598	Yes
row_114	HTR5A	5-hydroxytryptamine receptor 5A [Source:HGNC Symbol;Acc:HGNC:5300]	31727	-0.10945986211299896	-0.41273597	Yes
row_115	ITPR3	inositol 1,4,5-trisphosphate receptor type 3 [Source:HGNC Symbol;Acc:HGNC:6182]	31781	-0.11014842242002487	-0.40879583	Yes
row_116	NTSR1	neurotensin receptor 1 [Source:HGNC Symbol;Acc:HGNC:8039]	31999	-0.11300930380821228	-0.40890765	Yes
row_117	CAMK2A	calcium/calmodulin dependent protein kinase II alpha [Source:HGNC Symbol;Acc:HGNC:1460]	32027	-0.11347734928131104	-0.40414333	Yes
row_118	GRM5	glutamate metabotropic receptor 5 [Source:HGNC Symbol;Acc:HGNC:4597]	32047	-0.11370472609996796	-0.39916375	Yes
row_119	PRKCA	protein kinase C alpha [Source:HGNC Symbol;Acc:HGNC:9393]	32080	-0.11421016603708267	-0.39449194	Yes
row_120	AVPR1B	arginine vasopressin receptor 1B [Source:HGNC Symbol;Acc:HGNC:896]	32414	-0.11850123852491379	-0.39730307	Yes
row_121	PPP3R2	protein phosphatase 3 regulatory subunit B, beta [Source:HGNC Symbol;Acc:HGNC:9318]	32695	-0.12303395569324493	-0.39854243	Yes
row_122	CYSLTR1	cysteinyl leukotriene receptor 1 [Source:HGNC Symbol;Acc:HGNC:17451]	32748	-0.12379948794841766	-0.39392066	Yes
row_123	DRD1	dopamine receptor D1 [Source:HGNC Symbol;Acc:HGNC:3020]	32942	-0.12689676880836487	-0.39275193	Yes
row_124	PRKACG	protein kinase cAMP-activated catalytic subunit gamma [Source:HGNC Symbol;Acc:HGNC:9382]	33040	-0.12862473726272583	-0.38904777	Yes
row_125	PDE1C	phosphodiesterase 1C [Source:HGNC Symbol;Acc:HGNC:8776]	33206	-0.13107801973819733	-0.3869628	Yes
row_126	PPP3CB	protein phosphatase 3 catalytic subunit beta [Source:HGNC Symbol;Acc:HGNC:9315]	33217	-0.13124287128448486	-0.38091037	Yes
row_127	ATP2B4	ATPase plasma membrane Ca2+ transporting 4 [Source:HGNC Symbol;Acc:HGNC:817]	33242	-0.13172180950641632	-0.37519252	Yes
row_128	PTGFR	prostaglandin F receptor [Source:HGNC Symbol;Acc:HGNC:9600]	33350	-0.1337393969297409	-0.37149802	Yes
row_129	NOS1	nitric oxide synthase 1 [Source:HGNC Symbol;Acc:HGNC:7872]	33519	-0.13659852743148804	-0.36922434	Yes
row_130	CACNA1D	calcium voltage-gated channel subunit alpha1 D [Source:HGNC Symbol;Acc:HGNC:1391]	33627	-0.13842804729938507	-0.36530447	Yes
row_131	GNAQ	G protein subunit alpha q [Source:HGNC Symbol;Acc:HGNC:4390]	33694	-0.13947443664073944	-0.36028695	Yes
row_132	RYR3	ryanodine receptor 3 [Source:HGNC Symbol;Acc:HGNC:10485]	33737	-0.14034247398376465	-0.35461462	Yes
row_133	BST1	bone marrow stromal cell antigen 1 [Source:HGNC Symbol;Acc:HGNC:1118]	33761	-0.1409260630607605	-0.34842888	Yes
row_134	PLCB2	phospholipase C beta 2 [Source:HGNC Symbol;Acc:HGNC:9055]	33768	-0.14099235832691193	-0.34180567	Yes
row_135	ITPR1	inositol 1,4,5-trisphosphate receptor type 1 [Source:HGNC Symbol;Acc:HGNC:6180]	33914	-0.14368152618408203	-0.33860403	Yes
row_136	NOS2	nitric oxide synthase 2 [Source:HGNC Symbol;Acc:HGNC:7873]	33997	-0.14527320861816406	-0.3337165	Yes
row_137	BDKRB1	bradykinin receptor B1 [Source:HGNC Symbol;Acc:HGNC:1029]	34460	-0.15443095564842224	-0.3380961	Yes
row_138	TACR1	tachykinin receptor 1 [Source:HGNC Symbol;Acc:HGNC:11526]	34737	-0.16052289307117462	-0.3374315	Yes
row_139	CALM3	calmodulin 3 [Source:HGNC Symbol;Acc:HGNC:1449]	34875	-0.16359150409698486	-0.33306855	Yes
row_140	SLC8A3	solute carrier family 8 member A3 [Source:HGNC Symbol;Acc:HGNC:11070]	35067	-0.16767585277557373	-0.32988876	Yes
row_141	CACNA1E	calcium voltage-gated channel subunit alpha1 E [Source:HGNC Symbol;Acc:HGNC:1392]	35281	-0.17345204949378967	-0.32699335	Yes
row_142	GRPR	gastrin releasing peptide receptor [Source:HGNC Symbol;Acc:HGNC:4609]	35597	-0.18201330304145813	-0.3262921	Yes
row_143	F2R	coagulation factor II thrombin receptor [Source:HGNC Symbol;Acc:HGNC:3537]	35689	-0.18440447747707367	-0.31975374	Yes
row_144	PPP3CC	protein phosphatase 3 catalytic subunit gamma [Source:HGNC Symbol;Acc:HGNC:9316]	35754	-0.1862613707780838	-0.31243643	Yes
row_145	CHRNA7	cholinergic receptor nicotinic alpha 7 subunit [Source:HGNC Symbol;Acc:HGNC:1960]	35812	-0.18816708028316498	-0.3048487	Yes
row_146	CHRM5	cholinergic receptor muscarinic 5 [Source:HGNC Symbol;Acc:HGNC:1954]	35860	-0.18956680595874786	-0.29693824	Yes
row_147	ADORA2A	adenosine A2a receptor [Source:HGNC Symbol;Acc:HGNC:263]	35916	-0.19107569754123688	-0.2891596	Yes
row_148	ADCY7	adenylate cyclase 7 [Source:HGNC Symbol;Acc:HGNC:238]	36103	-0.19708706438541412	-0.28443852	Yes
row_149	HTR7	5-hydroxytryptamine receptor 7 [Source:HGNC Symbol;Acc:HGNC:5302]	36186	-0.19968122243881226	-0.276936	Yes
row_150	PLN	phospholamban [Source:HGNC Symbol;Acc:HGNC:9080]	36211	-0.20085327327251434	-0.26789555	Yes
row_151	ADCY3	adenylate cyclase 3 [Source:HGNC Symbol;Acc:HGNC:234]	36213	-0.20091545581817627	-0.25826454	Yes
row_152	PLCB1	phospholipase C beta 1 [Source:HGNC Symbol;Acc:HGNC:15917]	36397	-0.20776835083961487	-0.25295344	Yes
row_153	PDGFRB	platelet derived growth factor receptor beta [Source:HGNC Symbol;Acc:HGNC:8804]	36398	-0.2078363299369812	-0.24296427	Yes
row_154	P2RX7	purinergic receptor P2X 7 [Source:HGNC Symbol;Acc:HGNC:8537]	36472	-0.20998096466064453	-0.23473682	Yes
row_155	AGTR1	angiotensin II receptor type 1 [Source:HGNC Symbol;Acc:HGNC:336]	36675	-0.21897058188915253	-0.22937267	Yes
row_156	P2RX5	purinergic receptor P2X 5 [Source:HGNC Symbol;Acc:HGNC:8536]	36776	-0.2238759696483612	-0.22116712	Yes
row_157	AVPR1A	arginine vasopressin receptor 1A [Source:HGNC Symbol;Acc:HGNC:895]	36808	-0.22549182176589966	-0.21112128	Yes
row_158	PRKACB	protein kinase cAMP-activated catalytic subunit beta [Source:HGNC Symbol;Acc:HGNC:9381]	36870	-0.22858098149299622	-0.20169333	Yes
row_159	HTR2A	5-hydroxytryptamine receptor 2A [Source:HGNC Symbol;Acc:HGNC:5293]	36934	-0.23163679242134094	-0.19216959	Yes
row_160	PTK2B	protein tyrosine kinase 2 beta [Source:HGNC Symbol;Acc:HGNC:9612]	37013	-0.23661154508590698	-0.18278994	Yes
row_161	ITPR2	inositol 1,4,5-trisphosphate receptor type 2 [Source:HGNC Symbol;Acc:HGNC:6181]	37066	-0.23907509446144104	-0.17262769	Yes
row_162	P2RX1	purinergic receptor P2X 1 [Source:HGNC Symbol;Acc:HGNC:8533]	37178	-0.24680297076702118	-0.1636012	Yes
row_163	MYLK	myosin light chain kinase [Source:HGNC Symbol;Acc:HGNC:7590]	37197	-0.24787497520446777	-0.15214749	Yes
row_164	CAMK4	calcium/calmodulin dependent protein kinase IV [Source:HGNC Symbol;Acc:HGNC:1464]	37227	-0.24924713373184204	-0.14090881	Yes
row_165	ATP2A2	ATPase sarcoplasmic/endoplasmic reticulum Ca2+ transporting 2 [Source:HGNC Symbol;Acc:HGNC:812]	37541	-0.2691701054573059	-0.13596746	Yes
row_166	PRKX	protein kinase X-linked [Source:HGNC Symbol;Acc:HGNC:9441]	37543	-0.269360214471817	-0.12304682	Yes
row_167	PTAFR	platelet activating factor receptor [Source:HGNC Symbol;Acc:HGNC:9582]	37638	-0.27724960446357727	-0.11212272	Yes
row_168	PDGFRA	platelet derived growth factor receptor alpha [Source:HGNC Symbol;Acc:HGNC:8803]	37662	-0.27962252497673035	-0.09927085	Yes
row_169	CACNA1C	calcium voltage-gated channel subunit alpha1 C [Source:HGNC Symbol;Acc:HGNC:1390]	37818	-0.29281267523765564	-0.08915701	Yes
row_170	PRKCB	protein kinase C beta [Source:HGNC Symbol;Acc:HGNC:9395]	37822	-0.2930178642272949	-0.07515041	Yes
row_171	ATP2A3	ATPase sarcoplasmic/endoplasmic reticulum Ca2+ transporting 3 [Source:HGNC Symbol;Acc:HGNC:813]	37862	-0.29774969816207886	-0.06183602	Yes
row_172	RYR2	ryanodine receptor 2 [Source:HGNC Symbol;Acc:HGNC:10484]	37888	-0.3007615804672241	-0.048019234	Yes
row_173	HRH2	histamine receptor H2 [Source:HGNC Symbol;Acc:HGNC:5183]	38019	-0.3195682764053345	-0.035980817	Yes
row_174	PLCG2	phospholipase C gamma 2 [Source:HGNC Symbol;Acc:HGNC:9066]	38119	-0.33771803975105286	-0.022278162	Yes
row_175	ATP2B1	ATPase plasma membrane Ca2+ transporting 1 [Source:HGNC Symbol;Acc:HGNC:814]	38151	-0.34690141677856445	-0.006397045	Yes
row_176	CYSLTR2	cysteinyl leukotriene receptor 2 [Source:HGNC Symbol;Acc:HGNC:18274]	38233	-0.37585774064064026	0.009598522	Yes
row_177	SLC8A1	solute carrier family 8 member A1 [Source:HGNC Symbol;Acc:HGNC:11068]	38241	-0.3790935277938843	0.027639972	Yes
