# Supplementary material for: Simultaneous Presentation of Multiple Myeloma and Lung Cancer: Case Report and Gene Bioinformatics Analysis
Source: Front Oncol. 2022 Jun 13;12:859735. doi: 10.3389/fonc.2022.859735 (PMC9235397; doi:10.3389/fonc.2022.859735)
Supplement: Supplementary file 1 [file DataSheet_1.zip › The bioinformatic analysis of MM and lung cancer supplementary materials/Enrichment analysis/MECR/GSEA_4.1.0/LUAD TCGA/KEGG.Gsea.1639041756227/KEGG_CELL_ADHESION_MOLECULES_CAMS.tsv]

NAME	SYMBOL	TITLE	RANK IN GENE LIST	RANK METRIC SCORE	RUNNING ES	CORE ENRICHMENT
row_0	CLDN7	claudin 7 [Source:HGNC Symbol;Acc:HGNC:2049]	1249	0.2512413561344147	-0.017437484	No
row_1	CLDN4	claudin 4 [Source:HGNC Symbol;Acc:HGNC:2046]	1316	0.2464308738708496	-0.0049673035	No
row_2	CDH15	cadherin 15 [Source:HGNC Symbol;Acc:HGNC:1754]	1334	0.24545027315616608	0.008696778	No
row_3	SDC4	syndecan 4 [Source:HGNC Symbol;Acc:HGNC:10661]	2069	0.2026812881231308	0.00161027	No
row_4	CLDN3	claudin 3 [Source:HGNC Symbol;Acc:HGNC:2045]	2175	0.1977294236421585	0.010288128	No
row_5	SDC1	syndecan 1 [Source:HGNC Symbol;Acc:HGNC:10658]	2445	0.18637852370738983	0.014129609	No
row_6	CLDN6	claudin 6 [Source:HGNC Symbol;Acc:HGNC:2048]	3000	0.16395652294158936	0.009411539	No
row_7	CLDN9	claudin 9 [Source:HGNC Symbol;Acc:HGNC:2051]	3014	0.16343094408512115	0.018466767	No
row_8	F11R	F11 receptor [Source:HGNC Symbol;Acc:HGNC:14685]	3831	0.13882564008235931	0.005620396	No
row_9	HLA-DMA	major histocompatibility complex, class II, DM alpha [Source:HGNC Symbol;Acc:HGNC:4934]	4341	0.125544473528862	-1.557676E-4	No
row_10	HLA-A	major histocompatibility complex, class I, A [Source:HGNC Symbol;Acc:HGNC:4931]	4980	0.11143612116575241	-0.010033672	No
row_11	CLDN8	claudin 8 [Source:HGNC Symbol;Acc:HGNC:2050]	5034	0.11058251559734344	-0.0050344686	No
row_12	CLDN15	claudin 15 [Source:HGNC Symbol;Acc:HGNC:2036]	5297	0.10569582879543304	-0.005648526	No
row_13	ALCAM	activated leukocyte cell adhesion molecule [Source:HGNC Symbol;Acc:HGNC:400]	5635	0.09971915930509567	-0.00851947	No
row_14	CD58	CD58 molecule [Source:HGNC Symbol;Acc:HGNC:1688]	5872	0.09583354741334915	-0.009036599	No
row_15	PTPRF	protein tyrosine phosphatase receptor type F [Source:HGNC Symbol;Acc:HGNC:9670]	6015	0.09337805211544037	-0.007296376	No
row_16	CLDN23	claudin 23 [Source:HGNC Symbol;Acc:HGNC:17591]	6209	0.09013579785823822	-0.0070436294	No
row_17	MADCAM1	mucosal vascular addressin cell adhesion molecule 1 [Source:HGNC Symbol;Acc:HGNC:6765]	6690	0.0838494673371315	-0.014474685	No
row_18	SDC3	syndecan 3 [Source:HGNC Symbol;Acc:HGNC:10660]	6930	0.0801897644996643	-0.015966885	No
row_19	HLA-F	major histocompatibility complex, class I, F [Source:HGNC Symbol;Acc:HGNC:4963]	7370	0.07467589527368546	-0.022878734	No
row_20	ICAM1	intercellular adhesion molecule 1 [Source:HGNC Symbol;Acc:HGNC:5344]	8090	0.06650791317224503	-0.03740386	No
row_21	CDH3	cadherin 3 [Source:HGNC Symbol;Acc:HGNC:1762]	8184	0.0655754804611206	-0.0360103	No
row_22	MPZ	myelin protein zero [Source:HGNC Symbol;Acc:HGNC:7225]	8465	0.06262669712305069	-0.039557364	No
row_23	MPZL1	myelin protein zero like 1 [Source:HGNC Symbol;Acc:HGNC:7226]	9073	0.056765761226415634	-0.051784392	No
row_24	HLA-C	major histocompatibility complex, class I, C [Source:HGNC Symbol;Acc:HGNC:4933]	9612	0.05191715434193611	-0.062529385	No
row_25	CLDN16	claudin 16 [Source:HGNC Symbol;Acc:HGNC:2037]	9621	0.05180572718381882	-0.05975796	No
row_26	HLA-DRB1	major histocompatibility complex, class II, DR beta 1 [Source:HGNC Symbol;Acc:HGNC:4948]	10444	0.0452888160943985	-0.07812986	No
row_27	HLA-DRB5	major histocompatibility complex, class II, DR beta 5 [Source:HGNC Symbol;Acc:HGNC:4953]	10518	0.04474908858537674	-0.0774222	No
row_28	CD276	CD276 molecule [Source:HGNC Symbol;Acc:HGNC:19137]	10827	0.042286649346351624	-0.08285195	No
row_29	CNTN2	contactin 2 [Source:HGNC Symbol;Acc:HGNC:2172]	11907	0.033797163516283035	-0.108441174	No
row_30	CLDN17	claudin 17 [Source:HGNC Symbol;Acc:HGNC:2038]	12140	0.03210991248488426	-0.112516314	No
row_31	HLA-G	major histocompatibility complex, class I, G [Source:HGNC Symbol;Acc:HGNC:4964]	12279	0.03108270838856697	-0.11425207	No
row_32	HLA-B	major histocompatibility complex, class I, B [Source:HGNC Symbol;Acc:HGNC:4932]	13305	0.023606428876519203	-0.13904883	No
row_33	MAG	myelin associated glycoprotein [Source:HGNC Symbol;Acc:HGNC:6783]	14072	0.018958507105708122	-0.15750422	No
row_34	CLDN5	claudin 5 [Source:HGNC Symbol;Acc:HGNC:2047]	15366	0.010765486396849155	-0.18987647	No
row_35	NRXN2	neurexin 2 [Source:HGNC Symbol;Acc:HGNC:8009]	15394	0.010617534630000591	-0.18995553	No
row_36	HLA-DPB1	major histocompatibility complex, class II, DP beta 1 [Source:HGNC Symbol;Acc:HGNC:4940]	16356	0.004905348643660545	-0.21419348	No
row_37	NECTIN3	nectin cell adhesion molecule 3 [Source:HGNC Symbol;Acc:HGNC:17664]	16706	0.002884055720642209	-0.22293247	No
row_38	CD40	CD40 molecule [Source:HGNC Symbol;Acc:HGNC:11919]	17012	0.0011880984529852867	-0.23064624	No
row_39	HLA-DRA	major histocompatibility complex, class II, DR alpha [Source:HGNC Symbol;Acc:HGNC:4947]	17663	-0.002858333755284548	-0.24706666	No
row_40	HLA-DQB1	major histocompatibility complex, class II, DQ beta 1 [Source:HGNC Symbol;Acc:HGNC:4944]	17913	-0.004445165861397982	-0.25316453	No
row_41	OCLN	occludin [Source:HGNC Symbol;Acc:HGNC:8104]	18739	-0.009398135356605053	-0.2736744	No
row_42	CNTNAP2	contactin associated protein 2 [Source:HGNC Symbol;Acc:HGNC:13830]	18816	-0.009807324968278408	-0.27505022	No
row_43	HLA-DQA2	major histocompatibility complex, class II, DQ alpha 2 [Source:HGNC Symbol;Acc:HGNC:4943]	19230	-0.012183827348053455	-0.28488803	No
row_44	ICOSLG	inducible T cell costimulator ligand [Source:HGNC Symbol;Acc:HGNC:17087]	19606	-0.0143032968044281	-0.29363453	No
row_45	NECTIN2	nectin cell adhesion molecule 2 [Source:HGNC Symbol;Acc:HGNC:9707]	20072	-0.017123956233263016	-0.30451533	No
row_46	CDH4	cadherin 4 [Source:HGNC Symbol;Acc:HGNC:1763]	20349	-0.0187124852091074	-0.31048262	No
row_47	HLA-DOB	major histocompatibility complex, class II, DO beta [Source:HGNC Symbol;Acc:HGNC:4937]	20731	-0.021050557494163513	-0.31899467	No
row_48	NECTIN1	nectin cell adhesion molecule 1 [Source:HGNC Symbol;Acc:HGNC:9706]	20870	-0.021953606978058815	-0.3212548	No
row_49	CADM1	cell adhesion molecule 1 [Source:HGNC Symbol;Acc:HGNC:5951]	20934	-0.022318461909890175	-0.32158032	No
row_50	CD99	CD99 molecule (Xg blood group) [Source:HGNC Symbol;Acc:HGNC:7082]	21637	-0.026719482615590096	-0.337957	No
row_51	HLA-E	major histocompatibility complex, class I, E [Source:HGNC Symbol;Acc:HGNC:4962]	21659	-0.026842163875699043	-0.33695108	No
row_52	NLGN2	neuroligin 2 [Source:HGNC Symbol;Acc:HGNC:14290]	21733	-0.02732592448592186	-0.33724415	No
row_53	CLDN1	claudin 1 [Source:HGNC Symbol;Acc:HGNC:2032]	22989	-0.035129375755786896	-0.36724746	No
row_54	CDH1	cadherin 1 [Source:HGNC Symbol;Acc:HGNC:1748]	23456	-0.03825083374977112	-0.37694034	No
row_55	NEGR1	neuronal growth regulator 1 [Source:HGNC Symbol;Acc:HGNC:17302]	23572	-0.03895704448223114	-0.377637	No
row_56	NLGN1	neuroligin 1 [Source:HGNC Symbol;Acc:HGNC:14291]	24026	-0.04199593514204025	-0.38678306	No
row_57	HLA-DPA1	major histocompatibility complex, class II, DP alpha 1 [Source:HGNC Symbol;Acc:HGNC:4938]	24356	-0.044133104383945465	-0.39264256	No
row_58	HLA-DMB	major histocompatibility complex, class II, DM beta [Source:HGNC Symbol;Acc:HGNC:4935]	24935	-0.048240337520837784	-0.40461934	No
row_59	ITGA9	integrin subunit alpha 9 [Source:HGNC Symbol;Acc:HGNC:6145]	25285	-0.05062364414334297	-0.41061634	No
row_60	ICAM2	intercellular adhesion molecule 2 [Source:HGNC Symbol;Acc:HGNC:5345]	25505	-0.05221584066748619	-0.41320497	No
row_61	L1CAM	L1 cell adhesion molecule [Source:HGNC Symbol;Acc:HGNC:6470]	25953	-0.05555451661348343	-0.4214192	No
row_62	ESAM	endothelial cell adhesion molecule [Source:HGNC Symbol;Acc:HGNC:17474]	26396	-0.05857536569237709	-0.42933235	No
row_63	CNTN1	contactin 1 [Source:HGNC Symbol;Acc:HGNC:2171]	26402	-0.058654263615608215	-0.42609102	No
row_64	NRXN1	neurexin 1 [Source:HGNC Symbol;Acc:HGNC:8008]	27760	-0.0691726878285408	-0.4567415	No
row_65	CLDN14	claudin 14 [Source:HGNC Symbol;Acc:HGNC:2035]	28510	-0.07559546828269958	-0.4715101	No
row_66	CLDN2	claudin 2 [Source:HGNC Symbol;Acc:HGNC:2041]	28925	-0.07908149808645248	-0.47753105	No
row_67	SDC2	syndecan 2 [Source:HGNC Symbol;Acc:HGNC:10659]	30196	-0.09174304455518723	-0.5046654	No
row_68	NLGN3	neuroligin 3 [Source:HGNC Symbol;Acc:HGNC:14289]	30677	-0.0968315452337265	-0.5113508	No
row_69	NCAM1	neural cell adhesion molecule 1 [Source:HGNC Symbol;Acc:HGNC:7656]	30904	-0.09927834570407867	-0.51141495	No
row_70	ITGB8	integrin subunit beta 8 [Source:HGNC Symbol;Acc:HGNC:6163]	31035	-0.10076899826526642	-0.50894403	No
row_71	CADM3	cell adhesion molecule 3 [Source:HGNC Symbol;Acc:HGNC:17601]	31355	-0.10458172857761383	-0.5110764	No
row_72	CD34	CD34 molecule [Source:HGNC Symbol;Acc:HGNC:1662]	31546	-0.10710339993238449	-0.50977254	No
row_73	SELE	selectin E [Source:HGNC Symbol;Acc:HGNC:10718]	32201	-0.11569346487522125	-0.5198142	Yes
row_74	PTPRM	protein tyrosine phosphatase receptor type M [Source:HGNC Symbol;Acc:HGNC:9675]	32375	-0.11808641999959946	-0.51744574	Yes
row_75	ITGA8	integrin subunit alpha 8 [Source:HGNC Symbol;Acc:HGNC:6144]	32742	-0.12365934997797012	-0.5196816	Yes
row_76	HLA-DQA1	major histocompatibility complex, class II, DQ alpha 1 [Source:HGNC Symbol;Acc:HGNC:4942]	32898	-0.12627467513084412	-0.5163836	Yes
row_77	NCAM2	neural cell adhesion molecule 2 [Source:HGNC Symbol;Acc:HGNC:7657]	32916	-0.12654055655002594	-0.50954926	Yes
row_78	HLA-DOA	major histocompatibility complex, class II, DO alpha [Source:HGNC Symbol;Acc:HGNC:4936]	33498	-0.136160746216774	-0.51655275	Yes
row_79	ITGB2	integrin subunit beta 2 [Source:HGNC Symbol;Acc:HGNC:6155]	33691	-0.1394515335559845	-0.5134419	Yes
row_80	CD22	CD22 molecule [Source:HGNC Symbol;Acc:HGNC:1643]	33891	-0.14327797293663025	-0.51028997	Yes
row_81	CLDN19	claudin 19 [Source:HGNC Symbol;Acc:HGNC:2040]	33900	-0.14344573020935059	-0.502255	Yes
row_82	CLDN11	claudin 11 [Source:HGNC Symbol;Acc:HGNC:8514]	34044	-0.14608390629291534	-0.4975131	Yes
row_83	CLDN18	claudin 18 [Source:HGNC Symbol;Acc:HGNC:2039]	34500	-0.1550457775592804	-0.500217	Yes
row_84	JAM2	junctional adhesion molecule 2 [Source:HGNC Symbol;Acc:HGNC:14686]	34555	-0.15600523352622986	-0.4926344	Yes
row_85	NLGN4X	neuroligin 4 X-linked [Source:HGNC Symbol;Acc:HGNC:14287]	34687	-0.15925031900405884	-0.48683003	Yes
row_86	CLDN10	claudin 10 [Source:HGNC Symbol;Acc:HGNC:2033]	34859	-0.16324332356452942	-0.48181692	Yes
row_87	PDCD1	programmed cell death 1 [Source:HGNC Symbol;Acc:HGNC:8760]	34965	-0.1654464304447174	-0.47499326	Yes
row_88	PVR	PVR cell adhesion molecule [Source:HGNC Symbol;Acc:HGNC:9705]	35125	-0.16929392516613007	-0.46932644	Yes
row_89	CD40LG	CD40 ligand [Source:HGNC Symbol;Acc:HGNC:11935]	35185	-0.17079788446426392	-0.46102178	Yes
row_90	NEO1	neogenin 1 [Source:HGNC Symbol;Acc:HGNC:7754]	35223	-0.1717987358570099	-0.45209828	Yes
row_91	GLG1	golgi glycoprotein 1 [Source:HGNC Symbol;Acc:HGNC:4316]	35552	-0.1809462308883667	-0.45007417	Yes
row_92	CNTNAP1	contactin associated protein 1 [Source:HGNC Symbol;Acc:HGNC:8011]	35649	-0.18325333297252655	-0.44199815	Yes
row_93	CD2	CD2 molecule [Source:HGNC Symbol;Acc:HGNC:1639]	35724	-0.18524712324142456	-0.43324628	Yes
row_94	NFASC	neurofascin [Source:HGNC Symbol;Acc:HGNC:29866]	35838	-0.18902179598808289	-0.42527267	Yes
row_95	CLDN20	claudin 20 [Source:HGNC Symbol;Acc:HGNC:2042]	35870	-0.1898961216211319	-0.41515663	Yes
row_96	CD274	CD274 molecule [Source:HGNC Symbol;Acc:HGNC:17635]	36147	-0.19864726066589355	-0.41078907	Yes
row_97	CD8B	CD8b molecule [Source:HGNC Symbol;Acc:HGNC:1707]	36153	-0.19880008697509766	-0.39949825	Yes
row_98	SELPLG	selectin P ligand [Source:HGNC Symbol;Acc:HGNC:10722]	36197	-0.20018237829208374	-0.3890976	Yes
row_99	CDH5	cadherin 5 [Source:HGNC Symbol;Acc:HGNC:1764]	36210	-0.20076905190944672	-0.3778723	Yes
row_100	SIGLEC1	sialic acid binding Ig like lectin 1 [Source:HGNC Symbol;Acc:HGNC:11127]	36233	-0.20167918503284454	-0.36684984	Yes
row_101	CD8A	CD8a molecule [Source:HGNC Symbol;Acc:HGNC:1706]	36547	-0.21289098262786865	-0.36260822	Yes
row_102	CD6	CD6 molecule [Source:HGNC Symbol;Acc:HGNC:1691]	36601	-0.21516680717468262	-0.35160205	Yes
row_103	CDH2	cadherin 2 [Source:HGNC Symbol;Acc:HGNC:1759]	36615	-0.21587641537189484	-0.33953452	Yes
row_104	ITGAM	integrin subunit alpha M [Source:HGNC Symbol;Acc:HGNC:6149]	36644	-0.2175704687833786	-0.32775244	Yes
row_105	SELL	selectin L [Source:HGNC Symbol;Acc:HGNC:10720]	36696	-0.21986302733421326	-0.3164255	Yes
row_106	NRXN3	neurexin 3 [Source:HGNC Symbol;Acc:HGNC:8010]	36786	-0.22439588606357574	-0.30580777	Yes
row_107	SELP	selectin P [Source:HGNC Symbol;Acc:HGNC:10721]	36980	-0.23476579785346985	-0.29724798	Yes
row_108	NRCAM	neuronal cell adhesion molecule [Source:HGNC Symbol;Acc:HGNC:7994]	37016	-0.23680329322814941	-0.2845398	Yes
row_109	SPN	sialophorin [Source:HGNC Symbol;Acc:HGNC:11249]	37047	-0.2382400929927826	-0.27162156	Yes
row_110	ITGA6	integrin subunit alpha 6 [Source:HGNC Symbol;Acc:HGNC:6142]	37064	-0.23900504410266876	-0.25830215	Yes
row_111	ICOS	inducible T cell costimulator [Source:HGNC Symbol;Acc:HGNC:5351]	37068	-0.2393168807029724	-0.24463314	Yes
row_112	JAM3	junctional adhesion molecule 3 [Source:HGNC Symbol;Acc:HGNC:15532]	37103	-0.24168002605438232	-0.23161936	Yes
row_113	CD4	CD4 molecule [Source:HGNC Symbol;Acc:HGNC:1678]	37205	-0.2483283281326294	-0.2199332	Yes
row_114	VCAM1	vascular cell adhesion molecule 1 [Source:HGNC Symbol;Acc:HGNC:12663]	37250	-0.25037896633148193	-0.20667493	Yes
row_115	PDCD1LG2	programmed cell death 1 ligand 2 [Source:HGNC Symbol;Acc:HGNC:18731]	37384	-0.2583318054676056	-0.1952307	Yes
row_116	CTLA4	cytotoxic T-lymphocyte associated protein 4 [Source:HGNC Symbol;Acc:HGNC:2505]	37400	-0.25917911529541016	-0.18072705	Yes
row_117	PECAM1	platelet and endothelial cell adhesion molecule 1 [Source:HGNC Symbol;Acc:HGNC:8823]	37427	-0.26128697395324707	-0.16638298	Yes
row_118	ITGAV	integrin subunit alpha V [Source:HGNC Symbol;Acc:HGNC:6150]	37606	-0.2750587463378906	-0.15512617	Yes
row_119	ICAM3	intercellular adhesion molecule 3 [Source:HGNC Symbol;Acc:HGNC:5346]	37616	-0.2756359577178955	-0.1395242	Yes
row_120	ITGAL	integrin subunit alpha L [Source:HGNC Symbol;Acc:HGNC:6148]	37624	-0.276226282119751	-0.123837315	Yes
row_121	CD86	CD86 molecule [Source:HGNC Symbol;Acc:HGNC:1705]	37625	-0.2762787938117981	-0.1079688	Yes
row_122	CD80	CD80 molecule [Source:HGNC Symbol;Acc:HGNC:1700]	37726	-0.28523507714271545	-0.09413733	Yes
row_123	CD28	CD28 molecule [Source:HGNC Symbol;Acc:HGNC:1653]	37779	-0.28852370381355286	-0.07889228	Yes
row_124	VCAN	versican [Source:HGNC Symbol;Acc:HGNC:2464]	37798	-0.29044464230537415	-0.06266939	Yes
row_125	ITGB1	integrin subunit beta 1 [Source:HGNC Symbol;Acc:HGNC:6153]	37850	-0.2965637147426605	-0.04693703	Yes
row_126	ITGB7	integrin subunit beta 7 [Source:HGNC Symbol;Acc:HGNC:6162]	38154	-0.3471899926662445	-0.034726586	Yes
row_127	CD226	CD226 molecule [Source:HGNC Symbol;Acc:HGNC:16961]	38155	-0.3472522795200348	-0.014781591	Yes
row_128	PTPRC	protein tyrosine phosphatase receptor type C [Source:HGNC Symbol;Acc:HGNC:9666]	38216	-0.37049704790115356	0.0049676183	Yes
row_129	ITGA4	integrin subunit alpha 4 [Source:HGNC Symbol;Acc:HGNC:6140]	38275	-0.39437711238861084	0.026139447	Yes
row_130	CLDN22	claudin 22 [Source:HGNC Symbol;Acc:HGNC:2044]	39071	NaN	0.006429579	Yes
