# Supplementary material for: Simultaneous Presentation of Multiple Myeloma and Lung Cancer: Case Report and Gene Bioinformatics Analysis
Source: Front Oncol. 2022 Jun 13;12:859735. doi: 10.3389/fonc.2022.859735 (PMC9235397; doi:10.3389/fonc.2022.859735)
Supplement: Supplementary file 1 [file DataSheet_1.zip › The bioinformatic analysis of MM and lung cancer supplementary materials/Enrichment analysis/MECR/GSEA_4.1.0/LUAD TCGA/KEGG.Gsea.1639041756227/KEGG_CHEMOKINE_SIGNALING_PATHWAY.tsv]

NAME	SYMBOL	TITLE	RANK IN GENE LIST	RANK METRIC SCORE	RUNNING ES	CORE ENRICHMENT
row_0	PIK3R2	phosphoinositide-3-kinase regulatory subunit 2 [Source:HGNC Symbol;Acc:HGNC:8980]	545	0.3138130009174347	-0.0019067754	No
row_1	PRKCZ	protein kinase C zeta [Source:HGNC Symbol;Acc:HGNC:9412]	720	0.2949528098106384	0.0049438677	No
row_2	GNB2	G protein subunit beta 2 [Source:HGNC Symbol;Acc:HGNC:4398]	805	0.28723573684692383	0.013798621	No
row_3	GNG5	G protein subunit gamma 5 [Source:HGNC Symbol;Acc:HGNC:4408]	1505	0.23420360684394836	0.0049078134	No
row_4	HRAS	HRas proto-oncogene, GTPase [Source:HGNC Symbol;Acc:HGNC:5173]	1513	0.23386380076408386	0.013685921	No
row_5	MAPK3	mitogen-activated protein kinase 3 [Source:HGNC Symbol;Acc:HGNC:6877]	1645	0.22589580714702606	0.018990418	No
row_6	CDC42	cell division cycle 42 [Source:HGNC Symbol;Acc:HGNC:1736]	2158	0.19848842918872833	0.013509931	No
row_7	RAC1	Rac family small GTPase 1 [Source:HGNC Symbol;Acc:HGNC:9801]	2566	0.18150880932807922	0.010062077	No
row_8	AKT1	AKT serine/threonine kinase 1 [Source:HGNC Symbol;Acc:HGNC:391]	3179	0.15810860693454742	4.798533E-4	No
row_9	CCL17	C-C motif chemokine ligand 17 [Source:HGNC Symbol;Acc:HGNC:10615]	3522	0.14773108065128326	-0.0026008107	No
row_10	GRK6	G protein-coupled receptor kinase 6 [Source:HGNC Symbol;Acc:HGNC:4545]	4123	0.13040851056575775	-0.012937324	No
row_11	CCR3	C-C motif chemokine receptor 3 [Source:HGNC Symbol;Acc:HGNC:1604]	4418	0.12348493933677673	-0.015720122	No
row_12	BCAR1	BCAR1 scaffold protein, Cas family member [Source:HGNC Symbol;Acc:HGNC:971]	4546	0.12059327214956284	-0.0143465	No
row_13	SHC1	SHC adaptor protein 1 [Source:HGNC Symbol;Acc:HGNC:10840]	5181	0.10786847770214081	-0.02641506	No
row_14	NFKBIB	NFKB inhibitor beta [Source:HGNC Symbol;Acc:HGNC:7798]	5484	0.10220309346914291	-0.030217366	No
row_15	RELA	RELA proto-oncogene, NF-kB subunit [Source:HGNC Symbol;Acc:HGNC:9955]	6022	0.09321737289428711	-0.040368527	No
row_16	GNG13	G protein subunit gamma 13 [Source:HGNC Symbol;Acc:HGNC:14131]	6126	0.0914912074804306	-0.039496265	No
row_17	PLCB3	phospholipase C beta 3 [Source:HGNC Symbol;Acc:HGNC:9056]	6249	0.08947235345840454	-0.039186813	No
row_18	SHC2	SHC adaptor protein 2 [Source:HGNC Symbol;Acc:HGNC:29869]	6275	0.08908022195100784	-0.036413845	No
row_19	PRKACA	protein kinase cAMP-activated catalytic subunit alpha [Source:HGNC Symbol;Acc:HGNC:9380]	6303	0.0885985866189003	-0.033710424	No
row_20	CXCL16	C-X-C motif chemokine ligand 16 [Source:HGNC Symbol;Acc:HGNC:16642]	6347	0.08808155357837677	-0.03143564	No
row_21	PTK2	protein tyrosine kinase 2 [Source:HGNC Symbol;Acc:HGNC:9611]	6431	0.08689182251691818	-0.030228496	No
row_22	GNB1	G protein subunit beta 1 [Source:HGNC Symbol;Acc:HGNC:4396]	7596	0.07168930023908615	-0.057225235	No
row_23	NFKBIA	NFKB inhibitor alpha [Source:HGNC Symbol;Acc:HGNC:7797]	7696	0.07056746631860733	-0.057052147	No
row_24	GRK1	G protein-coupled receptor kinase 1 [Source:HGNC Symbol;Acc:HGNC:10013]	7728	0.07030759006738663	-0.055151477	No
row_25	GNG7	G protein subunit gamma 7 [Source:HGNC Symbol;Acc:HGNC:4410]	7890	0.0684945359826088	-0.056642	No
row_26	PXN	paxillin [Source:HGNC Symbol;Acc:HGNC:9718]	8446	0.06286221742630005	-0.068415694	No
row_27	CCL28	C-C motif chemokine ligand 28 [Source:HGNC Symbol;Acc:HGNC:17700]	8536	0.06207844614982605	-0.06831221	No
row_28	RAF1	Raf-1 proto-oncogene, serine/threonine kinase [Source:HGNC Symbol;Acc:HGNC:9829]	8635	0.06099795550107956	-0.06848008	No
row_29	PIK3R3	phosphoinositide-3-kinase regulatory subunit 3 [Source:HGNC Symbol;Acc:HGNC:8981]	9028	0.05709083378314972	-0.07630986	No
row_30	GNG8	G protein subunit gamma 8 [Source:HGNC Symbol;Acc:HGNC:19664]	9194	0.05562358349561691	-0.078395545	No
row_31	IKBKG	inhibitor of nuclear factor kappa B kinase regulatory subunit gamma [Source:HGNC Symbol;Acc:HGNC:5961]	9304	0.05466580018401146	-0.07908701	No
row_32	GNG3	G protein subunit gamma 3 [Source:HGNC Symbol;Acc:HGNC:4405]	9317	0.0545540489256382	-0.077304214	No
row_33	AKT2	AKT serine/threonine kinase 2 [Source:HGNC Symbol;Acc:HGNC:392]	10579	0.04431247338652611	-0.10782802	No
row_34	PPBP	pro-platelet basic protein [Source:HGNC Symbol;Acc:HGNC:9240]	10823	0.04231445491313934	-0.1124165	No
row_35	GNG11	G protein subunit gamma 11 [Source:HGNC Symbol;Acc:HGNC:4403]	11239	0.03904402628540993	-0.12152516	No
row_36	GNAI1	G protein subunit alpha i1 [Source:HGNC Symbol;Acc:HGNC:4384]	11243	0.03897460550069809	-0.12010909	No
row_37	RHOA	ras homolog family member A [Source:HGNC Symbol;Acc:HGNC:667]	11437	0.037469200789928436	-0.12360554	No
row_38	GRK7	G protein-coupled receptor kinase 7 [Source:HGNC Symbol;Acc:HGNC:17031]	11734	0.0351702906191349	-0.1298219	No
row_39	PARD3	par-3 family cell polarity regulator [Source:HGNC Symbol;Acc:HGNC:16051]	11922	0.03371463716030121	-0.13330883	No
row_40	GSK3A	glycogen synthase kinase 3 alpha [Source:HGNC Symbol;Acc:HGNC:4616]	12040	0.03291242942214012	-0.13503787	No
row_41	CX3CL1	C-X3-C motif chemokine ligand 1 [Source:HGNC Symbol;Acc:HGNC:10647]	12417	0.030039221048355103	-0.14349489	No
row_42	PF4	platelet factor 4 [Source:HGNC Symbol;Acc:HGNC:8861]	13825	0.020391402766108513	-0.17866544	No
row_43	CXCL14	C-X-C motif chemokine ligand 14 [Source:HGNC Symbol;Acc:HGNC:10640]	14753	0.014702155254781246	-0.20178899	No
row_44	ADCY2	adenylate cyclase 2 [Source:HGNC Symbol;Acc:HGNC:233]	14873	0.01387862954288721	-0.20429811	No
row_45	SHC3	SHC adaptor protein 3 [Source:HGNC Symbol;Acc:HGNC:18181]	14963	0.013311262242496014	-0.2060624	No
row_46	GNAI2	G protein subunit alpha i2 [Source:HGNC Symbol;Acc:HGNC:4385]	15695	0.008832217194139957	-0.22440259	No
row_47	ARRB1	arrestin beta 1 [Source:HGNC Symbol;Acc:HGNC:711]	15942	0.007297709584236145	-0.23040886	No
row_48	GRK4	G protein-coupled receptor kinase 4 [Source:HGNC Symbol;Acc:HGNC:4543]	16680	0.003052301239222288	-0.24912372	No
row_49	ARRB2	arrestin beta 2 [Source:HGNC Symbol;Acc:HGNC:712]	16701	0.002892679302021861	-0.24952398	No
row_50	GNGT1	G protein subunit gamma transducin 1 [Source:HGNC Symbol;Acc:HGNC:4411]	17415	-0.0014573278604075313	-0.2676867	No
row_51	XCL1	X-C motif chemokine ligand 1 [Source:HGNC Symbol;Acc:HGNC:10645]	17667	-0.0028892741538584232	-0.27398956	No
row_52	GNG12	G protein subunit gamma 12 [Source:HGNC Symbol;Acc:HGNC:19663]	17711	-0.00319652259349823	-0.27496585	No
row_53	CCL27	C-C motif chemokine ligand 27 [Source:HGNC Symbol;Acc:HGNC:10626]	18208	-0.006066114641726017	-0.28740728	No
row_54	PRKCD	protein kinase C delta [Source:HGNC Symbol;Acc:HGNC:9399]	18388	-0.00715079577639699	-0.2917072	No
row_55	CRK	CRK proto-oncogene, adaptor protein [Source:HGNC Symbol;Acc:HGNC:2362]	18444	-0.007408364675939083	-0.29282883	No
row_56	CX3CR1	C-X3-C motif chemokine receptor 1 [Source:HGNC Symbol;Acc:HGNC:2558]	18890	-0.010237251408398151	-0.30380732	No
row_57	CSK	C-terminal Src kinase [Source:HGNC Symbol;Acc:HGNC:2444]	19694	-0.014840657822787762	-0.32375714	No
row_58	GNB5	G protein subunit beta 5 [Source:HGNC Symbol;Acc:HGNC:4401]	19805	-0.015531551092863083	-0.32597297	No
row_59	CCL22	C-C motif chemokine ligand 22 [Source:HGNC Symbol;Acc:HGNC:10621]	20341	-0.01864783652126789	-0.33892906	No
row_60	RAP1A	RAP1A, member of RAS oncogene family [Source:HGNC Symbol;Acc:HGNC:9855]	20560	-0.020078251138329506	-0.34373036	No
row_61	IKBKB	inhibitor of nuclear factor kappa B kinase subunit beta [Source:HGNC Symbol;Acc:HGNC:5960]	21393	-0.02522137388586998	-0.3640236	No
row_62	WASL	WASP like actin nucleation promoting factor [Source:HGNC Symbol;Acc:HGNC:12735]	22111	-0.029476473107933998	-0.38121536	No
row_63	ADCY9	adenylate cyclase 9 [Source:HGNC Symbol;Acc:HGNC:240]	22247	-0.030296100303530693	-0.38350454	No
row_64	CXCL2	C-X-C motif chemokine ligand 2 [Source:HGNC Symbol;Acc:HGNC:4603]	22636	-0.0327332504093647	-0.392165	No
row_65	CCL13	C-C motif chemokine ligand 13 [Source:HGNC Symbol;Acc:HGNC:10611]	22728	-0.03342858701944351	-0.3932099	No
row_66	CCL7	C-C motif chemokine ligand 7 [Source:HGNC Symbol;Acc:HGNC:10634]	23180	-0.03652173653244972	-0.40333506	No
row_67	GNGT2	G protein subunit gamma transducin 2 [Source:HGNC Symbol;Acc:HGNC:4412]	23834	-0.04070039466023445	-0.41846162	No
row_68	RAC2	Rac family small GTPase 2 [Source:HGNC Symbol;Acc:HGNC:9802]	24228	-0.043181587010622025	-0.4268497	No
row_69	SHC4	SHC adaptor protein 4 [Source:HGNC Symbol;Acc:HGNC:16743]	24342	-0.04401199147105217	-0.42805138	No
row_70	CCL1	C-C motif chemokine ligand 1 [Source:HGNC Symbol;Acc:HGNC:10609]	24386	-0.04430875927209854	-0.4274531	No
row_71	CCL11	C-C motif chemokine ligand 11 [Source:HGNC Symbol;Acc:HGNC:10610]	24418	-0.04462640732526779	-0.42653602	No
row_72	VAV2	vav guanine nucleotide exchange factor 2 [Source:HGNC Symbol;Acc:HGNC:12658]	24578	-0.04567394405603409	-0.42884946	No
row_73	ADCY1	adenylate cyclase 1 [Source:HGNC Symbol;Acc:HGNC:232]	24582	-0.04572054743766785	-0.42717505	No
row_74	CCR10	C-C motif chemokine receptor 10 [Source:HGNC Symbol;Acc:HGNC:4474]	24820	-0.047380752861499786	-0.43141615	No
row_75	GNG10	G protein subunit gamma 10 [Source:HGNC Symbol;Acc:HGNC:4402]	25664	-0.053375206887722015	-0.45091215	No
row_76	PPBPP1	pro-platelet basic protein pseudogene 1 [Source:HGNC Symbol;Acc:HGNC:9241]	25765	-0.05397142469882965	-0.45140025	No
row_77	CCL26	C-C motif chemokine ligand 26 [Source:HGNC Symbol;Acc:HGNC:10625]	26486	-0.05933995917439461	-0.46752492	No
row_78	PF4V1	platelet factor 4 variant 1 [Source:HGNC Symbol;Acc:HGNC:8862]	26985	-0.0632353350520134	-0.47782785	No
row_79	GRK2	G protein-coupled receptor kinase 2 [Source:HGNC Symbol;Acc:HGNC:289]	27682	-0.06855993717908859	-0.49298614	No
row_80	PLCB4	phospholipase C beta 4 [Source:HGNC Symbol;Acc:HGNC:9059]	27781	-0.0693199411034584	-0.49283528	No
row_81	XCL2	X-C motif chemokine ligand 2 [Source:HGNC Symbol;Acc:HGNC:10646]	27801	-0.06949862837791443	-0.490659	No
row_82	ADCY8	adenylate cyclase 8 [Source:HGNC Symbol;Acc:HGNC:239]	27849	-0.06989569962024689	-0.48918292	No
row_83	LYN	LYN proto-oncogene, Src family tyrosine kinase [Source:HGNC Symbol;Acc:HGNC:6735]	28456	-0.07508499175310135	-0.50179166	No
row_84	CCL19	C-C motif chemokine ligand 19 [Source:HGNC Symbol;Acc:HGNC:10617]	28473	-0.07516466826200485	-0.49932167	No
row_85	CXCL1	C-X-C motif chemokine ligand 1 [Source:HGNC Symbol;Acc:HGNC:4602]	28932	-0.0791306272149086	-0.50799376	No
row_86	CCL15	C-C motif chemokine ligand 15 [Source:HGNC Symbol;Acc:HGNC:10613]	28986	-0.07964596897363663	-0.5062976	No
row_87	VAV3	vav guanine nucleotide exchange factor 3 [Source:HGNC Symbol;Acc:HGNC:12659]	29000	-0.07978895306587219	-0.50357383	No
row_88	PAK1	p21 (RAC1) activated kinase 1 [Source:HGNC Symbol;Acc:HGNC:8590]	29530	-0.08480002731084824	-0.51384294	No
row_89	BRAF	B-Raf proto-oncogene, serine/threonine kinase [Source:HGNC Symbol;Acc:HGNC:1097]	29630	-0.08583855628967285	-0.513085	No
row_90	ADCY6	adenylate cyclase 6 [Source:HGNC Symbol;Acc:HGNC:237]	29658	-0.08610022068023682	-0.51047724	No
row_91	GNAI3	G protein subunit alpha i3 [Source:HGNC Symbol;Acc:HGNC:4387]	30483	-0.09475337713956833	-0.52790296	No
row_92	ADCY4	adenylate cyclase 4 [Source:HGNC Symbol;Acc:HGNC:235]	30750	-0.09762459993362427	-0.5309608	No
row_93	RASGRP2	RAS guanyl releasing protein 2 [Source:HGNC Symbol;Acc:HGNC:9879]	30829	-0.09847261756658554	-0.5291823	No
row_94	CXCL3	C-X-C motif chemokine ligand 3 [Source:HGNC Symbol;Acc:HGNC:4604]	31096	-0.10159824043512344	-0.5320879	No
row_95	CCL14	C-C motif chemokine ligand 14 [Source:HGNC Symbol;Acc:HGNC:10612]	31273	-0.10367906838655472	-0.5326142	Yes
row_96	CXCL11	C-X-C motif chemokine ligand 11 [Source:HGNC Symbol;Acc:HGNC:10638]	31326	-0.10430050641298294	-0.5299482	Yes
row_97	CCL23	C-C motif chemokine ligand 23 [Source:HGNC Symbol;Acc:HGNC:10622]	31536	-0.10692937672138214	-0.53119314	Yes
row_98	CCL3L3	C-C motif chemokine ligand 3 like 3 [Source:HGNC Symbol;Acc:HGNC:30554]	31590	-0.1077498123049736	-0.52842057	Yes
row_99	CCL16	C-C motif chemokine ligand 16 [Source:HGNC Symbol;Acc:HGNC:10614]	31612	-0.1079874187707901	-0.5248212	Yes
row_100	ELMO1	engulfment and cell motility 1 [Source:HGNC Symbol;Acc:HGNC:16286]	31667	-0.10867799818515778	-0.5220387	Yes
row_101	CXCR3	C-X-C motif chemokine receptor 3 [Source:HGNC Symbol;Acc:HGNC:4540]	31733	-0.1095040887594223	-0.51950556	Yes
row_102	CXCL8	C-X-C motif chemokine ligand 8 [Source:HGNC Symbol;Acc:HGNC:6025]	31746	-0.10963733494281769	-0.5156131	Yes
row_103	PIK3CD	phosphatidylinositol-4,5-bisphosphate 3-kinase catalytic subunit delta [Source:HGNC Symbol;Acc:HGNC:8977]	31859	-0.11122743040323257	-0.5142149	Yes
row_104	CCL2	C-C motif chemokine ligand 2 [Source:HGNC Symbol;Acc:HGNC:10618]	31950	-0.11237587779760361	-0.51221055	Yes
row_105	CCL21	C-C motif chemokine ligand 21 [Source:HGNC Symbol;Acc:HGNC:10620]	32114	-0.11450232565402985	-0.5119901	Yes
row_106	GNG4	G protein subunit gamma 4 [Source:HGNC Symbol;Acc:HGNC:4407]	32126	-0.11461324989795685	-0.50788146	Yes
row_107	PRKACG	protein kinase cAMP-activated catalytic subunit gamma [Source:HGNC Symbol;Acc:HGNC:9382]	33040	-0.12862473726272583	-0.5262841	Yes
row_108	CCL4L2	C-C motif chemokine ligand 4 like 2 [Source:HGNC Symbol;Acc:HGNC:24066]	33115	-0.12971428036689758	-0.5232069	Yes
row_109	CCL5	C-C motif chemokine ligand 5 [Source:HGNC Symbol;Acc:HGNC:10632]	33180	-0.13072417676448822	-0.5198355	Yes
row_110	GNB3	G protein subunit beta 3 [Source:HGNC Symbol;Acc:HGNC:4400]	33262	-0.13211295008659363	-0.5168452	Yes
row_111	CCL20	C-C motif chemokine ligand 20 [Source:HGNC Symbol;Acc:HGNC:10619]	33317	-0.13316746056079865	-0.51312476	Yes
row_112	CXCL6	C-X-C motif chemokine ligand 6 [Source:HGNC Symbol;Acc:HGNC:10643]	33379	-0.13427606225013733	-0.5095406	Yes
row_113	CCR7	C-C motif chemokine receptor 7 [Source:HGNC Symbol;Acc:HGNC:1608]	33392	-0.1345224529504776	-0.50469506	Yes
row_114	CXCR5	C-X-C motif chemokine receptor 5 [Source:HGNC Symbol;Acc:HGNC:1060]	33556	-0.1371982842683792	-0.50360537	Yes
row_115	MAPK1	mitogen-activated protein kinase 1 [Source:HGNC Symbol;Acc:HGNC:6871]	33636	-0.13853877782821655	-0.50031793	Yes
row_116	PLCB2	phospholipase C beta 2 [Source:HGNC Symbol;Acc:HGNC:9055]	33768	-0.14099235832691193	-0.4982652	Yes
row_117	CXCL13	C-X-C motif chemokine ligand 13 [Source:HGNC Symbol;Acc:HGNC:10639]	34100	-0.14729446172714233	-0.5010815	Yes
row_118	CCL8	C-C motif chemokine ligand 8 [Source:HGNC Symbol;Acc:HGNC:10635]	34171	-0.1487008035182953	-0.49717492	Yes
row_119	STAT3	signal transducer and activator of transcription 3 [Source:HGNC Symbol;Acc:HGNC:11364]	34312	-0.15130023658275604	-0.49495742	Yes
row_120	CRKL	CRK like proto-oncogene, adaptor protein [Source:HGNC Symbol;Acc:HGNC:2363]	34421	-0.15368691086769104	-0.49183083	Yes
row_121	CCR9	C-C motif chemokine receptor 9 [Source:HGNC Symbol;Acc:HGNC:1610]	34438	-0.15404264628887177	-0.4863398	Yes
row_122	JAK3	Janus kinase 3 [Source:HGNC Symbol;Acc:HGNC:6193]	34533	-0.15546640753746033	-0.48278734	Yes
row_123	NRAS	NRAS proto-oncogene, GTPase [Source:HGNC Symbol;Acc:HGNC:7989]	34553	-0.1559722125530243	-0.4772991	Yes
row_124	RAP1B	RAP1B, member of RAS oncogene family [Source:HGNC Symbol;Acc:HGNC:9857]	34571	-0.15642383694648743	-0.47174245	Yes
row_125	SOS2	SOS Ras/Rho guanine nucleotide exchange factor 2 [Source:HGNC Symbol;Acc:HGNC:11188]	34598	-0.15690839290618896	-0.46639723	Yes
row_126	CCL3	C-C motif chemokine ligand 3 [Source:HGNC Symbol;Acc:HGNC:10627]	34673	-0.15889441967010498	-0.46220243	Yes
row_127	CXCL5	C-X-C motif chemokine ligand 5 [Source:HGNC Symbol;Acc:HGNC:10642]	34783	-0.16163700819015503	-0.4587969	Yes
row_128	PIK3R1	phosphoinositide-3-kinase regulatory subunit 1 [Source:HGNC Symbol;Acc:HGNC:8979]	34788	-0.16173556447029114	-0.45270464	Yes
row_129	TIAM2	TIAM Rac1 associated GEF 2 [Source:HGNC Symbol;Acc:HGNC:11806]	34809	-0.16225950419902802	-0.44700113	Yes
row_130	VAV1	vav guanine nucleotide exchange factor 1 [Source:HGNC Symbol;Acc:HGNC:12657]	34853	-0.16317467391490936	-0.4418503	Yes
row_131	PIK3CB	phosphatidylinositol-4,5-bisphosphate 3-kinase catalytic subunit beta [Source:HGNC Symbol;Acc:HGNC:8976]	34871	-0.16352921724319458	-0.4360215	Yes
row_132	CCL25	C-C motif chemokine ligand 25 [Source:HGNC Symbol;Acc:HGNC:10624]	35008	-0.16640478372573853	-0.4331233	Yes
row_133	CXCL10	C-X-C motif chemokine ligand 10 [Source:HGNC Symbol;Acc:HGNC:10637]	35086	-0.16826122999191284	-0.4286464	Yes
row_134	CXCR1	C-X-C motif chemokine receptor 1 [Source:HGNC Symbol;Acc:HGNC:6026]	35184	-0.17079350352287292	-0.42458352	Yes
row_135	MAP2K1	mitogen-activated protein kinase kinase 1 [Source:HGNC Symbol;Acc:HGNC:6840]	35210	-0.17144371569156647	-0.41865605	Yes
row_136	TIAM1	TIAM Rac1 associated GEF 1 [Source:HGNC Symbol;Acc:HGNC:11805]	35341	-0.17513398826122284	-0.41527018	Yes
row_137	STAT2	signal transducer and activator of transcription 2 [Source:HGNC Symbol;Acc:HGNC:11363]	35536	-0.1802310049533844	-0.41332442	Yes
row_138	ADCY5	adenylate cyclase 5 [Source:HGNC Symbol;Acc:HGNC:236]	35664	-0.18362198770046234	-0.40953678	Yes
row_139	FOXO3	forkhead box O3 [Source:HGNC Symbol;Acc:HGNC:3821]	35897	-0.1905721127986908	-0.40816593	Yes
row_140	CXCL12	C-X-C motif chemokine ligand 12 [Source:HGNC Symbol;Acc:HGNC:10672]	35899	-0.19065029919147491	-0.40088958	Yes
row_141	WAS	WASP actin nucleation promoting factor [Source:HGNC Symbol;Acc:HGNC:12731]	36061	-0.19585026800632477	-0.3975024	Yes
row_142	ADCY7	adenylate cyclase 7 [Source:HGNC Symbol;Acc:HGNC:238]	36103	-0.19708706438541412	-0.3910016	Yes
row_143	ADCY3	adenylate cyclase 3 [Source:HGNC Symbol;Acc:HGNC:234]	36213	-0.20091545581817627	-0.3860917	Yes
row_144	NFKB1	nuclear factor kappa B subunit 1 [Source:HGNC Symbol;Acc:HGNC:7794]	36367	-0.20678311586380005	-0.38208136	Yes
row_145	FGR	FGR proto-oncogene, Src family tyrosine kinase [Source:HGNC Symbol;Acc:HGNC:3697]	36382	-0.2073732167482376	-0.3744967	Yes
row_146	PLCB1	phospholipase C beta 1 [Source:HGNC Symbol;Acc:HGNC:15917]	36397	-0.20776835083961487	-0.36689693	Yes
row_147	HCK	HCK proto-oncogene, Src family tyrosine kinase [Source:HGNC Symbol;Acc:HGNC:4840]	36406	-0.2080274373292923	-0.3591339	Yes
row_148	GRB2	growth factor receptor bound protein 2 [Source:HGNC Symbol;Acc:HGNC:4566]	36516	-0.2118251621723175	-0.35380617	Yes
row_149	GRK3	G protein-coupled receptor kinase 3 [Source:HGNC Symbol;Acc:HGNC:290]	36549	-0.2129739373922348	-0.34646693	Yes
row_150	CXCR4	C-X-C motif chemokine receptor 4 [Source:HGNC Symbol;Acc:HGNC:2561]	36579	-0.2145393043756485	-0.3389911	Yes
row_151	CCR6	C-C motif chemokine receptor 6 [Source:HGNC Symbol;Acc:HGNC:1607]	36663	-0.21836841106414795	-0.3327484	Yes
row_152	CCL18	C-C motif chemokine ligand 18 [Source:HGNC Symbol;Acc:HGNC:10616]	36793	-0.22466067969799042	-0.3274401	Yes
row_153	CXCR2	C-X-C motif chemokine receptor 2 [Source:HGNC Symbol;Acc:HGNC:6027]	36832	-0.22680020332336426	-0.31972465	Yes
row_154	PRKACB	protein kinase cAMP-activated catalytic subunit beta [Source:HGNC Symbol;Acc:HGNC:9381]	36870	-0.22858098149299622	-0.31191543	Yes
row_155	CXCL9	C-X-C motif chemokine ligand 9 [Source:HGNC Symbol;Acc:HGNC:7098]	36887	-0.22952546179294586	-0.30353343	Yes
row_156	CCR8	C-C motif chemokine receptor 8 [Source:HGNC Symbol;Acc:HGNC:1609]	36930	-0.2315322309732437	-0.29573897	Yes
row_157	NCF1	neutrophil cytosolic factor 1 [Source:HGNC Symbol;Acc:HGNC:7660]	36975	-0.23426185548305511	-0.28789103	Yes
row_158	CCL4	C-C motif chemokine ligand 4 [Source:HGNC Symbol;Acc:HGNC:10630]	36977	-0.23434734344482422	-0.2789411	Yes
row_159	PTK2B	protein tyrosine kinase 2 beta [Source:HGNC Symbol;Acc:HGNC:9612]	37013	-0.23661154508590698	-0.2707732	Yes
row_160	XCR1	X-C motif chemokine receptor 1 [Source:HGNC Symbol;Acc:HGNC:1625]	37135	-0.24372071027755737	-0.26453048	Yes
row_161	STAT1	signal transducer and activator of transcription 1 [Source:HGNC Symbol;Acc:HGNC:11362]	37262	-0.25102394819259644	-0.25813583	Yes
row_162	CCR2	C-C motif chemokine receptor 2 [Source:HGNC Symbol;Acc:HGNC:1603]	37267	-0.2515997290611267	-0.24860176	Yes
row_163	CCR4	C-C motif chemokine receptor 4 [Source:HGNC Symbol;Acc:HGNC:1605]	37467	-0.26374906301498413	-0.24358502	Yes
row_164	CXCR6	C-X-C motif chemokine receptor 6 [Source:HGNC Symbol;Acc:HGNC:16647]	37475	-0.26429808139801025	-0.23364128	Yes
row_165	GNG2	G protein subunit gamma 2 [Source:HGNC Symbol;Acc:HGNC:4404]	37531	-0.2684877812862396	-0.22476357	Yes
row_166	PRKX	protein kinase X-linked [Source:HGNC Symbol;Acc:HGNC:9441]	37543	-0.269360214471817	-0.21472816	Yes
row_167	PIK3CA	phosphatidylinositol-4,5-bisphosphate 3-kinase catalytic subunit alpha [Source:HGNC Symbol;Acc:HGNC:8975]	37556	-0.270498663187027	-0.20467469	Yes
row_168	GSK3B	glycogen synthase kinase 3 beta [Source:HGNC Symbol;Acc:HGNC:4617]	37592	-0.27354249358177185	-0.19509235	Yes
row_169	KRAS	KRAS proto-oncogene, GTPase [Source:HGNC Symbol;Acc:HGNC:6407]	37629	-0.276660293340683	-0.18541615	Yes
row_170	CCL24	C-C motif chemokine ligand 24 [Source:HGNC Symbol;Acc:HGNC:10623]	37740	-0.28592294454574585	-0.17727603	Yes
row_171	STAT5B	signal transducer and activator of transcription 5B [Source:HGNC Symbol;Acc:HGNC:11367]	37756	-0.2867957055568695	-0.16667505	Yes
row_172	CHUK	component of inhibitor of nuclear factor kappa B kinase complex [Source:HGNC Symbol;Acc:HGNC:1974]	37762	-0.2870108187198639	-0.1558103	Yes
row_173	PRKCB	protein kinase C beta [Source:HGNC Symbol;Acc:HGNC:9395]	37822	-0.2930178642272949	-0.14609529	Yes
row_174	CCR1	C-C motif chemokine receptor 1 [Source:HGNC Symbol;Acc:HGNC:1602]	37830	-0.293871134519577	-0.13501891	Yes
row_175	GRK5	G protein-coupled receptor kinase 5 [Source:HGNC Symbol;Acc:HGNC:4544]	37885	-0.3004419207572937	-0.1248918	Yes
row_176	PREX1	phosphatidylinositol-3,4,5-trisphosphate dependent Rac exchange factor 1 [Source:HGNC Symbol;Acc:HGNC:32594]	37940	-0.3088366389274597	-0.114443175	Yes
row_177	CCR5	C-C motif chemokine receptor 5 [Source:HGNC Symbol;Acc:HGNC:1606]	37948	-0.3094704747200012	-0.10276934	Yes
row_178	PIK3R5	phosphoinositide-3-kinase regulatory subunit 5 [Source:HGNC Symbol;Acc:HGNC:30035]	37956	-0.31022217869758606	-0.09106671	Yes
row_179	ITK	IL2 inducible T cell kinase [Source:HGNC Symbol;Acc:HGNC:6171]	38024	-0.32043221592903137	-0.080506146	Yes
row_180	SOS1	SOS Ras/Rac guanine nucleotide exchange factor 1 [Source:HGNC Symbol;Acc:HGNC:11187]	38132	-0.34104785323143005	-0.07017809	Yes
row_181	DOCK2	dedicator of cytokinesis 2 [Source:HGNC Symbol;Acc:HGNC:2988]	38142	-0.34492334723472595	-0.05719751	Yes
row_182	GNB4	G protein subunit beta 4 [Source:HGNC Symbol;Acc:HGNC:20731]	38158	-0.3483900725841522	-0.04423747	Yes
row_183	AKT3	AKT serine/threonine kinase 3 [Source:HGNC Symbol;Acc:HGNC:393]	38196	-0.3620312213897705	-0.03131711	Yes
row_184	ROCK2	Rho associated coiled-coil containing protein kinase 2 [Source:HGNC Symbol;Acc:HGNC:10252]	38215	-0.37028229236602783	-0.017595252	Yes
row_185	JAK2	Janus kinase 2 [Source:HGNC Symbol;Acc:HGNC:6192]	38251	-0.3839150369167328	-0.003785643	Yes
row_186	ROCK1	Rho associated coiled-coil containing protein kinase 1 [Source:HGNC Symbol;Acc:HGNC:10251]	38260	-0.3869672417640686	0.0108307665	Yes
row_187	PIK3CG	phosphatidylinositol-4,5-bisphosphate 3-kinase catalytic subunit gamma [Source:HGNC Symbol;Acc:HGNC:8978]	38302	-0.4257264733314514	0.026088439	Yes
