# Supplementary material for: Simultaneous Presentation of Multiple Myeloma and Lung Cancer: Case Report and Gene Bioinformatics Analysis
Source: Front Oncol. 2022 Jun 13;12:859735. doi: 10.3389/fonc.2022.859735 (PMC9235397; doi:10.3389/fonc.2022.859735)
Supplement: Supplementary file 1 [file DataSheet_1.zip › The bioinformatic analysis of MM and lung cancer supplementary materials/Enrichment analysis/MECR/GSEA_4.1.0/LUAD TCGA/KEGG.Gsea.1639041756227/KEGG_CITRATE_CYCLE_TCA_CYCLE.tsv]

NAME	SYMBOL	TITLE	RANK IN GENE LIST	RANK METRIC SCORE	RUNNING ES	CORE ENRICHMENT
row_0	SDHB	succinate dehydrogenase complex iron sulfur subunit B [Source:HGNC Symbol;Acc:HGNC:10681]	443	0.3266822099685669	0.06834474	Yes
row_1	IDH3G	isocitrate dehydrogenase (NAD(+)) 3 non-catalytic subunit gamma [Source:HGNC Symbol;Acc:HGNC:5386]	1193	0.2554444670677185	0.111539766	Yes
row_2	MDH2	malate dehydrogenase 2 [Source:HGNC Symbol;Acc:HGNC:6971]	1614	0.2273610532283783	0.15626329	Yes
row_3	PC	pyruvate carboxylase [Source:HGNC Symbol;Acc:HGNC:8636]	1784	0.218118816614151	0.2051222	Yes
row_4	SDHC	succinate dehydrogenase complex subunit C [Source:HGNC Symbol;Acc:HGNC:10682]	2041	0.2040640115737915	0.24834155	Yes
row_5	FH	fumarate hydratase [Source:HGNC Symbol;Acc:HGNC:3700]	2055	0.2034560739994049	0.29759702	Yes
row_6	SUCLG1	succinate-CoA ligase GDP/ADP-forming subunit alpha [Source:HGNC Symbol;Acc:HGNC:11449]	2765	0.1731133759021759	0.3217443	Yes
row_7	SUCLG2	succinate-CoA ligase GDP-forming subunit beta [Source:HGNC Symbol;Acc:HGNC:11450]	3409	0.15108831226825714	0.34220332	Yes
row_8	PDHB	pyruvate dehydrogenase E1 subunit beta [Source:HGNC Symbol;Acc:HGNC:8808]	3452	0.14980684220790863	0.37764534	Yes
row_9	IDH3B	isocitrate dehydrogenase (NAD(+)) 3 non-catalytic subunit beta [Source:HGNC Symbol;Acc:HGNC:5385]	3459	0.14961594343185425	0.41395706	Yes
row_10	MDH1	malate dehydrogenase 1 [Source:HGNC Symbol;Acc:HGNC:6970]	3847	0.1382026970386505	0.43779075	Yes
row_11	SDHA	succinate dehydrogenase complex flavoprotein subunit A [Source:HGNC Symbol;Acc:HGNC:10680]	4074	0.13156338036060333	0.46410373	Yes
row_12	PCK2	phosphoenolpyruvate carboxykinase 2, mitochondrial [Source:HGNC Symbol;Acc:HGNC:8725]	4563	0.12028121203184128	0.48099917	Yes
row_13	PDHA1	pyruvate dehydrogenase E1 subunit alpha 1 [Source:HGNC Symbol;Acc:HGNC:8806]	5654	0.0993528887629509	0.47747314	Yes
row_14	SDHD	succinate dehydrogenase complex subunit D [Source:HGNC Symbol;Acc:HGNC:10683]	5864	0.09595603495836258	0.49554053	Yes
row_15	IDH2	isocitrate dehydrogenase (NADP(+)) 2 [Source:HGNC Symbol;Acc:HGNC:5383]	5934	0.09480121731758118	0.51688945	Yes
row_16	IDH1	isocitrate dehydrogenase (NADP(+)) 1 [Source:HGNC Symbol;Acc:HGNC:5382]	7478	0.07343561202287674	0.49551812	No
row_17	OGDHL	oxoglutarate dehydrogenase L [Source:HGNC Symbol;Acc:HGNC:25590]	7891	0.06847920268774033	0.5017225	No
row_18	OGDH	oxoglutarate dehydrogenase [Source:HGNC Symbol;Acc:HGNC:8124]	8661	0.06074128299951553	0.49695548	No
row_19	ACO2	aconitase 2 [Source:HGNC Symbol;Acc:HGNC:118]	10882	0.041893891990184784	0.45066726	No
row_20	SUCLG2P2	SUCLG2 pseudogene 2 [Source:HGNC Symbol;Acc:HGNC:43997]	17588	-0.0024303216487169266	0.2806185	No
row_21	DLST	dihydrolipoamide S-succinyltransferase [Source:HGNC Symbol;Acc:HGNC:2911]	19838	-0.015758803114295006	0.22722258	No
row_22	PDHA2	pyruvate dehydrogenase E1 subunit alpha 2 [Source:HGNC Symbol;Acc:HGNC:8807]	20512	-0.01980677805840969	0.21492215	No
row_23	DLD	dihydrolipoamide dehydrogenase [Source:HGNC Symbol;Acc:HGNC:2898]	25309	-0.050827447324991226	0.10525245	No
row_24	DLAT	dihydrolipoamide S-acetyltransferase [Source:HGNC Symbol;Acc:HGNC:2896]	25670	-0.05340409651398659	0.10910616	No
row_25	SUCLA2	succinate-CoA ligase ADP-forming subunit beta [Source:HGNC Symbol;Acc:HGNC:11448]	30414	-0.09404672682285309	0.011318711	No
row_26	PCK1	phosphoenolpyruvate carboxykinase 1 [Source:HGNC Symbol;Acc:HGNC:8724]	32207	-0.1157422885298729	-0.0060786586	No
row_27	ACO1	aconitase 1 [Source:HGNC Symbol;Acc:HGNC:117]	34008	-0.1454162746667862	-0.01644748	No
row_28	CS	citrate synthase [Source:HGNC Symbol;Acc:HGNC:2422]	34962	-0.1653553545475006	-4.0074694E-4	No
row_29	ACLY	ATP citrate lyase [Source:HGNC Symbol;Acc:HGNC:115]	35619	-0.18252575397491455	0.027389357	No
row_30	IDH3A	isocitrate dehydrogenase (NAD(+)) 3 catalytic subunit alpha [Source:HGNC Symbol;Acc:HGNC:5384]	37600	-0.2742951214313507	0.043849926	No
