# Supplementary material for: Simultaneous Presentation of Multiple Myeloma and Lung Cancer: Case Report and Gene Bioinformatics Analysis
Source: Front Oncol. 2022 Jun 13;12:859735. doi: 10.3389/fonc.2022.859735 (PMC9235397; doi:10.3389/fonc.2022.859735)
Supplement: Supplementary file 1 [file DataSheet_1.zip › The bioinformatic analysis of MM and lung cancer supplementary materials/Enrichment analysis/MECR/GSEA_4.1.0/LUAD TCGA/KEGG.Gsea.1639041756227/KEGG_CYTOKINE_CYTOKINE_RECEPTOR_INTERACTION.tsv]

NAME	SYMBOL	TITLE	RANK IN GENE LIST	RANK METRIC SCORE	RUNNING ES	CORE ENRICHMENT
row_0	VEGFB	vascular endothelial growth factor B [Source:HGNC Symbol;Acc:HGNC:12681]	586	0.30889052152633667	-0.0053879805	No
row_1	TNFRSF12A	TNF receptor superfamily member 12A [Source:HGNC Symbol;Acc:HGNC:18152]	617	0.3058479130268097	0.0033638466	No
row_2	CTF1	cardiotrophin 1 [Source:HGNC Symbol;Acc:HGNC:2499]	1519	0.23361043632030487	-0.012431831	No
row_3	GDF5	growth differentiation factor 5 [Source:HGNC Symbol;Acc:HGNC:4220]	2574	0.18108399212360382	-0.033779506	No
row_4	IL11RA	interleukin 11 receptor subunit alpha [Source:HGNC Symbol;Acc:HGNC:5967]	2627	0.17894896864891052	-0.029540794	No
row_5	IFNGR2	interferon gamma receptor 2 [Source:HGNC Symbol;Acc:HGNC:5440]	2702	0.17558200657367706	-0.025970118	No
row_6	PDGFA	platelet derived growth factor subunit A [Source:HGNC Symbol;Acc:HGNC:8799]	2710	0.17517949640750885	-0.020696662	No
row_7	TNFSF9	TNF superfamily member 9 [Source:HGNC Symbol;Acc:HGNC:11939]	3134	0.15973787009716034	-0.026554126	No
row_8	CLCF1	cardiotrophin like cytokine factor 1 [Source:HGNC Symbol;Acc:HGNC:17412]	3362	0.15249478816986084	-0.02761912	No
row_9	CCL17	C-C motif chemokine ligand 17 [Source:HGNC Symbol;Acc:HGNC:10615]	3522	0.14773108065128326	-0.027091477	No
row_10	TNFSF12	TNF superfamily member 12 [Source:HGNC Symbol;Acc:HGNC:11927]	3649	0.14376361668109894	-0.025842471	No
row_11	EPOR	erythropoietin receptor [Source:HGNC Symbol;Acc:HGNC:3416]	3751	0.14077238738536835	-0.024046531	No
row_12	EGF	epidermal growth factor [Source:HGNC Symbol;Acc:HGNC:3229]	3795	0.13966163992881775	-0.020800268	No
row_13	TNFRSF14	TNF receptor superfamily member 14 [Source:HGNC Symbol;Acc:HGNC:11912]	4359	0.12496676295995712	-0.031324252	No
row_14	CCR3	C-C motif chemokine receptor 3 [Source:HGNC Symbol;Acc:HGNC:1604]	4418	0.12348493933677673	-0.028965535	No
row_15	IL10RB	interleukin 10 receptor subunit beta [Source:HGNC Symbol;Acc:HGNC:5965]	4583	0.11961362510919571	-0.029441088	No
row_16	MET	MET proto-oncogene, receptor tyrosine kinase [Source:HGNC Symbol;Acc:HGNC:7029]	4748	0.11593840271234512	-0.030031038	No
row_17	IL25	interleukin 25 [Source:HGNC Symbol;Acc:HGNC:13765]	5027	0.11071013659238815	-0.03370231	No
row_18	TNFRSF1A	TNF receptor superfamily member 1A [Source:HGNC Symbol;Acc:HGNC:11916]	5380	0.10405021160840988	-0.039475404	No
row_19	PDGFC	platelet derived growth factor C [Source:HGNC Symbol;Acc:HGNC:8801]	5463	0.10264082998037338	-0.038379923	No
row_20	TNFRSF18	TNF receptor superfamily member 18 [Source:HGNC Symbol;Acc:HGNC:11914]	5689	0.09870359301567078	-0.041068025	No
row_21	IFNA5	interferon alpha 5 [Source:HGNC Symbol;Acc:HGNC:5426]	6009	0.09349402785301208	-0.046324834	No
row_22	EPO	erythropoietin [Source:HGNC Symbol;Acc:HGNC:3415]	6062	0.09256096184253693	-0.044775054	No
row_23	IFNL3	interferon lambda 3 [Source:HGNC Symbol;Acc:HGNC:18365]	6168	0.09093090891838074	-0.044632893	No
row_24	LTBR	lymphotoxin beta receptor [Source:HGNC Symbol;Acc:HGNC:6718]	6244	0.08953817933797836	-0.043766033	No
row_25	CXCL16	C-X-C motif chemokine ligand 16 [Source:HGNC Symbol;Acc:HGNC:16642]	6347	0.08808155357837677	-0.04363576	No
row_26	IL20RB	interleukin 20 receptor subunit beta [Source:HGNC Symbol;Acc:HGNC:6004]	6391	0.08743444085121155	-0.04201513	No
row_27	TPO	thyroid peroxidase [Source:HGNC Symbol;Acc:HGNC:12015]	6966	0.0797351524233818	-0.054228622	No
row_28	IL4	interleukin 4 [Source:HGNC Symbol;Acc:HGNC:6014]	7378	0.07458015531301498	-0.0624295	No
row_29	AMHR2	anti-Mullerian hormone receptor type 2 [Source:HGNC Symbol;Acc:HGNC:465]	7688	0.07063668966293335	-0.06814176	No
row_30	IL3	interleukin 3 [Source:HGNC Symbol;Acc:HGNC:6011]	8074	0.066725954413414	-0.07592146	No
row_31	VEGFA	vascular endothelial growth factor A [Source:HGNC Symbol;Acc:HGNC:12680]	8089	0.06655721366405487	-0.074208215	No
row_32	IL6R	interleukin 6 receptor [Source:HGNC Symbol;Acc:HGNC:6019]	8091	0.06650721281766891	-0.0721637	No
row_33	IFNL2	interferon lambda 2 [Source:HGNC Symbol;Acc:HGNC:18364]	8127	0.06628209352493286	-0.07099665	No
row_34	TNFSF13	TNF superfamily member 13 [Source:HGNC Symbol;Acc:HGNC:11928]	8318	0.0641530230641365	-0.073864125	No
row_35	CCL28	C-C motif chemokine ligand 28 [Source:HGNC Symbol;Acc:HGNC:17700]	8536	0.06207844614982605	-0.07748742	No
row_36	IFNA16	interferon alpha 16 [Source:HGNC Symbol;Acc:HGNC:5421]	8538	0.06206432357430458	-0.07558119	No
row_37	IFNA7	interferon alpha 7 [Source:HGNC Symbol;Acc:HGNC:5428]	9153	0.056040406227111816	-0.08955628	No
row_38	IFNB1	interferon beta 1 [Source:HGNC Symbol;Acc:HGNC:5434]	9334	0.05445239320397377	-0.09246968	No
row_39	TNFRSF4	TNF receptor superfamily member 4 [Source:HGNC Symbol;Acc:HGNC:11918]	9567	0.052359066903591156	-0.09677952	No
row_40	EGFR	epidermal growth factor receptor [Source:HGNC Symbol;Acc:HGNC:3236]	9728	0.050832126289606094	-0.09929357	No
row_41	CSF2	colony stimulating factor 2 [Source:HGNC Symbol;Acc:HGNC:2434]	9888	0.04968114197254181	-0.10181785	No
row_42	AMH	anti-Mullerian hormone [Source:HGNC Symbol;Acc:HGNC:464]	10516	0.044756192713975906	-0.11647698	No
row_43	IFNL1	interferon lambda 1 [Source:HGNC Symbol;Acc:HGNC:18363]	10754	0.042990971356630325	-0.12120643	No
row_44	MPL	MPL proto-oncogene, thrombopoietin receptor [Source:HGNC Symbol;Acc:HGNC:7217]	10820	0.042329199612140656	-0.12155299	No
row_45	PPBP	pro-platelet basic protein [Source:HGNC Symbol;Acc:HGNC:9240]	10823	0.04231445491313934	-0.120287105	No
row_46	IFNLR1	interferon lambda receptor 1 [Source:HGNC Symbol;Acc:HGNC:18584]	11373	0.0380483940243721	-0.1331581	No
row_47	INHBC	inhibin subunit beta C [Source:HGNC Symbol;Acc:HGNC:6068]	11655	0.03576810657978058	-0.13923883	No
row_48	IFNA13	interferon alpha 13 [Source:HGNC Symbol;Acc:HGNC:5419]	11857	0.03425371274352074	-0.14331858	No
row_49	CRLF2	cytokine receptor like factor 2 [Source:HGNC Symbol;Acc:HGNC:14281]	12291	0.031009430065751076	-0.15343888	No
row_50	PRLR	prolactin receptor [Source:HGNC Symbol;Acc:HGNC:9446]	12366	0.030396718531847	-0.15438728	No
row_51	IL19	interleukin 19 [Source:HGNC Symbol;Acc:HGNC:5990]	12375	0.030327392742037773	-0.15364811	No
row_52	CX3CL1	C-X3-C motif chemokine ligand 1 [Source:HGNC Symbol;Acc:HGNC:10647]	12417	0.030039221048355103	-0.15376277	No
row_53	IL18	interleukin 18 [Source:HGNC Symbol;Acc:HGNC:5986]	12472	0.029592173174023628	-0.15422417	No
row_54	TNFSF15	TNF superfamily member 15 [Source:HGNC Symbol;Acc:HGNC:11931]	12776	0.027287786826491356	-0.1611321	No
row_55	TNFSF10	TNF superfamily member 10 [Source:HGNC Symbol;Acc:HGNC:11925]	13004	0.025671081617474556	-0.16614464	No
row_56	IFNA8	interferon alpha 8 [Source:HGNC Symbol;Acc:HGNC:5429]	13190	0.024392010644078255	-0.1701217	No
row_57	IL17B	interleukin 17B [Source:HGNC Symbol;Acc:HGNC:5982]	13347	0.023304408416152	-0.17339018	No
row_58	FLT3LG	fms related receptor tyrosine kinase 3 ligand [Source:HGNC Symbol;Acc:HGNC:3766]	13668	0.021343426778912544	-0.18091837	No
row_59	PF4	platelet factor 4 [Source:HGNC Symbol;Acc:HGNC:8861]	13825	0.020391402766108513	-0.18427752	No
row_60	IL22RA1	interleukin 22 receptor subunit alpha 1 [Source:HGNC Symbol;Acc:HGNC:13700]	14064	0.01902444288134575	-0.18977855	No
row_61	INHBB	inhibin subunit beta B [Source:HGNC Symbol;Acc:HGNC:6067]	14454	0.01642610691487789	-0.1992263	No
row_62	CXCL14	C-X-C motif chemokine ligand 14 [Source:HGNC Symbol;Acc:HGNC:10640]	14753	0.014702155254781246	-0.20639798	No
row_63	IL12B	interleukin 12B [Source:HGNC Symbol;Acc:HGNC:5970]	15071	0.012698358856141567	-0.21411844	No
row_64	CNTFR	ciliary neurotrophic factor receptor [Source:HGNC Symbol;Acc:HGNC:2170]	15115	0.012447183951735497	-0.21483187	No
row_65	BMPR1B	bone morphogenetic protein receptor type 1B [Source:HGNC Symbol;Acc:HGNC:1077]	15125	0.012385766953229904	-0.21467677	No
row_66	IL9	interleukin 9 [Source:HGNC Symbol;Acc:HGNC:6029]	15668	0.00900331325829029	-0.22827262	No
row_67	IFNAR1	interferon alpha and beta receptor subunit 1 [Source:HGNC Symbol;Acc:HGNC:5432]	15859	0.007799781393259764	-0.23289415	No
row_68	IFNA4	interferon alpha 4 [Source:HGNC Symbol;Acc:HGNC:5425]	16049	0.006699791178107262	-0.23752433	No
row_69	IFNE	interferon epsilon [Source:HGNC Symbol;Acc:HGNC:18163]	16104	0.0063357544131577015	-0.23870961	No
row_70	OSMR	oncostatin M receptor [Source:HGNC Symbol;Acc:HGNC:8507]	16481	0.004260533023625612	-0.2482032	No
row_71	TNFRSF10C	TNF receptor superfamily member 10c [Source:HGNC Symbol;Acc:HGNC:11906]	16656	0.0032183066941797733	-0.25255772	No
row_72	IFNA21	interferon alpha 21 [Source:HGNC Symbol;Acc:HGNC:5424]	16891	0.0018395736115053296	-0.25849125	No
row_73	CD40	CD40 molecule [Source:HGNC Symbol;Acc:HGNC:11919]	17012	0.0011880984529852867	-0.26152647	No
row_74	XCL1	X-C motif chemokine ligand 1 [Source:HGNC Symbol;Acc:HGNC:10645]	17667	-0.0028892741538584232	-0.27818	No
row_75	CCL27	C-C motif chemokine ligand 27 [Source:HGNC Symbol;Acc:HGNC:10626]	18208	-0.006066114641726017	-0.2918161	No
row_76	IFNA17	interferon alpha 17 [Source:HGNC Symbol;Acc:HGNC:5422]	18384	-0.007113517262041569	-0.29607496	No
row_77	CX3CR1	C-X3-C motif chemokine receptor 1 [Source:HGNC Symbol;Acc:HGNC:2558]	18890	-0.010237251408398151	-0.30868512	No
row_78	VEGFD	vascular endothelial growth factor D [Source:HGNC Symbol;Acc:HGNC:3708]	19101	-0.011400219053030014	-0.31370664	No
row_79	IL17RB	interleukin 17 receptor B [Source:HGNC Symbol;Acc:HGNC:18015]	19183	-0.011932961642742157	-0.31540892	No
row_80	ACVR1	activin A receptor type 1 [Source:HGNC Symbol;Acc:HGNC:171]	19508	-0.01373826153576374	-0.32327625	No
row_81	IFNA14	interferon alpha 14 [Source:HGNC Symbol;Acc:HGNC:5420]	19637	-0.014474200084805489	-0.32610273	No
row_82	IFNGR1	interferon gamma receptor 1 [Source:HGNC Symbol;Acc:HGNC:5439]	19762	-0.015299784950911999	-0.3288011	No
row_83	IL13	interleukin 13 [Source:HGNC Symbol;Acc:HGNC:5973]	20238	-0.017983360216021538	-0.34040213	No
row_84	CCL22	C-C motif chemokine ligand 22 [Source:HGNC Symbol;Acc:HGNC:10621]	20341	-0.01864783652126789	-0.34243307	No
row_85	TNFRSF25	TNF receptor superfamily member 25 [Source:HGNC Symbol;Acc:HGNC:11910]	20439	-0.019316012039780617	-0.34431517	No
row_86	IFNA1	interferon alpha 1 [Source:HGNC Symbol;Acc:HGNC:5417]	20479	-0.019576270133256912	-0.3447043	No
row_87	EDA	ectodysplasin A [Source:HGNC Symbol;Acc:HGNC:3157]	20772	-0.021372243762016296	-0.35151476	No
row_88	IL2	interleukin 2 [Source:HGNC Symbol;Acc:HGNC:6001]	20777	-0.021421756595373154	-0.3509504	No
row_89	IL4R	interleukin 4 receptor [Source:HGNC Symbol;Acc:HGNC:6015]	21312	-0.024741971865296364	-0.36385155	No
row_90	IFNA6	interferon alpha 6 [Source:HGNC Symbol;Acc:HGNC:5427]	21419	-0.02538810297846794	-0.36577508	No
row_91	IL20	interleukin 20 [Source:HGNC Symbol;Acc:HGNC:6002]	22182	-0.02993014268577099	-0.3843519	No
row_92	IL12A	interleukin 12A [Source:HGNC Symbol;Acc:HGNC:5969]	22276	-0.030480127781629562	-0.38578415	No
row_93	TGFB1	transforming growth factor beta 1 [Source:HGNC Symbol;Acc:HGNC:11766]	22340	-0.030889516696333885	-0.38643557	No
row_94	CXCL2	C-X-C motif chemokine ligand 2 [Source:HGNC Symbol;Acc:HGNC:4603]	22636	-0.0327332504093647	-0.3929692	No
row_95	CCL13	C-C motif chemokine ligand 13 [Source:HGNC Symbol;Acc:HGNC:10611]	22728	-0.03342858701944351	-0.39425844	No
row_96	IL23A	interleukin 23 subunit alpha [Source:HGNC Symbol;Acc:HGNC:15488]	22882	-0.03445029631257057	-0.3971032	No
row_97	IFNW1	interferon omega 1 [Source:HGNC Symbol;Acc:HGNC:5448]	23048	-0.035499561578035355	-0.40022248	No
row_98	BMP2	bone morphogenetic protein 2 [Source:HGNC Symbol;Acc:HGNC:1069]	23093	-0.03577924147248268	-0.4002353	No
row_99	CCL7	C-C motif chemokine ligand 7 [Source:HGNC Symbol;Acc:HGNC:10634]	23180	-0.03652173653244972	-0.40130025	No
row_100	IL11	interleukin 11 [Source:HGNC Symbol;Acc:HGNC:5966]	23228	-0.036867961287498474	-0.40135595	No
row_101	TNFRSF11A	TNF receptor superfamily member 11a [Source:HGNC Symbol;Acc:HGNC:11908]	23245	-0.03694309666752815	-0.4006157	No
row_102	IFNA2	interferon alpha 2 [Source:HGNC Symbol;Acc:HGNC:5423]	23890	-0.041094549000263214	-0.41582403	No
row_103	FAS	Fas cell surface death receptor [Source:HGNC Symbol;Acc:HGNC:11920]	23994	-0.04182208329439163	-0.41715923	No
row_104	CCL1	C-C motif chemokine ligand 1 [Source:HGNC Symbol;Acc:HGNC:10609]	24386	-0.04430875927209854	-0.4257903	No
row_105	CCL11	C-C motif chemokine ligand 11 [Source:HGNC Symbol;Acc:HGNC:10610]	24418	-0.04462640732526779	-0.42519492	No
row_106	CD70	CD70 molecule [Source:HGNC Symbol;Acc:HGNC:11937]	24706	-0.04653389751911163	-0.43109417	No
row_107	CCR10	C-C motif chemokine receptor 10 [Source:HGNC Symbol;Acc:HGNC:4474]	24820	-0.047380752861499786	-0.43251237	No
row_108	IL5	interleukin 5 [Source:HGNC Symbol;Acc:HGNC:6016]	25260	-0.050446029752492905	-0.4421813	No
row_109	BMP7	bone morphogenetic protein 7 [Source:HGNC Symbol;Acc:HGNC:1074]	25274	-0.05050930008292198	-0.44094196	No
row_110	EDA2R	ectodysplasin A2 receptor [Source:HGNC Symbol;Acc:HGNC:17756]	25294	-0.05073215067386627	-0.4398493	No
row_111	CSF2RA	colony stimulating factor 2 receptor subunit alpha [Source:HGNC Symbol;Acc:HGNC:2435]	25630	-0.05305568873882294	-0.44677442	No
row_112	PPBPP1	pro-platelet basic protein pseudogene 1 [Source:HGNC Symbol;Acc:HGNC:9241]	25765	-0.05397142469882965	-0.44852513	No
row_113	VEGFC	vascular endothelial growth factor C [Source:HGNC Symbol;Acc:HGNC:12682]	25822	-0.05453290417790413	-0.4482614	No
row_114	TSLP	thymic stromal lymphopoietin [Source:HGNC Symbol;Acc:HGNC:30743]	25864	-0.05487314984202385	-0.44760308	No
row_115	TGFB2	transforming growth factor beta 2 [Source:HGNC Symbol;Acc:HGNC:11768]	26001	-0.055903781205415726	-0.44934484	No
row_116	GH1	growth hormone 1 [Source:HGNC Symbol;Acc:HGNC:4261]	26168	-0.05694840848445892	-0.45182213	No
row_117	IFNA10	interferon alpha 10 [Source:HGNC Symbol;Acc:HGNC:5418]	26311	-0.0580381415784359	-0.45365104	No
row_118	CCL26	C-C motif chemokine ligand 26 [Source:HGNC Symbol;Acc:HGNC:10625]	26486	-0.05933995917439461	-0.4562587	No
row_119	LTB	lymphotoxin beta [Source:HGNC Symbol;Acc:HGNC:6711]	26670	-0.0607382208108902	-0.45905325	No
row_120	PF4V1	platelet factor 4 variant 1 [Source:HGNC Symbol;Acc:HGNC:8862]	26985	-0.0632353350520134	-0.4651239	No
row_121	IL15	interleukin 15 [Source:HGNC Symbol;Acc:HGNC:5977]	27093	-0.06397809088230133	-0.46587187	No
row_122	IFNAR2	interferon alpha and beta receptor subunit 2 [Source:HGNC Symbol;Acc:HGNC:5433]	27247	-0.06515197455883026	-0.467761	No
row_123	IL26	interleukin 26 [Source:HGNC Symbol;Acc:HGNC:17119]	27301	-0.06551370024681091	-0.4670787	No
row_124	LEP	leptin [Source:HGNC Symbol;Acc:HGNC:6553]	27432	-0.06658929586410522	-0.46833423	No
row_125	XCL2	X-C motif chemokine ligand 2 [Source:HGNC Symbol;Acc:HGNC:10646]	27801	-0.06949862837791443	-0.4755924	No
row_126	KDR	kinase insert domain receptor [Source:HGNC Symbol;Acc:HGNC:6307]	27955	-0.07067915797233582	-0.4773095	No
row_127	TNFSF18	TNF superfamily member 18 [Source:HGNC Symbol;Acc:HGNC:11932]	28219	-0.07296019792556763	-0.48177177	No
row_128	TNFSF14	TNF superfamily member 14 [Source:HGNC Symbol;Acc:HGNC:11930]	28284	-0.07356896251440048	-0.48112035	No
row_129	CCL19	C-C motif chemokine ligand 19 [Source:HGNC Symbol;Acc:HGNC:10617]	28473	-0.07516466826200485	-0.48359385	No
row_130	IL22RA2	interleukin 22 receptor subunit alpha 2 [Source:HGNC Symbol;Acc:HGNC:14901]	28551	-0.07595078647136688	-0.48320112	No
row_131	CXCL1	C-X-C motif chemokine ligand 1 [Source:HGNC Symbol;Acc:HGNC:4602]	28932	-0.0791306272149086	-0.4904667	No
row_132	CCL15	C-C motif chemokine ligand 15 [Source:HGNC Symbol;Acc:HGNC:10613]	28986	-0.07964596897363663	-0.48934454	No
row_133	BMPR1A	bone morphogenetic protein receptor type 1A [Source:HGNC Symbol;Acc:HGNC:1076]	29382	-0.08333708345890045	-0.49686322	No
row_134	CSF1	colony stimulating factor 1 [Source:HGNC Symbol;Acc:HGNC:2432]	29384	-0.08334482461214066	-0.4942946	No
row_135	PRL	prolactin [Source:HGNC Symbol;Acc:HGNC:9445]	29427	-0.08377450704574585	-0.4927623	No
row_136	IL22	interleukin 22 [Source:HGNC Symbol;Acc:HGNC:14900]	29805	-0.08771548420190811	-0.49968386	No
row_137	EDAR	ectodysplasin A receptor [Source:HGNC Symbol;Acc:HGNC:2895]	29965	-0.0893186554312706	-0.50097436	No
row_138	TNFRSF10B	TNF receptor superfamily member 10b [Source:HGNC Symbol;Acc:HGNC:11905]	30305	-0.09301837533712387	-0.50675803	No
row_139	ACVR2A	activin A receptor type 2A [Source:HGNC Symbol;Acc:HGNC:173]	30423	-0.0941493883728981	-0.5068229	No
row_140	GH2	growth hormone 2 [Source:HGNC Symbol;Acc:HGNC:4262]	30618	-0.09625014662742615	-0.5087937	No
row_141	ACVR2B	activin A receptor type 2B [Source:HGNC Symbol;Acc:HGNC:174]	30713	-0.09724737703800201	-0.50817335	No
row_142	TNFRSF10D	TNF receptor superfamily member 10d [Source:HGNC Symbol;Acc:HGNC:11907]	30869	-0.09887567162513733	-0.50906396	No
row_143	CXCL3	C-X-C motif chemokine ligand 3 [Source:HGNC Symbol;Acc:HGNC:4604]	31096	-0.10159824043512344	-0.5116876	Yes
row_144	LIFR	LIF receptor subunit alpha [Source:HGNC Symbol;Acc:HGNC:6597]	31193	-0.10274738818407059	-0.5109472	Yes
row_145	CCL14	C-C motif chemokine ligand 14 [Source:HGNC Symbol;Acc:HGNC:10612]	31273	-0.10367906838655472	-0.5097426	Yes
row_146	CXCL11	C-X-C motif chemokine ligand 11 [Source:HGNC Symbol;Acc:HGNC:10638]	31326	-0.10430050641298294	-0.5078274	Yes
row_147	KIT	KIT proto-oncogene, receptor tyrosine kinase [Source:HGNC Symbol;Acc:HGNC:6342]	31394	-0.10499197244644165	-0.5062747	Yes
row_148	PDGFB	platelet derived growth factor subunit B [Source:HGNC Symbol;Acc:HGNC:8800]	31529	-0.1067829504609108	-0.5063816	Yes
row_149	CCL23	C-C motif chemokine ligand 23 [Source:HGNC Symbol;Acc:HGNC:10622]	31536	-0.10692937672138214	-0.5032069	Yes
row_150	NGFR	nerve growth factor receptor [Source:HGNC Symbol;Acc:HGNC:7809]	31563	-0.10740241408348083	-0.5005295	Yes
row_151	CCL3L3	C-C motif chemokine ligand 3 like 3 [Source:HGNC Symbol;Acc:HGNC:30554]	31590	-0.1077498123049736	-0.49784133	Yes
row_152	CCL16	C-C motif chemokine ligand 16 [Source:HGNC Symbol;Acc:HGNC:10614]	31612	-0.1079874187707901	-0.49501774	Yes
row_153	IL20RA	interleukin 20 receptor subunit alpha [Source:HGNC Symbol;Acc:HGNC:6003]	31685	-0.10895828157663345	-0.4934696	Yes
row_154	CXCR3	C-X-C motif chemokine receptor 3 [Source:HGNC Symbol;Acc:HGNC:4540]	31733	-0.1095040887594223	-0.49126443	Yes
row_155	CXCL8	C-X-C motif chemokine ligand 8 [Source:HGNC Symbol;Acc:HGNC:6025]	31746	-0.10963733494281769	-0.48815906	Yes
row_156	CCL2	C-C motif chemokine ligand 2 [Source:HGNC Symbol;Acc:HGNC:10618]	31950	-0.11237587779760361	-0.48985836	Yes
row_157	CCL21	C-C motif chemokine ligand 21 [Source:HGNC Symbol;Acc:HGNC:10620]	32114	-0.11450232565402985	-0.4904674	Yes
row_158	IFNK	interferon kappa [Source:HGNC Symbol;Acc:HGNC:21714]	32352	-0.11769498884677887	-0.49287158	Yes
row_159	OSM	oncostatin M [Source:HGNC Symbol;Acc:HGNC:8506]	32409	-0.11840726435184479	-0.49061972	Yes
row_160	IL3RA	interleukin 3 receptor subunit alpha [Source:HGNC Symbol;Acc:HGNC:6012]	32493	-0.11988090723752975	-0.48901322	Yes
row_161	CCL4L2	C-C motif chemokine ligand 4 like 2 [Source:HGNC Symbol;Acc:HGNC:24066]	33115	-0.12971428036689758	-0.50087434	Yes
row_162	CCL5	C-C motif chemokine ligand 5 [Source:HGNC Symbol;Acc:HGNC:10632]	33180	-0.13072417676448822	-0.4984439	Yes
row_163	TNFRSF13B	TNF receptor superfamily member 13B [Source:HGNC Symbol;Acc:HGNC:18153]	33212	-0.13114939630031586	-0.49515536	Yes
row_164	TNFRSF19	TNF receptor superfamily member 19 [Source:HGNC Symbol;Acc:HGNC:11915]	33280	-0.13253788650035858	-0.49274528	Yes
row_165	KITLG	KIT ligand [Source:HGNC Symbol;Acc:HGNC:6343]	33298	-0.13284718990325928	-0.48904547	Yes
row_166	TNFRSF21	TNF receptor superfamily member 21 [Source:HGNC Symbol;Acc:HGNC:13469]	33316	-0.1331574022769928	-0.48533604	Yes
row_167	CCL20	C-C motif chemokine ligand 20 [Source:HGNC Symbol;Acc:HGNC:10619]	33317	-0.13316746056079865	-0.48119104	Yes
row_168	CXCL6	C-X-C motif chemokine ligand 6 [Source:HGNC Symbol;Acc:HGNC:10643]	33379	-0.13427606225013733	-0.47857323	Yes
row_169	CCR7	C-C motif chemokine receptor 7 [Source:HGNC Symbol;Acc:HGNC:1608]	33392	-0.1345224529504776	-0.47469327	Yes
row_170	IL5RA	interleukin 5 receptor subunit alpha [Source:HGNC Symbol;Acc:HGNC:6017]	33434	-0.13518182933330536	-0.47153527	Yes
row_171	IL1RAP	interleukin 1 receptor accessory protein [Source:HGNC Symbol;Acc:HGNC:5995]	33440	-0.1352723240852356	-0.46745276	Yes
row_172	CSF3	colony stimulating factor 3 [Source:HGNC Symbol;Acc:HGNC:2438]	33514	-0.13656744360923767	-0.46507084	Yes
row_173	CXCR5	C-X-C motif chemokine receptor 5 [Source:HGNC Symbol;Acc:HGNC:1060]	33556	-0.1371982842683792	-0.46185005	Yes
row_174	IL13RA1	interleukin 13 receptor subunit alpha 1 [Source:HGNC Symbol;Acc:HGNC:5974]	33634	-0.13851559162139893	-0.45950994	Yes
row_175	IL7	interleukin 7 [Source:HGNC Symbol;Acc:HGNC:6023]	33655	-0.13872741162776947	-0.4557039	Yes
row_176	TNF	tumor necrosis factor [Source:HGNC Symbol;Acc:HGNC:11892]	33732	-0.14028574526309967	-0.45328307	Yes
row_177	LIF	LIF interleukin 6 family cytokine [Source:HGNC Symbol;Acc:HGNC:6596]	33750	-0.14058180153369904	-0.44934252	Yes
row_178	GHR	growth hormone receptor [Source:HGNC Symbol;Acc:HGNC:4263]	34005	-0.1454053521156311	-0.45131943	Yes
row_179	IL1A	interleukin 1 alpha [Source:HGNC Symbol;Acc:HGNC:5991]	34080	-0.146884024143219	-0.44864202	Yes
row_180	CXCL13	C-X-C motif chemokine ligand 13 [Source:HGNC Symbol;Acc:HGNC:10639]	34100	-0.14729446172714233	-0.44454372	Yes
row_181	IL6ST	interleukin 6 signal transducer [Source:HGNC Symbol;Acc:HGNC:6021]	34111	-0.14756488800048828	-0.44020662	Yes
row_182	IL17A	interleukin 17A [Source:HGNC Symbol;Acc:HGNC:5981]	34115	-0.14762179553508759	-0.43568853	Yes
row_183	FLT4	fms related receptor tyrosine kinase 4 [Source:HGNC Symbol;Acc:HGNC:3767]	34137	-0.14805398881435394	-0.4316178	Yes
row_184	CCL8	C-C motif chemokine ligand 8 [Source:HGNC Symbol;Acc:HGNC:10635]	34171	-0.1487008035182953	-0.42783415	Yes
row_185	ACVR1B	activin A receptor type 1B [Source:HGNC Symbol;Acc:HGNC:172]	34193	-0.14907240867614746	-0.42373174	Yes
row_186	IL24	interleukin 24 [Source:HGNC Symbol;Acc:HGNC:11346]	34254	-0.15005287528038025	-0.42059729	Yes
row_187	IL9R	interleukin 9 receptor [Source:HGNC Symbol;Acc:HGNC:6030]	34282	-0.15072593092918396	-0.41659698	Yes
row_188	CCR9	C-C motif chemokine receptor 9 [Source:HGNC Symbol;Acc:HGNC:1610]	34438	-0.15404264628887177	-0.4157705	Yes
row_189	LEPR	leptin receptor [Source:HGNC Symbol;Acc:HGNC:6554]	34476	-0.15476496517658234	-0.41190052	Yes
row_190	IL15RA	interleukin 15 receptor subunit alpha [Source:HGNC Symbol;Acc:HGNC:5978]	34548	-0.15584677457809448	-0.4088673	Yes
row_191	TNFRSF11B	TNF receptor superfamily member 11b [Source:HGNC Symbol;Acc:HGNC:11909]	34572	-0.15644319355487823	-0.40458667	Yes
row_192	CCL3	C-C motif chemokine ligand 3 [Source:HGNC Symbol;Acc:HGNC:10627]	34673	-0.15889441967010498	-0.40220106	Yes
row_193	CXCL5	C-X-C motif chemokine ligand 5 [Source:HGNC Symbol;Acc:HGNC:10642]	34783	-0.16163700819015503	-0.3999605	Yes
row_194	TNFRSF13C	TNF receptor superfamily member 13C [Source:HGNC Symbol;Acc:HGNC:17755]	34842	-0.16293011605739594	-0.396374	Yes
row_195	CCL25	C-C motif chemokine ligand 25 [Source:HGNC Symbol;Acc:HGNC:10624]	35008	-0.16640478372573853	-0.39541873	Yes
row_196	CXCL10	C-X-C motif chemokine ligand 10 [Source:HGNC Symbol;Acc:HGNC:10637]	35086	-0.16826122999191284	-0.39215273	Yes
row_197	CXCR1	C-X-C motif chemokine receptor 1 [Source:HGNC Symbol;Acc:HGNC:6026]	35184	-0.17079350352287292	-0.38931993	Yes
row_198	CD40LG	CD40 ligand [Source:HGNC Symbol;Acc:HGNC:11935]	35185	-0.17079788446426392	-0.38400364	Yes
row_199	ACVRL1	activin A receptor like type 1 [Source:HGNC Symbol;Acc:HGNC:175]	35429	-0.17724183201789856	-0.384708	Yes
row_200	TNFRSF9	TNF receptor superfamily member 9 [Source:HGNC Symbol;Acc:HGNC:11924]	35601	-0.18220680952072144	-0.38341448	Yes
row_201	LTA	lymphotoxin alpha [Source:HGNC Symbol;Acc:HGNC:6709]	35644	-0.18313397467136383	-0.37878948	Yes
row_202	IFNG	interferon gamma [Source:HGNC Symbol;Acc:HGNC:5438]	35652	-0.18330153822898865	-0.3732632	Yes
row_203	TGFB3	transforming growth factor beta 3 [Source:HGNC Symbol;Acc:HGNC:11769]	35787	-0.18727608025074005	-0.37086463	Yes
row_204	CXCL12	C-X-C motif chemokine ligand 12 [Source:HGNC Symbol;Acc:HGNC:10672]	35899	-0.19065029919147491	-0.36777222	Yes
row_205	TNFRSF1B	TNF receptor superfamily member 1B [Source:HGNC Symbol;Acc:HGNC:11917]	36134	-0.19808775186538696	-0.36759728	Yes
row_206	CD27	CD27 molecule [Source:HGNC Symbol;Acc:HGNC:11922]	36138	-0.19826069474220276	-0.36150298	Yes
row_207	TGFBR2	transforming growth factor beta receptor 2 [Source:HGNC Symbol;Acc:HGNC:11773]	36159	-0.19888536632061005	-0.35582447	Yes
row_208	IL17RA	interleukin 17 receptor A [Source:HGNC Symbol;Acc:HGNC:5985]	36313	-0.20457029342651367	-0.35337403	Yes
row_209	CSF3R	colony stimulating factor 3 receptor [Source:HGNC Symbol;Acc:HGNC:2439]	36344	-0.2060176134109497	-0.34772953	Yes
row_210	FASLG	Fas ligand [Source:HGNC Symbol;Acc:HGNC:11936]	36345	-0.20614680647850037	-0.34131297	Yes
row_211	RELT	RELT TNF receptor [Source:HGNC Symbol;Acc:HGNC:13764]	36379	-0.2072996199131012	-0.3357054	Yes
row_212	IL6	interleukin 6 [Source:HGNC Symbol;Acc:HGNC:6018]	36396	-0.2077673226594925	-0.32964802	Yes
row_213	PDGFRB	platelet derived growth factor receptor beta [Source:HGNC Symbol;Acc:HGNC:8804]	36398	-0.2078363299369812	-0.32320446	Yes
row_214	TNFSF4	TNF superfamily member 4 [Source:HGNC Symbol;Acc:HGNC:11934]	36521	-0.21211600303649902	-0.3197255	Yes
row_215	CXCR4	C-X-C motif chemokine receptor 4 [Source:HGNC Symbol;Acc:HGNC:2561]	36579	-0.2145393043756485	-0.314507	Yes
row_216	TNFSF13B	TNF superfamily member 13b [Source:HGNC Symbol;Acc:HGNC:11929]	36605	-0.21534724533557892	-0.3084441	Yes
row_217	TNFRSF8	TNF receptor superfamily member 8 [Source:HGNC Symbol;Acc:HGNC:11923]	36616	-0.21590662002563477	-0.30197978	Yes
row_218	PLEKHO2	pleckstrin homology domain containing O2 [Source:HGNC Symbol;Acc:HGNC:30026]	36622	-0.21632561087608337	-0.2953744	Yes
row_219	INHBE	inhibin subunit beta E [Source:HGNC Symbol;Acc:HGNC:24029]	36632	-0.21711672842502594	-0.28884682	Yes
row_220	CCR6	C-C motif chemokine receptor 6 [Source:HGNC Symbol;Acc:HGNC:1607]	36663	-0.21836841106414795	-0.28281787	Yes
row_221	TGFBR1	transforming growth factor beta receptor 1 [Source:HGNC Symbol;Acc:HGNC:11772]	36724	-0.22080475091934204	-0.27748117	Yes
row_222	TNFRSF17	TNF receptor superfamily member 17 [Source:HGNC Symbol;Acc:HGNC:11913]	36751	-0.22204972803592682	-0.27123526	Yes
row_223	CCL18	C-C motif chemokine ligand 18 [Source:HGNC Symbol;Acc:HGNC:10616]	36793	-0.22466067969799042	-0.2652921	Yes
row_224	IL1R1	interleukin 1 receptor type 1 [Source:HGNC Symbol;Acc:HGNC:5993]	36824	-0.22630542516708374	-0.25901613	Yes
row_225	CXCR2	C-X-C motif chemokine receptor 2 [Source:HGNC Symbol;Acc:HGNC:6027]	36832	-0.22680020332336426	-0.2521359	Yes
row_226	TNFRSF10A	TNF receptor superfamily member 10a [Source:HGNC Symbol;Acc:HGNC:11904]	36857	-0.22774454951286316	-0.24566154	Yes
row_227	CXCL9	C-X-C motif chemokine ligand 9 [Source:HGNC Symbol;Acc:HGNC:7098]	36887	-0.22952546179294586	-0.23925973	Yes
row_228	IL21	interleukin 21 [Source:HGNC Symbol;Acc:HGNC:6005]	36899	-0.2302647829055786	-0.23237409	Yes
row_229	CCR8	C-C motif chemokine receptor 8 [Source:HGNC Symbol;Acc:HGNC:1609]	36930	-0.2315322309732437	-0.22593543	Yes
row_230	CCL4	C-C motif chemokine ligand 4 [Source:HGNC Symbol;Acc:HGNC:10630]	36977	-0.23434734344482422	-0.21981877	Yes
row_231	IL18RAP	interleukin 18 receptor accessory protein [Source:HGNC Symbol;Acc:HGNC:5989]	36985	-0.23517833650112152	-0.21267778	Yes
row_232	IL12RB2	interleukin 12 receptor subunit beta 2 [Source:HGNC Symbol;Acc:HGNC:5972]	37027	-0.23735849559307098	-0.20633937	Yes
row_233	CSF1R	colony stimulating factor 1 receptor [Source:HGNC Symbol;Acc:HGNC:2433]	37028	-0.2374773621559143	-0.19894761	Yes
row_234	XCR1	X-C motif chemokine receptor 1 [Source:HGNC Symbol;Acc:HGNC:1625]	37135	-0.24372071027755737	-0.1940753	Yes
row_235	IL2RG	interleukin 2 receptor subunit gamma [Source:HGNC Symbol;Acc:HGNC:6010]	37182	-0.24708719551563263	-0.1875621	Yes
row_236	CNTF	ciliary neurotrophic factor [Source:HGNC Symbol;Acc:HGNC:2169]	37188	-0.24738149344921112	-0.17999005	Yes
row_237	IL1B	interleukin 1 beta [Source:HGNC Symbol;Acc:HGNC:5992]	37201	-0.2480403631925583	-0.17257673	Yes
row_238	IL12RB1	interleukin 12 receptor subunit beta 1 [Source:HGNC Symbol;Acc:HGNC:5971]	37256	-0.2507186233997345	-0.16615531	Yes
row_239	CCR2	C-C motif chemokine receptor 2 [Source:HGNC Symbol;Acc:HGNC:1603]	37267	-0.2515997290611267	-0.15857999	Yes
row_240	IL10	interleukin 10 [Source:HGNC Symbol;Acc:HGNC:5962]	37315	-0.2539868652820587	-0.15187763	Yes
row_241	INHBA	inhibin subunit beta A [Source:HGNC Symbol;Acc:HGNC:6066]	37343	-0.2556820511817932	-0.14461046	Yes
row_242	TNFSF11	TNF superfamily member 11 [Source:HGNC Symbol;Acc:HGNC:11926]	37359	-0.2567494511604309	-0.13700286	Yes
row_243	IL21R	interleukin 21 receptor [Source:HGNC Symbol;Acc:HGNC:6006]	37376	-0.25783300399780273	-0.12938713	Yes
row_244	CCR4	C-C motif chemokine receptor 4 [Source:HGNC Symbol;Acc:HGNC:1605]	37467	-0.26374906301498413	-0.12348178	Yes
row_245	CXCR6	C-X-C motif chemokine receptor 6 [Source:HGNC Symbol;Acc:HGNC:16647]	37475	-0.26429808139801025	-0.1154344	Yes
row_246	IL23R	interleukin 23 receptor [Source:HGNC Symbol;Acc:HGNC:19100]	37504	-0.26632222533226013	-0.10786165	Yes
row_247	FLT3	fms related receptor tyrosine kinase 3 [Source:HGNC Symbol;Acc:HGNC:3765]	37510	-0.26656287908554077	-0.09969258	Yes
row_248	PDGFRA	platelet derived growth factor receptor alpha [Source:HGNC Symbol;Acc:HGNC:8803]	37662	-0.27962252497673035	-0.09485485	Yes
row_249	IL2RB	interleukin 2 receptor subunit beta [Source:HGNC Symbol;Acc:HGNC:6009]	37681	-0.28154096007347107	-0.08655238	Yes
row_250	CCL24	C-C motif chemokine ligand 24 [Source:HGNC Symbol;Acc:HGNC:10623]	37740	-0.28592294454574585	-0.07913759	Yes
row_251	TNFSF8	TNF superfamily member 8 [Source:HGNC Symbol;Acc:HGNC:11938]	37753	-0.2865200340747833	-0.07052654	Yes
row_252	BMPR2	bone morphogenetic protein receptor type 2 [Source:HGNC Symbol;Acc:HGNC:1078]	37775	-0.28802552819252014	-0.062099036	Yes
row_253	CCR1	C-C motif chemokine receptor 1 [Source:HGNC Symbol;Acc:HGNC:1602]	37830	-0.293871134519577	-0.054334443	Yes
row_254	HGF	hepatocyte growth factor [Source:HGNC Symbol;Acc:HGNC:4893]	37908	-0.30435889959335327	-0.046832237	Yes
row_255	IL7R	interleukin 7 receptor [Source:HGNC Symbol;Acc:HGNC:6024]	37941	-0.30891650915145874	-0.0380361	Yes
row_256	CCR5	C-C motif chemokine receptor 5 [Source:HGNC Symbol;Acc:HGNC:1606]	37948	-0.3094704747200012	-0.028557079	Yes
row_257	IL1R2	interleukin 1 receptor type 2 [Source:HGNC Symbol;Acc:HGNC:5994]	37972	-0.31242460012435913	-0.019421333	Yes
row_258	FLT1	fms related receptor tyrosine kinase 1 [Source:HGNC Symbol;Acc:HGNC:3763]	38056	-0.3247338831424713	-0.011438546	Yes
row_259	IL10RA	interleukin 10 receptor subunit alpha [Source:HGNC Symbol;Acc:HGNC:5964]	38059	-0.3253568112850189	-0.001362636	Yes
row_260	IL2RA	interleukin 2 receptor subunit alpha [Source:HGNC Symbol;Acc:HGNC:6008]	38105	-0.33480510115623474	0.007906493	Yes
row_261	CSF2RB	colony stimulating factor 2 receptor subunit beta [Source:HGNC Symbol;Acc:HGNC:2436]	38193	-0.3597058057785034	0.016875416	Yes
row_262	IL18R1	interleukin 18 receptor 1 [Source:HGNC Symbol;Acc:HGNC:5988]	38231	-0.3756226599216461	0.027619852	Yes
row_263	TNFRSF6B	TNF receptor superfamily member 6b [Source:HGNC Symbol;Acc:HGNC:11921]	39170	NaN	0.0039167767	Yes
