# Supplementary material for: Simultaneous Presentation of Multiple Myeloma and Lung Cancer: Case Report and Gene Bioinformatics Analysis
Source: Front Oncol. 2022 Jun 13;12:859735. doi: 10.3389/fonc.2022.859735 (PMC9235397; doi:10.3389/fonc.2022.859735)
Supplement: Supplementary file 1 [file DataSheet_1.zip › The bioinformatic analysis of MM and lung cancer supplementary materials/Enrichment analysis/MECR/GSEA_4.1.0/LUAD TCGA/KEGG.Gsea.1639041756227/KEGG_ECM_RECEPTOR_INTERACTION.tsv]

NAME	SYMBOL	TITLE	RANK IN GENE LIST	RANK METRIC SCORE	RUNNING ES	CORE ENRICHMENT
row_0	AGRN	agrin [Source:HGNC Symbol;Acc:HGNC:329]	1170	0.2574878931045532	-0.0076734144	No
row_1	CD47	CD47 molecule [Source:HGNC Symbol;Acc:HGNC:1682]	1318	0.24640308320522308	0.009770253	No
row_2	SDC4	syndecan 4 [Source:HGNC Symbol;Acc:HGNC:10661]	2069	0.2026812881231308	0.008087017	No
row_3	SDC1	syndecan 1 [Source:HGNC Symbol;Acc:HGNC:10658]	2445	0.18637852370738983	0.014558373	No
row_4	ITGA3	integrin subunit alpha 3 [Source:HGNC Symbol;Acc:HGNC:6139]	3614	0.14466357231140137	-0.0027665875	No
row_5	CHAD	chondroadherin [Source:HGNC Symbol;Acc:HGNC:1909]	5631	0.09973591566085815	-0.045565777	No
row_6	THBS3	thrombospondin 3 [Source:HGNC Symbol;Acc:HGNC:11787]	5659	0.09929947555065155	-0.03771443	No
row_7	SDC3	syndecan 3 [Source:HGNC Symbol;Acc:HGNC:10660]	6930	0.0801897644996643	-0.06318331	No
row_8	LAMB2	laminin subunit beta 2 [Source:HGNC Symbol;Acc:HGNC:6487]	7162	0.07729122787714005	-0.06242337	No
row_9	ITGB4	integrin subunit beta 4 [Source:HGNC Symbol;Acc:HGNC:6158]	8518	0.062213435769081116	-0.091604315	No
row_10	ITGA2B	integrin subunit alpha 2b [Source:HGNC Symbol;Acc:HGNC:6138]	9230	0.05525847524404526	-0.104971536	No
row_11	COMP	cartilage oligomeric matrix protein [Source:HGNC Symbol;Acc:HGNC:2227]	9245	0.05509774759411812	-0.100590095	No
row_12	COL11A2	collagen type XI alpha 2 chain [Source:HGNC Symbol;Acc:HGNC:2187]	10230	0.047001563012599945	-0.12162457	No
row_13	GP6	glycoprotein VI platelet [Source:HGNC Symbol;Acc:HGNC:14388]	13009	0.02566087618470192	-0.19021292	No
row_14	LAMA5	laminin subunit alpha 5 [Source:HGNC Symbol;Acc:HGNC:6485]	13742	0.02085864543914795	-0.20707358	No
row_15	GP9	glycoprotein IX platelet [Source:HGNC Symbol;Acc:HGNC:4444]	13795	0.020543349906802177	-0.20663211	No
row_16	IBSP	integrin binding sialoprotein [Source:HGNC Symbol;Acc:HGNC:5341]	14378	0.016881080344319344	-0.22001219	No
row_17	DAG1	dystroglycan 1 [Source:HGNC Symbol;Acc:HGNC:2666]	16322	0.005067367572337389	-0.2690922	No
row_18	LAMB3	laminin subunit beta 3 [Source:HGNC Symbol;Acc:HGNC:6490]	16710	0.002862063003703952	-0.27870846	No
row_19	COL2A1	collagen type II alpha 1 chain [Source:HGNC Symbol;Acc:HGNC:2200]	17172	2.413408801658079E-4	-0.29043594	No
row_20	ITGA7	integrin subunit alpha 7 [Source:HGNC Symbol;Acc:HGNC:6143]	18409	-0.007253425195813179	-0.32131064	No
row_21	ITGB6	integrin subunit beta 6 [Source:HGNC Symbol;Acc:HGNC:6161]	19027	-0.011041871272027493	-0.3360848	No
row_22	LAMC2	laminin subunit gamma 2 [Source:HGNC Symbol;Acc:HGNC:6493]	19324	-0.012676523067057133	-0.342538	No
row_23	COL4A4	collagen type IV alpha 4 chain [Source:HGNC Symbol;Acc:HGNC:2206]	20261	-0.018170004710555077	-0.36482865	No
row_24	ITGA10	integrin subunit alpha 10 [Source:HGNC Symbol;Acc:HGNC:6135]	20447	-0.01935216225683689	-0.367879	No
row_25	THBS4	thrombospondin 4 [Source:HGNC Symbol;Acc:HGNC:11788]	20600	-0.020290452986955643	-0.3700077	No
row_26	LAMC3	laminin subunit gamma 3 [Source:HGNC Symbol;Acc:HGNC:6494]	21084	-0.023215463384985924	-0.3803201	No
row_27	ITGB5	integrin subunit beta 5 [Source:HGNC Symbol;Acc:HGNC:6160]	21391	-0.02521776221692562	-0.38594964	No
row_28	TNN	tenascin N [Source:HGNC Symbol;Acc:HGNC:22942]	21577	-0.026257816702127457	-0.38840613	No
row_29	ITGA9	integrin subunit alpha 9 [Source:HGNC Symbol;Acc:HGNC:6145]	25285	-0.05062364414334297	-0.4785226	No
row_30	COL6A1	collagen type VI alpha 1 chain [Source:HGNC Symbol;Acc:HGNC:2211]	26875	-0.06232304498553276	-0.5136574	No
row_31	COL4A6	collagen type IV alpha 6 chain [Source:HGNC Symbol;Acc:HGNC:2208]	27266	-0.06526179611682892	-0.517984	No
row_32	HMMR	hyaluronan mediated motility receptor [Source:HGNC Symbol;Acc:HGNC:5012]	27814	-0.06964068114757538	-0.52593493	No
row_33	SV2C	synaptic vesicle glycoprotein 2C [Source:HGNC Symbol;Acc:HGNC:30670]	27986	-0.07097876816987991	-0.5241888	No
row_34	SPP1	secreted phosphoprotein 1 [Source:HGNC Symbol;Acc:HGNC:11255]	28195	-0.07274720072746277	-0.5232335	No
row_35	CD44	CD44 molecule (Indian blood group) [Source:HGNC Symbol;Acc:HGNC:1681]	28518	-0.07567322999238968	-0.5249318	No
row_36	COL6A2	collagen type VI alpha 2 chain [Source:HGNC Symbol;Acc:HGNC:2212]	28651	-0.0768023356795311	-0.52169096	No
row_37	SDC2	syndecan 2 [Source:HGNC Symbol;Acc:HGNC:10659]	30196	-0.09174304455518723	-0.5531489	No
row_38	TNC	tenascin C [Source:HGNC Symbol;Acc:HGNC:5318]	30450	-0.09443709254264832	-0.55147517	No
row_39	ITGB8	integrin subunit beta 8 [Source:HGNC Symbol;Acc:HGNC:6163]	31035	-0.10076899826526642	-0.55769217	Yes
row_40	COL11A1	collagen type XI alpha 1 chain [Source:HGNC Symbol;Acc:HGNC:2186]	31149	-0.10234352201223373	-0.5517707	Yes
row_41	LAMA3	laminin subunit alpha 3 [Source:HGNC Symbol;Acc:HGNC:6483]	31400	-0.1050802543759346	-0.54910517	Yes
row_42	COL1A1	collagen type I alpha 1 chain [Source:HGNC Symbol;Acc:HGNC:2197]	31511	-0.10655717551708221	-0.5427449	Yes
row_43	ITGA11	integrin subunit alpha 11 [Source:HGNC Symbol;Acc:HGNC:6136]	31569	-0.1074388325214386	-0.53495806	Yes
row_44	ITGB3	integrin subunit beta 3 [Source:HGNC Symbol;Acc:HGNC:6156]	32139	-0.1148102879524231	-0.5395853	Yes
row_45	ITGA8	integrin subunit alpha 8 [Source:HGNC Symbol;Acc:HGNC:6144]	32742	-0.12365934997797012	-0.5442925	Yes
row_46	VTN	vitronectin [Source:HGNC Symbol;Acc:HGNC:12724]	33455	-0.13544490933418274	-0.5507894	Yes
row_47	LAMC1	laminin subunit gamma 1 [Source:HGNC Symbol;Acc:HGNC:6492]	33481	-0.1358800232410431	-0.5397413	Yes
row_48	TNXB	tenascin XB [Source:HGNC Symbol;Acc:HGNC:11976]	33559	-0.1372108906507492	-0.5299039	Yes
row_49	GP1BA	glycoprotein Ib platelet subunit alpha [Source:HGNC Symbol;Acc:HGNC:4439]	33922	-0.1438317596912384	-0.52676016	Yes
row_50	HSPG2	heparan sulfate proteoglycan 2 [Source:HGNC Symbol;Acc:HGNC:5273]	34017	-0.1456340104341507	-0.5166316	Yes
row_51	ITGA5	integrin subunit alpha 5 [Source:HGNC Symbol;Acc:HGNC:6141]	34763	-0.16119109094142914	-0.52175546	Yes
row_52	COL5A3	collagen type V alpha 3 chain [Source:HGNC Symbol;Acc:HGNC:14864]	34873	-0.16356290876865387	-0.51046735	Yes
row_53	LAMA1	laminin subunit alpha 1 [Source:HGNC Symbol;Acc:HGNC:6481]	34927	-0.16449087858200073	-0.49767235	Yes
row_54	LAMB4	laminin subunit beta 4 [Source:HGNC Symbol;Acc:HGNC:6491]	35118	-0.1690257340669632	-0.4879787	Yes
row_55	COL6A6	collagen type VI alpha 6 chain [Source:HGNC Symbol;Acc:HGNC:27023]	35177	-0.17058299481868744	-0.4747872	Yes
row_56	COL4A2	collagen type IV alpha 2 chain [Source:HGNC Symbol;Acc:HGNC:2203]	35236	-0.17200350761413574	-0.46147355	Yes
row_57	TNR	tenascin R [Source:HGNC Symbol;Acc:HGNC:11953]	35437	-0.17752008140087128	-0.4513043	Yes
row_58	CD36	CD36 molecule [Source:HGNC Symbol;Acc:HGNC:1663]	35748	-0.18597657978534698	-0.44321102	Yes
row_59	ITGA2	integrin subunit alpha 2 [Source:HGNC Symbol;Acc:HGNC:6137]	35833	-0.1887875199317932	-0.42911658	Yes
row_60	COL5A1	collagen type V alpha 1 chain [Source:HGNC Symbol;Acc:HGNC:2209]	35906	-0.19079147279262543	-0.41454402	Yes
row_61	THBS2	thrombospondin 2 [Source:HGNC Symbol;Acc:HGNC:11786]	36117	-0.19770270586013794	-0.40289393	Yes
row_62	COL1A2	collagen type I alpha 2 chain [Source:HGNC Symbol;Acc:HGNC:2198]	36385	-0.2074277698993683	-0.3918601	Yes
row_63	SV2A	synaptic vesicle glycoprotein 2A [Source:HGNC Symbol;Acc:HGNC:20566]	36628	-0.216766357421875	-0.3793861	Yes
row_64	FN1	fibronectin 1 [Source:HGNC Symbol;Acc:HGNC:3778]	36715	-0.2203831970691681	-0.36262554	Yes
row_65	COL3A1	collagen type III alpha 1 chain [Source:HGNC Symbol;Acc:HGNC:2201]	36842	-0.22717751562595367	-0.34630004	Yes
row_66	COL4A1	collagen type IV alpha 1 chain [Source:HGNC Symbol;Acc:HGNC:2202]	36855	-0.22772035002708435	-0.32702264	Yes
row_67	ITGA6	integrin subunit alpha 6 [Source:HGNC Symbol;Acc:HGNC:6142]	37064	-0.23900504410266876	-0.31176972	Yes
row_68	THBS1	thrombospondin 1 [Source:HGNC Symbol;Acc:HGNC:11785]	37079	-0.23996911942958832	-0.29148996	Yes
row_69	COL5A2	collagen type V alpha 2 chain [Source:HGNC Symbol;Acc:HGNC:2210]	37272	-0.2518477439880371	-0.27472487	Yes
row_70	ITGA1	integrin subunit alpha 1 [Source:HGNC Symbol;Acc:HGNC:6134]	37309	-0.25358694791793823	-0.25383466	Yes
row_71	GP5	glycoprotein V platelet [Source:HGNC Symbol;Acc:HGNC:4443]	37320	-0.254087895154953	-0.23223878	Yes
row_72	RELN	reelin [Source:HGNC Symbol;Acc:HGNC:9957]	37356	-0.25670164823532104	-0.21105525	Yes
row_73	LAMA2	laminin subunit alpha 2 [Source:HGNC Symbol;Acc:HGNC:6482]	37457	-0.2631024718284607	-0.19097774	Yes
row_74	VWF	von Willebrand factor [Source:HGNC Symbol;Acc:HGNC:12726]	37581	-0.27222269773483276	-0.17070206	Yes
row_75	ITGAV	integrin subunit alpha V [Source:HGNC Symbol;Acc:HGNC:6150]	37606	-0.2750587463378906	-0.14765954	Yes
row_76	COL6A3	collagen type VI alpha 3 chain [Source:HGNC Symbol;Acc:HGNC:2213]	37608	-0.27520623803138733	-0.1240182	Yes
row_77	LAMB1	laminin subunit beta 1 [Source:HGNC Symbol;Acc:HGNC:6486]	37639	-0.27759602665901184	-0.100910395	Yes
row_78	SV2B	synaptic vesicle glycoprotein 2B [Source:HGNC Symbol;Acc:HGNC:16874]	37769	-0.2877187132835388	-0.079455	Yes
row_79	ITGB1	integrin subunit beta 1 [Source:HGNC Symbol;Acc:HGNC:6153]	37850	-0.2965637147426605	-0.05599025	Yes
row_80	LAMA4	laminin subunit alpha 4 [Source:HGNC Symbol;Acc:HGNC:6484]	38106	-0.3348291218280792	-0.03369453	Yes
row_81	ITGB7	integrin subunit beta 7 [Source:HGNC Symbol;Acc:HGNC:6162]	38154	-0.3471899926662445	-0.00503511	Yes
row_82	ITGA4	integrin subunit alpha 4 [Source:HGNC Symbol;Acc:HGNC:6140]	38275	-0.39437711238861084	0.025821904	Yes
row_83	GP1BB	glycoprotein Ib platelet subunit beta [Source:HGNC Symbol;Acc:HGNC:4440]	39021	NaN	0.0076961415	Yes
