# Supplementary material for: Simultaneous Presentation of Multiple Myeloma and Lung Cancer: Case Report and Gene Bioinformatics Analysis
Source: Front Oncol. 2022 Jun 13;12:859735. doi: 10.3389/fonc.2022.859735 (PMC9235397; doi:10.3389/fonc.2022.859735)
Supplement: Supplementary file 1 [file DataSheet_1.zip › The bioinformatic analysis of MM and lung cancer supplementary materials/Enrichment analysis/MECR/GSEA_4.1.0/LUAD TCGA/KEGG.Gsea.1639041756227/KEGG_FOCAL_ADHESION.tsv]

NAME	SYMBOL	TITLE	RANK IN GENE LIST	RANK METRIC SCORE	RUNNING ES	CORE ENRICHMENT
row_0	BAD	BCL2 associated agonist of cell death [Source:HGNC Symbol;Acc:HGNC:936]	174	0.37899020314216614	0.008946843	No
row_1	RAC3	Rac family small GTPase 3 [Source:HGNC Symbol;Acc:HGNC:9803]	528	0.31598472595214844	0.011091891	No
row_2	PIK3R2	phosphoinositide-3-kinase regulatory subunit 2 [Source:HGNC Symbol;Acc:HGNC:8980]	545	0.3138130009174347	0.021773605	No
row_3	VEGFB	vascular endothelial growth factor B [Source:HGNC Symbol;Acc:HGNC:12681]	586	0.30889052152633667	0.031667933	No
row_4	MYL5	myosin light chain 5 [Source:HGNC Symbol;Acc:HGNC:7586]	841	0.2843279540538788	0.035224527	No
row_5	CCND3	cyclin D3 [Source:HGNC Symbol;Acc:HGNC:1585]	1042	0.2668558359146118	0.039543826	No
row_6	HRAS	HRas proto-oncogene, GTPase [Source:HGNC Symbol;Acc:HGNC:5173]	1513	0.23386380076408386	0.03579617	No
row_7	MYLPF	myosin light chain, phosphorylatable, fast skeletal muscle [Source:HGNC Symbol;Acc:HGNC:29824]	1542	0.23226265609264374	0.043289054	No
row_8	MAPK3	mitogen-activated protein kinase 3 [Source:HGNC Symbol;Acc:HGNC:6877]	1645	0.22589580714702606	0.04866555	No
row_9	PPP1CA	protein phosphatase 1 catalytic subunit alpha [Source:HGNC Symbol;Acc:HGNC:9281]	1826	0.21604660153388977	0.051700346	No
row_10	MYL12B	myosin light chain 12B [Source:HGNC Symbol;Acc:HGNC:29827]	2099	0.20126263797283173	0.051861215	No
row_11	CDC42	cell division cycle 42 [Source:HGNC Symbol;Acc:HGNC:1736]	2158	0.19848842918872833	0.057393692	No
row_12	RAC1	Rac family small GTPase 1 [Source:HGNC Symbol;Acc:HGNC:9801]	2566	0.18150880932807922	0.05340595	No
row_13	PDGFA	platelet derived growth factor subunit A [Source:HGNC Symbol;Acc:HGNC:8799]	2710	0.17517949640750885	0.055942126	No
row_14	AKT1	AKT serine/threonine kinase 1 [Source:HGNC Symbol;Acc:HGNC:391]	3179	0.15810860693454742	0.049568277	No
row_15	ITGA3	integrin subunit alpha 3 [Source:HGNC Symbol;Acc:HGNC:6139]	3614	0.14466357231140137	0.04358827	No
row_16	PDGFD	platelet derived growth factor D [Source:HGNC Symbol;Acc:HGNC:30620]	3731	0.14134837687015533	0.045618895	No
row_17	EGF	epidermal growth factor [Source:HGNC Symbol;Acc:HGNC:3229]	3795	0.13966163992881775	0.04894454	No
row_18	MYL12A	myosin light chain 12A [Source:HGNC Symbol;Acc:HGNC:16701]	3874	0.1375025361776352	0.05181049	No
row_19	ACTB	actin beta [Source:HGNC Symbol;Acc:HGNC:132]	4499	0.12160191684961319	0.040159218	No
row_20	BCAR1	BCAR1 scaffold protein, Cas family member [Source:HGNC Symbol;Acc:HGNC:971]	4546	0.12059327214956284	0.04324546	No
row_21	ERBB2	erb-b2 receptor tyrosine kinase 2 [Source:HGNC Symbol;Acc:HGNC:3430]	4642	0.11814768612384796	0.044992875	No
row_22	MET	MET proto-oncogene, receptor tyrosine kinase [Source:HGNC Symbol;Acc:HGNC:7029]	4748	0.11593840271234512	0.04640662	No
row_23	PAK4	p21 (RAC1) activated kinase 4 [Source:HGNC Symbol;Acc:HGNC:16059]	4914	0.1127370148897171	0.046173677	No
row_24	JUN	Jun proto-oncogene, AP-1 transcription factor subunit [Source:HGNC Symbol;Acc:HGNC:6204]	5045	0.11040198802947998	0.046752777	No
row_25	SHC1	SHC adaptor protein 1 [Source:HGNC Symbol;Acc:HGNC:10840]	5181	0.10786847770214081	0.047114544	No
row_26	PDGFC	platelet derived growth factor C [Source:HGNC Symbol;Acc:HGNC:8801]	5463	0.10264082998037338	0.04355993	No
row_27	ACTG1	actin gamma 1 [Source:HGNC Symbol;Acc:HGNC:144]	5516	0.1017560139298439	0.04582708	No
row_28	CHAD	chondroadherin [Source:HGNC Symbol;Acc:HGNC:1909]	5631	0.09973591566085815	0.04643817	No
row_29	THBS3	thrombospondin 3 [Source:HGNC Symbol;Acc:HGNC:11787]	5659	0.09929947555065155	0.049257476	No
row_30	CAV2	caveolin 2 [Source:HGNC Symbol;Acc:HGNC:1528]	5685	0.09885727614164352	0.052112274	No
row_31	PAK6	p21 (RAC1) activated kinase 6 [Source:HGNC Symbol;Acc:HGNC:16061]	5767	0.09750906378030777	0.053488117	No
row_32	SHC2	SHC adaptor protein 2 [Source:HGNC Symbol;Acc:HGNC:29869]	6275	0.08908022195100784	0.04367789	No
row_33	PTK2	protein tyrosine kinase 2 [Source:HGNC Symbol;Acc:HGNC:9611]	6431	0.08689182251691818	0.042787123	No
row_34	LAMB2	laminin subunit beta 2 [Source:HGNC Symbol;Acc:HGNC:6487]	7162	0.07729122787714005	0.026860574	No
row_35	CAV3	caveolin 3 [Source:HGNC Symbol;Acc:HGNC:1529]	7783	0.06965944916009903	0.013475807	No
row_36	VEGFA	vascular endothelial growth factor A [Source:HGNC Symbol;Acc:HGNC:12680]	8089	0.06655721366405487	0.008032519	No
row_37	PPP1CB	protein phosphatase 1 catalytic subunit beta [Source:HGNC Symbol;Acc:HGNC:9282]	8186	0.06556560844182968	0.00789604	No
row_38	MAPK9	mitogen-activated protein kinase 9 [Source:HGNC Symbol;Acc:HGNC:6886]	8347	0.06382329761981964	0.0060622017	No
row_39	CAPN2	calpain 2 [Source:HGNC Symbol;Acc:HGNC:1479]	8442	0.06288674473762512	0.005882165	No
row_40	PXN	paxillin [Source:HGNC Symbol;Acc:HGNC:9718]	8446	0.06286221742630005	0.00802714	No
row_41	ITGB4	integrin subunit beta 4 [Source:HGNC Symbol;Acc:HGNC:6158]	8518	0.062213435769081116	0.008411167	No
row_42	RAF1	Raf-1 proto-oncogene, serine/threonine kinase [Source:HGNC Symbol;Acc:HGNC:9829]	8635	0.06099795550107956	0.007602078	No
row_43	PIK3R3	phosphoinositide-3-kinase regulatory subunit 3 [Source:HGNC Symbol;Acc:HGNC:8981]	9028	0.05709083378314972	-3.9940936E-4	No
row_44	ITGA2B	integrin subunit alpha 2b [Source:HGNC Symbol;Acc:HGNC:6138]	9230	0.05525847524404526	-0.0035838657	No
row_45	COMP	cartilage oligomeric matrix protein [Source:HGNC Symbol;Acc:HGNC:2227]	9245	0.05509774759411812	-0.0019944496	No
row_46	EGFR	epidermal growth factor receptor [Source:HGNC Symbol;Acc:HGNC:3236]	9728	0.050832126289606094	-0.0125174485	No
row_47	COL11A2	collagen type XI alpha 2 chain [Source:HGNC Symbol;Acc:HGNC:2187]	10230	0.047001563012599945	-0.02366145	No
row_48	AKT2	AKT serine/threonine kinase 2 [Source:HGNC Symbol;Acc:HGNC:392]	10579	0.04431247338652611	-0.030989943	No
row_49	RHOA	ras homolog family member A [Source:HGNC Symbol;Acc:HGNC:667]	11437	0.037469200789928436	-0.051569875	No
row_50	MYL9	myosin light chain 9 [Source:HGNC Symbol;Acc:HGNC:15754]	12602	0.02860737219452858	-0.080309644	No
row_51	MYL10	myosin light chain 10 [Source:HGNC Symbol;Acc:HGNC:29825]	13208	0.024258017539978027	-0.094915584	No
row_52	LAMA5	laminin subunit alpha 5 [Source:HGNC Symbol;Acc:HGNC:6485]	13742	0.02085864543914795	-0.10780141	No
row_53	IBSP	integrin binding sialoprotein [Source:HGNC Symbol;Acc:HGNC:5341]	14378	0.016881080344319344	-0.123434834	No
row_54	SHC3	SHC adaptor protein 3 [Source:HGNC Symbol;Acc:HGNC:18181]	14963	0.013311262242496014	-0.13789092	No
row_55	MYL7	myosin light chain 7 [Source:HGNC Symbol;Acc:HGNC:21719]	15382	0.01065861713141203	-0.14819793	No
row_56	CAV1	caveolin 1 [Source:HGNC Symbol;Acc:HGNC:1527]	16424	0.004541907459497452	-0.17464444	No
row_57	LAMB3	laminin subunit beta 3 [Source:HGNC Symbol;Acc:HGNC:6490]	16710	0.002862063003703952	-0.18182763	No
row_58	COL2A1	collagen type II alpha 1 chain [Source:HGNC Symbol;Acc:HGNC:2200]	17172	2.413408801658079E-4	-0.19360185	No
row_59	MAPK10	mitogen-activated protein kinase 10 [Source:HGNC Symbol;Acc:HGNC:6872]	17304	-6.572394631803036E-4	-0.19692686	No
row_60	PAK5	p21 (RAC1) activated kinase 5 [Source:HGNC Symbol;Acc:HGNC:15916]	17436	-0.0016162358224391937	-0.20021799	No
row_61	MYL2	myosin light chain 2 [Source:HGNC Symbol;Acc:HGNC:7583]	18201	-0.0060239494778215885	-0.21953225	No
row_62	ZYX	zyxin [Source:HGNC Symbol;Acc:HGNC:13200]	18314	-0.006659413687884808	-0.22215952	No
row_63	ITGA7	integrin subunit alpha 7 [Source:HGNC Symbol;Acc:HGNC:6143]	18409	-0.007253425195813179	-0.22430572	No
row_64	CRK	CRK proto-oncogene, adaptor protein [Source:HGNC Symbol;Acc:HGNC:2362]	18444	-0.007408364675939083	-0.22491291	No
row_65	PGF	placental growth factor [Source:HGNC Symbol;Acc:HGNC:8893]	18524	-0.007870818488299847	-0.2266539	No
row_66	ITGB6	integrin subunit beta 6 [Source:HGNC Symbol;Acc:HGNC:6161]	19027	-0.011041871272027493	-0.23909435	No
row_67	VEGFD	vascular endothelial growth factor D [Source:HGNC Symbol;Acc:HGNC:3708]	19101	-0.011400219053030014	-0.24055725	No
row_68	ACTN4	actinin alpha 4 [Source:HGNC Symbol;Acc:HGNC:166]	19317	-0.012645218521356583	-0.24560556	No
row_69	LAMC2	laminin subunit gamma 2 [Source:HGNC Symbol;Acc:HGNC:6493]	19324	-0.012676523067057133	-0.2453109	No
row_70	COL4A4	collagen type IV alpha 4 chain [Source:HGNC Symbol;Acc:HGNC:2206]	20261	-0.018170004710555077	-0.26859206	No
row_71	PIP5K1C	phosphatidylinositol-4-phosphate 5-kinase type 1 gamma [Source:HGNC Symbol;Acc:HGNC:8996]	20430	-0.019269796088337898	-0.27220497	No
row_72	ITGA10	integrin subunit alpha 10 [Source:HGNC Symbol;Acc:HGNC:6135]	20447	-0.01935216225683689	-0.27192998	No
row_73	RAP1A	RAP1A, member of RAS oncogene family [Source:HGNC Symbol;Acc:HGNC:9855]	20560	-0.020078251138329506	-0.27408302	No
row_74	THBS4	thrombospondin 4 [Source:HGNC Symbol;Acc:HGNC:11788]	20600	-0.020290452986955643	-0.2743627	No
row_75	LAMC3	laminin subunit gamma 3 [Source:HGNC Symbol;Acc:HGNC:6494]	21084	-0.023215463384985924	-0.2858873	No
row_76	ITGB5	integrin subunit beta 5 [Source:HGNC Symbol;Acc:HGNC:6160]	21391	-0.02521776221692562	-0.29281715	No
row_77	RASGRF1	Ras protein specific guanine nucleotide releasing factor 1 [Source:HGNC Symbol;Acc:HGNC:9875]	21407	-0.025334719568490982	-0.29230517	No
row_78	TNN	tenascin N [Source:HGNC Symbol;Acc:HGNC:22942]	21577	-0.026257816702127457	-0.29569665	No
row_79	VASP	vasodilator stimulated phosphoprotein [Source:HGNC Symbol;Acc:HGNC:12652]	22726	-0.03340348228812218	-0.32385796	No
row_80	SRC	SRC proto-oncogene, non-receptor tyrosine kinase [Source:HGNC Symbol;Acc:HGNC:11283]	23652	-0.03937748074531555	-0.3461085	No
row_81	RAC2	Rac family small GTPase 2 [Source:HGNC Symbol;Acc:HGNC:9802]	24228	-0.043181587010622025	-0.35927886	No
row_82	FLNA	filamin A [Source:HGNC Symbol;Acc:HGNC:3754]	24250	-0.04336492344737053	-0.358283	No
row_83	SHC4	SHC adaptor protein 4 [Source:HGNC Symbol;Acc:HGNC:16743]	24342	-0.04401199147105217	-0.35905343	No
row_84	VAV2	vav guanine nucleotide exchange factor 2 [Source:HGNC Symbol;Acc:HGNC:12658]	24578	-0.04567394405603409	-0.36344564	No
row_85	ITGA9	integrin subunit alpha 9 [Source:HGNC Symbol;Acc:HGNC:6145]	25285	-0.05062364414334297	-0.37970126	No
row_86	CCND1	cyclin D1 [Source:HGNC Symbol;Acc:HGNC:1582]	25465	-0.05199664458632469	-0.3824387	No
row_87	VEGFC	vascular endothelial growth factor C [Source:HGNC Symbol;Acc:HGNC:12682]	25822	-0.05453290417790413	-0.38961044	No
row_88	ELK1	ETS transcription factor ELK1 [Source:HGNC Symbol;Acc:HGNC:3321]	26567	-0.05994153022766113	-0.406508	No
row_89	MYLK2	myosin light chain kinase 2 [Source:HGNC Symbol;Acc:HGNC:16243]	26644	-0.060560259968042374	-0.40631017	No
row_90	DIAPH1	diaphanous related formin 1 [Source:HGNC Symbol;Acc:HGNC:2876]	26753	-0.06141095235943794	-0.4069002	No
row_91	COL6A1	collagen type VI alpha 1 chain [Source:HGNC Symbol;Acc:HGNC:2211]	26875	-0.06232304498553276	-0.40779024	No
row_92	COL4A6	collagen type IV alpha 6 chain [Source:HGNC Symbol;Acc:HGNC:2208]	27266	-0.06526179611682892	-0.41545185	No
row_93	PTEN	phosphatase and tensin homolog [Source:HGNC Symbol;Acc:HGNC:9588]	27697	-0.06869480758905411	-0.42401448	No
row_94	MYLK3	myosin light chain kinase 3 [Source:HGNC Symbol;Acc:HGNC:29826]	27794	-0.0694618746638298	-0.42401326	No
row_95	KDR	kinase insert domain receptor [Source:HGNC Symbol;Acc:HGNC:6307]	27955	-0.07067915797233582	-0.4256048	No
row_96	SPP1	secreted phosphoprotein 1 [Source:HGNC Symbol;Acc:HGNC:11255]	28195	-0.07274720072746277	-0.42914242	No
row_97	ILK	integrin linked kinase [Source:HGNC Symbol;Acc:HGNC:6040]	28385	-0.07440880686044693	-0.43134338	No
row_98	COL6A2	collagen type VI alpha 2 chain [Source:HGNC Symbol;Acc:HGNC:2212]	28651	-0.0768023356795311	-0.4354022	No
row_99	VAV3	vav guanine nucleotide exchange factor 3 [Source:HGNC Symbol;Acc:HGNC:12659]	29000	-0.07978895306587219	-0.4414769	No
row_100	CTNNB1	catenin beta 1 [Source:HGNC Symbol;Acc:HGNC:2514]	29356	-0.08309103548526764	-0.4476138	No
row_101	PAK1	p21 (RAC1) activated kinase 1 [Source:HGNC Symbol;Acc:HGNC:8590]	29530	-0.08480002731084824	-0.44903857	No
row_102	BRAF	B-Raf proto-oncogene, serine/threonine kinase [Source:HGNC Symbol;Acc:HGNC:1097]	29630	-0.08583855628967285	-0.44853526	No
row_103	TNC	tenascin C [Source:HGNC Symbol;Acc:HGNC:5318]	30450	-0.09443709254264832	-0.46613058	No
row_104	ITGB8	integrin subunit beta 8 [Source:HGNC Symbol;Acc:HGNC:6163]	31035	-0.10076899826526642	-0.4774958	Yes
row_105	PAK3	p21 (RAC1) activated kinase 3 [Source:HGNC Symbol;Acc:HGNC:8592]	31145	-0.1022571548819542	-0.4766678	Yes
row_106	COL11A1	collagen type XI alpha 1 chain [Source:HGNC Symbol;Acc:HGNC:2186]	31149	-0.10234352201223373	-0.47312748	Yes
row_107	PARVB	parvin beta [Source:HGNC Symbol;Acc:HGNC:14653]	31292	-0.10388609766960144	-0.47308537	Yes
row_108	LAMA3	laminin subunit alpha 3 [Source:HGNC Symbol;Acc:HGNC:6483]	31400	-0.1050802543759346	-0.4721065	Yes
row_109	COL1A1	collagen type I alpha 1 chain [Source:HGNC Symbol;Acc:HGNC:2197]	31511	-0.10655717551708221	-0.4711521	Yes
row_110	PRKCG	protein kinase C gamma [Source:HGNC Symbol;Acc:HGNC:9402]	31522	-0.10665912926197052	-0.46763816	Yes
row_111	PDGFB	platelet derived growth factor subunit B [Source:HGNC Symbol;Acc:HGNC:8800]	31529	-0.1067829504609108	-0.46401763	Yes
row_112	ITGA11	integrin subunit alpha 11 [Source:HGNC Symbol;Acc:HGNC:6136]	31569	-0.1074388325214386	-0.46121737	Yes
row_113	ACTN3	actinin alpha 3 [Source:HGNC Symbol;Acc:HGNC:165]	31627	-0.10826227068901062	-0.4588481	Yes
row_114	DOCK1	dedicator of cytokinesis 1 [Source:HGNC Symbol;Acc:HGNC:2987]	31711	-0.10922808200120926	-0.45710918	Yes
row_115	PIK3CD	phosphatidylinositol-4,5-bisphosphate 3-kinase catalytic subunit delta [Source:HGNC Symbol;Acc:HGNC:8977]	31859	-0.11122743040323257	-0.45693544	Yes
row_116	PRKCA	protein kinase C alpha [Source:HGNC Symbol;Acc:HGNC:9393]	32080	-0.11421016603708267	-0.45852205	Yes
row_117	ITGB3	integrin subunit beta 3 [Source:HGNC Symbol;Acc:HGNC:6156]	32139	-0.1148102879524231	-0.4559469	Yes
row_118	ACTN2	actinin alpha 2 [Source:HGNC Symbol;Acc:HGNC:164]	32475	-0.11963865906000137	-0.46028098	Yes
row_119	PARVG	parvin gamma [Source:HGNC Symbol;Acc:HGNC:14654]	32507	-0.12000474333763123	-0.45683214	Yes
row_120	PARVA	parvin alpha [Source:HGNC Symbol;Acc:HGNC:14652]	32629	-0.1219600960612297	-0.45561454	Yes
row_121	ITGA8	integrin subunit alpha 8 [Source:HGNC Symbol;Acc:HGNC:6144]	32742	-0.12365934997797012	-0.45410684	Yes
row_122	XIAP	X-linked inhibitor of apoptosis [Source:HGNC Symbol;Acc:HGNC:592]	32963	-0.12732452154159546	-0.45523	Yes
row_123	IGF1R	insulin like growth factor 1 receptor [Source:HGNC Symbol;Acc:HGNC:5465]	33132	-0.1299021989107132	-0.45493296	Yes
row_124	PDPK1	3-phosphoinositide dependent protein kinase 1 [Source:HGNC Symbol;Acc:HGNC:8816]	33314	-0.1330900639295578	-0.45485553	Yes
row_125	FLNB	filamin B [Source:HGNC Symbol;Acc:HGNC:3755]	33363	-0.13398006558418274	-0.4513473	Yes
row_126	VTN	vitronectin [Source:HGNC Symbol;Acc:HGNC:12724]	33455	-0.13544490933418274	-0.44888633	Yes
row_127	LAMC1	laminin subunit gamma 1 [Source:HGNC Symbol;Acc:HGNC:6492]	33481	-0.1358800232410431	-0.4447231	Yes
row_128	TNXB	tenascin XB [Source:HGNC Symbol;Acc:HGNC:11976]	33559	-0.1372108906507492	-0.4418419	Yes
row_129	MAPK1	mitogen-activated protein kinase 1 [Source:HGNC Symbol;Acc:HGNC:6871]	33636	-0.13853877782821655	-0.4388882	Yes
row_130	FLT4	fms related receptor tyrosine kinase 4 [Source:HGNC Symbol;Acc:HGNC:3767]	34137	-0.14805398881435394	-0.4464353	Yes
row_131	BIRC2	baculoviral IAP repeat containing 2 [Source:HGNC Symbol;Acc:HGNC:590]	34221	-0.14946117997169495	-0.4432745	Yes
row_132	CRKL	CRK like proto-oncogene, adaptor protein [Source:HGNC Symbol;Acc:HGNC:2363]	34421	-0.15368691086769104	-0.4429292	Yes
row_133	RAP1B	RAP1B, member of RAS oncogene family [Source:HGNC Symbol;Acc:HGNC:9857]	34571	-0.15642383694648743	-0.44120926	Yes
row_134	SOS2	SOS Ras/Rho guanine nucleotide exchange factor 2 [Source:HGNC Symbol;Acc:HGNC:11188]	34598	-0.15690839290618896	-0.43632838	Yes
row_135	ITGA5	integrin subunit alpha 5 [Source:HGNC Symbol;Acc:HGNC:6141]	34763	-0.16119109094142914	-0.43482333	Yes
row_136	PIK3R1	phosphoinositide-3-kinase regulatory subunit 1 [Source:HGNC Symbol;Acc:HGNC:8979]	34788	-0.16173556447029114	-0.42972076	Yes
row_137	VAV1	vav guanine nucleotide exchange factor 1 [Source:HGNC Symbol;Acc:HGNC:12657]	34853	-0.16317467391490936	-0.42558968	Yes
row_138	PIK3CB	phosphatidylinositol-4,5-bisphosphate 3-kinase catalytic subunit beta [Source:HGNC Symbol;Acc:HGNC:8976]	34871	-0.16352921724319458	-0.42024478	Yes
row_139	COL5A3	collagen type V alpha 3 chain [Source:HGNC Symbol;Acc:HGNC:14864]	34873	-0.16356290876865387	-0.41448978	Yes
row_140	LAMA1	laminin subunit alpha 1 [Source:HGNC Symbol;Acc:HGNC:6481]	34927	-0.16449087858200073	-0.41003102	Yes
row_141	FLNC	filamin C [Source:HGNC Symbol;Acc:HGNC:3756]	34929	-0.16456544399261475	-0.40424058	Yes
row_142	LAMB4	laminin subunit beta 4 [Source:HGNC Symbol;Acc:HGNC:6491]	35118	-0.1690257340669632	-0.40307206	Yes
row_143	COL6A6	collagen type VI alpha 6 chain [Source:HGNC Symbol;Acc:HGNC:27023]	35177	-0.17058299481868744	-0.3985258	Yes
row_144	TLN2	talin 2 [Source:HGNC Symbol;Acc:HGNC:15447]	35192	-0.1710180640220642	-0.39283958	Yes
row_145	MAP2K1	mitogen-activated protein kinase kinase 1 [Source:HGNC Symbol;Acc:HGNC:6840]	35210	-0.17144371569156647	-0.387215	Yes
row_146	COL4A2	collagen type IV alpha 2 chain [Source:HGNC Symbol;Acc:HGNC:2203]	35236	-0.17200350761413574	-0.38177508	Yes
row_147	PPP1CC	protein phosphatase 1 catalytic subunit gamma [Source:HGNC Symbol;Acc:HGNC:9283]	35392	-0.17619043588638306	-0.37950987	Yes
row_148	MAPK8	mitogen-activated protein kinase 8 [Source:HGNC Symbol;Acc:HGNC:6881]	35413	-0.17666365206241608	-0.37377748	Yes
row_149	TNR	tenascin R [Source:HGNC Symbol;Acc:HGNC:11953]	35437	-0.17752008140087128	-0.3680915	Yes
row_150	ARHGAP35	Rho GTPase activating protein 35 [Source:HGNC Symbol;Acc:HGNC:4591]	35598	-0.18201406300067902	-0.3657483	Yes
row_151	ARHGAP5	Rho GTPase activating protein 5 [Source:HGNC Symbol;Acc:HGNC:675]	35738	-0.18567022681236267	-0.36273912	Yes
row_152	ITGA2	integrin subunit alpha 2 [Source:HGNC Symbol;Acc:HGNC:6137]	35833	-0.1887875199317932	-0.3584696	Yes
row_153	BIRC3	baculoviral IAP repeat containing 3 [Source:HGNC Symbol;Acc:HGNC:591]	35840	-0.189053475856781	-0.3519415	Yes
row_154	COL5A1	collagen type V alpha 1 chain [Source:HGNC Symbol;Acc:HGNC:2209]	35906	-0.19079147279262543	-0.34685996	Yes
row_155	VCL	vinculin [Source:HGNC Symbol;Acc:HGNC:12665]	35933	-0.1916014850139618	-0.340753	Yes
row_156	ACTN1	actinin alpha 1 [Source:HGNC Symbol;Acc:HGNC:163]	36070	-0.196136936545372	-0.33729723	Yes
row_157	THBS2	thrombospondin 2 [Source:HGNC Symbol;Acc:HGNC:11786]	36117	-0.19770270586013794	-0.33148584	Yes
row_158	CCND2	cyclin D2 [Source:HGNC Symbol;Acc:HGNC:1583]	36339	-0.20584434270858765	-0.32985952	Yes
row_159	COL1A2	collagen type I alpha 2 chain [Source:HGNC Symbol;Acc:HGNC:2198]	36385	-0.2074277698993683	-0.32367885	Yes
row_160	PDGFRB	platelet derived growth factor receptor beta [Source:HGNC Symbol;Acc:HGNC:8804]	36398	-0.2078363299369812	-0.3166403	Yes
row_161	IGF1	insulin like growth factor 1 [Source:HGNC Symbol;Acc:HGNC:5464]	36418	-0.20825941860675812	-0.30976567	Yes
row_162	GRB2	growth factor receptor bound protein 2 [Source:HGNC Symbol;Acc:HGNC:4566]	36516	-0.2118251621723175	-0.30475867	Yes
row_163	FN1	fibronectin 1 [Source:HGNC Symbol;Acc:HGNC:3778]	36715	-0.2203831970691681	-0.30203068	Yes
row_164	COL3A1	collagen type III alpha 1 chain [Source:HGNC Symbol;Acc:HGNC:2201]	36842	-0.22717751562595367	-0.2972223	Yes
row_165	COL4A1	collagen type IV alpha 1 chain [Source:HGNC Symbol;Acc:HGNC:2202]	36855	-0.22772035002708435	-0.289481	Yes
row_166	ITGA6	integrin subunit alpha 6 [Source:HGNC Symbol;Acc:HGNC:6142]	37064	-0.23900504410266876	-0.28635046	Yes
row_167	THBS1	thrombospondin 1 [Source:HGNC Symbol;Acc:HGNC:11785]	37079	-0.23996911942958832	-0.2782274	Yes
row_168	FYN	FYN proto-oncogene, Src family tyrosine kinase [Source:HGNC Symbol;Acc:HGNC:4037]	37102	-0.2415669709444046	-0.27025235	Yes
row_169	MYLK	myosin light chain kinase [Source:HGNC Symbol;Acc:HGNC:7590]	37197	-0.24787497520446777	-0.2638946	Yes
row_170	COL5A2	collagen type V alpha 2 chain [Source:HGNC Symbol;Acc:HGNC:2210]	37272	-0.2518477439880371	-0.25688526	Yes
row_171	ITGA1	integrin subunit alpha 1 [Source:HGNC Symbol;Acc:HGNC:6134]	37309	-0.25358694791793823	-0.24884321	Yes
row_172	RELN	reelin [Source:HGNC Symbol;Acc:HGNC:9957]	37356	-0.25670164823532104	-0.24094668	Yes
row_173	LAMA2	laminin subunit alpha 2 [Source:HGNC Symbol;Acc:HGNC:6482]	37457	-0.2631024718284607	-0.23420411	Yes
row_174	PIK3CA	phosphatidylinositol-4,5-bisphosphate 3-kinase catalytic subunit alpha [Source:HGNC Symbol;Acc:HGNC:8975]	37556	-0.270498663187027	-0.22714905	Yes
row_175	VWF	von Willebrand factor [Source:HGNC Symbol;Acc:HGNC:12726]	37581	-0.27222269773483276	-0.21814167	Yes
row_176	GSK3B	glycogen synthase kinase 3 beta [Source:HGNC Symbol;Acc:HGNC:4617]	37592	-0.27354249358177185	-0.20872983	Yes
row_177	ITGAV	integrin subunit alpha V [Source:HGNC Symbol;Acc:HGNC:6150]	37606	-0.2750587463378906	-0.19934109	Yes
row_178	COL6A3	collagen type VI alpha 3 chain [Source:HGNC Symbol;Acc:HGNC:2213]	37608	-0.27520623803138733	-0.1896404	Yes
row_179	PAK2	p21 (RAC1) activated kinase 2 [Source:HGNC Symbol;Acc:HGNC:8591]	37627	-0.27633681893348694	-0.18033428	Yes
row_180	LAMB1	laminin subunit beta 1 [Source:HGNC Symbol;Acc:HGNC:6486]	37639	-0.27759602665901184	-0.17080474	Yes
row_181	TLN1	talin 1 [Source:HGNC Symbol;Acc:HGNC:11845]	37645	-0.2780608832836151	-0.16110541	Yes
row_182	PDGFRA	platelet derived growth factor receptor alpha [Source:HGNC Symbol;Acc:HGNC:8803]	37662	-0.27962252497673035	-0.15163204	Yes
row_183	BCL2	BCL2 apoptosis regulator [Source:HGNC Symbol;Acc:HGNC:990]	37702	-0.28349965810775757	-0.1426095	Yes
row_184	PRKCB	protein kinase C beta [Source:HGNC Symbol;Acc:HGNC:9395]	37822	-0.2930178642272949	-0.13529532	Yes
row_185	ITGB1	integrin subunit beta 1 [Source:HGNC Symbol;Acc:HGNC:6153]	37850	-0.2965637147426605	-0.12550437	Yes
row_186	HGF	hepatocyte growth factor [Source:HGNC Symbol;Acc:HGNC:4893]	37908	-0.30435889959335327	-0.11620471	Yes
row_187	PIK3R5	phosphoinositide-3-kinase regulatory subunit 5 [Source:HGNC Symbol;Acc:HGNC:30035]	37956	-0.31022217869758606	-0.106442235	Yes
row_188	RAPGEF1	Rap guanine nucleotide exchange factor 1 [Source:HGNC Symbol;Acc:HGNC:4568]	38009	-0.3184536397457123	-0.09651664	Yes
row_189	FLT1	fms related receptor tyrosine kinase 1 [Source:HGNC Symbol;Acc:HGNC:3763]	38056	-0.3247338831424713	-0.086215734	Yes
row_190	LAMA4	laminin subunit alpha 4 [Source:HGNC Symbol;Acc:HGNC:6484]	38106	-0.3348291218280792	-0.07563473	Yes
row_191	SOS1	SOS Ras/Rac guanine nucleotide exchange factor 1 [Source:HGNC Symbol;Acc:HGNC:11187]	38132	-0.34104785323143005	-0.064220525	Yes
row_192	ITGB7	integrin subunit beta 7 [Source:HGNC Symbol;Acc:HGNC:6162]	38154	-0.3471899926662445	-0.05248701	Yes
row_193	AKT3	AKT serine/threonine kinase 3 [Source:HGNC Symbol;Acc:HGNC:393]	38196	-0.3620312213897705	-0.040740162	Yes
row_194	ROCK2	Rho associated coiled-coil containing protein kinase 2 [Source:HGNC Symbol;Acc:HGNC:10252]	38215	-0.37028229236602783	-0.028113851	Yes
row_195	PPP1R12A	protein phosphatase 1 regulatory subunit 12A [Source:HGNC Symbol;Acc:HGNC:7618]	38258	-0.3868309557437897	-0.015516101	Yes
row_196	ROCK1	Rho associated coiled-coil containing protein kinase 1 [Source:HGNC Symbol;Acc:HGNC:10251]	38260	-0.3869672417640686	-0.0018656121	Yes
row_197	ITGA4	integrin subunit alpha 4 [Source:HGNC Symbol;Acc:HGNC:6140]	38275	-0.39437711238861084	0.011714486	Yes
row_198	PIK3CG	phosphatidylinositol-4,5-bisphosphate 3-kinase catalytic subunit gamma [Source:HGNC Symbol;Acc:HGNC:8978]	38302	-0.4257264733314514	0.026095813	Yes
