# Supplementary material for: Simultaneous Presentation of Multiple Myeloma and Lung Cancer: Case Report and Gene Bioinformatics Analysis
Source: Front Oncol. 2022 Jun 13;12:859735. doi: 10.3389/fonc.2022.859735 (PMC9235397; doi:10.3389/fonc.2022.859735)
Supplement: Supplementary file 1 [file DataSheet_1.zip › The bioinformatic analysis of MM and lung cancer supplementary materials/Enrichment analysis/MECR/GSEA_4.1.0/LUAD TCGA/KEGG.Gsea.1639041756227/KEGG_GLUTATHIONE_METABOLISM.tsv]

NAME	SYMBOL	TITLE	RANK IN GENE LIST	RANK METRIC SCORE	RUNNING ES	CORE ENRICHMENT
row_0	GPX4	glutathione peroxidase 4 [Source:HGNC Symbol;Acc:HGNC:4556]	37	0.44223737716674805	0.07262237	Yes
row_1	SRM	spermidine synthase [Source:HGNC Symbol;Acc:HGNC:11296]	367	0.33779215812683105	0.12043594	Yes
row_2	GPX1	glutathione peroxidase 1 [Source:HGNC Symbol;Acc:HGNC:4553]	572	0.3105091452598572	0.16689378	Yes
row_3	GSTK1	glutathione S-transferase kappa 1 [Source:HGNC Symbol;Acc:HGNC:16906]	629	0.30483299493789673	0.2161757	Yes
row_4	MGST1	microsomal glutathione S-transferase 1 [Source:HGNC Symbol;Acc:HGNC:7061]	796	0.28829455375671387	0.25990576	Yes
row_5	GSTA5	glutathione S-transferase alpha 5 [Source:HGNC Symbol;Acc:HGNC:19662]	1236	0.25242120027542114	0.29071742	Yes
row_6	GSS	glutathione synthetase [Source:HGNC Symbol;Acc:HGNC:4624]	1273	0.2499798834323883	0.331384	Yes
row_7	GSTP1	glutathione S-transferase pi 1 [Source:HGNC Symbol;Acc:HGNC:4638]	1346	0.2447108030319214	0.37025744	Yes
row_8	GSTZ1	glutathione S-transferase zeta 1 [Source:HGNC Symbol;Acc:HGNC:4643]	1423	0.23989087343215942	0.40822726	Yes
row_9	GGCT	gamma-glutamylcyclotransferase [Source:HGNC Symbol;Acc:HGNC:21705]	1669	0.22463780641555786	0.43935683	Yes
row_10	MGST2	microsomal glutathione S-transferase 2 [Source:HGNC Symbol;Acc:HGNC:7063]	2011	0.20528118312358856	0.46482217	Yes
row_11	TXNDC12	thioredoxin domain containing 12 [Source:HGNC Symbol;Acc:HGNC:24626]	2022	0.2050018459558487	0.49866882	Yes
row_12	OPLAH	5-oxoprolinase, ATP-hydrolysing [Source:HGNC Symbol;Acc:HGNC:8149]	2628	0.1789017766714096	0.5130242	Yes
row_13	PGD	phosphogluconate dehydrogenase [Source:HGNC Symbol;Acc:HGNC:8891]	2772	0.1727714240550995	0.5381231	Yes
row_14	GPX3	glutathione peroxidase 3 [Source:HGNC Symbol;Acc:HGNC:4555]	2870	0.16906802356243134	0.5637771	Yes
row_15	MGST3	microsomal glutathione S-transferase 3 [Source:HGNC Symbol;Acc:HGNC:7064]	3158	0.15907606482505798	0.58293134	Yes
row_16	GGT6	gamma-glutamyltransferase 6 [Source:HGNC Symbol;Acc:HGNC:26891]	3980	0.13392934203147888	0.58430606	Yes
row_17	GSTO1	glutathione S-transferase omega 1 [Source:HGNC Symbol;Acc:HGNC:13312]	4874	0.11349458247423172	0.5804483	Yes
row_18	GSTM2	glutathione S-transferase mu 2 [Source:HGNC Symbol;Acc:HGNC:4634]	4963	0.11174776405096054	0.5967965	Yes
row_19	GSTO2	glutathione S-transferase omega 2 [Source:HGNC Symbol;Acc:HGNC:23064]	5147	0.10852058231830597	0.6101891	Yes
row_20	IDH2	isocitrate dehydrogenase (NADP(+)) 2 [Source:HGNC Symbol;Acc:HGNC:5383]	5934	0.09480121731758118	0.6059461	Yes
row_21	GSTA4	glutathione S-transferase alpha 4 [Source:HGNC Symbol;Acc:HGNC:4629]	6058	0.0925920158624649	0.6182167	Yes
row_22	G6PD	glucose-6-phosphate dehydrogenase [Source:HGNC Symbol;Acc:HGNC:4057]	6075	0.0923445001244545	0.6331704	Yes
row_23	IDH1	isocitrate dehydrogenase (NADP(+)) 1 [Source:HGNC Symbol;Acc:HGNC:5382]	7478	0.07343561202287674	0.6096892	No
row_24	GGT1	gamma-glutamyltransferase 1 [Source:HGNC Symbol;Acc:HGNC:4250]	8690	0.060433972626924515	0.58890826	No
row_25	GPX5	glutathione peroxidase 5 [Source:HGNC Symbol;Acc:HGNC:4557]	9231	0.05525083839893341	0.5843498	No
row_26	GSTT2	glutathione S-transferase theta 2 (gene/pseudogene) [Source:HGNC Symbol;Acc:HGNC:4642]	9678	0.051256660372018814	0.5815203	No
row_27	ANPEP	alanyl aminopeptidase, membrane [Source:HGNC Symbol;Acc:HGNC:500]	9759	0.05060598626732826	0.58790153	No
row_28	GSR	glutathione-disulfide reductase [Source:HGNC Symbol;Acc:HGNC:4623]	10763	0.042913250625133514	0.5695021	No
row_29	ODC1	ornithine decarboxylase 1 [Source:HGNC Symbol;Acc:HGNC:8109]	10765	0.04289114475250244	0.5766114	No
row_30	GSTA3	glutathione S-transferase alpha 3 [Source:HGNC Symbol;Acc:HGNC:4628]	11293	0.03856522589921951	0.5696084	No
row_31	GGT7	gamma-glutamyltransferase 7 [Source:HGNC Symbol;Acc:HGNC:4259]	12487	0.029504217207431793	0.5441407	No
row_32	GSTM3	glutathione S-transferase mu 3 [Source:HGNC Symbol;Acc:HGNC:4635]	16443	0.004453320521861315	0.44418132	No
row_33	GSTM4	glutathione S-transferase mu 4 [Source:HGNC Symbol;Acc:HGNC:4636]	17953	-0.004679636564105749	0.40653837	No
row_34	GPX7	glutathione peroxidase 7 [Source:HGNC Symbol;Acc:HGNC:4559]	18280	-0.006472453009337187	0.3993146	No
row_35	GCLM	glutamate-cysteine ligase modifier subunit [Source:HGNC Symbol;Acc:HGNC:4312]	18457	-0.007487894967198372	0.39607894	No
row_36	GGT5	gamma-glutamyltransferase 5 [Source:HGNC Symbol;Acc:HGNC:4260]	18515	-0.007811126299202442	0.395927	No
row_37	RRM2B	ribonucleotide reductase regulatory TP53 inducible subunit M2B [Source:HGNC Symbol;Acc:HGNC:17296]	19336	-0.01274776179343462	0.37716913	No
row_38	GCLC	glutamate-cysteine ligase catalytic subunit [Source:HGNC Symbol;Acc:HGNC:4311]	19721	-0.015013609081506729	0.36988938	No
row_39	GSTM1	glutathione S-transferase mu 1 [Source:HGNC Symbol;Acc:HGNC:4632]	20208	-0.017821285873651505	0.3604796	No
row_40	SMS	spermine synthase [Source:HGNC Symbol;Acc:HGNC:11123]	20548	-0.02001752331852913	0.35517797	No
row_41	GPX6	glutathione peroxidase 6 [Source:HGNC Symbol;Acc:HGNC:4558]	22293	-0.030588731169700623	0.31586146	No
row_42	GSTA1	glutathione S-transferase alpha 1 [Source:HGNC Symbol;Acc:HGNC:4626]	22460	-0.03165386617183685	0.31690034	No
row_43	GPX2	glutathione peroxidase 2 [Source:HGNC Symbol;Acc:HGNC:4554]	25030	-0.04892463609576225	0.2596282	No
row_44	GSTA2	glutathione S-transferase alpha 2 [Source:HGNC Symbol;Acc:HGNC:4627]	25276	-0.050534654408693314	0.26179636	No
row_45	GSTM5	glutathione S-transferase mu 5 [Source:HGNC Symbol;Acc:HGNC:4637]	28592	-0.07634629309177399	0.19009143	No
row_46	RRM2	ribonucleotide reductase regulatory subunit M2 [Source:HGNC Symbol;Acc:HGNC:10452]	33676	-0.13911637663841248	0.08381215	No
row_47	RRM1	ribonucleotide reductase catalytic subunit M1 [Source:HGNC Symbol;Acc:HGNC:10451]	33985	-0.1451079249382019	0.10010814	No
row_48	LAP3	leucine aminopeptidase 3 [Source:HGNC Symbol;Acc:HGNC:18449]	36597	-0.21509379148483276	0.06940819	No
