# Supplementary material for: Simultaneous Presentation of Multiple Myeloma and Lung Cancer: Case Report and Gene Bioinformatics Analysis
Source: Front Oncol. 2022 Jun 13;12:859735. doi: 10.3389/fonc.2022.859735 (PMC9235397; doi:10.3389/fonc.2022.859735)
Supplement: Supplementary file 1 [file DataSheet_1.zip › The bioinformatic analysis of MM and lung cancer supplementary materials/Enrichment analysis/MECR/GSEA_4.1.0/LUAD TCGA/KEGG.Gsea.1639041756227/KEGG_GRAFT_VERSUS_HOST_DISEASE.tsv]

NAME	SYMBOL	TITLE	RANK IN GENE LIST	RANK METRIC SCORE	RUNNING ES	CORE ENRICHMENT
row_0	HLA-DMA	major histocompatibility complex, class II, DM alpha [Source:HGNC Symbol;Acc:HGNC:4934]	4341	0.125544473528862	-0.08179367	No
row_1	HLA-A	major histocompatibility complex, class I, A [Source:HGNC Symbol;Acc:HGNC:4931]	4980	0.11143612116575241	-0.072557576	No
row_2	HLA-F	major histocompatibility complex, class I, F [Source:HGNC Symbol;Acc:HGNC:4963]	7370	0.07467589527368546	-0.116294734	No
row_3	HLA-C	major histocompatibility complex, class I, C [Source:HGNC Symbol;Acc:HGNC:4933]	9612	0.05191715434193611	-0.16146766	No
row_4	HLA-DRB1	major histocompatibility complex, class II, DR beta 1 [Source:HGNC Symbol;Acc:HGNC:4948]	10444	0.0452888160943985	-0.17226616	No
row_5	HLA-DRB5	major histocompatibility complex, class II, DR beta 5 [Source:HGNC Symbol;Acc:HGNC:4953]	10518	0.04474908858537674	-0.16389412	No
row_6	HLA-G	major histocompatibility complex, class I, G [Source:HGNC Symbol;Acc:HGNC:4964]	12279	0.03108270838856697	-0.2015868	No
row_7	HLA-B	major histocompatibility complex, class I, B [Source:HGNC Symbol;Acc:HGNC:4932]	13305	0.023606428876519203	-0.22228016	No
row_8	HLA-DPB1	major histocompatibility complex, class II, DP beta 1 [Source:HGNC Symbol;Acc:HGNC:4940]	16356	0.004905348643660545	-0.29879254	No
row_9	HLA-DRA	major histocompatibility complex, class II, DR alpha [Source:HGNC Symbol;Acc:HGNC:4947]	17663	-0.002858333755284548	-0.33138165	No
row_10	HLA-DQB1	major histocompatibility complex, class II, DQ beta 1 [Source:HGNC Symbol;Acc:HGNC:4944]	17913	-0.004445165861397982	-0.33670342	No
row_11	HLA-DQA2	major histocompatibility complex, class II, DQ alpha 2 [Source:HGNC Symbol;Acc:HGNC:4943]	19230	-0.012183827348053455	-0.36741513	No
row_12	HLA-DOB	major histocompatibility complex, class II, DO beta [Source:HGNC Symbol;Acc:HGNC:4937]	20731	-0.021050557494163513	-0.4007833	No
row_13	IL2	interleukin 2 [Source:HGNC Symbol;Acc:HGNC:6001]	20777	-0.021421756595373154	-0.39703146	No
row_14	HLA-E	major histocompatibility complex, class I, E [Source:HGNC Symbol;Acc:HGNC:4962]	21659	-0.026842163875699043	-0.41331977	No
row_15	FAS	Fas cell surface death receptor [Source:HGNC Symbol;Acc:HGNC:11920]	23994	-0.04182208329439163	-0.46316773	No
row_16	HLA-DPA1	major histocompatibility complex, class II, DP alpha 1 [Source:HGNC Symbol;Acc:HGNC:4938]	24356	-0.044133104383945465	-0.4622672	No
row_17	HLA-DMB	major histocompatibility complex, class II, DM beta [Source:HGNC Symbol;Acc:HGNC:4935]	24935	-0.048240337520837784	-0.46595114	No
row_18	KLRC1	killer cell lectin like receptor C1 [Source:HGNC Symbol;Acc:HGNC:6374]	28252	-0.07324539870023727	-0.53361094	No
row_19	HLA-DQA1	major histocompatibility complex, class II, DQ alpha 1 [Source:HGNC Symbol;Acc:HGNC:4942]	32898	-0.12627467513084412	-0.6229756	Yes
row_20	KIR2DL1	killer cell immunoglobulin like receptor, two Ig domains and long cytoplasmic tail 1 [Source:HGNC Symbol;Acc:HGNC:6329]	32995	-0.12788547575473785	-0.59618306	Yes
row_21	HLA-DOA	major histocompatibility complex, class II, DO alpha [Source:HGNC Symbol;Acc:HGNC:4936]	33498	-0.136160746216774	-0.57783294	Yes
row_22	KIR2DL3	killer cell immunoglobulin like receptor, two Ig domains and long cytoplasmic tail 3 [Source:HGNC Symbol;Acc:HGNC:6331]	33593	-0.1378282755613327	-0.5487165	Yes
row_23	TNF	tumor necrosis factor [Source:HGNC Symbol;Acc:HGNC:11892]	33732	-0.14028574526309967	-0.5201582	Yes
row_24	IL1A	interleukin 1 alpha [Source:HGNC Symbol;Acc:HGNC:5991]	34080	-0.146884024143219	-0.49541128	Yes
row_25	KIR3DL1	killer cell immunoglobulin like receptor, three Ig domains and long cytoplasmic tail 1 [Source:HGNC Symbol;Acc:HGNC:6338]	34105	-0.14742545783519745	-0.46231902	Yes
row_26	PRF1	perforin 1 [Source:HGNC Symbol;Acc:HGNC:9360]	35249	-0.17243023216724396	-0.4519931	Yes
row_27	IFNG	interferon gamma [Source:HGNC Symbol;Acc:HGNC:5438]	35652	-0.18330153822898865	-0.4203207	Yes
row_28	FASLG	Fas ligand [Source:HGNC Symbol;Acc:HGNC:11936]	36345	-0.20614680647850037	-0.39080715	Yes
row_29	IL6	interleukin 6 [Source:HGNC Symbol;Acc:HGNC:6018]	36396	-0.2077673226594925	-0.34458187	Yes
row_30	KIR3DL2	killer cell immunoglobulin like receptor, three Ig domains and long cytoplasmic tail 2 [Source:HGNC Symbol;Acc:HGNC:6339]	36649	-0.21778155863285065	-0.30120888	Yes
row_31	GZMB	granzyme B [Source:HGNC Symbol;Acc:HGNC:4709]	37092	-0.24097523093223572	-0.25736976	Yes
row_32	IL1B	interleukin 1 beta [Source:HGNC Symbol;Acc:HGNC:5992]	37201	-0.2480403631925583	-0.20341392	Yes
row_33	KLRD1	killer cell lectin like receptor D1 [Source:HGNC Symbol;Acc:HGNC:6378]	37615	-0.2755618393421173	-0.15092973	Yes
row_34	CD86	CD86 molecule [Source:HGNC Symbol;Acc:HGNC:1705]	37625	-0.2762787938117981	-0.08799835	Yes
row_35	CD80	CD80 molecule [Source:HGNC Symbol;Acc:HGNC:1700]	37726	-0.28523507714271545	-0.02533575	Yes
row_36	CD28	CD28 molecule [Source:HGNC Symbol;Acc:HGNC:1653]	37779	-0.28852370381355286	0.039300445	Yes
