# Supplementary material for: Simultaneous Presentation of Multiple Myeloma and Lung Cancer: Case Report and Gene Bioinformatics Analysis
Source: Front Oncol. 2022 Jun 13;12:859735. doi: 10.3389/fonc.2022.859735 (PMC9235397; doi:10.3389/fonc.2022.859735)
Supplement: Supplementary file 1 [file DataSheet_1.zip › The bioinformatic analysis of MM and lung cancer supplementary materials/Enrichment analysis/MECR/GSEA_4.1.0/LUAD TCGA/KEGG.Gsea.1639041756227/KEGG_HEMATOPOIETIC_CELL_LINEAGE.tsv]

NAME	SYMBOL	TITLE	RANK IN GENE LIST	RANK METRIC SCORE	RUNNING ES	CORE ENRICHMENT
row_0	IL11RA	interleukin 11 receptor subunit alpha [Source:HGNC Symbol;Acc:HGNC:5967]	2627	0.17894896864891052	-0.05231866	No
row_1	ITGA3	integrin subunit alpha 3 [Source:HGNC Symbol;Acc:HGNC:6139]	3614	0.14466357231140137	-0.0656197	No
row_2	EPOR	erythropoietin receptor [Source:HGNC Symbol;Acc:HGNC:3416]	3751	0.14077238738536835	-0.05757674	No
row_3	CD9	CD9 molecule [Source:HGNC Symbol;Acc:HGNC:1709]	4045	0.1323559284210205	-0.05422299	No
row_4	EPO	erythropoietin [Source:HGNC Symbol;Acc:HGNC:3415]	6062	0.09256096184253693	-0.09803309	No
row_5	CD59	CD59 molecule (CD59 blood group) [Source:HGNC Symbol;Acc:HGNC:1689]	6549	0.08521785587072372	-0.10345171	No
row_6	TPO	thyroid peroxidase [Source:HGNC Symbol;Acc:HGNC:12015]	6966	0.0797351524233818	-0.10753463	No
row_7	CD1A	CD1a molecule [Source:HGNC Symbol;Acc:HGNC:1634]	7129	0.07768966257572174	-0.10531163	No
row_8	IL4	interleukin 4 [Source:HGNC Symbol;Acc:HGNC:6014]	7378	0.07458015531301498	-0.105534546	No
row_9	CD55	CD55 molecule (Cromer blood group) [Source:HGNC Symbol;Acc:HGNC:2665]	7403	0.0743398368358612	-0.100068495	No
row_10	IL3	interleukin 3 [Source:HGNC Symbol;Acc:HGNC:6011]	8074	0.066725954413414	-0.111688145	No
row_11	IL6R	interleukin 6 receptor [Source:HGNC Symbol;Acc:HGNC:6019]	8091	0.06650721281766891	-0.10665858	No
row_12	ITGA2B	integrin subunit alpha 2b [Source:HGNC Symbol;Acc:HGNC:6138]	9230	0.05525847524404526	-0.13114266	No
row_13	CD1C	CD1c molecule [Source:HGNC Symbol;Acc:HGNC:1636]	9521	0.05273974686861038	-0.13422151	No
row_14	ANPEP	alanyl aminopeptidase, membrane [Source:HGNC Symbol;Acc:HGNC:500]	9759	0.05060598626732826	-0.1361241	No
row_15	CSF2	colony stimulating factor 2 [Source:HGNC Symbol;Acc:HGNC:2434]	9888	0.04968114197254181	-0.13532446	No
row_16	CD1E	CD1e molecule [Source:HGNC Symbol;Acc:HGNC:1638]	9987	0.04883238300681114	-0.13382967	No
row_17	HLA-DRB1	major histocompatibility complex, class II, DR beta 1 [Source:HGNC Symbol;Acc:HGNC:4948]	10444	0.0452888160943985	-0.14174816	No
row_18	HLA-DRB5	major histocompatibility complex, class II, DR beta 5 [Source:HGNC Symbol;Acc:HGNC:4953]	10518	0.04474908858537674	-0.13995007	No
row_19	FLT3LG	fms related receptor tyrosine kinase 3 ligand [Source:HGNC Symbol;Acc:HGNC:3766]	13668	0.021343426778912544	-0.21845692	No
row_20	GP9	glycoprotein IX platelet [Source:HGNC Symbol;Acc:HGNC:4444]	13795	0.020543349906802177	-0.21998848	No
row_21	CD1B	CD1b molecule [Source:HGNC Symbol;Acc:HGNC:1635]	15033	0.012865747325122356	-0.2504614	No
row_22	GYPA	glycophorin A (MNS blood group) [Source:HGNC Symbol;Acc:HGNC:4702]	16677	0.0030773812904953957	-0.29208142	No
row_23	HLA-DRA	major histocompatibility complex, class II, DR alpha [Source:HGNC Symbol;Acc:HGNC:4947]	17663	-0.002858333755284548	-0.31695032	No
row_24	IL4R	interleukin 4 receptor [Source:HGNC Symbol;Acc:HGNC:6015]	21312	-0.024741971865296364	-0.40789625	No
row_25	IL11	interleukin 11 [Source:HGNC Symbol;Acc:HGNC:5966]	23228	-0.036867961287498474	-0.45368558	No
row_26	IL5	interleukin 5 [Source:HGNC Symbol;Acc:HGNC:6016]	25260	-0.050446029752492905	-0.5013211	No
row_27	CSF2RA	colony stimulating factor 2 receptor subunit alpha [Source:HGNC Symbol;Acc:HGNC:2435]	25630	-0.05305568873882294	-0.5063874	No
row_28	CD44	CD44 molecule (Indian blood group) [Source:HGNC Symbol;Acc:HGNC:1681]	28518	-0.07567322999238968	-0.5737755	No
row_29	THPO	thrombopoietin [Source:HGNC Symbol;Acc:HGNC:11795]	28687	-0.07709687948226929	-0.57175386	No
row_30	CSF1	colony stimulating factor 1 [Source:HGNC Symbol;Acc:HGNC:2432]	29384	-0.08334482461214066	-0.5826774	No
row_31	MME	membrane metalloendopeptidase [Source:HGNC Symbol;Acc:HGNC:7154]	29524	-0.08476269245147705	-0.57929	No
row_32	CD7	CD7 molecule [Source:HGNC Symbol;Acc:HGNC:1695]	30419	-0.09413617849349976	-0.5943773	No
row_33	FCER2	Fc fragment of IgE receptor II [Source:HGNC Symbol;Acc:HGNC:3612]	30496	-0.09489340335130692	-0.5885561	No
row_34	CR2	complement C3d receptor 2 [Source:HGNC Symbol;Acc:HGNC:2336]	30834	-0.09853076189756393	-0.5890891	No
row_35	KIT	KIT proto-oncogene, receptor tyrosine kinase [Source:HGNC Symbol;Acc:HGNC:6342]	31394	-0.10499197244644165	-0.5947515	No
row_36	CD34	CD34 molecule [Source:HGNC Symbol;Acc:HGNC:1662]	31546	-0.10710339993238449	-0.5898434	No
row_37	CD38	CD38 molecule [Source:HGNC Symbol;Acc:HGNC:1667]	31649	-0.10846194624900818	-0.5835755	No
row_38	ITGB3	integrin subunit beta 3 [Source:HGNC Symbol;Acc:HGNC:6156]	32139	-0.1148102879524231	-0.5866512	No
row_39	IL3RA	interleukin 3 receptor subunit alpha [Source:HGNC Symbol;Acc:HGNC:6012]	32493	-0.11988090723752975	-0.5858465	No
row_40	KITLG	KIT ligand [Source:HGNC Symbol;Acc:HGNC:6343]	33298	-0.13284718990325928	-0.5954753	Yes
row_41	IL5RA	interleukin 5 receptor subunit alpha [Source:HGNC Symbol;Acc:HGNC:6017]	33434	-0.13518182933330536	-0.5878639	Yes
row_42	CSF3	colony stimulating factor 3 [Source:HGNC Symbol;Acc:HGNC:2438]	33514	-0.13656744360923767	-0.5787121	Yes
row_43	CD14	CD14 molecule [Source:HGNC Symbol;Acc:HGNC:1628]	33530	-0.13678115606307983	-0.5679118	Yes
row_44	IL7	interleukin 7 [Source:HGNC Symbol;Acc:HGNC:6023]	33655	-0.13872741162776947	-0.55973023	Yes
row_45	TNF	tumor necrosis factor [Source:HGNC Symbol;Acc:HGNC:11892]	33732	-0.14028574526309967	-0.55019796	Yes
row_46	CD22	CD22 molecule [Source:HGNC Symbol;Acc:HGNC:1643]	33891	-0.14327797293663025	-0.5425108	Yes
row_47	GP1BA	glycoprotein Ib platelet subunit alpha [Source:HGNC Symbol;Acc:HGNC:4439]	33922	-0.1438317596912384	-0.5315163	Yes
row_48	IL1A	interleukin 1 alpha [Source:HGNC Symbol;Acc:HGNC:5991]	34080	-0.146884024143219	-0.5235089	Yes
row_49	IL9R	interleukin 9 receptor [Source:HGNC Symbol;Acc:HGNC:6030]	34282	-0.15072593092918396	-0.5163087	Yes
row_50	CD37	CD37 molecule [Source:HGNC Symbol;Acc:HGNC:1666]	34576	-0.15650005638599396	-0.510981	Yes
row_51	FCGR1A	Fc fragment of IgG receptor Ia [Source:HGNC Symbol;Acc:HGNC:3613]	34659	-0.15865188837051392	-0.50010014	Yes
row_52	DNTT	DNA nucleotidylexotransferase [Source:HGNC Symbol;Acc:HGNC:2983]	34665	-0.1587638109922409	-0.4872478	Yes
row_53	CD33	CD33 molecule [Source:HGNC Symbol;Acc:HGNC:1659]	34729	-0.1603289097547531	-0.4757456	Yes
row_54	ITGA5	integrin subunit alpha 5 [Source:HGNC Symbol;Acc:HGNC:6141]	34763	-0.16119109094142914	-0.46340835	Yes
row_55	CD3D	CD3d molecule [Source:HGNC Symbol;Acc:HGNC:1673]	35025	-0.16676196455955505	-0.4564262	Yes
row_56	MS4A1	membrane spanning 4-domains A1 [Source:HGNC Symbol;Acc:HGNC:7315]	35653	-0.18331222236156464	-0.45741844	Yes
row_57	CD2	CD2 molecule [Source:HGNC Symbol;Acc:HGNC:1639]	35724	-0.18524712324142456	-0.44405743	Yes
row_58	CD36	CD36 molecule [Source:HGNC Symbol;Acc:HGNC:1663]	35748	-0.18597657978534698	-0.429439	Yes
row_59	CD3E	CD3e molecule [Source:HGNC Symbol;Acc:HGNC:1674]	35751	-0.1860966831445694	-0.41427556	Yes
row_60	ITGA2	integrin subunit alpha 2 [Source:HGNC Symbol;Acc:HGNC:6137]	35833	-0.1887875199317932	-0.40090546	Yes
row_61	CD19	CD19 molecule [Source:HGNC Symbol;Acc:HGNC:1633]	35881	-0.19019010663032532	-0.38655418	Yes
row_62	CD1D	CD1d molecule [Source:HGNC Symbol;Acc:HGNC:1637]	36101	-0.1969873607158661	-0.37603056	Yes
row_63	CD8B	CD8b molecule [Source:HGNC Symbol;Acc:HGNC:1707]	36153	-0.19880008697509766	-0.36107734	Yes
row_64	CSF3R	colony stimulating factor 3 receptor [Source:HGNC Symbol;Acc:HGNC:2439]	36344	-0.2060176134109497	-0.34907642	Yes
row_65	IL6	interleukin 6 [Source:HGNC Symbol;Acc:HGNC:6018]	36396	-0.2077673226594925	-0.33339003	Yes
row_66	CD8A	CD8a molecule [Source:HGNC Symbol;Acc:HGNC:1706]	36547	-0.21289098262786865	-0.3198078	Yes
row_67	ITGAM	integrin subunit alpha M [Source:HGNC Symbol;Acc:HGNC:6149]	36644	-0.2175704687833786	-0.30446678	Yes
row_68	IL1R1	interleukin 1 receptor type 1 [Source:HGNC Symbol;Acc:HGNC:5993]	36824	-0.22630542516708374	-0.29052687	Yes
row_69	CSF1R	colony stimulating factor 1 receptor [Source:HGNC Symbol;Acc:HGNC:2433]	37028	-0.2374773621559143	-0.27628526	Yes
row_70	ITGA6	integrin subunit alpha 6 [Source:HGNC Symbol;Acc:HGNC:6142]	37064	-0.23900504410266876	-0.25763726	Yes
row_71	IL1B	interleukin 1 beta [Source:HGNC Symbol;Acc:HGNC:5992]	37201	-0.2480403631925583	-0.24082458	Yes
row_72	CD4	CD4 molecule [Source:HGNC Symbol;Acc:HGNC:1678]	37205	-0.2483283281326294	-0.22059886	Yes
row_73	ITGA1	integrin subunit alpha 1 [Source:HGNC Symbol;Acc:HGNC:6134]	37309	-0.25358694791793823	-0.2024917	Yes
row_74	GP5	glycoprotein V platelet [Source:HGNC Symbol;Acc:HGNC:4443]	37320	-0.254087895154953	-0.1819735	Yes
row_75	FLT3	fms related receptor tyrosine kinase 3 [Source:HGNC Symbol;Acc:HGNC:3765]	37510	-0.26656287908554077	-0.16499719	Yes
row_76	CD5	CD5 molecule [Source:HGNC Symbol;Acc:HGNC:1685]	37540	-0.2690991759300232	-0.14373596	Yes
row_77	TFRC	transferrin receptor [Source:HGNC Symbol;Acc:HGNC:11763]	37597	-0.274010568857193	-0.12276127	Yes
row_78	CD3G	CD3g molecule [Source:HGNC Symbol;Acc:HGNC:1675]	37917	-0.3058810830116272	-0.10588352	Yes
row_79	IL7R	interleukin 7 receptor [Source:HGNC Symbol;Acc:HGNC:6024]	37941	-0.30891650915145874	-0.081214085	Yes
row_80	IL1R2	interleukin 1 receptor type 2 [Source:HGNC Symbol;Acc:HGNC:5994]	37972	-0.31242460012435913	-0.056436237	Yes
row_81	IL2RA	interleukin 2 receptor subunit alpha [Source:HGNC Symbol;Acc:HGNC:6008]	38105	-0.33480510115623474	-0.032428123	Yes
row_82	CR1	complement C3b/C4b receptor 1 (Knops blood group) [Source:HGNC Symbol;Acc:HGNC:2334]	38221	-0.3710119426250458	-0.005026661	Yes
row_83	ITGA4	integrin subunit alpha 4 [Source:HGNC Symbol;Acc:HGNC:6140]	38275	-0.39437711238861084	0.02586509	Yes
row_84	GP1BB	glycoprotein Ib platelet subunit beta [Source:HGNC Symbol;Acc:HGNC:4440]	39021	NaN	0.00769643	Yes
