# Supplementary material for: Simultaneous Presentation of Multiple Myeloma and Lung Cancer: Case Report and Gene Bioinformatics Analysis
Source: Front Oncol. 2022 Jun 13;12:859735. doi: 10.3389/fonc.2022.859735 (PMC9235397; doi:10.3389/fonc.2022.859735)
Supplement: Supplementary file 1 [file DataSheet_1.zip › The bioinformatic analysis of MM and lung cancer supplementary materials/Enrichment analysis/MECR/GSEA_4.1.0/LUAD TCGA/KEGG.Gsea.1639041756227/KEGG_HUNTINGTONS_DISEASE.tsv]

NAME	SYMBOL	TITLE	RANK IN GENE LIST	RANK METRIC SCORE	RUNNING ES	CORE ENRICHMENT
row_0	NDUFS8	NADH:ubiquinone oxidoreductase core subunit S8 [Source:HGNC Symbol;Acc:HGNC:7715]	34	0.44561177492141724	0.013650997	Yes
row_1	NDUFS5	NADH:ubiquinone oxidoreductase subunit S5 [Source:HGNC Symbol;Acc:HGNC:7712]	78	0.4108501672744751	0.025939405	Yes
row_2	NDUFA2	NADH:ubiquinone oxidoreductase subunit A2 [Source:HGNC Symbol;Acc:HGNC:7685]	110	0.39848145842552185	0.03813137	Yes
row_3	POLR2L	RNA polymerase II, I and III subunit L [Source:HGNC Symbol;Acc:HGNC:9199]	117	0.39602571725845337	0.05088202	Yes
row_4	NDUFB10	NADH:ubiquinone oxidoreductase subunit B10 [Source:HGNC Symbol;Acc:HGNC:7696]	142	0.3852022588253021	0.06282014	Yes
row_5	ATP5PO	ATP synthase peripheral stalk subunit OSCP [Source:HGNC Symbol;Acc:HGNC:850]	231	0.3655812740325928	0.07248386	Yes
row_6	NDUFB7	NADH:ubiquinone oxidoreductase subunit B7 [Source:HGNC Symbol;Acc:HGNC:7702]	278	0.35468706488609314	0.08286563	Yes
row_7	NDUFV1	NADH:ubiquinone oxidoreductase core subunit V1 [Source:HGNC Symbol;Acc:HGNC:7716]	308	0.34884586930274963	0.09349139	Yes
row_8	NDUFV3	NADH:ubiquinone oxidoreductase subunit V3 [Source:HGNC Symbol;Acc:HGNC:7719]	321	0.34626010060310364	0.104467206	Yes
row_9	ATP5PD	ATP synthase peripheral stalk subunit d [Source:HGNC Symbol;Acc:HGNC:845]	341	0.34328845143318176	0.115167364	Yes
row_10	DNAL4	dynein axonemal light chain 4 [Source:HGNC Symbol;Acc:HGNC:2955]	363	0.3382696211338043	0.1256529	Yes
row_11	NDUFB2	NADH:ubiquinone oxidoreductase subunit B2 [Source:HGNC Symbol;Acc:HGNC:7697]	440	0.32735711336135864	0.13437772	Yes
row_12	SDHB	succinate dehydrogenase complex iron sulfur subunit B [Source:HGNC Symbol;Acc:HGNC:10681]	443	0.3266822099685669	0.14497109	Yes
row_13	NDUFA6	NADH:ubiquinone oxidoreductase subunit A6 [Source:HGNC Symbol;Acc:HGNC:7690]	471	0.32361215353012085	0.15482575	Yes
row_14	ATP5F1D	ATP synthase F1 subunit delta [Source:HGNC Symbol;Acc:HGNC:837]	480	0.3214808404445648	0.16509636	Yes
row_15	NDUFS7	NADH:ubiquinone oxidoreductase core subunit S7 [Source:HGNC Symbol;Acc:HGNC:7714]	511	0.31748899817466736	0.17467485	Yes
row_16	GPX1	glutathione peroxidase 1 [Source:HGNC Symbol;Acc:HGNC:4553]	572	0.3105091452598572	0.18325947	Yes
row_17	POLR2E	RNA polymerase II, I and III subunit E [Source:HGNC Symbol;Acc:HGNC:9192]	607	0.30678418278694153	0.19238697	Yes
row_18	UQCR10	ubiquinol-cytochrome c reductase, complex III subunit X [Source:HGNC Symbol;Acc:HGNC:30863]	623	0.3051890730857849	0.2019479	Yes
row_19	SOD1	superoxide dismutase 1 [Source:HGNC Symbol;Acc:HGNC:11179]	641	0.3040381669998169	0.21142024	Yes
row_20	NDUFC1	NADH:ubiquinone oxidoreductase subunit C1 [Source:HGNC Symbol;Acc:HGNC:7705]	648	0.3031865358352661	0.22114585	Yes
row_21	UQCRC1	ubiquinol-cytochrome c reductase core protein 1 [Source:HGNC Symbol;Acc:HGNC:12585]	653	0.3024103045463562	0.23089728	Yes
row_22	NDUFS6	NADH:ubiquinone oxidoreductase subunit S6 [Source:HGNC Symbol;Acc:HGNC:7713]	687	0.2982569634914398	0.23977247	Yes
row_23	ATP5PF	ATP synthase peripheral stalk subunit F6 [Source:HGNC Symbol;Acc:HGNC:847]	702	0.2968313694000244	0.24908663	Yes
row_24	CYC1	cytochrome c1 [Source:HGNC Symbol;Acc:HGNC:2579]	712	0.2958122789859772	0.25849533	Yes
row_25	POLR2J	RNA polymerase II subunit J [Source:HGNC Symbol;Acc:HGNC:9197]	736	0.293516606092453	0.26747155	Yes
row_26	NDUFA4	NDUFA4 mitochondrial complex associated [Source:HGNC Symbol;Acc:HGNC:7687]	738	0.29338666796684265	0.27700558	Yes
row_27	NDUFB8	NADH:ubiquinone oxidoreductase subunit B8 [Source:HGNC Symbol;Acc:HGNC:7703]	748	0.2928248345851898	0.28631693	Yes
row_28	ATP5MC1	ATP synthase membrane subunit c locus 1 [Source:HGNC Symbol;Acc:HGNC:841]	755	0.2925000786781311	0.29569435	Yes
row_29	UQCR11	ubiquinol-cytochrome c reductase, complex III subunit XI [Source:HGNC Symbol;Acc:HGNC:30862]	764	0.2916507124900818	0.30499297	Yes
row_30	POLR2I	RNA polymerase II subunit I [Source:HGNC Symbol;Acc:HGNC:9196]	813	0.28659534454345703	0.313105	Yes
row_31	UQCRQ	ubiquinol-cytochrome c reductase complex III subunit VII [Source:HGNC Symbol;Acc:HGNC:29594]	818	0.2860054075717926	0.32232186	Yes
row_32	NDUFS3	NADH:ubiquinone oxidoreductase core subunit S3 [Source:HGNC Symbol;Acc:HGNC:7710]	842	0.28429457545280457	0.33099762	Yes
row_33	NDUFA3	NADH:ubiquinone oxidoreductase subunit A3 [Source:HGNC Symbol;Acc:HGNC:7686]	864	0.2824033200740814	0.33966282	Yes
row_34	NDUFA7	NADH:ubiquinone oxidoreductase subunit A7 [Source:HGNC Symbol;Acc:HGNC:7691]	878	0.28102999925613403	0.34848765	Yes
row_35	NDUFB9	NADH:ubiquinone oxidoreductase subunit B9 [Source:HGNC Symbol;Acc:HGNC:7704]	915	0.27754777669906616	0.35661143	Yes
row_36	UQCRH	ubiquinol-cytochrome c reductase hinge protein [Source:HGNC Symbol;Acc:HGNC:12590]	937	0.27479368448257446	0.36502868	Yes
row_37	POLR2G	RNA polymerase II subunit G [Source:HGNC Symbol;Acc:HGNC:9194]	999	0.26967698335647583	0.3722573	Yes
row_38	COX5B	cytochrome c oxidase subunit 5B [Source:HGNC Symbol;Acc:HGNC:2269]	1019	0.2682361900806427	0.38051197	Yes
row_39	COX4I1	cytochrome c oxidase subunit 4I1 [Source:HGNC Symbol;Acc:HGNC:2265]	1051	0.2661410868167877	0.38839182	Yes
row_40	POLR2H	RNA polymerase II, I and III subunit H [Source:HGNC Symbol;Acc:HGNC:9195]	1077	0.26388680934906006	0.3963515	Yes
row_41	NDUFB1	NADH:ubiquinone oxidoreductase subunit B1 [Source:HGNC Symbol;Acc:HGNC:7695]	1087	0.26347705721855164	0.4047066	Yes
row_42	ATP5MC2	ATP synthase membrane subunit c locus 2 [Source:HGNC Symbol;Acc:HGNC:842]	1094	0.2629988193511963	0.41312274	Yes
row_43	COX8A	cytochrome c oxidase subunit 8A [Source:HGNC Symbol;Acc:HGNC:2294]	1130	0.261223167181015	0.42074016	Yes
row_44	NDUFA8	NADH:ubiquinone oxidoreductase subunit A8 [Source:HGNC Symbol;Acc:HGNC:7692]	1138	0.2605895400047302	0.42905226	Yes
row_45	NDUFB4	NADH:ubiquinone oxidoreductase subunit B4 [Source:HGNC Symbol;Acc:HGNC:7699]	1212	0.2544017434120178	0.43547657	Yes
row_46	CREB3L4	cAMP responsive element binding protein 3 like 4 [Source:HGNC Symbol;Acc:HGNC:18854]	1223	0.25299933552742004	0.44346473	Yes
row_47	COX7C	cytochrome c oxidase subunit 7C [Source:HGNC Symbol;Acc:HGNC:2292]	1244	0.2518391013145447	0.4511596	Yes
row_48	UQCRHL	ubiquinol-cytochrome c reductase hinge protein like [Source:HGNC Symbol;Acc:HGNC:51714]	1439	0.23908153176307678	0.4539934	Yes
row_49	ATP5F1E	ATP synthase F1 subunit epsilon [Source:HGNC Symbol;Acc:HGNC:838]	1468	0.23676598072052002	0.46099275	Yes
row_50	NDUFAB1	NADH:ubiquinone oxidoreductase subunit AB1 [Source:HGNC Symbol;Acc:HGNC:7694]	1579	0.23014236986637115	0.4656813	Yes
row_51	COX6B1	cytochrome c oxidase subunit 6B1 [Source:HGNC Symbol;Acc:HGNC:2280]	1782	0.2181798815727234	0.4676297	Yes
row_52	COX6A1	cytochrome c oxidase subunit 6A1 [Source:HGNC Symbol;Acc:HGNC:2277]	1827	0.21577014029026031	0.47353616	Yes
row_53	BBC3	BCL2 binding component 3 [Source:HGNC Symbol;Acc:HGNC:17868]	1985	0.20617763698101044	0.47624314	Yes
row_54	CLTB	clathrin light chain B [Source:HGNC Symbol;Acc:HGNC:2091]	1990	0.2060525268316269	0.48285487	Yes
row_55	SDHC	succinate dehydrogenase complex subunit C [Source:HGNC Symbol;Acc:HGNC:10682]	2041	0.2040640115737915	0.48822662	Yes
row_56	NDUFC2	NADH:ubiquinone oxidoreductase subunit C2 [Source:HGNC Symbol;Acc:HGNC:7706]	2151	0.19867831468582153	0.49191552	Yes
row_57	NDUFA1	NADH:ubiquinone oxidoreductase subunit A1 [Source:HGNC Symbol;Acc:HGNC:7683]	2163	0.19824030995368958	0.49809387	Yes
row_58	ATP5F1C	ATP synthase F1 subunit gamma [Source:HGNC Symbol;Acc:HGNC:833]	2375	0.18986493349075317	0.49888974	Yes
row_59	NDUFV2	NADH:ubiquinone oxidoreductase core subunit V2 [Source:HGNC Symbol;Acc:HGNC:7717]	2413	0.18814179301261902	0.5040748	Yes
row_60	IFT57	intraflagellar transport 57 [Source:HGNC Symbol;Acc:HGNC:17367]	2438	0.18675439059734344	0.50954676	Yes
row_61	NDUFS2	NADH:ubiquinone oxidoreductase core subunit S2 [Source:HGNC Symbol;Acc:HGNC:7708]	2516	0.18379539251327515	0.5135683	Yes
row_62	SLC25A4	solute carrier family 25 member 4 [Source:HGNC Symbol;Acc:HGNC:10990]	2531	0.18334321677684784	0.5191846	Yes
row_63	COX7B	cytochrome c oxidase subunit 7B [Source:HGNC Symbol;Acc:HGNC:2291]	2582	0.1807790994644165	0.52379763	Yes
row_64	MT-CO2	mitochondrially encoded cytochrome c oxidase II [Source:HGNC Symbol;Acc:HGNC:7421]	2703	0.17551779747009277	0.5264509	Yes
row_65	COX7A2L	cytochrome c oxidase subunit 7A2 like [Source:HGNC Symbol;Acc:HGNC:2289]	2825	0.17059804499149323	0.52891827	Yes
row_66	UQCRB	ubiquinol-cytochrome c reductase binding protein [Source:HGNC Symbol;Acc:HGNC:12582]	2840	0.1700478345155716	0.53410137	Yes
row_67	COX6C	cytochrome c oxidase subunit 6C [Source:HGNC Symbol;Acc:HGNC:2285]	2863	0.16927754878997803	0.53905493	Yes
row_68	MT-CO3	mitochondrially encoded cytochrome c oxidase III [Source:HGNC Symbol;Acc:HGNC:7422]	2913	0.16731910407543182	0.543255	Yes
row_69	NDUFA5	NADH:ubiquinone oxidoreductase subunit A5 [Source:HGNC Symbol;Acc:HGNC:7688]	3044	0.1627504974603653	0.5452367	Yes
row_70	SLC25A6	solute carrier family 25 member 6 [Source:HGNC Symbol;Acc:HGNC:10992]	3062	0.1619892567396164	0.5500806	Yes
row_71	NDUFS4	NADH:ubiquinone oxidoreductase subunit S4 [Source:HGNC Symbol;Acc:HGNC:7711]	3070	0.1616283655166626	0.5551682	Yes
row_72	NDUFB5	NADH:ubiquinone oxidoreductase subunit B5 [Source:HGNC Symbol;Acc:HGNC:7700]	3101	0.16061800718307495	0.5596353	Yes
row_73	CASP9	caspase 9 [Source:HGNC Symbol;Acc:HGNC:1511]	3419	0.15073451399803162	0.556448	Yes
row_74	NDUFB3	NADH:ubiquinone oxidoreductase subunit B3 [Source:HGNC Symbol;Acc:HGNC:7698]	3463	0.14954617619514465	0.5602222	Yes
row_75	COX5A	cytochrome c oxidase subunit 5A [Source:HGNC Symbol;Acc:HGNC:2267]	3688	0.142353817820549	0.5591378	Yes
row_76	COX7A2	cytochrome c oxidase subunit 7A2 [Source:HGNC Symbol;Acc:HGNC:2288]	3752	0.14076487720012665	0.56211495	Yes
row_77	MT-CO1	mitochondrially encoded cytochrome c oxidase I [Source:HGNC Symbol;Acc:HGNC:7419]	3805	0.13942654430866241	0.56532943	Yes
row_78	NDUFB6	NADH:ubiquinone oxidoreductase subunit B6 [Source:HGNC Symbol;Acc:HGNC:7701]	3968	0.13445982336997986	0.56557184	Yes
row_79	CREB3	cAMP responsive element binding protein 3 [Source:HGNC Symbol;Acc:HGNC:2347]	4068	0.13182000815868378	0.5673378	Yes
row_80	SDHA	succinate dehydrogenase complex flavoprotein subunit A [Source:HGNC Symbol;Acc:HGNC:10680]	4074	0.13156338036060333	0.57149684	Yes
row_81	AP2M1	adaptor related protein complex 2 subunit mu 1 [Source:HGNC Symbol;Acc:HGNC:564]	4126	0.1303749978542328	0.57444197	Yes
row_82	ATP5PB	ATP synthase peripheral stalk-membrane subunit b [Source:HGNC Symbol;Acc:HGNC:840]	4227	0.12832196056842804	0.5760684	Yes
row_83	NDUFA10	NADH:ubiquinone oxidoreductase subunit A10 [Source:HGNC Symbol;Acc:HGNC:7684]	4232	0.12820111215114594	0.58014345	Yes
row_84	POLR2K	RNA polymerase II, I and III subunit K [Source:HGNC Symbol;Acc:HGNC:9198]	4390	0.12410123646259308	0.58017606	Yes
row_85	AP2S1	adaptor related protein complex 2 subunit sigma 1 [Source:HGNC Symbol;Acc:HGNC:565]	4439	0.12286440283060074	0.5829531	Yes
row_86	MT-CYB	mitochondrially encoded cytochrome b [Source:HGNC Symbol;Acc:HGNC:7427]	4594	0.1194601058959961	0.5829112	Yes
row_87	ATP5MC3	ATP synthase membrane subunit c locus 3 [Source:HGNC Symbol;Acc:HGNC:843]	4619	0.11874337494373322	0.5861671	Yes
row_88	MT-ATP6	mitochondrially encoded ATP synthase membrane subunit 6 [Source:HGNC Symbol;Acc:HGNC:7414]	4718	0.11646506935358047	0.58745825	Yes
row_89	SLC25A5	solute carrier family 25 member 5 [Source:HGNC Symbol;Acc:HGNC:10991]	4760	0.11569506675004959	0.5901805	Yes
row_90	COX7A1	cytochrome c oxidase subunit 7A1 [Source:HGNC Symbol;Acc:HGNC:2287]	4947	0.1119568720459938	0.5890766	Yes
row_91	DCTN2	dynactin subunit 2 [Source:HGNC Symbol;Acc:HGNC:2712]	4993	0.11131438612937927	0.5915539	Yes
row_92	COX4I2	cytochrome c oxidase subunit 4I2 [Source:HGNC Symbol;Acc:HGNC:16232]	5116	0.1091495156288147	0.5919936	Yes
row_93	UQCR10P1	UQCR10 pseudogene 1 [Source:HGNC Symbol;Acc:HGNC:54960]	5130	0.10886833071708679	0.59520876	Yes
row_94	POLR2C	RNA polymerase II subunit C [Source:HGNC Symbol;Acc:HGNC:9189]	5263	0.10628634691238403	0.5952996	Yes
row_95	CLTA	clathrin light chain A [Source:HGNC Symbol;Acc:HGNC:2090]	5346	0.10473975539207458	0.59661746	Yes
row_96	POLR2F	RNA polymerase II, I and III subunit F [Source:HGNC Symbol;Acc:HGNC:9193]	5558	0.10098198801279068	0.5945172	Yes
row_97	COX6A2	cytochrome c oxidase subunit 6A2 [Source:HGNC Symbol;Acc:HGNC:2279]	5599	0.10028624534606934	0.59676296	Yes
row_98	ATP5F1A	ATP synthase F1 subunit alpha [Source:HGNC Symbol;Acc:HGNC:823]	5690	0.09870172291994095	0.5976797	Yes
row_99	SDHD	succinate dehydrogenase complex subunit D [Source:HGNC Symbol;Acc:HGNC:10683]	5864	0.09595603495836258	0.5963865	No
row_100	HDAC1	histone deacetylase 1 [Source:HGNC Symbol;Acc:HGNC:4852]	6184	0.09047740697860718	0.59118474	No
row_101	PLCB3	phospholipase C beta 3 [Source:HGNC Symbol;Acc:HGNC:9056]	6249	0.08947235345840454	0.592465	No
row_102	POLR2J3	RNA polymerase II subunit J3 [Source:HGNC Symbol;Acc:HGNC:33853]	6597	0.0847090482711792	0.58636	No
row_103	DNALI1	dynein axonemal light intermediate chain 1 [Source:HGNC Symbol;Acc:HGNC:14353]	6742	0.08301577717065811	0.585386	No
row_104	BAX	BCL2 associated X, apoptosis regulator [Source:HGNC Symbol;Acc:HGNC:959]	7334	0.07516269385814667	0.5727362	No
row_105	UQCRC2	ubiquinol-cytochrome c reductase core protein 2 [Source:HGNC Symbol;Acc:HGNC:12586]	7737	0.07023197412490845	0.5647543	No
row_106	NDUFA9	NADH:ubiquinone oxidoreductase subunit A9 [Source:HGNC Symbol;Acc:HGNC:7693]	7750	0.07005809247493744	0.5667305	No
row_107	CYCS	cytochrome c, somatic [Source:HGNC Symbol;Acc:HGNC:19986]	8363	0.06363348662853241	0.55316854	No
row_108	TP53	tumor protein p53 [Source:HGNC Symbol;Acc:HGNC:11998]	8681	0.06051020324230194	0.5470414	No
row_109	CLTCL1	clathrin heavy chain like 1 [Source:HGNC Symbol;Acc:HGNC:2093]	9093	0.05661071464419365	0.5383858	No
row_110	UQCRFS1	ubiquinol-cytochrome c reductase, Rieske iron-sulfur polypeptide 1 [Source:HGNC Symbol;Acc:HGNC:12587]	9310	0.054593153297901154	0.5346463	No
row_111	MT-ATP8	mitochondrially encoded ATP synthase membrane subunit 8 [Source:HGNC Symbol;Acc:HGNC:7415]	9337	0.05442481115460396	0.53575534	No
row_112	VDAC2	voltage dependent anion channel 2 [Source:HGNC Symbol;Acc:HGNC:12672]	10201	0.04727962613105774	0.515248	No
row_113	SLC25A31	solute carrier family 25 member 31 [Source:HGNC Symbol;Acc:HGNC:25319]	10585	0.044214602559804916	0.50690377	No
row_114	POLR2J2	RNA polymerase II subunit J2 [Source:HGNC Symbol;Acc:HGNC:23208]	10680	0.043568529188632965	0.50592184	No
row_115	DCTN4	dynactin subunit 4 [Source:HGNC Symbol;Acc:HGNC:15518]	10730	0.0431847907602787	0.5060771	No
row_116	VDAC2P5	VDAC2 pseudogene 5 [Source:HGNC Symbol;Acc:HGNC:54753]	11481	0.037030238658189774	0.4881227	No
row_117	DNAI1	dynein axonemal intermediate chain 1 [Source:HGNC Symbol;Acc:HGNC:2954]	11663	0.03573034703731537	0.48466274	No
row_118	DCTN1	dynactin subunit 1 [Source:HGNC Symbol;Acc:HGNC:2711]	13723	0.020989667624235153	0.4327433	No
row_119	POLR2D	RNA polymerase II subunit D [Source:HGNC Symbol;Acc:HGNC:9191]	14063	0.01902547851204872	0.42470247	No
row_120	NDUFA4L2	NDUFA4 mitochondrial complex associated like 2 [Source:HGNC Symbol;Acc:HGNC:29836]	15776	0.00830111838877201	0.38123477	No
row_121	GRIN1	glutamate ionotropic receptor NMDA type subunit 1 [Source:HGNC Symbol;Acc:HGNC:4584]	15818	0.008066053502261639	0.3804501	No
row_122	DNAH2	dynein axonemal heavy chain 2 [Source:HGNC Symbol;Acc:HGNC:2948]	16420	0.004552628844976425	0.3652441	No
row_123	DNAI2	dynein axonemal intermediate chain 2 [Source:HGNC Symbol;Acc:HGNC:18744]	19213	-0.012112394906580448	0.29430872	No
row_124	UCP1	uncoupling protein 1 [Source:HGNC Symbol;Acc:HGNC:12517]	19214	-0.012116633355617523	0.29470354	No
row_125	VDAC3	voltage dependent anion channel 3 [Source:HGNC Symbol;Acc:HGNC:12674]	19385	-0.012962706387043	0.29078275	No
row_126	HIP1	huntingtin interacting protein 1 [Source:HGNC Symbol;Acc:HGNC:4913]	20132	-0.017419684678316116	0.27229154	No
row_127	COX8C	cytochrome c oxidase subunit 8C [Source:HGNC Symbol;Acc:HGNC:24382]	20162	-0.017580751329660416	0.2721235	No
row_128	AP2B1	adaptor related protein complex 2 subunit beta 1 [Source:HGNC Symbol;Acc:HGNC:563]	20728	-0.021026892587542534	0.258374	No
row_129	ATP5MC1P5	ATP synthase membrane subunit c locus 1 pseudogene 5 [Source:HGNC Symbol;Acc:HGNC:39508]	20955	-0.022443905472755432	0.25333145	No
row_130	AP2A2	adaptor related protein complex 2 subunit alpha 2 [Source:HGNC Symbol;Acc:HGNC:562]	21173	-0.02382197231054306	0.24856374	No
row_131	COX6B2	cytochrome c oxidase subunit 6B2 [Source:HGNC Symbol;Acc:HGNC:24380]	21295	-0.0246217530220747	0.2462747	No
row_132	COX6CP3	cytochrome c oxidase subunit 6C pseudogene 3 [Source:HGNC Symbol;Acc:HGNC:31721]	21611	-0.02650885470211506	0.23909083	No
row_133	DNAH3	dynein axonemal heavy chain 3 [Source:HGNC Symbol;Acc:HGNC:2949]	21847	-0.028037242591381073	0.2340006	No
row_134	PPARG	peroxisome proliferator activated receptor gamma [Source:HGNC Symbol;Acc:HGNC:9236]	21861	-0.028078395873308182	0.23458336	No
row_135	TBPL2	TATA-box binding protein like 2 [Source:HGNC Symbol;Acc:HGNC:19841]	21961	-0.028636427596211433	0.2329872	No
row_136	COX7B2	cytochrome c oxidase subunit 7B2 [Source:HGNC Symbol;Acc:HGNC:24381]	22662	-0.03292500227689743	0.2161764	No
row_137	NRF1	nuclear respiratory factor 1 [Source:HGNC Symbol;Acc:HGNC:7996]	23357	-0.03762993961572647	0.1996722	No
row_138	BDNF	brain derived neurotrophic factor [Source:HGNC Symbol;Acc:HGNC:1033]	25218	-0.05018321052193642	0.15378807	No
row_139	TFAM	transcription factor A, mitochondrial [Source:HGNC Symbol;Acc:HGNC:11741]	25296	-0.0507463738322258	0.15347438	No
row_140	PPARGC1A	PPARG coactivator 1 alpha [Source:HGNC Symbol;Acc:HGNC:9237]	25931	-0.05537566915154457	0.13908127	No
row_141	TAF4B	TATA-box binding protein associated factor 4b [Source:HGNC Symbol;Acc:HGNC:11538]	26646	-0.06056603789329529	0.122813456	No
row_142	CREB5	cAMP responsive element binding protein 5 [Source:HGNC Symbol;Acc:HGNC:16844]	26714	-0.06110663339495659	0.123092815	No
row_143	CASP8	caspase 8 [Source:HGNC Symbol;Acc:HGNC:1509]	27243	-0.06507955491542816	0.111724	No
row_144	PLCB4	phospholipase C beta 4 [Source:HGNC Symbol;Acc:HGNC:9059]	27781	-0.0693199411034584	0.10026341	No
row_145	AP2A1	adaptor related protein complex 2 subunit alpha 1 [Source:HGNC Symbol;Acc:HGNC:561]	28078	-0.07174361497163773	0.09503886	No
row_146	ATP5F1B	ATP synthase F1 subunit beta [Source:HGNC Symbol;Acc:HGNC:830]	28627	-0.07663828879594803	0.08353571	No
row_147	TBP	TATA-box binding protein [Source:HGNC Symbol;Acc:HGNC:11588]	29083	-0.08054665476083755	0.07453586	No
row_148	GRIN2B	glutamate ionotropic receptor NMDA type subunit 2B [Source:HGNC Symbol;Acc:HGNC:4586]	29542	-0.08491279184818268	0.06560164	No
row_149	VDAC1	voltage dependent anion channel 1 [Source:HGNC Symbol;Acc:HGNC:12669]	29848	-0.08807659149169922	0.06067935	No
row_150	TAF4	TATA-box binding protein associated factor 4 [Source:HGNC Symbol;Acc:HGNC:11537]	30131	-0.09112730622291565	0.056444068	No
row_151	CREB3L1	cAMP responsive element binding protein 3 like 1 [Source:HGNC Symbol;Acc:HGNC:18856]	30283	-0.09279361367225647	0.055609867	No
row_152	TBPL1	TATA-box binding protein like 1 [Source:HGNC Symbol;Acc:HGNC:11589]	30445	-0.09438354521989822	0.054571994	No
row_153	NDUFS1	NADH:ubiquinone oxidoreductase core subunit S1 [Source:HGNC Symbol;Acc:HGNC:7707]	30490	-0.09483134746551514	0.056537826	No
row_154	PPID	peptidylprolyl isomerase D [Source:HGNC Symbol;Acc:HGNC:9257]	30753	-0.09764940291643143	0.053026017	No
row_155	HTT	huntingtin [Source:HGNC Symbol;Acc:HGNC:4851]	30977	-0.1001567393541336	0.050592277	No
row_156	CASP3	caspase 3 [Source:HGNC Symbol;Acc:HGNC:1504]	31110	-0.10179567337036133	0.050536808	No
row_157	RCOR1	REST corepressor 1 [Source:HGNC Symbol;Acc:HGNC:17441]	32012	-0.11322322487831116	0.031207275	No
row_158	GRM5	glutamate metabotropic receptor 5 [Source:HGNC Symbol;Acc:HGNC:4597]	32047	-0.11370472609996796	0.03404355	No
row_159	POLR2B	RNA polymerase II subunit B [Source:HGNC Symbol;Acc:HGNC:9188]	32968	-0.12747086584568024	0.014692843	No
row_160	HDAC2	histone deacetylase 2 [Source:HGNC Symbol;Acc:HGNC:4853]	33490	-0.13604523241519928	0.005815174	No
row_161	GNAQ	G protein subunit alpha q [Source:HGNC Symbol;Acc:HGNC:4390]	33694	-0.13947443664073944	0.005173506	No
row_162	PLCB2	phospholipase C beta 2 [Source:HGNC Symbol;Acc:HGNC:9055]	33768	-0.14099235832691193	0.007902538	No
row_163	DLG4	discs large MAGUK scaffold protein 4 [Source:HGNC Symbol;Acc:HGNC:2903]	33780	-0.14131024479866028	0.0122259045	No
row_164	CLTC	clathrin heavy chain [Source:HGNC Symbol;Acc:HGNC:2092]	33799	-0.1416042298078537	0.016380014	No
row_165	ITPR1	inositol 1,4,5-trisphosphate receptor type 1 [Source:HGNC Symbol;Acc:HGNC:6180]	33914	-0.14368152618408203	0.0181492	No
row_166	POLR2A	RNA polymerase II subunit A [Source:HGNC Symbol;Acc:HGNC:9187]	34410	-0.1532936543226242	0.010497795	No
row_167	CREBBP	CREB binding protein [Source:HGNC Symbol;Acc:HGNC:2348]	34790	-0.1618223935365677	0.0060878554	No
row_168	SIN3A	SIN3 transcription regulator family member A [Source:HGNC Symbol;Acc:HGNC:19353]	34829	-0.16255389153957367	0.01041362	No
row_169	DNAL1	dynein axonemal light chain 1 [Source:HGNC Symbol;Acc:HGNC:23247]	34961	-0.16535261273384094	0.012454612	No
row_170	DNAH1	dynein axonemal heavy chain 1 [Source:HGNC Symbol;Acc:HGNC:2940]	35707	-0.1848813146352768	-5.5455515E-4	No
row_171	CREB3L3	cAMP responsive element binding protein 3 like 3 [Source:HGNC Symbol;Acc:HGNC:18855]	35894	-0.19049061834812164	9.003833E-4	No
row_172	HAP1	huntingtin associated protein 1 [Source:HGNC Symbol;Acc:HGNC:4812]	36161	-0.19890600442886353	5.856846E-4	No
row_173	PLCB1	phospholipase C beta 1 [Source:HGNC Symbol;Acc:HGNC:15917]	36397	-0.20776835083961487	0.0013517414	No
row_174	CREB3L2	cAMP responsive element binding protein 3 like 2 [Source:HGNC Symbol;Acc:HGNC:23720]	36510	-0.2116776704788208	0.0053875824	No
row_175	TGM2	transglutaminase 2 [Source:HGNC Symbol;Acc:HGNC:11778]	37352	-0.256433367729187	-0.0077427705	No
row_176	CREB1	cAMP responsive element binding protein 1 [Source:HGNC Symbol;Acc:HGNC:2345]	37371	-0.2574700117111206	1.8666143E-4	No
row_177	REST	RE1 silencing transcription factor [Source:HGNC Symbol;Acc:HGNC:9966]	37379	-0.2579866945743561	0.0084139565	No
row_178	EP300	E1A binding protein p300 [Source:HGNC Symbol;Acc:HGNC:3373]	37388	-0.25851553678512573	0.016632935	No
row_179	SOD2	superoxide dismutase 2 [Source:HGNC Symbol;Acc:HGNC:11180]	37689	-0.2825254201889038	0.018174225	No
row_180	SP1	Sp1 transcription factor [Source:HGNC Symbol;Acc:HGNC:11205]	38109	-0.3357216715812683	0.018408628	No
row_181	APAF1	apoptotic peptidase activating factor 1 [Source:HGNC Symbol;Acc:HGNC:576]	38254	-0.38611459732055664	0.027310714	No
