# Supplementary material for: Simultaneous Presentation of Multiple Myeloma and Lung Cancer: Case Report and Gene Bioinformatics Analysis
Source: Front Oncol. 2022 Jun 13;12:859735. doi: 10.3389/fonc.2022.859735 (PMC9235397; doi:10.3389/fonc.2022.859735)
Supplement: Supplementary file 1 [file DataSheet_1.zip › The bioinformatic analysis of MM and lung cancer supplementary materials/Enrichment analysis/MECR/GSEA_4.1.0/LUAD TCGA/KEGG.Gsea.1639041756227/KEGG_INTESTINAL_IMMUNE_NETWORK_FOR_IGA_PRODUCTION.tsv]

NAME	SYMBOL	TITLE	RANK IN GENE LIST	RANK METRIC SCORE	RUNNING ES	CORE ENRICHMENT
row_0	HLA-DMA	major histocompatibility complex, class II, DM alpha [Source:HGNC Symbol;Acc:HGNC:4934]	4341	0.125544473528862	-0.08817449	No
row_1	LTBR	lymphotoxin beta receptor [Source:HGNC Symbol;Acc:HGNC:6718]	6244	0.08953817933797836	-0.12066184	No
row_2	MADCAM1	mucosal vascular addressin cell adhesion molecule 1 [Source:HGNC Symbol;Acc:HGNC:6765]	6690	0.0838494673371315	-0.11706715	No
row_3	IL4	interleukin 4 [Source:HGNC Symbol;Acc:HGNC:6014]	7378	0.07458015531301498	-0.1212835	No
row_4	TNFSF13	TNF superfamily member 13 [Source:HGNC Symbol;Acc:HGNC:11928]	8318	0.0641530230641365	-0.13377155	No
row_5	CCL28	C-C motif chemokine ligand 28 [Source:HGNC Symbol;Acc:HGNC:17700]	8536	0.06207844614982605	-0.12824707	No
row_6	HLA-DRB1	major histocompatibility complex, class II, DR beta 1 [Source:HGNC Symbol;Acc:HGNC:4948]	10444	0.0452888160943985	-0.16873756	No
row_7	HLA-DRB5	major histocompatibility complex, class II, DR beta 5 [Source:HGNC Symbol;Acc:HGNC:4953]	10518	0.04474908858537674	-0.16263132	No
row_8	HLA-DPB1	major histocompatibility complex, class II, DP beta 1 [Source:HGNC Symbol;Acc:HGNC:4940]	16356	0.004905348643660545	-0.3103656	No
row_9	CD40	CD40 molecule [Source:HGNC Symbol;Acc:HGNC:11919]	17012	0.0011880984529852867	-0.32683012	No
row_10	HLA-DRA	major histocompatibility complex, class II, DR alpha [Source:HGNC Symbol;Acc:HGNC:4947]	17663	-0.002858333755284548	-0.3428701	No
row_11	HLA-DQB1	major histocompatibility complex, class II, DQ beta 1 [Source:HGNC Symbol;Acc:HGNC:4944]	17913	-0.004445165861397982	-0.34841833	No
row_12	CCL27	C-C motif chemokine ligand 27 [Source:HGNC Symbol;Acc:HGNC:10626]	18208	-0.006066114641726017	-0.35482374	No
row_13	HLA-DQA2	major histocompatibility complex, class II, DQ alpha 2 [Source:HGNC Symbol;Acc:HGNC:4943]	19230	-0.012183827348053455	-0.37864935	No
row_14	ICOSLG	inducible T cell costimulator ligand [Source:HGNC Symbol;Acc:HGNC:17087]	19606	-0.0143032968044281	-0.38565087	No
row_15	HLA-DOB	major histocompatibility complex, class II, DO beta [Source:HGNC Symbol;Acc:HGNC:4937]	20731	-0.021050557494163513	-0.41052064	No
row_16	IL2	interleukin 2 [Source:HGNC Symbol;Acc:HGNC:6001]	20777	-0.021421756595373154	-0.4078535	No
row_17	PIGR	polymeric immunoglobulin receptor [Source:HGNC Symbol;Acc:HGNC:8968]	21074	-0.023140879347920418	-0.41127074	No
row_18	TGFB1	transforming growth factor beta 1 [Source:HGNC Symbol;Acc:HGNC:11766]	22340	-0.030889516696333885	-0.4379791	No
row_19	HLA-DPA1	major histocompatibility complex, class II, DP alpha 1 [Source:HGNC Symbol;Acc:HGNC:4938]	24356	-0.044133104383945465	-0.48142493	No
row_20	CCR10	C-C motif chemokine receptor 10 [Source:HGNC Symbol;Acc:HGNC:4474]	24820	-0.047380752861499786	-0.4847795	No
row_21	HLA-DMB	major histocompatibility complex, class II, DM beta [Source:HGNC Symbol;Acc:HGNC:4935]	24935	-0.048240337520837784	-0.4790957	No
row_22	IL5	interleukin 5 [Source:HGNC Symbol;Acc:HGNC:6016]	25260	-0.050446029752492905	-0.4783658	No
row_23	IL15	interleukin 15 [Source:HGNC Symbol;Acc:HGNC:5977]	27093	-0.06397809088230133	-0.5136204	No
row_24	MAP3K14	mitogen-activated protein kinase kinase kinase 14 [Source:HGNC Symbol;Acc:HGNC:6853]	31902	-0.11181436479091644	-0.61612827	No
row_25	HLA-DQA1	major histocompatibility complex, class II, DQ alpha 1 [Source:HGNC Symbol;Acc:HGNC:4942]	32898	-0.12627467513084412	-0.6189852	Yes
row_26	TNFRSF13B	TNF receptor superfamily member 13B [Source:HGNC Symbol;Acc:HGNC:18153]	33212	-0.13114939630031586	-0.603611	Yes
row_27	HLA-DOA	major histocompatibility complex, class II, DO alpha [Source:HGNC Symbol;Acc:HGNC:4936]	33498	-0.136160746216774	-0.586632	Yes
row_28	CCR9	C-C motif chemokine receptor 9 [Source:HGNC Symbol;Acc:HGNC:1610]	34438	-0.15404264628887177	-0.5831208	Yes
row_29	IL15RA	interleukin 15 receptor subunit alpha [Source:HGNC Symbol;Acc:HGNC:5978]	34548	-0.15584677457809448	-0.5581571	Yes
row_30	TNFRSF13C	TNF receptor superfamily member 13C [Source:HGNC Symbol;Acc:HGNC:17755]	34842	-0.16293011605739594	-0.53661716	Yes
row_31	CCL25	C-C motif chemokine ligand 25 [Source:HGNC Symbol;Acc:HGNC:10624]	35008	-0.16640478372573853	-0.51119995	Yes
row_32	CD40LG	CD40 ligand [Source:HGNC Symbol;Acc:HGNC:11935]	35185	-0.17079788446426392	-0.48528087	Yes
row_33	AICDA	activation induced cytidine deaminase [Source:HGNC Symbol;Acc:HGNC:13203]	35567	-0.1812644600868225	-0.46271807	Yes
row_34	CXCL12	C-X-C motif chemokine ligand 12 [Source:HGNC Symbol;Acc:HGNC:10672]	35899	-0.19065029919147491	-0.43721175	Yes
row_35	IL6	interleukin 6 [Source:HGNC Symbol;Acc:HGNC:6018]	36396	-0.2077673226594925	-0.41285962	Yes
row_36	CXCR4	C-X-C motif chemokine receptor 4 [Source:HGNC Symbol;Acc:HGNC:2561]	36579	-0.2145393043756485	-0.37930787	Yes
row_37	TNFSF13B	TNF superfamily member 13b [Source:HGNC Symbol;Acc:HGNC:11929]	36605	-0.21534724533557892	-0.34161517	Yes
row_38	TNFRSF17	TNF receptor superfamily member 17 [Source:HGNC Symbol;Acc:HGNC:11913]	36751	-0.22204972803592682	-0.30578464	Yes
row_39	ICOS	inducible T cell costimulator [Source:HGNC Symbol;Acc:HGNC:5351]	37068	-0.2393168807029724	-0.27123436	Yes
row_40	IL10	interleukin 10 [Source:HGNC Symbol;Acc:HGNC:5962]	37315	-0.2539868652820587	-0.23229083	Yes
row_41	CD86	CD86 molecule [Source:HGNC Symbol;Acc:HGNC:1705]	37625	-0.2762787938117981	-0.19098356	Yes
row_42	CD80	CD80 molecule [Source:HGNC Symbol;Acc:HGNC:1700]	37726	-0.28523507714271545	-0.14276114	Yes
row_43	CD28	CD28 molecule [Source:HGNC Symbol;Acc:HGNC:1653]	37779	-0.28852370381355286	-0.09273132	Yes
row_44	ITGB7	integrin subunit beta 7 [Source:HGNC Symbol;Acc:HGNC:6162]	38154	-0.3471899926662445	-0.04045759	Yes
row_45	ITGA4	integrin subunit alpha 4 [Source:HGNC Symbol;Acc:HGNC:6140]	38275	-0.39437711238861084	0.026681596	Yes
