# Supplementary material for: Simultaneous Presentation of Multiple Myeloma and Lung Cancer: Case Report and Gene Bioinformatics Analysis
Source: Front Oncol. 2022 Jun 13;12:859735. doi: 10.3389/fonc.2022.859735 (PMC9235397; doi:10.3389/fonc.2022.859735)
Supplement: Supplementary file 1 [file DataSheet_1.zip › The bioinformatic analysis of MM and lung cancer supplementary materials/Enrichment analysis/MECR/GSEA_4.1.0/LUAD TCGA/KEGG.Gsea.1639041756227/KEGG_JAK_STAT_SIGNALING_PATHWAY.tsv]

NAME	SYMBOL	TITLE	RANK IN GENE LIST	RANK METRIC SCORE	RUNNING ES	CORE ENRICHMENT
row_0	PIK3R2	phosphoinositide-3-kinase regulatory subunit 2 [Source:HGNC Symbol;Acc:HGNC:8980]	545	0.3138130009174347	0.0023837474	No
row_1	CCND3	cyclin D3 [Source:HGNC Symbol;Acc:HGNC:1585]	1042	0.2668558359146118	0.0035797732	No
row_2	CTF1	cardiotrophin 1 [Source:HGNC Symbol;Acc:HGNC:2499]	1519	0.23361043632030487	0.0035598138	No
row_3	CISH	cytokine inducible SH2 containing protein [Source:HGNC Symbol;Acc:HGNC:1984]	2302	0.19284218549728394	-0.0063897357	No
row_4	IL11RA	interleukin 11 receptor subunit alpha [Source:HGNC Symbol;Acc:HGNC:5967]	2627	0.17894896864891052	-0.0053679068	No
row_5	IFNGR2	interferon gamma receptor 2 [Source:HGNC Symbol;Acc:HGNC:5440]	2702	0.17558200657367706	0.001861658	No
row_6	AKT1	AKT serine/threonine kinase 1 [Source:HGNC Symbol;Acc:HGNC:391]	3179	0.15810860693454742	-0.0020794722	No
row_7	CLCF1	cardiotrophin like cytokine factor 1 [Source:HGNC Symbol;Acc:HGNC:17412]	3362	0.15249478816986084	0.001193781	No
row_8	EPOR	erythropoietin receptor [Source:HGNC Symbol;Acc:HGNC:3416]	3751	0.14077238738536835	-0.0014010278	No
row_9	IL10RB	interleukin 10 receptor subunit beta [Source:HGNC Symbol;Acc:HGNC:5965]	4583	0.11961362510919571	-0.016404677	No
row_10	SPRY2	sprouty RTK signaling antagonist 2 [Source:HGNC Symbol;Acc:HGNC:11270]	4873	0.11351112276315689	-0.017887784	No
row_11	PIAS3	protein inhibitor of activated STAT 3 [Source:HGNC Symbol;Acc:HGNC:16861]	5647	0.09950227290391922	-0.03245515	No
row_12	IFNA5	interferon alpha 5 [Source:HGNC Symbol;Acc:HGNC:5426]	6009	0.09349402785301208	-0.036816027	No
row_13	EPO	erythropoietin [Source:HGNC Symbol;Acc:HGNC:3415]	6062	0.09256096184253693	-0.033336475	No
row_14	IFNL3	interferon lambda 3 [Source:HGNC Symbol;Acc:HGNC:18365]	6168	0.09093090891838074	-0.03129469	No
row_15	IL20RB	interleukin 20 receptor subunit beta [Source:HGNC Symbol;Acc:HGNC:6004]	6391	0.08743444085121155	-0.032421548	No
row_16	BCL2L1	BCL2 like 1 [Source:HGNC Symbol;Acc:HGNC:992]	6882	0.08095236122608185	-0.040727198	No
row_17	TPO	thyroid peroxidase [Source:HGNC Symbol;Acc:HGNC:12015]	6966	0.0797351524233818	-0.038705193	No
row_18	IL4	interleukin 4 [Source:HGNC Symbol;Acc:HGNC:6014]	7378	0.07458015531301498	-0.045324877	No
row_19	IL3	interleukin 3 [Source:HGNC Symbol;Acc:HGNC:6011]	8074	0.066725954413414	-0.059603103	No
row_20	IL6R	interleukin 6 receptor [Source:HGNC Symbol;Acc:HGNC:6019]	8091	0.06650721281766891	-0.05655755	No
row_21	IFNL2	interferon lambda 2 [Source:HGNC Symbol;Acc:HGNC:18364]	8127	0.06628209352493286	-0.054008767	No
row_22	IFNA16	interferon alpha 16 [Source:HGNC Symbol;Acc:HGNC:5421]	8538	0.06206432357430458	-0.061252933	No
row_23	STAT6	signal transducer and activator of transcription 6 [Source:HGNC Symbol;Acc:HGNC:11368]	8586	0.06143336370587349	-0.05926233	No
row_24	PIK3R3	phosphoinositide-3-kinase regulatory subunit 3 [Source:HGNC Symbol;Acc:HGNC:8981]	9028	0.05709083378314972	-0.06755623	No
row_25	IFNA7	interferon alpha 7 [Source:HGNC Symbol;Acc:HGNC:5428]	9153	0.056040406227111816	-0.067811556	No
row_26	IFNB1	interferon beta 1 [Source:HGNC Symbol;Acc:HGNC:5434]	9334	0.05445239320397377	-0.06957906	No
row_27	CSF2	colony stimulating factor 2 [Source:HGNC Symbol;Acc:HGNC:2434]	9888	0.04968114197254181	-0.08111718	No
row_28	AKT2	AKT serine/threonine kinase 2 [Source:HGNC Symbol;Acc:HGNC:392]	10579	0.04431247338652611	-0.09643179	No
row_29	IFNL1	interferon lambda 1 [Source:HGNC Symbol;Acc:HGNC:18363]	10754	0.042990971356630325	-0.09864136	No
row_30	MPL	MPL proto-oncogene, thrombopoietin receptor [Source:HGNC Symbol;Acc:HGNC:7217]	10820	0.042329199612140656	-0.09810247	No
row_31	PIAS4	protein inhibitor of activated STAT 4 [Source:HGNC Symbol;Acc:HGNC:17002]	11249	0.03894579038023949	-0.10700684	No
row_32	IFNLR1	interferon lambda receptor 1 [Source:HGNC Symbol;Acc:HGNC:18584]	11373	0.0380483940243721	-0.108171046	No
row_33	IFNA13	interferon alpha 13 [Source:HGNC Symbol;Acc:HGNC:5419]	11857	0.03425371274352074	-0.118723266	No
row_34	TYK2	tyrosine kinase 2 [Source:HGNC Symbol;Acc:HGNC:12440]	11977	0.03333906829357147	-0.12002993	No
row_35	CRLF2	cytokine receptor like factor 2 [Source:HGNC Symbol;Acc:HGNC:14281]	12291	0.031009430065751076	-0.12641047	No
row_36	PRLR	prolactin receptor [Source:HGNC Symbol;Acc:HGNC:9446]	12366	0.030396718531847	-0.12672107	No
row_37	IL19	interleukin 19 [Source:HGNC Symbol;Acc:HGNC:5990]	12375	0.030327392742037773	-0.12535027	No
row_38	SOCS1	suppressor of cytokine signaling 1 [Source:HGNC Symbol;Acc:HGNC:19383]	12731	0.027635416015982628	-0.13297832	No
row_39	CSH1	chorionic somatomammotropin hormone 1 [Source:HGNC Symbol;Acc:HGNC:2440]	13107	0.025010716170072556	-0.1412533	No
row_40	IFNA8	interferon alpha 8 [Source:HGNC Symbol;Acc:HGNC:5429]	13190	0.024392010644078255	-0.14208	No
row_41	SPRED2	sprouty related EVH1 domain containing 2 [Source:HGNC Symbol;Acc:HGNC:17722]	13454	0.022575829178094864	-0.147622	No
row_42	IL22RA1	interleukin 22 receptor subunit alpha 1 [Source:HGNC Symbol;Acc:HGNC:13700]	14064	0.01902444288134575	-0.16218199	No
row_43	IL12B	interleukin 12B [Source:HGNC Symbol;Acc:HGNC:5970]	15071	0.012698358856141567	-0.18720607	No
row_44	CNTFR	ciliary neurotrophic factor receptor [Source:HGNC Symbol;Acc:HGNC:2170]	15115	0.012447183951735497	-0.18765745	No
row_45	IL13RA2	interleukin 13 receptor subunit alpha 2 [Source:HGNC Symbol;Acc:HGNC:5975]	15267	0.011471393518149853	-0.19091676	No
row_46	IL9	interleukin 9 [Source:HGNC Symbol;Acc:HGNC:6029]	15668	0.00900331325829029	-0.20066135	No
row_47	IFNAR1	interferon alpha and beta receptor subunit 1 [Source:HGNC Symbol;Acc:HGNC:5432]	15859	0.007799781393259764	-0.20510703	No
row_48	IFNA4	interferon alpha 4 [Source:HGNC Symbol;Acc:HGNC:5425]	16049	0.006699791178107262	-0.20958433	No
row_49	IFNE	interferon epsilon [Source:HGNC Symbol;Acc:HGNC:18163]	16104	0.0063357544131577015	-0.21063392	No
row_50	OSMR	oncostatin M receptor [Source:HGNC Symbol;Acc:HGNC:8507]	16481	0.004260533023625612	-0.22001208	No
row_51	CBLC	Cbl proto-oncogene C [Source:HGNC Symbol;Acc:HGNC:15961]	16554	0.0037796928081661463	-0.22165397	No
row_52	SPRY1	sprouty RTK signaling antagonist 1 [Source:HGNC Symbol;Acc:HGNC:11269]	16625	0.0033775796182453632	-0.22326568	No
row_53	IFNA21	interferon alpha 21 [Source:HGNC Symbol;Acc:HGNC:5424]	16891	0.0018395736115053296	-0.2299357	No
row_54	MYC	MYC proto-oncogene, bHLH transcription factor [Source:HGNC Symbol;Acc:HGNC:7553]	16923	0.0016450542025268078	-0.23064171	No
row_55	IFNA17	interferon alpha 17 [Source:HGNC Symbol;Acc:HGNC:5422]	18384	-0.007113517262041569	-0.26754665	No
row_56	SPRY4	sprouty RTK signaling antagonist 4 [Source:HGNC Symbol;Acc:HGNC:15533]	19028	-0.01104967761784792	-0.28338882	No
row_57	IFNA14	interferon alpha 14 [Source:HGNC Symbol;Acc:HGNC:5420]	19637	-0.014474200084805489	-0.2981596	No
row_58	IFNGR1	interferon gamma receptor 1 [Source:HGNC Symbol;Acc:HGNC:5439]	19762	-0.015299784950911999	-0.30053076	No
row_59	IL13	interleukin 13 [Source:HGNC Symbol;Acc:HGNC:5973]	20238	-0.017983360216021538	-0.31172374	No
row_60	IFNA1	interferon alpha 1 [Source:HGNC Symbol;Acc:HGNC:5417]	20479	-0.019576270133256912	-0.31683433	No
row_61	IL2	interleukin 2 [Source:HGNC Symbol;Acc:HGNC:6001]	20777	-0.021421756595373154	-0.32330433	No
row_62	IL4R	interleukin 4 receptor [Source:HGNC Symbol;Acc:HGNC:6015]	21312	-0.024741971865296364	-0.3356526	No
row_63	IFNA6	interferon alpha 6 [Source:HGNC Symbol;Acc:HGNC:5427]	21419	-0.02538810297846794	-0.3370403	No
row_64	IL20	interleukin 20 [Source:HGNC Symbol;Acc:HGNC:6002]	22182	-0.02993014268577099	-0.35494003	No
row_65	IL12A	interleukin 12A [Source:HGNC Symbol;Acc:HGNC:5969]	22276	-0.030480127781629562	-0.3557314	No
row_66	IL23A	interleukin 23 subunit alpha [Source:HGNC Symbol;Acc:HGNC:15488]	22882	-0.03445029631257057	-0.3693881	No
row_67	IFNW1	interferon omega 1 [Source:HGNC Symbol;Acc:HGNC:5448]	23048	-0.035499561578035355	-0.37175697	No
row_68	IL11	interleukin 11 [Source:HGNC Symbol;Acc:HGNC:5966]	23228	-0.036867961287498474	-0.37441218	No
row_69	PTPN6	protein tyrosine phosphatase non-receptor type 6 [Source:HGNC Symbol;Acc:HGNC:9658]	23581	-0.039025336503982544	-0.3813721	No
row_70	IFNA2	interferon alpha 2 [Source:HGNC Symbol;Acc:HGNC:5423]	23890	-0.041094549000263214	-0.3871012	No
row_71	STAM2	signal transducing adaptor molecule 2 [Source:HGNC Symbol;Acc:HGNC:11358]	24080	-0.04233664274215698	-0.3897277	No
row_72	IL5	interleukin 5 [Source:HGNC Symbol;Acc:HGNC:6016]	25260	-0.050446029752492905	-0.41720814	No
row_73	CCND1	cyclin D1 [Source:HGNC Symbol;Acc:HGNC:1582]	25465	-0.05199664458632469	-0.4197159	No
row_74	CSF2RA	colony stimulating factor 2 receptor subunit alpha [Source:HGNC Symbol;Acc:HGNC:2435]	25630	-0.05305568873882294	-0.42114747	No
row_75	TSLP	thymic stromal lymphopoietin [Source:HGNC Symbol;Acc:HGNC:30743]	25864	-0.05487314984202385	-0.42424622	No
row_76	GH1	growth hormone 1 [Source:HGNC Symbol;Acc:HGNC:4261]	26168	-0.05694840848445892	-0.4290243	No
row_77	IFNA10	interferon alpha 10 [Source:HGNC Symbol;Acc:HGNC:5418]	26311	-0.0580381415784359	-0.42963544	No
row_78	IL15	interleukin 15 [Source:HGNC Symbol;Acc:HGNC:5977]	27093	-0.06397809088230133	-0.446252	No
row_79	SPRY3	sprouty RTK signaling antagonist 3 [Source:HGNC Symbol;Acc:HGNC:11271]	27104	-0.06403897702693939	-0.44318146	No
row_80	IFNAR2	interferon alpha and beta receptor subunit 2 [Source:HGNC Symbol;Acc:HGNC:5433]	27247	-0.06515197455883026	-0.4434231	No
row_81	IL26	interleukin 26 [Source:HGNC Symbol;Acc:HGNC:17119]	27301	-0.06551370024681091	-0.44137377	No
row_82	LEP	leptin [Source:HGNC Symbol;Acc:HGNC:6553]	27432	-0.06658929586410522	-0.44123444	No
row_83	IRF9	interferon regulatory factor 9 [Source:HGNC Symbol;Acc:HGNC:6131]	28411	-0.07465651631355286	-0.46232587	No
row_84	IL22RA2	interleukin 22 receptor subunit alpha 2 [Source:HGNC Symbol;Acc:HGNC:14901]	28551	-0.07595078647136688	-0.46193013	No
row_85	SOCS5	suppressor of cytokine signaling 5 [Source:HGNC Symbol;Acc:HGNC:16852]	29157	-0.08119302988052368	-0.47315925	No
row_86	PIAS2	protein inhibitor of activated STAT 2 [Source:HGNC Symbol;Acc:HGNC:17311]	29251	-0.0821283832192421	-0.47126827	No
row_87	PRL	prolactin [Source:HGNC Symbol;Acc:HGNC:9445]	29427	-0.08377450704574585	-0.47138527	No
row_88	IL22	interleukin 22 [Source:HGNC Symbol;Acc:HGNC:14900]	29805	-0.08771548420190811	-0.47645473	No
row_89	GH2	growth hormone 2 [Source:HGNC Symbol;Acc:HGNC:4262]	30618	-0.09625014662742615	-0.4921867	No
row_90	STAM	signal transducing adaptor molecule [Source:HGNC Symbol;Acc:HGNC:11357]	30768	-0.097837433218956	-0.49090955	No
row_91	SPRED1	sprouty related EVH1 domain containing 1 [Source:HGNC Symbol;Acc:HGNC:20249]	30841	-0.09859119355678558	-0.48762745	No
row_92	LIFR	LIF receptor subunit alpha [Source:HGNC Symbol;Acc:HGNC:6597]	31193	-0.10274738818407059	-0.49125245	No
row_93	STAT4	signal transducer and activator of transcription 4 [Source:HGNC Symbol;Acc:HGNC:11365]	31561	-0.10738397389650345	-0.49504513	Yes
row_94	IL20RA	interleukin 20 receptor subunit alpha [Source:HGNC Symbol;Acc:HGNC:6003]	31685	-0.10895828157663345	-0.49252665	Yes
row_95	PIK3CD	phosphatidylinositol-4,5-bisphosphate 3-kinase catalytic subunit delta [Source:HGNC Symbol;Acc:HGNC:8977]	31859	-0.11122743040323257	-0.49116683	Yes
row_96	PIM1	Pim-1 proto-oncogene, serine/threonine kinase [Source:HGNC Symbol;Acc:HGNC:8986]	32147	-0.11489620804786682	-0.49252695	Yes
row_97	IFNK	interferon kappa [Source:HGNC Symbol;Acc:HGNC:21714]	32352	-0.11769498884677887	-0.4916227	Yes
row_98	SOCS2	suppressor of cytokine signaling 2 [Source:HGNC Symbol;Acc:HGNC:19382]	32391	-0.11824552714824677	-0.48645177	Yes
row_99	OSM	oncostatin M [Source:HGNC Symbol;Acc:HGNC:8506]	32409	-0.11840726435184479	-0.48073635	Yes
row_100	IL3RA	interleukin 3 receptor subunit alpha [Source:HGNC Symbol;Acc:HGNC:6012]	32493	-0.11988090723752975	-0.47662938	Yes
row_101	SOCS7	suppressor of cytokine signaling 7 [Source:HGNC Symbol;Acc:HGNC:29846]	32842	-0.1254194676876068	-0.4790003	Yes
row_102	IL5RA	interleukin 5 receptor subunit alpha [Source:HGNC Symbol;Acc:HGNC:6017]	33434	-0.13518182933330536	-0.48706815	Yes
row_103	CSF3	colony stimulating factor 3 [Source:HGNC Symbol;Acc:HGNC:2438]	33514	-0.13656744360923767	-0.48199242	Yes
row_104	IL13RA1	interleukin 13 receptor subunit alpha 1 [Source:HGNC Symbol;Acc:HGNC:5974]	33634	-0.13851559162139893	-0.4778368	Yes
row_105	IL7	interleukin 7 [Source:HGNC Symbol;Acc:HGNC:6023]	33655	-0.13872741162776947	-0.47114262	Yes
row_106	LIF	LIF interleukin 6 family cytokine [Source:HGNC Symbol;Acc:HGNC:6596]	33750	-0.14058180153369904	-0.4662414	Yes
row_107	GHR	growth hormone receptor [Source:HGNC Symbol;Acc:HGNC:4263]	34005	-0.1454053521156311	-0.4651745	Yes
row_108	IL6ST	interleukin 6 signal transducer [Source:HGNC Symbol;Acc:HGNC:6021]	34111	-0.14756488800048828	-0.46019143	Yes
row_109	IL24	interleukin 24 [Source:HGNC Symbol;Acc:HGNC:11346]	34254	-0.15005287528038025	-0.45602378	Yes
row_110	IL9R	interleukin 9 receptor [Source:HGNC Symbol;Acc:HGNC:6030]	34282	-0.15072593092918396	-0.4488852	Yes
row_111	STAT3	signal transducer and activator of transcription 3 [Source:HGNC Symbol;Acc:HGNC:11364]	34312	-0.15130023658275604	-0.44176784	Yes
row_112	LEPR	leptin receptor [Source:HGNC Symbol;Acc:HGNC:6554]	34476	-0.15476496517658234	-0.4378916	Yes
row_113	JAK3	Janus kinase 3 [Source:HGNC Symbol;Acc:HGNC:6193]	34533	-0.15546640753746033	-0.43124717	Yes
row_114	IL15RA	interleukin 15 receptor subunit alpha [Source:HGNC Symbol;Acc:HGNC:5978]	34548	-0.15584677457809448	-0.42351073	Yes
row_115	SOS2	SOS Ras/Rho guanine nucleotide exchange factor 2 [Source:HGNC Symbol;Acc:HGNC:11188]	34598	-0.15690839290618896	-0.4166127	Yes
row_116	PIK3R1	phosphoinositide-3-kinase regulatory subunit 1 [Source:HGNC Symbol;Acc:HGNC:8979]	34788	-0.16173556447029114	-0.41303828	Yes
row_117	CREBBP	CREB binding protein [Source:HGNC Symbol;Acc:HGNC:2348]	34790	-0.1618223935365677	-0.4046596	Yes
row_118	PIK3CB	phosphatidylinositol-4,5-bisphosphate 3-kinase catalytic subunit beta [Source:HGNC Symbol;Acc:HGNC:8976]	34871	-0.16352921724319458	-0.39820915	Yes
row_119	SOCS3	suppressor of cytokine signaling 3 [Source:HGNC Symbol;Acc:HGNC:19391]	35446	-0.1778152734041214	-0.40362883	Yes
row_120	STAT2	signal transducer and activator of transcription 2 [Source:HGNC Symbol;Acc:HGNC:11363]	35536	-0.1802310049533844	-0.39654076	Yes
row_121	IFNG	interferon gamma [Source:HGNC Symbol;Acc:HGNC:5438]	35652	-0.18330153822898865	-0.38995704	Yes
row_122	CBLB	Cbl proto-oncogene B [Source:HGNC Symbol;Acc:HGNC:1542]	35958	-0.1923961639404297	-0.38775176	Yes
row_123	STAT5A	signal transducer and activator of transcription 5A [Source:HGNC Symbol;Acc:HGNC:11366]	36022	-0.19484195113182068	-0.37924108	Yes
row_124	CCND2	cyclin D2 [Source:HGNC Symbol;Acc:HGNC:1583]	36339	-0.20584434270858765	-0.3766182	Yes
row_125	CSF3R	colony stimulating factor 3 receptor [Source:HGNC Symbol;Acc:HGNC:2439]	36344	-0.2060176134109497	-0.36602086	Yes
row_126	IL6	interleukin 6 [Source:HGNC Symbol;Acc:HGNC:6018]	36396	-0.2077673226594925	-0.35653254	Yes
row_127	GRB2	growth factor receptor bound protein 2 [Source:HGNC Symbol;Acc:HGNC:4566]	36516	-0.2118251621723175	-0.34856957	Yes
row_128	IL21	interleukin 21 [Source:HGNC Symbol;Acc:HGNC:6005]	36899	-0.2302647829055786	-0.34636343	Yes
row_129	IL12RB2	interleukin 12 receptor subunit beta 2 [Source:HGNC Symbol;Acc:HGNC:5972]	37027	-0.23735849559307098	-0.33727863	Yes
row_130	IL2RG	interleukin 2 receptor subunit gamma [Source:HGNC Symbol;Acc:HGNC:6010]	37182	-0.24708719551563263	-0.32837787	Yes
row_131	CNTF	ciliary neurotrophic factor [Source:HGNC Symbol;Acc:HGNC:2169]	37188	-0.24738149344921112	-0.31565782	Yes
row_132	IL12RB1	interleukin 12 receptor subunit beta 1 [Source:HGNC Symbol;Acc:HGNC:5971]	37256	-0.2507186233997345	-0.30434734	Yes
row_133	STAT1	signal transducer and activator of transcription 1 [Source:HGNC Symbol;Acc:HGNC:11362]	37262	-0.25102394819259644	-0.29143813	Yes
row_134	IL10	interleukin 10 [Source:HGNC Symbol;Acc:HGNC:5962]	37315	-0.2539868652820587	-0.27957496	Yes
row_135	IL21R	interleukin 21 receptor [Source:HGNC Symbol;Acc:HGNC:6006]	37376	-0.25783300399780273	-0.2677163	Yes
row_136	EP300	E1A binding protein p300 [Source:HGNC Symbol;Acc:HGNC:3373]	37388	-0.25851553678512573	-0.25457117	Yes
row_137	SOCS4	suppressor of cytokine signaling 4 [Source:HGNC Symbol;Acc:HGNC:19392]	37477	-0.2644360065460205	-0.2430844	Yes
row_138	IL23R	interleukin 23 receptor [Source:HGNC Symbol;Acc:HGNC:19100]	37504	-0.26632222533226013	-0.22991681	Yes
row_139	PIK3CA	phosphatidylinositol-4,5-bisphosphate 3-kinase catalytic subunit alpha [Source:HGNC Symbol;Acc:HGNC:8975]	37556	-0.270498663187027	-0.21717057	Yes
row_140	IL2RB	interleukin 2 receptor subunit beta [Source:HGNC Symbol;Acc:HGNC:6009]	37681	-0.28154096007347107	-0.20571457	Yes
row_141	STAT5B	signal transducer and activator of transcription 5B [Source:HGNC Symbol;Acc:HGNC:11367]	37756	-0.2867957055568695	-0.19270915	Yes
row_142	JAK1	Janus kinase 1 [Source:HGNC Symbol;Acc:HGNC:6190]	37793	-0.29001230001449585	-0.17856652	Yes
row_143	IL7R	interleukin 7 receptor [Source:HGNC Symbol;Acc:HGNC:6024]	37941	-0.30891650915145874	-0.16627596	Yes
row_144	PIK3R5	phosphoinositide-3-kinase regulatory subunit 5 [Source:HGNC Symbol;Acc:HGNC:30035]	37956	-0.31022217869758606	-0.15052207	Yes
row_145	PIAS1	protein inhibitor of activated STAT 1 [Source:HGNC Symbol;Acc:HGNC:2752]	37975	-0.3129602074623108	-0.13472809	Yes
row_146	IL10RA	interleukin 10 receptor subunit alpha [Source:HGNC Symbol;Acc:HGNC:5964]	38059	-0.3253568112850189	-0.11994978	Yes
row_147	CBL	Cbl proto-oncogene [Source:HGNC Symbol;Acc:HGNC:1541]	38098	-0.33172181248664856	-0.10369204	Yes
row_148	IL2RA	interleukin 2 receptor subunit alpha [Source:HGNC Symbol;Acc:HGNC:6008]	38105	-0.33480510115623474	-0.086457185	Yes
row_149	SOS1	SOS Ras/Rac guanine nucleotide exchange factor 1 [Source:HGNC Symbol;Acc:HGNC:11187]	38132	-0.34104785323143005	-0.06940873	Yes
row_150	CSF2RB	colony stimulating factor 2 receptor subunit beta [Source:HGNC Symbol;Acc:HGNC:2436]	38193	-0.3597058057785034	-0.05225931	Yes
row_151	AKT3	AKT serine/threonine kinase 3 [Source:HGNC Symbol;Acc:HGNC:393]	38196	-0.3620312213897705	-0.033508357	Yes
row_152	JAK2	Janus kinase 2 [Source:HGNC Symbol;Acc:HGNC:6192]	38251	-0.3839150369167328	-0.014948454	Yes
row_153	PTPN11	protein tyrosine phosphatase non-receptor type 11 [Source:HGNC Symbol;Acc:HGNC:9644]	38264	-0.3881029188632965	0.0049012243	Yes
row_154	PIK3CG	phosphatidylinositol-4,5-bisphosphate 3-kinase catalytic subunit gamma [Source:HGNC Symbol;Acc:HGNC:8978]	38302	-0.4257264733314514	0.026066612	Yes
