# Supplementary material for: Simultaneous Presentation of Multiple Myeloma and Lung Cancer: Case Report and Gene Bioinformatics Analysis
Source: Front Oncol. 2022 Jun 13;12:859735. doi: 10.3389/fonc.2022.859735 (PMC9235397; doi:10.3389/fonc.2022.859735)
Supplement: Supplementary file 1 [file DataSheet_1.zip › The bioinformatic analysis of MM and lung cancer supplementary materials/Enrichment analysis/MECR/GSEA_4.1.0/LUAD TCGA/KEGG.Gsea.1639041756227/KEGG_LEISHMANIA_INFECTION.tsv]

NAME	SYMBOL	TITLE	RANK IN GENE LIST	RANK METRIC SCORE	RUNNING ES	CORE ENRICHMENT
row_0	TAB1	TGF-beta activated kinase 1 (MAP3K7) binding protein 1 [Source:HGNC Symbol;Acc:HGNC:18157]	1258	0.250676691532135	-0.0060607903	No
row_1	MAPK3	mitogen-activated protein kinase 3 [Source:HGNC Symbol;Acc:HGNC:6877]	1645	0.22589580714702606	0.007523758	No
row_2	IFNGR2	interferon gamma receptor 2 [Source:HGNC Symbol;Acc:HGNC:5440]	2702	0.17558200657367706	-0.0011758998	No
row_3	HLA-DMA	major histocompatibility complex, class II, DM alpha [Source:HGNC Symbol;Acc:HGNC:4934]	4341	0.125544473528862	-0.029889312	No
row_4	JUN	Jun proto-oncogene, AP-1 transcription factor subunit [Source:HGNC Symbol;Acc:HGNC:6204]	5045	0.11040198802947998	-0.03635327	No
row_5	NFKBIB	NFKB inhibitor beta [Source:HGNC Symbol;Acc:HGNC:7798]	5484	0.10220309346914291	-0.036916282	No
row_6	RELA	RELA proto-oncogene, NF-kB subunit [Source:HGNC Symbol;Acc:HGNC:9955]	6022	0.09321737289428711	-0.040932853	No
row_7	MAPK13	mitogen-activated protein kinase 13 [Source:HGNC Symbol;Acc:HGNC:6875]	6377	0.08766892552375793	-0.04086267	No
row_8	MARCKSL1	MARCKS like 1 [Source:HGNC Symbol;Acc:HGNC:7142]	7019	0.07900366932153702	-0.04900214	No
row_9	IL4	interleukin 4 [Source:HGNC Symbol;Acc:HGNC:6014]	7378	0.07458015531301498	-0.050390728	No
row_10	NFKBIA	NFKB inhibitor alpha [Source:HGNC Symbol;Acc:HGNC:7797]	7696	0.07056746631860733	-0.05115082	No
row_11	CYBA	cytochrome b-245 alpha chain [Source:HGNC Symbol;Acc:HGNC:2577]	8411	0.06321783363819122	-0.062786445	No
row_12	MAPK12	mitogen-activated protein kinase 12 [Source:HGNC Symbol;Acc:HGNC:6874]	9265	0.05494295060634613	-0.078820944	No
row_13	MAPK11	mitogen-activated protein kinase 11 [Source:HGNC Symbol;Acc:HGNC:6873]	9370	0.05411097779870033	-0.075860836	No
row_14	HLA-DRB1	major histocompatibility complex, class II, DR beta 1 [Source:HGNC Symbol;Acc:HGNC:4948]	10444	0.0452888160943985	-0.09850067	No
row_15	HLA-DRB5	major histocompatibility complex, class II, DR beta 5 [Source:HGNC Symbol;Acc:HGNC:4953]	10518	0.04474908858537674	-0.09572135	No
row_16	IRAK1	interleukin 1 receptor associated kinase 1 [Source:HGNC Symbol;Acc:HGNC:6112]	10971	0.04115034267306328	-0.10297017	No
row_17	IL12B	interleukin 12B [Source:HGNC Symbol;Acc:HGNC:5970]	15071	0.012698358856141567	-0.20607625	No
row_18	HLA-DPB1	major histocompatibility complex, class II, DP beta 1 [Source:HGNC Symbol;Acc:HGNC:4940]	16356	0.004905348643660545	-0.23827776	No
row_19	HLA-DRA	major histocompatibility complex, class II, DR alpha [Source:HGNC Symbol;Acc:HGNC:4947]	17663	-0.002858333755284548	-0.27125195	No
row_20	HLA-DQB1	major histocompatibility complex, class II, DQ beta 1 [Source:HGNC Symbol;Acc:HGNC:4944]	17913	-0.004445165861397982	-0.27713442	No
row_21	HLA-DQA2	major histocompatibility complex, class II, DQ alpha 2 [Source:HGNC Symbol;Acc:HGNC:4943]	19230	-0.012183827348053455	-0.30939662	No
row_22	IFNGR1	interferon gamma receptor 1 [Source:HGNC Symbol;Acc:HGNC:5439]	19762	-0.015299784950911999	-0.32133782	No
row_23	MYD88	MYD88 innate immune signal transduction adaptor [Source:HGNC Symbol;Acc:HGNC:7562]	19901	-0.01616370677947998	-0.32317773	No
row_24	NCF4	neutrophil cytosolic factor 4 [Source:HGNC Symbol;Acc:HGNC:7662]	20418	-0.019202876836061478	-0.3343322	No
row_25	HLA-DOB	major histocompatibility complex, class II, DO beta [Source:HGNC Symbol;Acc:HGNC:4937]	20731	-0.021050557494163513	-0.34009817	No
row_26	TLR2	toll like receptor 2 [Source:HGNC Symbol;Acc:HGNC:11848]	21828	-0.02793033793568611	-0.36512345	No
row_27	IL12A	interleukin 12A [Source:HGNC Symbol;Acc:HGNC:5969]	22276	-0.030480127781629562	-0.37335104	No
row_28	TGFB1	transforming growth factor beta 1 [Source:HGNC Symbol;Acc:HGNC:11766]	22340	-0.030889516696333885	-0.37175375	No
row_29	FOS	Fos proto-oncogene, AP-1 transcription factor subunit [Source:HGNC Symbol;Acc:HGNC:3796]	23563	-0.03886904940009117	-0.39885488	No
row_30	PTPN6	protein tyrosine phosphatase non-receptor type 6 [Source:HGNC Symbol;Acc:HGNC:9658]	23581	-0.039025336503982544	-0.39524233	No
row_31	HLA-DPA1	major histocompatibility complex, class II, DP alpha 1 [Source:HGNC Symbol;Acc:HGNC:4938]	24356	-0.044133104383945465	-0.41038492	No
row_32	HLA-DMB	major histocompatibility complex, class II, DM beta [Source:HGNC Symbol;Acc:HGNC:4935]	24935	-0.048240337520837784	-0.4201086	No
row_33	MAPK14	mitogen-activated protein kinase 14 [Source:HGNC Symbol;Acc:HGNC:6876]	25018	-0.04885194078087807	-0.4171332	No
row_34	C3	complement C3 [Source:HGNC Symbol;Acc:HGNC:1318]	25059	-0.04911945015192032	-0.41306016	No
row_35	TGFB2	transforming growth factor beta 2 [Source:HGNC Symbol;Acc:HGNC:11768]	26001	-0.055903781205415726	-0.43123686	No
row_36	ELK1	ETS transcription factor ELK1 [Source:HGNC Symbol;Acc:HGNC:3321]	26567	-0.05994153022766113	-0.43941635	No
row_37	PTGS2	prostaglandin-endoperoxide synthase 2 [Source:HGNC Symbol;Acc:HGNC:9605]	32570	-0.12100578844547272	-0.57977366	Yes
row_38	HLA-DQA1	major histocompatibility complex, class II, DQ alpha 1 [Source:HGNC Symbol;Acc:HGNC:4942]	32898	-0.12627467513084412	-0.5750135	Yes
row_39	HLA-DOA	major histocompatibility complex, class II, DO alpha [Source:HGNC Symbol;Acc:HGNC:4936]	33498	-0.136160746216774	-0.5761577	Yes
row_40	MAPK1	mitogen-activated protein kinase 1 [Source:HGNC Symbol;Acc:HGNC:6871]	33636	-0.13853877782821655	-0.5652859	Yes
row_41	ITGB2	integrin subunit beta 2 [Source:HGNC Symbol;Acc:HGNC:6155]	33691	-0.1394515335559845	-0.552205	Yes
row_42	NCF2	neutrophil cytosolic factor 2 [Source:HGNC Symbol;Acc:HGNC:7661]	33711	-0.13991333544254303	-0.53818464	Yes
row_43	TNF	tumor necrosis factor [Source:HGNC Symbol;Acc:HGNC:11892]	33732	-0.14028574526309967	-0.52415115	Yes
row_44	NOS2	nitric oxide synthase 2 [Source:HGNC Symbol;Acc:HGNC:7873]	33997	-0.14527320861816406	-0.51581657	Yes
row_45	IL1A	interleukin 1 alpha [Source:HGNC Symbol;Acc:HGNC:5991]	34080	-0.146884024143219	-0.5026785	Yes
row_46	FCGR1A	Fc fragment of IgG receptor Ia [Source:HGNC Symbol;Acc:HGNC:3613]	34659	-0.15865188837051392	-0.5009561	Yes
row_47	MAP3K7	mitogen-activated protein kinase kinase kinase 7 [Source:HGNC Symbol;Acc:HGNC:6859]	34786	-0.16172711551189423	-0.48740023	Yes
row_48	FCGR2A	Fc fragment of IgG receptor IIa [Source:HGNC Symbol;Acc:HGNC:3616]	34941	-0.1648484617471695	-0.47423407	Yes
row_49	TAB2	TGF-beta activated kinase 1 (MAP3K7) binding protein 2 [Source:HGNC Symbol;Acc:HGNC:17075]	35022	-0.16670484840869904	-0.45899028	Yes
row_50	IFNG	interferon gamma [Source:HGNC Symbol;Acc:HGNC:5438]	35652	-0.18330153822898865	-0.4560118	Yes
row_51	TGFB3	transforming growth factor beta 3 [Source:HGNC Symbol;Acc:HGNC:11769]	35787	-0.18727608025074005	-0.4400111	Yes
row_52	NFKB1	nuclear factor kappa B subunit 1 [Source:HGNC Symbol;Acc:HGNC:7794]	36367	-0.20678311586380005	-0.43332464	Yes
row_53	FCGR2C	Fc fragment of IgG receptor IIc (gene/pseudogene) [Source:HGNC Symbol;Acc:HGNC:15626]	36485	-0.21052168309688568	-0.41448107	Yes
row_54	ITGAM	integrin subunit alpha M [Source:HGNC Symbol;Acc:HGNC:6149]	36644	-0.2175704687833786	-0.39595127	Yes
row_55	NCF1	neutrophil cytosolic factor 1 [Source:HGNC Symbol;Acc:HGNC:7660]	36975	-0.23426185548305511	-0.38007283	Yes
row_56	IL1B	interleukin 1 beta [Source:HGNC Symbol;Acc:HGNC:5992]	37201	-0.2480403631925583	-0.36009112	Yes
row_57	STAT1	signal transducer and activator of transcription 1 [Source:HGNC Symbol;Acc:HGNC:11362]	37262	-0.25102394819259644	-0.33559674	Yes
row_58	IL10	interleukin 10 [Source:HGNC Symbol;Acc:HGNC:5962]	37315	-0.2539868652820587	-0.31059137	Yes
row_59	FCGR3A	Fc fragment of IgG receptor IIIa [Source:HGNC Symbol;Acc:HGNC:3619]	37450	-0.2626984715461731	-0.2867719	Yes
row_60	IRAK4	interleukin 1 receptor associated kinase 4 [Source:HGNC Symbol;Acc:HGNC:17967]	37489	-0.2651531994342804	-0.2602523	Yes
row_61	TRAF6	TNF receptor associated factor 6 [Source:HGNC Symbol;Acc:HGNC:12036]	37748	-0.2863513231277466	-0.2371397	Yes
row_62	JAK1	Janus kinase 1 [Source:HGNC Symbol;Acc:HGNC:6190]	37793	-0.29001230001449585	-0.2081959	Yes
row_63	PRKCB	protein kinase C beta [Source:HGNC Symbol;Acc:HGNC:9395]	37822	-0.2930178642272949	-0.17853293	Yes
row_64	ITGB1	integrin subunit beta 1 [Source:HGNC Symbol;Acc:HGNC:6153]	37850	-0.2965637147426605	-0.14847688	Yes
row_65	FCGR3B	Fc fragment of IgG receptor IIIb [Source:HGNC Symbol;Acc:HGNC:3620]	37877	-0.29908105731010437	-0.1181344	Yes
row_66	TLR4	toll like receptor 4 [Source:HGNC Symbol;Acc:HGNC:11850]	38140	-0.34460967779159546	-0.08908423	Yes
row_67	CR1	complement C3b/C4b receptor 1 (Knops blood group) [Source:HGNC Symbol;Acc:HGNC:2334]	38221	-0.3710119426250458	-0.052660543	Yes
row_68	JAK2	Janus kinase 2 [Source:HGNC Symbol;Acc:HGNC:6192]	38251	-0.3839150369167328	-0.013600004	Yes
row_69	ITGA4	integrin subunit alpha 4 [Source:HGNC Symbol;Acc:HGNC:6140]	38275	-0.39437711238861084	0.02669796	Yes
