# Supplementary material for: Simultaneous Presentation of Multiple Myeloma and Lung Cancer: Case Report and Gene Bioinformatics Analysis
Source: Front Oncol. 2022 Jun 13;12:859735. doi: 10.3389/fonc.2022.859735 (PMC9235397; doi:10.3389/fonc.2022.859735)
Supplement: Supplementary file 1 [file DataSheet_1.zip › The bioinformatic analysis of MM and lung cancer supplementary materials/Enrichment analysis/MECR/GSEA_4.1.0/LUAD TCGA/KEGG.Gsea.1639041756227/KEGG_LEUKOCYTE_TRANSENDOTHELIAL_MIGRATION.tsv]

NAME	SYMBOL	TITLE	RANK IN GENE LIST	RANK METRIC SCORE	RUNNING ES	CORE ENRICHMENT
row_0	PIK3R2	phosphoinositide-3-kinase regulatory subunit 2 [Source:HGNC Symbol;Acc:HGNC:8980]	545	0.3138130009174347	0.0046024714	No
row_1	MYL5	myosin light chain 5 [Source:HGNC Symbol;Acc:HGNC:7586]	841	0.2843279540538788	0.013842728	No
row_2	CLDN7	claudin 7 [Source:HGNC Symbol;Acc:HGNC:2049]	1249	0.2512413561344147	0.01827561	No
row_3	CLDN4	claudin 4 [Source:HGNC Symbol;Acc:HGNC:2046]	1316	0.2464308738708496	0.031122064	No
row_4	MYLPF	myosin light chain, phosphorylatable, fast skeletal muscle [Source:HGNC Symbol;Acc:HGNC:29824]	1542	0.23226265609264374	0.039077852	No
row_5	SIPA1	signal-induced proliferation-associated 1 [Source:HGNC Symbol;Acc:HGNC:10885]	1996	0.20588667690753937	0.039663352	No
row_6	MYL12B	myosin light chain 12B [Source:HGNC Symbol;Acc:HGNC:29827]	2099	0.20126263797283173	0.048928466	No
row_7	CDC42	cell division cycle 42 [Source:HGNC Symbol;Acc:HGNC:1736]	2158	0.19848842918872833	0.059152234	No
row_8	CLDN3	claudin 3 [Source:HGNC Symbol;Acc:HGNC:2045]	2175	0.1977294236421585	0.07040246	No
row_9	RAC1	Rac family small GTPase 1 [Source:HGNC Symbol;Acc:HGNC:9801]	2566	0.18150880932807922	0.071157426	No
row_10	CLDN6	claudin 6 [Source:HGNC Symbol;Acc:HGNC:2048]	3000	0.16395652294158936	0.06978079	No
row_11	CLDN9	claudin 9 [Source:HGNC Symbol;Acc:HGNC:2051]	3014	0.16343094408512115	0.07908526	No
row_12	F11R	F11 receptor [Source:HGNC Symbol;Acc:HGNC:14685]	3831	0.13882564008235931	0.06645846	No
row_13	MYL12A	myosin light chain 12A [Source:HGNC Symbol;Acc:HGNC:16701]	3874	0.1375025361776352	0.073494524	No
row_14	ACTB	actin beta [Source:HGNC Symbol;Acc:HGNC:132]	4499	0.12160191684961319	0.06474917	No
row_15	BCAR1	BCAR1 scaffold protein, Cas family member [Source:HGNC Symbol;Acc:HGNC:971]	4546	0.12059327214956284	0.07068622	No
row_16	CLDN8	claudin 8 [Source:HGNC Symbol;Acc:HGNC:2050]	5034	0.11058251559734344	0.06478533	No
row_17	NOX1	NADPH oxidase 1 [Source:HGNC Symbol;Acc:HGNC:7889]	5067	0.1099834218621254	0.07045389	No
row_18	CLDN15	claudin 15 [Source:HGNC Symbol;Acc:HGNC:2036]	5297	0.10569582879543304	0.07084517	No
row_19	ACTG1	actin gamma 1 [Source:HGNC Symbol;Acc:HGNC:144]	5516	0.1017560139298439	0.071284704	No
row_20	EZR	ezrin [Source:HGNC Symbol;Acc:HGNC:12691]	6125	0.09149293601512909	0.061172172	No
row_21	CLDN23	claudin 23 [Source:HGNC Symbol;Acc:HGNC:17591]	6209	0.09013579785823822	0.064369746	No
row_22	MAPK13	mitogen-activated protein kinase 13 [Source:HGNC Symbol;Acc:HGNC:6875]	6377	0.08766892552375793	0.06527945	No
row_23	PTK2	protein tyrosine kinase 2 [Source:HGNC Symbol;Acc:HGNC:9611]	6431	0.08689182251691818	0.0690509	No
row_24	ICAM1	intercellular adhesion molecule 1 [Source:HGNC Symbol;Acc:HGNC:5344]	8090	0.06650791317224503	0.030684981	No
row_25	CYBA	cytochrome b-245 alpha chain [Source:HGNC Symbol;Acc:HGNC:2577]	8411	0.06321783363819122	0.026250763	No
row_26	PXN	paxillin [Source:HGNC Symbol;Acc:HGNC:9718]	8446	0.06286221742630005	0.029090006	No
row_27	CTNNA1	catenin alpha 1 [Source:HGNC Symbol;Acc:HGNC:2509]	8967	0.0576467402279377	0.019226309	No
row_28	PIK3R3	phosphoinositide-3-kinase regulatory subunit 3 [Source:HGNC Symbol;Acc:HGNC:8981]	9028	0.05709083378314972	0.021062136	No
row_29	MAPK12	mitogen-activated protein kinase 12 [Source:HGNC Symbol;Acc:HGNC:6874]	9265	0.05494295060634613	0.018282443	No
row_30	MAPK11	mitogen-activated protein kinase 11 [Source:HGNC Symbol;Acc:HGNC:6873]	9370	0.05411097779870033	0.018820355	No
row_31	CLDN16	claudin 16 [Source:HGNC Symbol;Acc:HGNC:2037]	9621	0.05180572718381882	0.015498617	No
row_32	MSN	moesin [Source:HGNC Symbol;Acc:HGNC:7373]	10857	0.042074549943208694	-0.013519303	No
row_33	GNAI1	G protein subunit alpha i1 [Source:HGNC Symbol;Acc:HGNC:4384]	11243	0.03897460550069809	-0.021040749	No
row_34	RHOA	ras homolog family member A [Source:HGNC Symbol;Acc:HGNC:667]	11437	0.037469200789928436	-0.023753997	No
row_35	CLDN17	claudin 17 [Source:HGNC Symbol;Acc:HGNC:2038]	12140	0.03210991248488426	-0.039765276	No
row_36	MYL9	myosin light chain 9 [Source:HGNC Symbol;Acc:HGNC:15754]	12602	0.02860737219452858	-0.049836364	No
row_37	MYL10	myosin light chain 10 [Source:HGNC Symbol;Acc:HGNC:29825]	13208	0.024258017539978027	-0.06383661	No
row_38	RAPGEF3	Rap guanine nucleotide exchange factor 3 [Source:HGNC Symbol;Acc:HGNC:16629]	13416	0.022905096411705017	-0.067765646	No
row_39	CLDN5	claudin 5 [Source:HGNC Symbol;Acc:HGNC:2047]	15366	0.010765486396849155	-0.11684014	No
row_40	MYL7	myosin light chain 7 [Source:HGNC Symbol;Acc:HGNC:21719]	15382	0.01065861713141203	-0.11659428	No
row_41	GNAI2	G protein subunit alpha i2 [Source:HGNC Symbol;Acc:HGNC:4385]	15695	0.008832217194139957	-0.12403108	No
row_42	MYL2	myosin light chain 2 [Source:HGNC Symbol;Acc:HGNC:7583]	18201	-0.0060239494778215885	-0.18756592	No
row_43	CTNNA2	catenin alpha 2 [Source:HGNC Symbol;Acc:HGNC:2510]	18724	-0.009275765158236027	-0.20033263	No
row_44	OCLN	occludin [Source:HGNC Symbol;Acc:HGNC:8104]	18739	-0.009398135356605053	-0.20013557	No
row_45	ACTN4	actinin alpha 4 [Source:HGNC Symbol;Acc:HGNC:166]	19317	-0.012645218521356583	-0.21410638	No
row_46	NCF4	neutrophil cytosolic factor 4 [Source:HGNC Symbol;Acc:HGNC:7662]	20418	-0.019202876836061478	-0.24102966	No
row_47	CTNNA3	catenin alpha 3 [Source:HGNC Symbol;Acc:HGNC:2511]	20543	-0.019994143396615982	-0.24301341	No
row_48	RAP1A	RAP1A, member of RAS oncogene family [Source:HGNC Symbol;Acc:HGNC:9855]	20560	-0.020078251138329506	-0.24223766	No
row_49	CD99	CD99 molecule (Xg blood group) [Source:HGNC Symbol;Acc:HGNC:7082]	21637	-0.026719482615590096	-0.26810563	No
row_50	VASP	vasodilator stimulated phosphoprotein [Source:HGNC Symbol;Acc:HGNC:12652]	22726	-0.03340348228812218	-0.29388556	No
row_51	CLDN1	claudin 1 [Source:HGNC Symbol;Acc:HGNC:2032]	22989	-0.035129375755786896	-0.2984966	No
row_52	RAC2	Rac family small GTPase 2 [Source:HGNC Symbol;Acc:HGNC:9802]	24228	-0.043181587010622025	-0.3275258	No
row_53	VAV2	vav guanine nucleotide exchange factor 2 [Source:HGNC Symbol;Acc:HGNC:12658]	24578	-0.04567394405603409	-0.33373404	No
row_54	MAPK14	mitogen-activated protein kinase 14 [Source:HGNC Symbol;Acc:HGNC:6876]	25018	-0.04885194078087807	-0.3420504	No
row_55	ESAM	endothelial cell adhesion molecule [Source:HGNC Symbol;Acc:HGNC:17474]	26396	-0.05857536569237709	-0.37371713	No
row_56	THY1	Thy-1 cell surface antigen [Source:HGNC Symbol;Acc:HGNC:11801]	28091	-0.0718332976102829	-0.4126872	No
row_57	CLDN14	claudin 14 [Source:HGNC Symbol;Acc:HGNC:2035]	28510	-0.07559546828269958	-0.41889113	No
row_58	CLDN2	claudin 2 [Source:HGNC Symbol;Acc:HGNC:2041]	28925	-0.07908149808645248	-0.4247875	No
row_59	VAV3	vav guanine nucleotide exchange factor 3 [Source:HGNC Symbol;Acc:HGNC:12659]	29000	-0.07978895306587219	-0.42197043	No
row_60	CTNNB1	catenin beta 1 [Source:HGNC Symbol;Acc:HGNC:2514]	29356	-0.08309103548526764	-0.4261256	No
row_61	GNAI3	G protein subunit alpha i3 [Source:HGNC Symbol;Acc:HGNC:4387]	30483	-0.09475337713956833	-0.44925746	No
row_62	NOX3	NADPH oxidase 3 [Source:HGNC Symbol;Acc:HGNC:7890]	30690	-0.0970449224114418	-0.44878966	No
row_63	PLCG1	phospholipase C gamma 1 [Source:HGNC Symbol;Acc:HGNC:9065]	30759	-0.0977286547422409	-0.4447618	No
row_64	PRKCG	protein kinase C gamma [Source:HGNC Symbol;Acc:HGNC:9402]	31522	-0.10665912926197052	-0.45790792	No
row_65	ACTN3	actinin alpha 3 [Source:HGNC Symbol;Acc:HGNC:165]	31627	-0.10826227068901062	-0.4541772	No
row_66	PIK3CD	phosphatidylinositol-4,5-bisphosphate 3-kinase catalytic subunit delta [Source:HGNC Symbol;Acc:HGNC:8977]	31859	-0.11122743040323257	-0.45351076	No
row_67	MMP9	matrix metallopeptidase 9 [Source:HGNC Symbol;Acc:HGNC:7176]	32051	-0.11375313997268677	-0.45167524	No
row_68	PRKCA	protein kinase C alpha [Source:HGNC Symbol;Acc:HGNC:9393]	32080	-0.11421016603708267	-0.44565544	No
row_69	ACTN2	actinin alpha 2 [Source:HGNC Symbol;Acc:HGNC:164]	32475	-0.11963865906000137	-0.44865042	No
row_70	ITGB2	integrin subunit beta 2 [Source:HGNC Symbol;Acc:HGNC:6155]	33691	-0.1394515335559845	-0.4714168	Yes
row_71	NCF2	neutrophil cytosolic factor 2 [Source:HGNC Symbol;Acc:HGNC:7661]	33711	-0.13991333544254303	-0.46365198	Yes
row_72	AFDN	afadin, adherens junction formation factor [Source:HGNC Symbol;Acc:HGNC:7137]	33852	-0.14239710569381714	-0.4588268	Yes
row_73	CLDN19	claudin 19 [Source:HGNC Symbol;Acc:HGNC:2040]	33900	-0.14344573020935059	-0.45156786	Yes
row_74	CLDN11	claudin 11 [Source:HGNC Symbol;Acc:HGNC:8514]	34044	-0.14608390629291534	-0.44660184	Yes
row_75	RASSF5	Ras association domain family member 5 [Source:HGNC Symbol;Acc:HGNC:17609]	34138	-0.1481056958436966	-0.44024137	Yes
row_76	CLDN18	claudin 18 [Source:HGNC Symbol;Acc:HGNC:2039]	34500	-0.1550457775592804	-0.44030702	Yes
row_77	JAM2	junctional adhesion molecule 2 [Source:HGNC Symbol;Acc:HGNC:14686]	34555	-0.15600523352622986	-0.4324861	Yes
row_78	RAP1B	RAP1B, member of RAS oncogene family [Source:HGNC Symbol;Acc:HGNC:9857]	34571	-0.15642383694648743	-0.42364576	Yes
row_79	PIK3R1	phosphoinositide-3-kinase regulatory subunit 1 [Source:HGNC Symbol;Acc:HGNC:8979]	34788	-0.16173556447029114	-0.4196188	Yes
row_80	VAV1	vav guanine nucleotide exchange factor 1 [Source:HGNC Symbol;Acc:HGNC:12657]	34853	-0.16317467391490936	-0.41163018	Yes
row_81	CLDN10	claudin 10 [Source:HGNC Symbol;Acc:HGNC:2033]	34859	-0.16324332356452942	-0.40213272	Yes
row_82	PIK3CB	phosphatidylinositol-4,5-bisphosphate 3-kinase catalytic subunit beta [Source:HGNC Symbol;Acc:HGNC:8976]	34871	-0.16352921724319458	-0.39277145	Yes
row_83	CTNND1	catenin delta 1 [Source:HGNC Symbol;Acc:HGNC:2515]	35375	-0.17594604194164276	-0.39522654	Yes
row_84	MMP2	matrix metallopeptidase 2 [Source:HGNC Symbol;Acc:HGNC:7166]	35423	-0.17703410983085632	-0.3859872	Yes
row_85	ARHGAP35	Rho GTPase activating protein 35 [Source:HGNC Symbol;Acc:HGNC:4591]	35598	-0.18201406300067902	-0.37969333	Yes
row_86	ARHGAP5	Rho GTPase activating protein 5 [Source:HGNC Symbol;Acc:HGNC:675]	35738	-0.18567022681236267	-0.37229124	Yes
row_87	CLDN20	claudin 20 [Source:HGNC Symbol;Acc:HGNC:2042]	35870	-0.1898961216211319	-0.36443597	Yes
row_88	CXCL12	C-X-C motif chemokine ligand 12 [Source:HGNC Symbol;Acc:HGNC:10672]	35899	-0.19065029919147491	-0.3539092	Yes
row_89	VCL	vinculin [Source:HGNC Symbol;Acc:HGNC:12665]	35933	-0.1916014850139618	-0.34345385	Yes
row_90	ACTN1	actinin alpha 1 [Source:HGNC Symbol;Acc:HGNC:163]	36070	-0.196136936545372	-0.3353581	Yes
row_91	CDH5	cadherin 5 [Source:HGNC Symbol;Acc:HGNC:1764]	36210	-0.20076905190944672	-0.3270658	Yes
row_92	CXCR4	C-X-C motif chemokine receptor 4 [Source:HGNC Symbol;Acc:HGNC:2561]	36579	-0.2145393043756485	-0.3238022	Yes
row_93	ITGAM	integrin subunit alpha M [Source:HGNC Symbol;Acc:HGNC:6149]	36644	-0.2175704687833786	-0.31260636	Yes
row_94	NCF1	neutrophil cytosolic factor 1 [Source:HGNC Symbol;Acc:HGNC:7660]	36975	-0.23426185548305511	-0.30721074	Yes
row_95	PTK2B	protein tyrosine kinase 2 beta [Source:HGNC Symbol;Acc:HGNC:9612]	37013	-0.23661154508590698	-0.2942036	Yes
row_96	JAM3	junctional adhesion molecule 3 [Source:HGNC Symbol;Acc:HGNC:15532]	37103	-0.24168002605438232	-0.28222388	Yes
row_97	RAPGEF4	Rap guanine nucleotide exchange factor 4 [Source:HGNC Symbol;Acc:HGNC:16626]	37241	-0.24994446337223053	-0.2709811	Yes
row_98	VCAM1	vascular cell adhesion molecule 1 [Source:HGNC Symbol;Acc:HGNC:12663]	37250	-0.25037896633148193	-0.25642258	Yes
row_99	PECAM1	platelet and endothelial cell adhesion molecule 1 [Source:HGNC Symbol;Acc:HGNC:8823]	37427	-0.26128697395324707	-0.24550574	Yes
row_100	PIK3CA	phosphatidylinositol-4,5-bisphosphate 3-kinase catalytic subunit alpha [Source:HGNC Symbol;Acc:HGNC:8975]	37556	-0.270498663187027	-0.23282154	Yes
row_101	TXK	TXK tyrosine kinase [Source:HGNC Symbol;Acc:HGNC:12434]	37579	-0.27213922142982483	-0.21733707	Yes
row_102	ITGAL	integrin subunit alpha L [Source:HGNC Symbol;Acc:HGNC:6148]	37624	-0.276226282119751	-0.20217274	Yes
row_103	PRKCB	protein kinase C beta [Source:HGNC Symbol;Acc:HGNC:9395]	37822	-0.2930178642272949	-0.18992063	Yes
row_104	ITGB1	integrin subunit beta 1 [Source:HGNC Symbol;Acc:HGNC:6153]	37850	-0.2965637147426605	-0.17312361	Yes
row_105	RHOH	ras homolog family member H [Source:HGNC Symbol;Acc:HGNC:686]	37911	-0.304496705532074	-0.1567005	Yes
row_106	PIK3R5	phosphoinositide-3-kinase regulatory subunit 5 [Source:HGNC Symbol;Acc:HGNC:30035]	37956	-0.31022217869758606	-0.13953176	Yes
row_107	CYBB	cytochrome b-245 beta chain [Source:HGNC Symbol;Acc:HGNC:2578]	38023	-0.3203488886356354	-0.12232703	Yes
row_108	ITK	IL2 inducible T cell kinase [Source:HGNC Symbol;Acc:HGNC:6171]	38024	-0.32043221592903137	-0.103434056	Yes
row_109	PLCG2	phospholipase C gamma 2 [Source:HGNC Symbol;Acc:HGNC:9066]	38119	-0.33771803975105286	-0.08591937	Yes
row_110	ROCK2	Rho associated coiled-coil containing protein kinase 2 [Source:HGNC Symbol;Acc:HGNC:10252]	38215	-0.37028229236602783	-0.06651017	Yes
row_111	ROCK1	Rho associated coiled-coil containing protein kinase 1 [Source:HGNC Symbol;Acc:HGNC:10251]	38260	-0.3869672417640686	-0.044816453	Yes
row_112	PTPN11	protein tyrosine phosphatase non-receptor type 11 [Source:HGNC Symbol;Acc:HGNC:9644]	38264	-0.3881029188632965	-0.022010075	Yes
row_113	ITGA4	integrin subunit alpha 4 [Source:HGNC Symbol;Acc:HGNC:6140]	38275	-0.39437711238861084	9.877038E-4	Yes
row_114	PIK3CG	phosphatidylinositol-4,5-bisphosphate 3-kinase catalytic subunit gamma [Source:HGNC Symbol;Acc:HGNC:8978]	38302	-0.4257264733314514	0.025425788	Yes
row_115	CLDN22	claudin 22 [Source:HGNC Symbol;Acc:HGNC:2044]	39071	NaN	0.0064275586	Yes
