# Supplementary material for: Simultaneous Presentation of Multiple Myeloma and Lung Cancer: Case Report and Gene Bioinformatics Analysis
Source: Front Oncol. 2022 Jun 13;12:859735. doi: 10.3389/fonc.2022.859735 (PMC9235397; doi:10.3389/fonc.2022.859735)
Supplement: Supplementary file 1 [file DataSheet_1.zip › The bioinformatic analysis of MM and lung cancer supplementary materials/Enrichment analysis/MECR/GSEA_4.1.0/LUAD TCGA/KEGG.Gsea.1639041756227/KEGG_NATURAL_KILLER_CELL_MEDIATED_CYTOTOXICITY.tsv]

NAME	SYMBOL	TITLE	RANK IN GENE LIST	RANK METRIC SCORE	RUNNING ES	CORE ENRICHMENT
row_0	RAC3	Rac family small GTPase 3 [Source:HGNC Symbol;Acc:HGNC:9803]	528	0.31598472595214844	0.00463868	No
row_1	PIK3R2	phosphoinositide-3-kinase regulatory subunit 2 [Source:HGNC Symbol;Acc:HGNC:8980]	545	0.3138130009174347	0.022216778	No
row_2	HRAS	HRas proto-oncogene, GTPase [Source:HGNC Symbol;Acc:HGNC:5173]	1513	0.23386380076408386	0.010947391	No
row_3	MAPK3	mitogen-activated protein kinase 3 [Source:HGNC Symbol;Acc:HGNC:6877]	1645	0.22589580714702606	0.0205522	No
row_4	MAP2K2	mitogen-activated protein kinase kinase 2 [Source:HGNC Symbol;Acc:HGNC:6842]	1791	0.21792630851268768	0.029343016	No
row_5	RAC1	Rac family small GTPase 1 [Source:HGNC Symbol;Acc:HGNC:9801]	2566	0.18150880932807922	0.019997355	No
row_6	IFNGR2	interferon gamma receptor 2 [Source:HGNC Symbol;Acc:HGNC:5440]	2702	0.17558200657367706	0.02661634	No
row_7	NFATC4	nuclear factor of activated T cells 4 [Source:HGNC Symbol;Acc:HGNC:7778]	2871	0.1690436750650406	0.032018572	No
row_8	MICA	MHC class I polypeptide-related sequence A [Source:HGNC Symbol;Acc:HGNC:7090]	4344	0.12548506259918213	0.0016521215	No
row_9	HLA-A	major histocompatibility complex, class I, A [Source:HGNC Symbol;Acc:HGNC:4931]	4980	0.11143612116575241	-0.0081631495	No
row_10	PPP3CA	protein phosphatase 3 catalytic subunit alpha [Source:HGNC Symbol;Acc:HGNC:9314]	5070	0.10991860181093216	-0.0041339835	No
row_11	SHC1	SHC adaptor protein 1 [Source:HGNC Symbol;Acc:HGNC:10840]	5181	0.10786847770214081	-7.581448E-4	No
row_12	IFNA5	interferon alpha 5 [Source:HGNC Symbol;Acc:HGNC:5426]	6009	0.09349402785301208	-0.016500736	No
row_13	SHC2	SHC adaptor protein 2 [Source:HGNC Symbol;Acc:HGNC:29869]	6275	0.08908022195100784	-0.018156642	No
row_14	BID	BH3 interacting domain death agonist [Source:HGNC Symbol;Acc:HGNC:1050]	6499	0.08598737418651581	-0.018918172	No
row_15	CHP1	calcineurin like EF-hand protein 1 [Source:HGNC Symbol;Acc:HGNC:17433]	7211	0.07655241340398788	-0.03267199	No
row_16	ICAM1	intercellular adhesion molecule 1 [Source:HGNC Symbol;Acc:HGNC:5344]	8090	0.06650791317224503	-0.05126259	No
row_17	RAET1L	retinoic acid early transcript 1L [Source:HGNC Symbol;Acc:HGNC:16798]	8304	0.06430505961179733	-0.053011697	No
row_18	IFNA16	interferon alpha 16 [Source:HGNC Symbol;Acc:HGNC:5421]	8538	0.06206432357430458	-0.05539954	No
row_19	RAF1	Raf-1 proto-oncogene, serine/threonine kinase [Source:HGNC Symbol;Acc:HGNC:9829]	8635	0.06099795550107956	-0.054352894	No
row_20	PIK3R3	phosphoinositide-3-kinase regulatory subunit 3 [Source:HGNC Symbol;Acc:HGNC:8981]	9028	0.05709083378314972	-0.061082747	No
row_21	ULBP1	UL16 binding protein 1 [Source:HGNC Symbol;Acc:HGNC:14893]	9035	0.05703727528452873	-0.05796672	No
row_22	IFNA7	interferon alpha 7 [Source:HGNC Symbol;Acc:HGNC:5428]	9153	0.056040406227111816	-0.05774004	No
row_23	NFATC1	nuclear factor of activated T cells 1 [Source:HGNC Symbol;Acc:HGNC:7775]	9184	0.055725231766700745	-0.055311583	No
row_24	RAET1G	retinoic acid early transcript 1G [Source:HGNC Symbol;Acc:HGNC:16795]	9259	0.05498793348670006	-0.054048065	No
row_25	IFNB1	interferon beta 1 [Source:HGNC Symbol;Acc:HGNC:5434]	9334	0.05445239320397377	-0.05281524	No
row_26	HLA-C	major histocompatibility complex, class I, C [Source:HGNC Symbol;Acc:HGNC:4933]	9612	0.05191715434193611	-0.056907352	No
row_27	CSF2	colony stimulating factor 2 [Source:HGNC Symbol;Acc:HGNC:2434]	9888	0.04968114197254181	-0.06107659	No
row_28	PPP3R1	protein phosphatase 3 regulatory subunit B, alpha [Source:HGNC Symbol;Acc:HGNC:9317]	10562	0.044448986649513245	-0.07570085	No
row_29	HCST	hematopoietic cell signal transducer [Source:HGNC Symbol;Acc:HGNC:16977]	11016	0.04085882380604744	-0.084917486	No
row_30	IFNA13	interferon alpha 13 [Source:HGNC Symbol;Acc:HGNC:5419]	11857	0.03425371274352074	-0.104387164	No
row_31	HLA-G	major histocompatibility complex, class I, G [Source:HGNC Symbol;Acc:HGNC:4964]	12279	0.03108270838856697	-0.113347635	No
row_32	ULBP2	UL16 binding protein 2 [Source:HGNC Symbol;Acc:HGNC:14894]	12356	0.030451983213424683	-0.11354143	No
row_33	TNFSF10	TNF superfamily member 10 [Source:HGNC Symbol;Acc:HGNC:11925]	13004	0.025671081617474556	-0.12857856	No
row_34	IFNA8	interferon alpha 8 [Source:HGNC Symbol;Acc:HGNC:5429]	13190	0.024392010644078255	-0.13190086	No
row_35	HLA-B	major histocompatibility complex, class I, B [Source:HGNC Symbol;Acc:HGNC:4932]	13305	0.023606428876519203	-0.1334566	No
row_36	ARAF	A-Raf proto-oncogene, serine/threonine kinase [Source:HGNC Symbol;Acc:HGNC:646]	13933	0.019728489220142365	-0.14832403	No
row_37	CHP2	calcineurin like EF-hand protein 2 [Source:HGNC Symbol;Acc:HGNC:24927]	13971	0.01951068826019764	-0.14814983	No
row_38	SHC3	SHC adaptor protein 3 [Source:HGNC Symbol;Acc:HGNC:18181]	14963	0.013311262242496014	-0.17267266	No
row_39	IFNAR1	interferon alpha and beta receptor subunit 1 [Source:HGNC Symbol;Acc:HGNC:5432]	15859	0.007799781393259764	-0.1950619	No
row_40	IFNA4	interferon alpha 4 [Source:HGNC Symbol;Acc:HGNC:5425]	16049	0.006699791178107262	-0.19950032	No
row_41	ULBP3	UL16 binding protein 3 [Source:HGNC Symbol;Acc:HGNC:14895]	16266	0.005379796493798494	-0.2047033	No
row_42	TNFRSF10C	TNF receptor superfamily member 10c [Source:HGNC Symbol;Acc:HGNC:11906]	16656	0.0032183066941797733	-0.21444434	No
row_43	IFNA21	interferon alpha 21 [Source:HGNC Symbol;Acc:HGNC:5424]	16891	0.0018395736115053296	-0.22030951	No
row_44	IFNA17	interferon alpha 17 [Source:HGNC Symbol;Acc:HGNC:5422]	18384	-0.007113517262041569	-0.25797078	No
row_45	IFNA14	interferon alpha 14 [Source:HGNC Symbol;Acc:HGNC:5420]	19637	-0.014474200084805489	-0.2890865	No
row_46	IFNGR1	interferon gamma receptor 1 [Source:HGNC Symbol;Acc:HGNC:5439]	19762	-0.015299784950911999	-0.2913735	No
row_47	LAT	linker for activation of T cells [Source:HGNC Symbol;Acc:HGNC:18874]	20384	-0.01894695684313774	-0.3061326	No
row_48	IFNA1	interferon alpha 1 [Source:HGNC Symbol;Acc:HGNC:5417]	20479	-0.019576270133256912	-0.30740902	No
row_49	NCR2	natural cytotoxicity triggering receptor 2 [Source:HGNC Symbol;Acc:HGNC:6732]	20891	-0.02207663655281067	-0.3166305	No
row_50	IFNA6	interferon alpha 6 [Source:HGNC Symbol;Acc:HGNC:5427]	21419	-0.02538810297846794	-0.328622	No
row_51	HLA-E	major histocompatibility complex, class I, E [Source:HGNC Symbol;Acc:HGNC:4962]	21659	-0.026842163875699043	-0.33318174	No
row_52	TYROBP	transmembrane immune signaling adaptor TYROBP [Source:HGNC Symbol;Acc:HGNC:12449]	22350	-0.030936961993575096	-0.3490142	No
row_53	PTPN6	protein tyrosine phosphatase non-receptor type 6 [Source:HGNC Symbol;Acc:HGNC:9658]	23581	-0.039025336503982544	-0.3781614	No
row_54	IFNA2	interferon alpha 2 [Source:HGNC Symbol;Acc:HGNC:5423]	23890	-0.041094549000263214	-0.3836648	No
row_55	FAS	Fas cell surface death receptor [Source:HGNC Symbol;Acc:HGNC:11920]	23994	-0.04182208329439163	-0.3838958	No
row_56	RAC2	Rac family small GTPase 2 [Source:HGNC Symbol;Acc:HGNC:9802]	24228	-0.043181587010622025	-0.38736594	No
row_57	SHC4	SHC adaptor protein 4 [Source:HGNC Symbol;Acc:HGNC:16743]	24342	-0.04401199147105217	-0.3877266	No
row_58	VAV2	vav guanine nucleotide exchange factor 2 [Source:HGNC Symbol;Acc:HGNC:12658]	24578	-0.04567394405603409	-0.3911049	No
row_59	RAET1E	retinoic acid early transcript 1E [Source:HGNC Symbol;Acc:HGNC:16793]	25080	-0.04936620965600014	-0.40105867	No
row_60	ICAM2	intercellular adhesion molecule 2 [Source:HGNC Symbol;Acc:HGNC:5345]	25505	-0.05221584066748619	-0.40888444	No
row_61	KIR2DS4	killer cell immunoglobulin like receptor, two Ig domains and short cytoplasmic tail 4 [Source:HGNC Symbol;Acc:HGNC:6336]	25804	-0.054352547973394394	-0.41337278	No
row_62	IFNA10	interferon alpha 10 [Source:HGNC Symbol;Acc:HGNC:5418]	26311	-0.0580381415784359	-0.42295712	No
row_63	KLRC2	killer cell lectin like receptor C2 [Source:HGNC Symbol;Acc:HGNC:6375]	26343	-0.058209020644426346	-0.4204118	No
row_64	IFNAR2	interferon alpha and beta receptor subunit 2 [Source:HGNC Symbol;Acc:HGNC:5433]	27247	-0.06515197455883026	-0.439718	No
row_65	KLRC1	killer cell lectin like receptor C1 [Source:HGNC Symbol;Acc:HGNC:6374]	28252	-0.07324539870023727	-0.46113738	No
row_66	VAV3	vav guanine nucleotide exchange factor 3 [Source:HGNC Symbol;Acc:HGNC:12659]	29000	-0.07978895306587219	-0.47562426	No
row_67	SH3BP2	SH3 domain binding protein 2 [Source:HGNC Symbol;Acc:HGNC:10825]	29467	-0.08419925719499588	-0.48268852	No
row_68	PAK1	p21 (RAC1) activated kinase 1 [Source:HGNC Symbol;Acc:HGNC:8590]	29530	-0.08480002731084824	-0.4794101	No
row_69	BRAF	B-Raf proto-oncogene, serine/threonine kinase [Source:HGNC Symbol;Acc:HGNC:1097]	29630	-0.08583855628967285	-0.47701627	No
row_70	TNFRSF10B	TNF receptor superfamily member 10b [Source:HGNC Symbol;Acc:HGNC:11905]	30305	-0.09301837533712387	-0.48888227	No
row_71	PLCG1	phospholipase C gamma 1 [Source:HGNC Symbol;Acc:HGNC:9065]	30759	-0.0977286547422409	-0.49483937	No
row_72	TNFRSF10D	TNF receptor superfamily member 10d [Source:HGNC Symbol;Acc:HGNC:11907]	30869	-0.09887567162513733	-0.49195346	No
row_73	CASP3	caspase 3 [Source:HGNC Symbol;Acc:HGNC:1504]	31110	-0.10179567337036133	-0.49224266	No
row_74	PRKCG	protein kinase C gamma [Source:HGNC Symbol;Acc:HGNC:9402]	31522	-0.10665912926197052	-0.4966163	No
row_75	PIK3CD	phosphatidylinositol-4,5-bisphosphate 3-kinase catalytic subunit delta [Source:HGNC Symbol;Acc:HGNC:8977]	31859	-0.11122743040323257	-0.4988144	No
row_76	PRKCA	protein kinase C alpha [Source:HGNC Symbol;Acc:HGNC:9393]	32080	-0.11421016603708267	-0.4978818	No
row_77	PPP3R2	protein phosphatase 3 regulatory subunit B, beta [Source:HGNC Symbol;Acc:HGNC:9318]	32695	-0.12303395569324493	-0.5064965	No
row_78	KIR2DL1	killer cell immunoglobulin like receptor, two Ig domains and long cytoplasmic tail 1 [Source:HGNC Symbol;Acc:HGNC:6329]	32995	-0.12788547575473785	-0.5067958	Yes
row_79	PPP3CB	protein phosphatase 3 catalytic subunit beta [Source:HGNC Symbol;Acc:HGNC:9315]	33217	-0.13124287128448486	-0.50491244	Yes
row_80	KIR2DL3	killer cell immunoglobulin like receptor, two Ig domains and long cytoplasmic tail 3 [Source:HGNC Symbol;Acc:HGNC:6331]	33593	-0.1378282755613327	-0.50658107	Yes
row_81	MAPK1	mitogen-activated protein kinase 1 [Source:HGNC Symbol;Acc:HGNC:6871]	33636	-0.13853877782821655	-0.49971226	Yes
row_82	ITGB2	integrin subunit beta 2 [Source:HGNC Symbol;Acc:HGNC:6155]	33691	-0.1394515335559845	-0.49309736	Yes
row_83	NCR3	natural cytotoxicity triggering receptor 3 [Source:HGNC Symbol;Acc:HGNC:19077]	33714	-0.14000536501407623	-0.48563424	Yes
row_84	TNF	tumor necrosis factor [Source:HGNC Symbol;Acc:HGNC:11892]	33732	-0.14028574526309967	-0.47802746	Yes
row_85	MICB	MHC class I polypeptide-related sequence B [Source:HGNC Symbol;Acc:HGNC:7091]	33888	-0.14324232935905457	-0.47377235	Yes
row_86	KIR2DL4	killer cell immunoglobulin like receptor, two Ig domains and long cytoplasmic tail 4 [Source:HGNC Symbol;Acc:HGNC:6332]	33950	-0.1444442868232727	-0.4670499	Yes
row_87	KIR3DL1	killer cell immunoglobulin like receptor, three Ig domains and long cytoplasmic tail 1 [Source:HGNC Symbol;Acc:HGNC:6338]	34105	-0.14742545783519745	-0.4625295	Yes
row_88	NRAS	NRAS proto-oncogene, GTPase [Source:HGNC Symbol;Acc:HGNC:7989]	34553	-0.1559722125530243	-0.46499527	Yes
row_89	SOS2	SOS Ras/Rho guanine nucleotide exchange factor 2 [Source:HGNC Symbol;Acc:HGNC:11188]	34598	-0.15690839290618896	-0.45712465	Yes
row_90	CD48	CD48 molecule [Source:HGNC Symbol;Acc:HGNC:1683]	34692	-0.15931284427642822	-0.4503665	Yes
row_91	PIK3R1	phosphoinositide-3-kinase regulatory subunit 1 [Source:HGNC Symbol;Acc:HGNC:8979]	34788	-0.16173556447029114	-0.44352052	Yes
row_92	VAV1	vav guanine nucleotide exchange factor 1 [Source:HGNC Symbol;Acc:HGNC:12657]	34853	-0.16317467391490936	-0.43580106	Yes
row_93	PIK3CB	phosphatidylinositol-4,5-bisphosphate 3-kinase catalytic subunit beta [Source:HGNC Symbol;Acc:HGNC:8976]	34871	-0.16352921724319458	-0.42686206	Yes
row_94	ZAP70	zeta chain of T cell receptor associated protein kinase 70 [Source:HGNC Symbol;Acc:HGNC:12858]	34981	-0.16567927598953247	-0.42014727	Yes
row_95	MAP2K1	mitogen-activated protein kinase kinase 1 [Source:HGNC Symbol;Acc:HGNC:6840]	35210	-0.17144371569156647	-0.4161384	Yes
row_96	PRF1	perforin 1 [Source:HGNC Symbol;Acc:HGNC:9360]	35249	-0.17243023216724396	-0.40722507	Yes
row_97	KLRK1	killer cell lectin like receptor K1 [Source:HGNC Symbol;Acc:HGNC:18788]	35321	-0.17455241084098816	-0.3990321	Yes
row_98	FCER1G	Fc fragment of IgE receptor Ig [Source:HGNC Symbol;Acc:HGNC:3611]	35448	-0.17784015834331512	-0.39205405	Yes
row_99	IFNG	interferon gamma [Source:HGNC Symbol;Acc:HGNC:5438]	35652	-0.18330153822898865	-0.38672766	Yes
row_100	NCR1	natural cytotoxicity triggering receptor 1 [Source:HGNC Symbol;Acc:HGNC:6731]	35714	-0.18508382141590118	-0.37767592	Yes
row_101	PPP3CC	protein phosphatase 3 catalytic subunit gamma [Source:HGNC Symbol;Acc:HGNC:9316]	35754	-0.1862613707780838	-0.36799538	Yes
row_102	SH2D1B	SH2 domain containing 1B [Source:HGNC Symbol;Acc:HGNC:30416]	35989	-0.19358102977275848	-0.36287078	Yes
row_103	KLRC3	killer cell lectin like receptor C3 [Source:HGNC Symbol;Acc:HGNC:6376]	36043	-0.19534002244472504	-0.3530271	Yes
row_104	FASLG	Fas ligand [Source:HGNC Symbol;Acc:HGNC:11936]	36345	-0.20614680647850037	-0.34889182	Yes
row_105	CD247	CD247 molecule [Source:HGNC Symbol;Acc:HGNC:1677]	36507	-0.21138791739940643	-0.340884	Yes
row_106	GRB2	growth factor receptor bound protein 2 [Source:HGNC Symbol;Acc:HGNC:4566]	36516	-0.2118251621723175	-0.32894728	Yes
row_107	KIR3DL2	killer cell immunoglobulin like receptor, three Ig domains and long cytoplasmic tail 2 [Source:HGNC Symbol;Acc:HGNC:6339]	36649	-0.21778155863285065	-0.31983304	Yes
row_108	NFATC2	nuclear factor of activated T cells 2 [Source:HGNC Symbol;Acc:HGNC:7776]	36732	-0.22104942798614502	-0.30925575	Yes
row_109	CD244	CD244 molecule [Source:HGNC Symbol;Acc:HGNC:18171]	36770	-0.22343014180660248	-0.29739383	Yes
row_110	SH2D1A	SH2 domain containing 1A [Source:HGNC Symbol;Acc:HGNC:10820]	36784	-0.22431404888629913	-0.28486887	Yes
row_111	TNFRSF10A	TNF receptor superfamily member 10a [Source:HGNC Symbol;Acc:HGNC:11904]	36857	-0.22774454951286316	-0.27365267	Yes
row_112	PTK2B	protein tyrosine kinase 2 beta [Source:HGNC Symbol;Acc:HGNC:9612]	37013	-0.23661154508590698	-0.26404607	Yes
row_113	LCK	LCK proto-oncogene, Src family tyrosine kinase [Source:HGNC Symbol;Acc:HGNC:6524]	37085	-0.2404705435037613	-0.25207496	Yes
row_114	GZMB	granzyme B [Source:HGNC Symbol;Acc:HGNC:4709]	37092	-0.24097523093223572	-0.23841645	Yes
row_115	FYN	FYN proto-oncogene, Src family tyrosine kinase [Source:HGNC Symbol;Acc:HGNC:4037]	37102	-0.2415669709444046	-0.22480056	Yes
row_116	FCGR3A	Fc fragment of IgG receptor IIIa [Source:HGNC Symbol;Acc:HGNC:3619]	37450	-0.2626984715461731	-0.21859773	Yes
row_117	PIK3CA	phosphatidylinositol-4,5-bisphosphate 3-kinase catalytic subunit alpha [Source:HGNC Symbol;Acc:HGNC:8975]	37556	-0.270498663187027	-0.20577307	Yes
row_118	KLRD1	killer cell lectin like receptor D1 [Source:HGNC Symbol;Acc:HGNC:6378]	37615	-0.2755618393421173	-0.19145902	Yes
row_119	ITGAL	integrin subunit alpha L [Source:HGNC Symbol;Acc:HGNC:6148]	37624	-0.276226282119751	-0.1758311	Yes
row_120	KRAS	KRAS proto-oncogene, GTPase [Source:HGNC Symbol;Acc:HGNC:6407]	37629	-0.276660293340683	-0.16007623	Yes
row_121	NFAT5	nuclear factor of activated T cells 5 [Source:HGNC Symbol;Acc:HGNC:7774]	37631	-0.27675849199295044	-0.1442392	Yes
row_122	NFATC3	nuclear factor of activated T cells 3 [Source:HGNC Symbol;Acc:HGNC:7777]	37672	-0.2810056805610657	-0.12915385	Yes
row_123	SYK	spleen associated tyrosine kinase [Source:HGNC Symbol;Acc:HGNC:11491]	37729	-0.2854293882846832	-0.11422318	Yes
row_124	PRKCB	protein kinase C beta [Source:HGNC Symbol;Acc:HGNC:9395]	37822	-0.2930178642272949	-0.09977614	Yes
row_125	FCGR3B	Fc fragment of IgG receptor IIIb [Source:HGNC Symbol;Acc:HGNC:3620]	37877	-0.29908105731010437	-0.084012	Yes
row_126	LCP2	lymphocyte cytosolic protein 2 [Source:HGNC Symbol;Acc:HGNC:6529]	37904	-0.30401766300201416	-0.06725048	Yes
row_127	PIK3R5	phosphoinositide-3-kinase regulatory subunit 5 [Source:HGNC Symbol;Acc:HGNC:30035]	37956	-0.31022217869758606	-0.050771233	Yes
row_128	PLCG2	phospholipase C gamma 2 [Source:HGNC Symbol;Acc:HGNC:9066]	38119	-0.33771803975105286	-0.035548255	Yes
row_129	SOS1	SOS Ras/Rac guanine nucleotide exchange factor 1 [Source:HGNC Symbol;Acc:HGNC:11187]	38132	-0.34104785323143005	-0.01630712	Yes
row_130	PTPN11	protein tyrosine phosphatase non-receptor type 11 [Source:HGNC Symbol;Acc:HGNC:9644]	38264	-0.3881029188632965	0.0025946687	Yes
row_131	PIK3CG	phosphatidylinositol-4,5-bisphosphate 3-kinase catalytic subunit gamma [Source:HGNC Symbol;Acc:HGNC:8978]	38302	-0.4257264733314514	0.026051316	Yes
