# Supplementary material for: Simultaneous Presentation of Multiple Myeloma and Lung Cancer: Case Report and Gene Bioinformatics Analysis
Source: Front Oncol. 2022 Jun 13;12:859735. doi: 10.3389/fonc.2022.859735 (PMC9235397; doi:10.3389/fonc.2022.859735)
Supplement: Supplementary file 1 [file DataSheet_1.zip › The bioinformatic analysis of MM and lung cancer supplementary materials/Enrichment analysis/MECR/GSEA_4.1.0/LUAD TCGA/KEGG.Gsea.1639041756227/KEGG_NEUROACTIVE_LIGAND_RECEPTOR_INTERACTION.tsv]

NAME	SYMBOL	TITLE	RANK IN GENE LIST	RANK METRIC SCORE	RUNNING ES	CORE ENRICHMENT
row_0	TSPO	translocator protein [Source:HGNC Symbol;Acc:HGNC:1158]	644	0.3039326071739197	-0.004532735	No
row_1	CHRNB1	cholinergic receptor nicotinic beta 1 subunit [Source:HGNC Symbol;Acc:HGNC:1961]	1280	0.24963396787643433	-0.010971225	No
row_2	GABRD	gamma-aminobutyric acid type A receptor subunit delta [Source:HGNC Symbol;Acc:HGNC:4084]	2380	0.1895419806241989	-0.031654827	No
row_3	LPAR2	lysophosphatidic acid receptor 2 [Source:HGNC Symbol;Acc:HGNC:3168]	2760	0.17326775193214417	-0.034542676	No
row_4	ADORA2B	adenosine A2b receptor [Source:HGNC Symbol;Acc:HGNC:264]	3536	0.1472286581993103	-0.048594754	No
row_5	GABRE	gamma-aminobutyric acid type A receptor subunit epsilon [Source:HGNC Symbol;Acc:HGNC:4085]	3563	0.1464558243751526	-0.043498665	No
row_6	LHCGR	luteinizing hormone/choriogonadotropin receptor [Source:HGNC Symbol;Acc:HGNC:6585]	3697	0.14226780831813812	-0.041307136	No
row_7	MC1R	melanocortin 1 receptor [Source:HGNC Symbol;Acc:HGNC:6929]	4169	0.12941476702690125	-0.04827595	No
row_8	CHRNE	cholinergic receptor nicotinic epsilon subunit [Source:HGNC Symbol;Acc:HGNC:1966]	4228	0.12832127511501312	-0.044712685	No
row_9	OPRL1	opioid related nociceptin receptor 1 [Source:HGNC Symbol;Acc:HGNC:8155]	4599	0.11940234154462814	-0.049489245	No
row_10	P2RY2	purinergic receptor P2Y2 [Source:HGNC Symbol;Acc:HGNC:8541]	5047	0.1103920117020607	-0.056591917	No
row_11	GRIK2	glutamate ionotropic receptor kainate type subunit 2 [Source:HGNC Symbol;Acc:HGNC:4580]	5406	0.10359033197164536	-0.061683282	No
row_12	ADRA2C	adrenoceptor alpha 2C [Source:HGNC Symbol;Acc:HGNC:283]	5590	0.10047060996294022	-0.06241641	No
row_13	LHB	luteinizing hormone subunit beta [Source:HGNC Symbol;Acc:HGNC:6584]	6321	0.08832419663667679	-0.07763364	No
row_14	THRA	thyroid hormone receptor alpha [Source:HGNC Symbol;Acc:HGNC:11796]	6325	0.088296078145504	-0.074236736	No
row_15	GABRA6	gamma-aminobutyric acid type A receptor subunit alpha6 [Source:HGNC Symbol;Acc:HGNC:4080]	6470	0.08643294870853424	-0.07452351	No
row_16	GLP2R	glucagon like peptide 2 receptor [Source:HGNC Symbol;Acc:HGNC:4325]	6652	0.08419539779424667	-0.07584572	No
row_17	P2RY11	purinergic receptor P2Y11 [Source:HGNC Symbol;Acc:HGNC:8540]	6914	0.08034799993038177	-0.07936774	No
row_18	OPRK1	opioid receptor kappa 1 [Source:HGNC Symbol;Acc:HGNC:8154]	8046	0.06694673001766205	-0.10569384	No
row_19	NMBR	neuromedin B receptor [Source:HGNC Symbol;Acc:HGNC:7843]	8115	0.06633926928043365	-0.10482511	No
row_20	ADRA1B	adrenoceptor alpha 1B [Source:HGNC Symbol;Acc:HGNC:278]	8272	0.06462936103343964	-0.106276944	No
row_21	OPRM1	opioid receptor mu 1 [Source:HGNC Symbol;Acc:HGNC:8156]	9147	0.05608365312218666	-0.12644978	No
row_22	CRHR2	corticotropin releasing hormone receptor 2 [Source:HGNC Symbol;Acc:HGNC:2358]	9165	0.055955298244953156	-0.12468369	No
row_23	ADRA2B	adrenoceptor alpha 2B [Source:HGNC Symbol;Acc:HGNC:282]	9172	0.055885784327983856	-0.12263868	No
row_24	ADRB1	adrenoceptor beta 1 [Source:HGNC Symbol;Acc:HGNC:285]	9260	0.054971590638160706	-0.12270369	No
row_25	GLRB	glycine receptor beta [Source:HGNC Symbol;Acc:HGNC:4329]	9514	0.052768539637327194	-0.12710589	No
row_26	GALR2	galanin receptor 2 [Source:HGNC Symbol;Acc:HGNC:4133]	9532	0.05268436670303345	-0.12546848	No
row_27	GPR156	G protein-coupled receptor 156 [Source:HGNC Symbol;Acc:HGNC:20844]	9606	0.05195566639304161	-0.12529366	No
row_28	P2RX4	purinergic receptor P2X 4 [Source:HGNC Symbol;Acc:HGNC:8535]	9648	0.05158500373363495	-0.12431404	No
row_29	THRB	thyroid hormone receptor beta [Source:HGNC Symbol;Acc:HGNC:11799]	9739	0.050710633397102356	-0.1246235	No
row_30	CRHR1	corticotropin releasing hormone receptor 1 [Source:HGNC Symbol;Acc:HGNC:2357]	9829	0.050070494413375854	-0.12493253	No
row_31	VIPR1	vasoactive intestinal peptide receptor 1 [Source:HGNC Symbol;Acc:HGNC:12694]	9944	0.0492355152964592	-0.12591456	No
row_32	GRID1	glutamate ionotropic receptor delta type subunit 1 [Source:HGNC Symbol;Acc:HGNC:4575]	10269	0.04666623845696449	-0.13237482	No
row_33	OPRD1	opioid receptor delta 1 [Source:HGNC Symbol;Acc:HGNC:8153]	10278	0.046631887555122375	-0.13074508	No
row_34	F2RL1	F2R like trypsin receptor 1 [Source:HGNC Symbol;Acc:HGNC:3538]	10675	0.043586891144514084	-0.13917011	No
row_35	ADRA1D	adrenoceptor alpha 1D [Source:HGNC Symbol;Acc:HGNC:280]	11153	0.039749592542648315	-0.14982015	No
row_36	VIPR2	vasoactive intestinal peptide receptor 2 [Source:HGNC Symbol;Acc:HGNC:12695]	11179	0.039529912173748016	-0.1489051	No
row_37	GLRA3	glycine receptor alpha 3 [Source:HGNC Symbol;Acc:HGNC:4328]	11242	0.03897798806428909	-0.14895919	No
row_38	TACR2	tachykinin receptor 2 [Source:HGNC Symbol;Acc:HGNC:11527]	11248	0.0389595627784729	-0.14755447	No
row_39	CCKBR	cholecystokinin B receptor [Source:HGNC Symbol;Acc:HGNC:1571]	11320	0.038323089480400085	-0.14786477	No
row_40	NTSR2	neurotensin receptor 2 [Source:HGNC Symbol;Acc:HGNC:8040]	11459	0.03728490322828293	-0.14993149	No
row_41	GABBR2	gamma-aminobutyric acid type B receptor subunit 2 [Source:HGNC Symbol;Acc:HGNC:4507]	11486	0.03694520518183708	-0.14914374	No
row_42	PTGER1	prostaglandin E receptor 1 [Source:HGNC Symbol;Acc:HGNC:9593]	11693	0.0355701670050621	-0.1530191	No
row_43	PARD3	par-3 family cell polarity regulator [Source:HGNC Symbol;Acc:HGNC:16051]	11922	0.03371463716030121	-0.15753077	No
row_44	DRD4	dopamine receptor D4 [Source:HGNC Symbol;Acc:HGNC:3025]	12142	0.03207065537571907	-0.16187668	No
row_45	GLRA1	glycine receptor alpha 1 [Source:HGNC Symbol;Acc:HGNC:4326]	12256	0.03125820308923721	-0.16354035	No
row_46	SCTR	secretin receptor [Source:HGNC Symbol;Acc:HGNC:10608]	12358	0.030438167974352837	-0.16492902	No
row_47	PRLR	prolactin receptor [Source:HGNC Symbol;Acc:HGNC:9446]	12366	0.030396718531847	-0.1639124	No
row_48	BRS3	bombesin receptor subtype 3 [Source:HGNC Symbol;Acc:HGNC:1113]	12444	0.029843363910913467	-0.16470994	No
row_49	ADORA1	adenosine A1 receptor [Source:HGNC Symbol;Acc:HGNC:262]	12676	0.028111377730965614	-0.16951887	No
row_50	CSH1	chorionic somatomammotropin hormone 1 [Source:HGNC Symbol;Acc:HGNC:2440]	13107	0.025010716170072556	-0.1795453	No
row_51	DRD2	dopamine receptor D2 [Source:HGNC Symbol;Acc:HGNC:3023]	13125	0.024885578081011772	-0.17900155	No
row_52	TAAR2	trace amine associated receptor 2 [Source:HGNC Symbol;Acc:HGNC:4514]	13150	0.02467186376452446	-0.17864545	No
row_53	LPAR1	lysophosphatidic acid receptor 1 [Source:HGNC Symbol;Acc:HGNC:3166]	13175	0.024495651945471764	-0.17829628	No
row_54	GABRG2	gamma-aminobutyric acid type A receptor subunit gamma2 [Source:HGNC Symbol;Acc:HGNC:4087]	13202	0.024308789521455765	-0.17800568	No
row_55	CHRM1	cholinergic receptor muscarinic 1 [Source:HGNC Symbol;Acc:HGNC:1950]	13298	0.02365368790924549	-0.17950763	No
row_56	GABRR1	gamma-aminobutyric acid type A receptor subunit rho1 [Source:HGNC Symbol;Acc:HGNC:4090]	13535	0.0221333559602499	-0.18467978	No
row_57	HCRTR1	hypocretin receptor 1 [Source:HGNC Symbol;Acc:HGNC:4848]	13577	0.02184525690972805	-0.18487017	No
row_58	GABRG1	gamma-aminobutyric acid type A receptor subunit gamma1 [Source:HGNC Symbol;Acc:HGNC:4086]	13633	0.021557137370109558	-0.18543038	No
row_59	GRID2	glutamate ionotropic receptor delta type subunit 2 [Source:HGNC Symbol;Acc:HGNC:4576]	13719	0.021002147346735	-0.18678059	No
row_60	GRIN3B	glutamate ionotropic receptor NMDA type subunit 3B [Source:HGNC Symbol;Acc:HGNC:16768]	13844	0.02027546986937523	-0.18915801	No
row_61	LTB4R	leukotriene B4 receptor [Source:HGNC Symbol;Acc:HGNC:6713]	13896	0.020033588632941246	-0.18967573	No
row_62	HTR1E	5-hydroxytryptamine receptor 1E [Source:HGNC Symbol;Acc:HGNC:5291]	14008	0.019320307299494743	-0.19175786	No
row_63	ADRB3	adrenoceptor beta 3 [Source:HGNC Symbol;Acc:HGNC:288]	14065	0.019015511497855186	-0.19244367	No
row_64	GALR3	galanin receptor 3 [Source:HGNC Symbol;Acc:HGNC:4134]	14286	0.01746738888323307	-0.19738969	No
row_65	RXFP2	relaxin family peptide receptor 2 [Source:HGNC Symbol;Acc:HGNC:17318]	14311	0.01732061803340912	-0.1973228	No
row_66	NPBWR2	neuropeptides B and W receptor 2 [Source:HGNC Symbol;Acc:HGNC:4530]	14384	0.016849888488650322	-0.1985035	No
row_67	S1PR4	sphingosine-1-phosphate receptor 4 [Source:HGNC Symbol;Acc:HGNC:3170]	14506	0.016071442514657974	-0.2009695	No
row_68	GRIA2	glutamate ionotropic receptor AMPA type subunit 2 [Source:HGNC Symbol;Acc:HGNC:4572]	14571	0.015693020075559616	-0.20199086	No
row_69	P2RX6	purinergic receptor P2X 6 [Source:HGNC Symbol;Acc:HGNC:8538]	14690	0.015040391124784946	-0.2044206	No
row_70	TBXA2R	thromboxane A2 receptor [Source:HGNC Symbol;Acc:HGNC:11608]	14991	0.013110620900988579	-0.21158648	No
row_71	GABRA5	gamma-aminobutyric acid type A receptor subunit alpha5 [Source:HGNC Symbol;Acc:HGNC:4079]	15112	0.012465949170291424	-0.21416871	No
row_72	HRH4	histamine receptor H4 [Source:HGNC Symbol;Acc:HGNC:17383]	15282	0.011380181647837162	-0.21804833	No
row_73	GABRA1	gamma-aminobutyric acid type A receptor subunit alpha1 [Source:HGNC Symbol;Acc:HGNC:4075]	15603	0.00942380353808403	-0.22587137	No
row_74	GRIN2A	glutamate ionotropic receptor NMDA type subunit 2A [Source:HGNC Symbol;Acc:HGNC:4585]	15647	0.009195704944431782	-0.22661063	No
row_75	GABRA3	gamma-aminobutyric acid type A receptor subunit alpha3 [Source:HGNC Symbol;Acc:HGNC:4077]	15720	0.008652559481561184	-0.22811383	No
row_76	CHRNA4	cholinergic receptor nicotinic alpha 4 subunit [Source:HGNC Symbol;Acc:HGNC:1958]	15795	0.008216425776481628	-0.2296854	No
row_77	GRIN1	glutamate ionotropic receptor NMDA type subunit 1 [Source:HGNC Symbol;Acc:HGNC:4584]	15818	0.008066053502261639	-0.22993138	No
row_78	CHRNB4	cholinergic receptor nicotinic beta 4 subunit [Source:HGNC Symbol;Acc:HGNC:1964]	15855	0.0078094820491969585	-0.23054595	No
row_79	DRD3	dopamine receptor D3 [Source:HGNC Symbol;Acc:HGNC:3024]	15863	0.007766345981508493	-0.23041964	No
row_80	GPR83	G protein-coupled receptor 83 [Source:HGNC Symbol;Acc:HGNC:4523]	16446	0.004434760194271803	-0.24514762	No
row_81	GRM6	glutamate metabotropic receptor 6 [Source:HGNC Symbol;Acc:HGNC:4598]	16475	0.004289727658033371	-0.2456958	No
row_82	PTH1R	parathyroid hormone 1 receptor [Source:HGNC Symbol;Acc:HGNC:9608]	17069	8.5653510177508E-4	-0.2608462	No
row_83	GRIN2C	glutamate ionotropic receptor NMDA type subunit 2C [Source:HGNC Symbol;Acc:HGNC:4587]	17175	1.9446616352070123E-4	-0.26352715	No
row_84	GABRA4	gamma-aminobutyric acid type A receptor subunit alpha4 [Source:HGNC Symbol;Acc:HGNC:4078]	17261	-3.481473831925541E-4	-0.2656899	No
row_85	MC5R	melanocortin 5 receptor [Source:HGNC Symbol;Acc:HGNC:6933]	17406	-0.0013822519686073065	-0.26932275	No
row_86	NPY2R	neuropeptide Y receptor Y2 [Source:HGNC Symbol;Acc:HGNC:7957]	17459	-0.0017461861716583371	-0.27058554	No
row_87	GABBR1	gamma-aminobutyric acid type B receptor subunit 1 [Source:HGNC Symbol;Acc:HGNC:4070]	17584	-0.0023907595314085484	-0.27366656	No
row_88	GABRG3	gamma-aminobutyric acid type A receptor subunit gamma3 [Source:HGNC Symbol;Acc:HGNC:4088]	17702	-0.0031366327311843634	-0.27653903	No
row_89	AVPR2	arginine vasopressin receptor 2 [Source:HGNC Symbol;Acc:HGNC:897]	17899	-0.004340469371527433	-0.28138694	No
row_90	GABRQ	gamma-aminobutyric acid type A receptor subunit theta [Source:HGNC Symbol;Acc:HGNC:14454]	17977	-0.004803501535207033	-0.2831696	No
row_91	MC2R	melanocortin 2 receptor [Source:HGNC Symbol;Acc:HGNC:6930]	18033	-0.005072957370430231	-0.28437832	No
row_92	P2RX3	purinergic receptor P2X 3 [Source:HGNC Symbol;Acc:HGNC:8534]	18041	-0.005094402004033327	-0.28435716	No
row_93	DRD5	dopamine receptor D5 [Source:HGNC Symbol;Acc:HGNC:3026]	18566	-0.008118764497339725	-0.29745507	No
row_94	CNR1	cannabinoid receptor 1 [Source:HGNC Symbol;Acc:HGNC:2159]	18661	-0.008811934851109982	-0.2995153	No
row_95	HTR1D	5-hydroxytryptamine receptor 1D [Source:HGNC Symbol;Acc:HGNC:5289]	18972	-0.010718263685703278	-0.30703136	No
row_96	NMUR2	neuromedin U receptor 2 [Source:HGNC Symbol;Acc:HGNC:16454]	19334	-0.012737061828374863	-0.31577387	No
row_97	LPAR3	lysophosphatidic acid receptor 3 [Source:HGNC Symbol;Acc:HGNC:14298]	19407	-0.013145106844604015	-0.31710032	No
row_98	GRM3	glutamate metabotropic receptor 3 [Source:HGNC Symbol;Acc:HGNC:4595]	19704	-0.014927562326192856	-0.3240923	No
row_99	S1PR2	sphingosine-1-phosphate receptor 2 [Source:HGNC Symbol;Acc:HGNC:3169]	19798	-0.015506722033023834	-0.32586354	No
row_100	GABRB1	gamma-aminobutyric acid type A receptor subunit beta1 [Source:HGNC Symbol;Acc:HGNC:4081]	19868	-0.0159149169921875	-0.32700422	No
row_101	CTSG	cathepsin G [Source:HGNC Symbol;Acc:HGNC:2532]	19906	-0.016206691041588783	-0.32731402	No
row_102	CHRNA10	cholinergic receptor nicotinic alpha 10 subunit [Source:HGNC Symbol;Acc:HGNC:13800]	20219	-0.017871057614684105	-0.33459988	No
row_103	HRH1	histamine receptor H1 [Source:HGNC Symbol;Acc:HGNC:5182]	20266	-0.018209019675850868	-0.33506134	No
row_104	GHRHR	growth hormone releasing hormone receptor [Source:HGNC Symbol;Acc:HGNC:4266]	20469	-0.019528504461050034	-0.3394654	No
row_105	F2RL3	F2R like thrombin or trypsin receptor 3 [Source:HGNC Symbol;Acc:HGNC:3540]	20927	-0.022284062579274178	-0.35029045	No
row_106	GRM7	glutamate metabotropic receptor 7 [Source:HGNC Symbol;Acc:HGNC:4599]	21142	-0.02362283505499363	-0.35484067	No
row_107	GLP1R	glucagon like peptide 1 receptor [Source:HGNC Symbol;Acc:HGNC:4324]	21151	-0.023665953427553177	-0.35411444	No
row_108	SSTR4	somatostatin receptor 4 [Source:HGNC Symbol;Acc:HGNC:11333]	21281	-0.024495622143149376	-0.35645387	No
row_109	FSHB	follicle stimulating hormone subunit beta [Source:HGNC Symbol;Acc:HGNC:3964]	21302	-0.024656696245074272	-0.35599595	No
row_110	GABRB3	gamma-aminobutyric acid type A receptor subunit beta3 [Source:HGNC Symbol;Acc:HGNC:4083]	21309	-0.024706503376364708	-0.35517758	No
row_111	GRIA4	glutamate ionotropic receptor AMPA type subunit 4 [Source:HGNC Symbol;Acc:HGNC:4574]	21649	-0.026791082695126534	-0.36280388	No
row_112	GIPR	gastric inhibitory polypeptide receptor [Source:HGNC Symbol;Acc:HGNC:4271]	21736	-0.027354763820767403	-0.36392975	No
row_113	MC4R	melanocortin 4 receptor [Source:HGNC Symbol;Acc:HGNC:6932]	22041	-0.029090818017721176	-0.37056938	No
row_114	CHRND	cholinergic receptor nicotinic delta subunit [Source:HGNC Symbol;Acc:HGNC:1965]	22306	-0.030667567625641823	-0.3761227	No
row_115	CHRNA5	cholinergic receptor nicotinic alpha 5 subunit [Source:HGNC Symbol;Acc:HGNC:1959]	22612	-0.03263169527053833	-0.38264862	No
row_116	TRPV1	transient receptor potential cation channel subfamily V member 1 [Source:HGNC Symbol;Acc:HGNC:12716]	22668	-0.03298623114824295	-0.38275918	No
row_117	GRM1	glutamate metabotropic receptor 1 [Source:HGNC Symbol;Acc:HGNC:4593]	22725	-0.03340330347418785	-0.38287896	No
row_118	KISS1R	KISS1 receptor [Source:HGNC Symbol;Acc:HGNC:4510]	22816	-0.034072283655405045	-0.383843	No
row_119	GLRA2	glycine receptor alpha 2 [Source:HGNC Symbol;Acc:HGNC:4327]	23024	-0.035392191261053085	-0.38775095	No
row_120	GRIA3	glutamate ionotropic receptor AMPA type subunit 3 [Source:HGNC Symbol;Acc:HGNC:4573]	23399	-0.03787434473633766	-0.3958374	No
row_121	NPFFR2	neuropeptide FF receptor 2 [Source:HGNC Symbol;Acc:HGNC:4525]	23481	-0.03844001516699791	-0.39639914	No
row_122	GHSR	growth hormone secretagogue receptor [Source:HGNC Symbol;Acc:HGNC:4267]	23612	-0.03914768993854523	-0.39818773	No
row_123	S1PR5	sphingosine-1-phosphate receptor 5 [Source:HGNC Symbol;Acc:HGNC:14299]	23881	-0.04102371633052826	-0.4034361	No
row_124	P2RX2	purinergic receptor P2X 2 [Source:HGNC Symbol;Acc:HGNC:15459]	24014	-0.04190624877810478	-0.40516734	No
row_125	GNRHR	gonadotropin releasing hormone receptor [Source:HGNC Symbol;Acc:HGNC:4421]	24065	-0.04224606975913048	-0.4047856	No
row_126	PTGER3	prostaglandin E receptor 3 [Source:HGNC Symbol;Acc:HGNC:9595]	24213	-0.043074410408735275	-0.406855	No
row_127	MLNR	motilin receptor [Source:HGNC Symbol;Acc:HGNC:4495]	24449	-0.044801946729421616	-0.41110972	No
row_128	SSTR5	somatostatin receptor 5 [Source:HGNC Symbol;Acc:HGNC:11334]	24937	-0.048270467668771744	-0.42168057	No
row_129	MC3R	melanocortin 3 receptor [Source:HGNC Symbol;Acc:HGNC:6931]	25175	-0.04999295249581337	-0.4257823	No
row_130	CHRNB3	cholinergic receptor nicotinic beta 3 subunit [Source:HGNC Symbol;Acc:HGNC:1963]	25182	-0.050020020455121994	-0.42396805	No
row_131	TRHR	thyrotropin releasing hormone receptor [Source:HGNC Symbol;Acc:HGNC:12299]	25204	-0.050106361508369446	-0.4225345	No
row_132	GRIK5	glutamate ionotropic receptor kainate type subunit 5 [Source:HGNC Symbol;Acc:HGNC:4583]	25417	-0.05160137265920639	-0.42593277	No
row_133	MTNR1B	melatonin receptor 1B [Source:HGNC Symbol;Acc:HGNC:7464]	25551	-0.052461013197898865	-0.4272744	No
row_134	PRLHR	prolactin releasing hormone receptor [Source:HGNC Symbol;Acc:HGNC:4464]	25714	-0.053693901747465134	-0.42931008	No
row_135	GH1	growth hormone 1 [Source:HGNC Symbol;Acc:HGNC:4261]	26168	-0.05694840848445892	-0.43866897	No
row_136	HTR2C	5-hydroxytryptamine receptor 2C [Source:HGNC Symbol;Acc:HGNC:5295]	26208	-0.057270847260951996	-0.43741444	No
row_137	GRIN2D	glutamate ionotropic receptor NMDA type subunit 2D [Source:HGNC Symbol;Acc:HGNC:4588]	26595	-0.06010441109538078	-0.4449336	No
row_138	HTR1A	5-hydroxytryptamine receptor 1A [Source:HGNC Symbol;Acc:HGNC:5286]	26705	-0.06100819259881973	-0.44532442	No
row_139	ADRA1A	adrenoceptor alpha 1A [Source:HGNC Symbol;Acc:HGNC:277]	27013	-0.06339044123888016	-0.45069143	No
row_140	TAAR8	trace amine associated receptor 8 [Source:HGNC Symbol;Acc:HGNC:14964]	27294	-0.06547841429710388	-0.45528495	No
row_141	GRIK4	glutamate ionotropic receptor kainate type subunit 4 [Source:HGNC Symbol;Acc:HGNC:4582]	27307	-0.0655682310461998	-0.45301265	No
row_142	MCHR2	melanin concentrating hormone receptor 2 [Source:HGNC Symbol;Acc:HGNC:20867]	27325	-0.06573985517024994	-0.45086163	No
row_143	CHRM2	cholinergic receptor muscarinic 2 [Source:HGNC Symbol;Acc:HGNC:1951]	27332	-0.06579150259494781	-0.4484269	No
row_144	LEP	leptin [Source:HGNC Symbol;Acc:HGNC:6553]	27432	-0.06658929586410522	-0.4483421	No
row_145	NPY4R	neuropeptide Y receptor Y4 [Source:HGNC Symbol;Acc:HGNC:9329]	27597	-0.06786173582077026	-0.44987163	No
row_146	HRH3	histamine receptor H3 [Source:HGNC Symbol;Acc:HGNC:5184]	27724	-0.06892690062522888	-0.45038623	No
row_147	TAAR5	trace amine associated receptor 5 [Source:HGNC Symbol;Acc:HGNC:30236]	27810	-0.06957083195447922	-0.44982564	No
row_148	NPY1R	neuropeptide Y receptor Y1 [Source:HGNC Symbol;Acc:HGNC:7956]	27895	-0.07020056247711182	-0.4492147	No
row_149	LTB4R2	leukotriene B4 receptor 2 [Source:HGNC Symbol;Acc:HGNC:19260]	28020	-0.07127831131219864	-0.4495856	No
row_150	TACR3	tachykinin receptor 3 [Source:HGNC Symbol;Acc:HGNC:11528]	28021	-0.07127849012613297	-0.44678134	No
row_151	NR3C1	nuclear receptor subfamily 3 group C member 1 [Source:HGNC Symbol;Acc:HGNC:7978]	28209	-0.07284823805093765	-0.44870362	No
row_152	BDKRB2	bradykinin receptor B2 [Source:HGNC Symbol;Acc:HGNC:1030]	28223	-0.07300247997045517	-0.44616443	No
row_153	CHRNG	cholinergic receptor nicotinic gamma subunit [Source:HGNC Symbol;Acc:HGNC:1967]	28230	-0.07307075709104538	-0.44344333	No
row_154	CHRM3	cholinergic receptor muscarinic 3 [Source:HGNC Symbol;Acc:HGNC:1952]	28286	-0.07358624041080475	-0.44195664	No
row_155	TAAR6	trace amine associated receptor 6 [Source:HGNC Symbol;Acc:HGNC:20978]	28974	-0.07952311635017395	-0.45641908	Yes
row_156	GCGR	glucagon receptor [Source:HGNC Symbol;Acc:HGNC:4192]	29050	-0.08026149123907089	-0.45518187	Yes
row_157	FSHR	follicle stimulating hormone receptor [Source:HGNC Symbol;Acc:HGNC:3969]	29086	-0.08061207830905914	-0.45290664	Yes
row_158	GRIA1	glutamate ionotropic receptor AMPA type subunit 1 [Source:HGNC Symbol;Acc:HGNC:4571]	29188	-0.0815068930387497	-0.45228615	Yes
row_159	CHRNA2	cholinergic receptor nicotinic alpha 2 subunit [Source:HGNC Symbol;Acc:HGNC:1956]	29236	-0.08197107166051865	-0.45026475	Yes
row_160	PRL	prolactin [Source:HGNC Symbol;Acc:HGNC:9445]	29427	-0.08377450704574585	-0.45183396	Yes
row_161	HTR2B	5-hydroxytryptamine receptor 2B [Source:HGNC Symbol;Acc:HGNC:5294]	29528	-0.0847935751080513	-0.4510586	Yes
row_162	GRIN2B	glutamate ionotropic receptor NMDA type subunit 2B [Source:HGNC Symbol;Acc:HGNC:4586]	29542	-0.08491279184818268	-0.44805083	Yes
row_163	GRM4	glutamate metabotropic receptor 4 [Source:HGNC Symbol;Acc:HGNC:4596]	29568	-0.08526008576154709	-0.4453367	Yes
row_164	CCKAR	cholecystokinin A receptor [Source:HGNC Symbol;Acc:HGNC:1570]	29625	-0.08577265590429306	-0.44339615	Yes
row_165	GRM2	glutamate metabotropic receptor 2 [Source:HGNC Symbol;Acc:HGNC:4594]	29626	-0.08578651398420334	-0.44002116	Yes
row_166	EDNRB	endothelin receptor type B [Source:HGNC Symbol;Acc:HGNC:3180]	29975	-0.08945658802986145	-0.44541252	Yes
row_167	AGTR2	angiotensin II receptor type 2 [Source:HGNC Symbol;Acc:HGNC:338]	30049	-0.09040077775716782	-0.4437252	Yes
row_168	F2RL2	coagulation factor II thrombin receptor like 2 [Source:HGNC Symbol;Acc:HGNC:3539]	30124	-0.09104979038238525	-0.44203794	Yes
row_169	EDNRA	endothelin receptor type A [Source:HGNC Symbol;Acc:HGNC:3179]	30139	-0.09121455252170563	-0.43880787	Yes
row_170	GABRB2	gamma-aminobutyric acid type A receptor subunit beta2 [Source:HGNC Symbol;Acc:HGNC:4082]	30418	-0.094115249812603	-0.44222355	Yes
row_171	S1PR3	sphingosine-1-phosphate receptor 3 [Source:HGNC Symbol;Acc:HGNC:3167]	30452	-0.09447064250707626	-0.43935192	Yes
row_172	F2	coagulation factor II, thrombin [Source:HGNC Symbol;Acc:HGNC:3535]	30493	-0.09486138820648193	-0.4366441	Yes
row_173	GALR1	galanin receptor 1 [Source:HGNC Symbol;Acc:HGNC:4132]	30585	-0.0957985669374466	-0.43520534	Yes
row_174	GABRP	gamma-aminobutyric acid type A receptor subunit pi [Source:HGNC Symbol;Acc:HGNC:4089]	30606	-0.09602329134941101	-0.43193972	Yes
row_175	GH2	growth hormone 2 [Source:HGNC Symbol;Acc:HGNC:4262]	30618	-0.09625014662742615	-0.42843473	Yes
row_176	OXTR	oxytocin receptor [Source:HGNC Symbol;Acc:HGNC:8529]	30681	-0.09691379219293594	-0.4262095	Yes
row_177	HTR4	5-hydroxytryptamine receptor 4 [Source:HGNC Symbol;Acc:HGNC:5299]	30735	-0.09750466793775558	-0.42373058	Yes
row_178	GABRA2	gamma-aminobutyric acid type A receptor subunit alpha2 [Source:HGNC Symbol;Acc:HGNC:4076]	30806	-0.09824397414922714	-0.4216579	Yes
row_179	PRSS3	serine protease 3 [Source:HGNC Symbol;Acc:HGNC:9486]	31002	-0.10040363669395447	-0.4227009	Yes
row_180	APLNR	apelin receptor [Source:HGNC Symbol;Acc:HGNC:339]	31007	-0.1004873737692833	-0.41884997	Yes
row_181	HCRTR2	hypocretin receptor 2 [Source:HGNC Symbol;Acc:HGNC:4849]	31012	-0.10052288323640823	-0.41499767	Yes
row_182	GRIK3	glutamate ionotropic receptor kainate type subunit 3 [Source:HGNC Symbol;Acc:HGNC:4581]	31257	-0.10351954400539398	-0.41717276	Yes
row_183	HTR6	5-hydroxytryptamine receptor 6 [Source:HGNC Symbol;Acc:HGNC:5301]	31282	-0.10377633571624756	-0.41370454	Yes
row_184	CGA	glycoprotein hormones, alpha polypeptide [Source:HGNC Symbol;Acc:HGNC:1885]	31409	-0.10530178248882294	-0.4127881	Yes
row_185	P2RY6	pyrimidinergic receptor P2Y6 [Source:HGNC Symbol;Acc:HGNC:8543]	31486	-0.10638170689344406	-0.41054887	Yes
row_186	NPY5R	neuropeptide Y receptor Y5 [Source:HGNC Symbol;Acc:HGNC:7958]	31638	-0.10835876315832138	-0.4101523	Yes
row_187	PLG	plasminogen [Source:HGNC Symbol;Acc:HGNC:9071]	31650	-0.1084761843085289	-0.40616632	Yes
row_188	ADRB2	adrenoceptor beta 2 [Source:HGNC Symbol;Acc:HGNC:286]	31665	-0.10863470286130905	-0.4022509	Yes
row_189	HTR5A	5-hydroxytryptamine receptor 5A [Source:HGNC Symbol;Acc:HGNC:5300]	31727	-0.10945986211299896	-0.39950648	Yes
row_190	CHRNB2	cholinergic receptor nicotinic beta 2 subunit [Source:HGNC Symbol;Acc:HGNC:1962]	31735	-0.10952936857938766	-0.39537665	Yes
row_191	RXFP1	relaxin family peptide receptor 1 [Source:HGNC Symbol;Acc:HGNC:19718]	31775	-0.1100708544254303	-0.39204487	Yes
row_192	CHRNA1	cholinergic receptor nicotinic alpha 1 subunit [Source:HGNC Symbol;Acc:HGNC:1955]	31796	-0.11039379984140396	-0.3882139	Yes
row_193	GRM8	glutamate metabotropic receptor 8 [Source:HGNC Symbol;Acc:HGNC:4600]	31826	-0.11069425940513611	-0.38460156	Yes
row_194	NTSR1	neurotensin receptor 1 [Source:HGNC Symbol;Acc:HGNC:8039]	31999	-0.11300930380821228	-0.38455972	Yes
row_195	TAAR9	trace amine associated receptor 9 [Source:HGNC Symbol;Acc:HGNC:20977]	32015	-0.11324850469827652	-0.3804884	Yes
row_196	GRM5	glutamate metabotropic receptor 5 [Source:HGNC Symbol;Acc:HGNC:4597]	32047	-0.11370472609996796	-0.37680882	Yes
row_197	P2RY4	pyrimidinergic receptor P2Y4 [Source:HGNC Symbol;Acc:HGNC:8542]	32110	-0.11446963250637054	-0.37389293	Yes
row_198	SSTR1	somatostatin receptor 1 [Source:HGNC Symbol;Acc:HGNC:11330]	32282	-0.11671976000070572	-0.37367952	Yes
row_199	AVPR1B	arginine vasopressin receptor 1B [Source:HGNC Symbol;Acc:HGNC:896]	32414	-0.11850123852491379	-0.3723718	Yes
row_200	PTGIR	prostaglandin I2 receptor [Source:HGNC Symbol;Acc:HGNC:9602]	32575	-0.12110122293233871	-0.37170434	Yes
row_201	TSHB	thyroid stimulating hormone subunit beta [Source:HGNC Symbol;Acc:HGNC:12372]	32688	-0.12291046231985092	-0.36973667	Yes
row_202	NPFFR1	neuropeptide FF receptor 1 [Source:HGNC Symbol;Acc:HGNC:17425]	32744	-0.12370484322309494	-0.3662782	Yes
row_203	CYSLTR1	cysteinyl leukotriene receptor 1 [Source:HGNC Symbol;Acc:HGNC:17451]	32748	-0.12379948794841766	-0.36148453	Yes
row_204	DRD1	dopamine receptor D1 [Source:HGNC Symbol;Acc:HGNC:3020]	32942	-0.12689676880836487	-0.36143404	Yes
row_205	MTNR1A	melatonin receptor 1A [Source:HGNC Symbol;Acc:HGNC:7463]	33114	-0.12967996299266815	-0.36071077	Yes
row_206	PTGFR	prostaglandin F receptor [Source:HGNC Symbol;Acc:HGNC:9600]	33350	-0.1337393969297409	-0.36146653	Yes
row_207	GPR50	G protein-coupled receptor 50 [Source:HGNC Symbol;Acc:HGNC:4506]	33435	-0.1352335512638092	-0.35829705	Yes
row_208	CHRNA3	cholinergic receptor nicotinic alpha 3 subunit [Source:HGNC Symbol;Acc:HGNC:1957]	33459	-0.13551929593086243	-0.35355443	Yes
row_209	TAAR1	trace amine associated receptor 1 [Source:HGNC Symbol;Acc:HGNC:17734]	33512	-0.13652974367141724	-0.34951457	Yes
row_210	CALCR	calcitonin receptor [Source:HGNC Symbol;Acc:HGNC:1440]	33574	-0.13753248751163483	-0.34566575	Yes
row_211	CNR2	cannabinoid receptor 2 [Source:HGNC Symbol;Acc:HGNC:2160]	33695	-0.1395498365163803	-0.34324828	Yes
row_212	TSHR	thyroid stimulating hormone receptor [Source:HGNC Symbol;Acc:HGNC:12373]	33713	-0.13998213410377502	-0.33817643	Yes
row_213	LPAR4	lysophosphatidic acid receptor 4 [Source:HGNC Symbol;Acc:HGNC:4478]	33816	-0.1419217586517334	-0.33520472	Yes
row_214	MAS1	MAS1 proto-oncogene, G protein-coupled receptor [Source:HGNC Symbol;Acc:HGNC:6899]	33967	-0.14477521181106567	-0.33334985	Yes
row_215	GPR35	G protein-coupled receptor 35 [Source:HGNC Symbol;Acc:HGNC:4492]	33999	-0.14533422887325287	-0.3284259	Yes
row_216	GHR	growth hormone receptor [Source:HGNC Symbol;Acc:HGNC:4263]	34005	-0.1454053521156311	-0.32283345	Yes
row_217	HTR1B	5-hydroxytryptamine receptor 1B [Source:HGNC Symbol;Acc:HGNC:5287]	34167	-0.14862237870693207	-0.32110885	Yes
row_218	SSTR3	somatostatin receptor 3 [Source:HGNC Symbol;Acc:HGNC:11332]	34207	-0.14921575784683228	-0.31623706	Yes
row_219	BDKRB1	bradykinin receptor B1 [Source:HGNC Symbol;Acc:HGNC:1029]	34460	-0.15443095564842224	-0.31661406	Yes
row_220	LEPR	leptin receptor [Source:HGNC Symbol;Acc:HGNC:6554]	34476	-0.15476496517658234	-0.31090942	Yes
row_221	GRIK1	glutamate ionotropic receptor kainate type subunit 1 [Source:HGNC Symbol;Acc:HGNC:4579]	34703	-0.15971043705940247	-0.310413	Yes
row_222	TACR1	tachykinin receptor 1 [Source:HGNC Symbol;Acc:HGNC:11526]	34737	-0.16052289307117462	-0.30494273	Yes
row_223	PRSS2	serine protease 2 [Source:HGNC Symbol;Acc:HGNC:9483]	34755	-0.16101375222206116	-0.29904345	Yes
row_224	CHRNA9	cholinergic receptor nicotinic alpha 9 subunit [Source:HGNC Symbol;Acc:HGNC:14079]	34761	-0.16115660965442657	-0.29283127	Yes
row_225	NMUR1	neuromedin U receptor 1 [Source:HGNC Symbol;Acc:HGNC:4518]	34940	-0.16484065353870392	-0.29090396	Yes
row_226	CHRNA6	cholinergic receptor nicotinic alpha 6 subunit [Source:HGNC Symbol;Acc:HGNC:15963]	35112	-0.16882383823394775	-0.28864068	Yes
row_227	P2RY14	purinergic receptor P2Y14 [Source:HGNC Symbol;Acc:HGNC:16442]	35366	-0.17580802738666534	-0.2882023	Yes
row_228	PTGER2	prostaglandin E receptor 2 [Source:HGNC Symbol;Acc:HGNC:9594]	35529	-0.1799219250679016	-0.2852719	Yes
row_229	CHRM4	cholinergic receptor muscarinic 4 [Source:HGNC Symbol;Acc:HGNC:1953]	35560	-0.18113908171653748	-0.27891377	Yes
row_230	GRPR	gastrin releasing peptide receptor [Source:HGNC Symbol;Acc:HGNC:4609]	35597	-0.18201330304145813	-0.27267483	Yes
row_231	F2R	coagulation factor II thrombin receptor [Source:HGNC Symbol;Acc:HGNC:3537]	35689	-0.18440447747707367	-0.26775014	Yes
row_232	CHRNA7	cholinergic receptor nicotinic alpha 7 subunit [Source:HGNC Symbol;Acc:HGNC:1960]	35812	-0.18816708028316498	-0.2634712	Yes
row_233	SSTR2	somatostatin receptor 2 [Source:HGNC Symbol;Acc:HGNC:11331]	35828	-0.1886720061302185	-0.25643256	Yes
row_234	ADRA2A	adrenoceptor alpha 2A [Source:HGNC Symbol;Acc:HGNC:281]	35832	-0.1886797845363617	-0.24908638	Yes
row_235	CHRM5	cholinergic receptor muscarinic 5 [Source:HGNC Symbol;Acc:HGNC:1954]	35860	-0.18956680595874786	-0.24231984	Yes
row_236	PTH2R	parathyroid hormone 2 receptor [Source:HGNC Symbol;Acc:HGNC:9609]	35874	-0.18995769321918488	-0.23517944	Yes
row_237	ADORA2A	adenosine A2a receptor [Source:HGNC Symbol;Acc:HGNC:263]	35916	-0.19107569754123688	-0.228712	Yes
row_238	UTS2R	urotensin 2 receptor [Source:HGNC Symbol;Acc:HGNC:4468]	35941	-0.19188664853572845	-0.22177736	Yes
row_239	CALCRL	calcitonin receptor like receptor [Source:HGNC Symbol;Acc:HGNC:16709]	35962	-0.19271665811538696	-0.21470766	Yes
row_240	PRSS1	serine protease 1 [Source:HGNC Symbol;Acc:HGNC:9475]	36163	-0.19895198941230774	-0.21200165	Yes
row_241	HTR7	5-hydroxytryptamine receptor 7 [Source:HGNC Symbol;Acc:HGNC:5302]	36186	-0.19968122243881226	-0.20470916	Yes
row_242	HTR1F	5-hydroxytryptamine receptor 1F [Source:HGNC Symbol;Acc:HGNC:5292]	36201	-0.20040100812911987	-0.1971835	Yes
row_243	GZMA	granzyme A [Source:HGNC Symbol;Acc:HGNC:4708]	36316	-0.204612135887146	-0.19205272	Yes
row_244	P2RX7	purinergic receptor P2X 7 [Source:HGNC Symbol;Acc:HGNC:8537]	36472	-0.20998096466064453	-0.18776056	Yes
row_245	LPAR6	lysophosphatidic acid receptor 6 [Source:HGNC Symbol;Acc:HGNC:15520]	36586	-0.2147451639175415	-0.18220553	Yes
row_246	S1PR1	sphingosine-1-phosphate receptor 1 [Source:HGNC Symbol;Acc:HGNC:3165]	36641	-0.21743662655353546	-0.17503388	Yes
row_247	AGTR1	angiotensin II receptor type 1 [Source:HGNC Symbol;Acc:HGNC:336]	36675	-0.21897058188915253	-0.16726418	Yes
row_248	GABRR2	gamma-aminobutyric acid type A receptor subunit rho2 [Source:HGNC Symbol;Acc:HGNC:4091]	36691	-0.21956966817378998	-0.15901	Yes
row_249	PTGDR	prostaglandin D2 receptor [Source:HGNC Symbol;Acc:HGNC:9591]	36694	-0.21985198557376862	-0.15041183	Yes
row_250	ADCYAP1R1	ADCYAP receptor type I [Source:HGNC Symbol;Acc:HGNC:242]	36735	-0.22119063138961792	-0.14273402	Yes
row_251	P2RX5	purinergic receptor P2X 5 [Source:HGNC Symbol;Acc:HGNC:8536]	36776	-0.2238759696483612	-0.13495056	Yes
row_252	P2RY13	purinergic receptor P2Y13 [Source:HGNC Symbol;Acc:HGNC:4537]	36787	-0.22440192103385925	-0.12637824	Yes
row_253	AVPR1A	arginine vasopressin receptor 1A [Source:HGNC Symbol;Acc:HGNC:895]	36808	-0.22549182176589966	-0.118019104	Yes
row_254	HTR2A	5-hydroxytryptamine receptor 2A [Source:HGNC Symbol;Acc:HGNC:5293]	36934	-0.23163679242134094	-0.11210679	Yes
row_255	PTGER4	prostaglandin E receptor 4 [Source:HGNC Symbol;Acc:HGNC:9596]	36996	-0.23588407039642334	-0.10438863	Yes
row_256	P2RX1	purinergic receptor P2X 1 [Source:HGNC Symbol;Acc:HGNC:8533]	37178	-0.24680297076702118	-0.09931357	Yes
row_257	FPR1	formyl peptide receptor 1 [Source:HGNC Symbol;Acc:HGNC:3826]	37446	-0.2624170780181885	-0.0958263	Yes
row_258	MCHR1	melanin concentrating hormone receptor 1 [Source:HGNC Symbol;Acc:HGNC:4479]	37524	-0.2681681513786316	-0.087247714	Yes
row_259	P2RY8	P2Y receptor family member 8 [Source:HGNC Symbol;Acc:HGNC:15524]	37533	-0.26863524317741394	-0.076883964	Yes
row_260	C5AR1	complement C5a receptor 1 [Source:HGNC Symbol;Acc:HGNC:1338]	37574	-0.2716031074523926	-0.06722283	Yes
row_261	PTAFR	platelet activating factor receptor [Source:HGNC Symbol;Acc:HGNC:9582]	37638	-0.27724960446357727	-0.057928488	Yes
row_262	C3AR1	complement C3a receptor 1 [Source:HGNC Symbol;Acc:HGNC:1319]	37679	-0.2813909649848938	-0.04788229	Yes
row_263	P2RY1	purinergic receptor P2Y1 [Source:HGNC Symbol;Acc:HGNC:8539]	37922	-0.30651313066482544	-0.04202006	Yes
row_264	FPR2	formyl peptide receptor 2 [Source:HGNC Symbol;Acc:HGNC:3827]	37958	-0.3105916380882263	-0.030697023	Yes
row_265	GRIN3A	glutamate ionotropic receptor NMDA type subunit 3A [Source:HGNC Symbol;Acc:HGNC:16767]	37998	-0.316726952791214	-0.019235034	Yes
row_266	HRH2	histamine receptor H2 [Source:HGNC Symbol;Acc:HGNC:5183]	38019	-0.3195682764053345	-0.0071747564	Yes
row_267	P2RY10	P2Y receptor family member 10 [Source:HGNC Symbol;Acc:HGNC:19906]	38040	-0.32283878326416016	0.005014188	Yes
row_268	FPR3	formyl peptide receptor 3 [Source:HGNC Symbol;Acc:HGNC:3828]	38086	-0.3304305970668793	0.01686167	Yes
row_269	CYSLTR2	cysteinyl leukotriene receptor 2 [Source:HGNC Symbol;Acc:HGNC:18274]	38233	-0.37585774064064026	0.027910173	Yes
