# Supplementary material for: Simultaneous Presentation of Multiple Myeloma and Lung Cancer: Case Report and Gene Bioinformatics Analysis
Source: Front Oncol. 2022 Jun 13;12:859735. doi: 10.3389/fonc.2022.859735 (PMC9235397; doi:10.3389/fonc.2022.859735)
Supplement: Supplementary file 1 [file DataSheet_1.zip › The bioinformatic analysis of MM and lung cancer supplementary materials/Enrichment analysis/MECR/GSEA_4.1.0/LUAD TCGA/KEGG.Gsea.1639041756227/KEGG_OXIDATIVE_PHOSPHORYLATION.tsv]

NAME	SYMBOL	TITLE	RANK IN GENE LIST	RANK METRIC SCORE	RUNNING ES	CORE ENRICHMENT
row_0	NDUFS8	NADH:ubiquinone oxidoreductase core subunit S8 [Source:HGNC Symbol;Acc:HGNC:7715]	34	0.44561177492141724	0.017171416	Yes
row_1	NDUFS5	NADH:ubiquinone oxidoreductase subunit S5 [Source:HGNC Symbol;Acc:HGNC:7712]	78	0.4108501672744751	0.032705996	Yes
row_2	NDUFA2	NADH:ubiquinone oxidoreductase subunit A2 [Source:HGNC Symbol;Acc:HGNC:7685]	110	0.39848145842552185	0.048046064	Yes
row_3	NDUFB10	NADH:ubiquinone oxidoreductase subunit B10 [Source:HGNC Symbol;Acc:HGNC:7696]	142	0.3852022588253021	0.06284857	Yes
row_4	ATP5PO	ATP synthase peripheral stalk subunit OSCP [Source:HGNC Symbol;Acc:HGNC:850]	231	0.3655812740325928	0.07540242	Yes
row_5	NDUFA11	NADH:ubiquinone oxidoreductase subunit A11 [Source:HGNC Symbol;Acc:HGNC:20371]	257	0.3585278391838074	0.0892782	Yes
row_6	NDUFB7	NADH:ubiquinone oxidoreductase subunit B7 [Source:HGNC Symbol;Acc:HGNC:7702]	278	0.35468706488609314	0.10312608	Yes
row_7	NDUFV1	NADH:ubiquinone oxidoreductase core subunit V1 [Source:HGNC Symbol;Acc:HGNC:7716]	308	0.34884586930274963	0.116507865	Yes
row_8	NDUFV3	NADH:ubiquinone oxidoreductase subunit V3 [Source:HGNC Symbol;Acc:HGNC:7719]	321	0.34626010060310364	0.13021873	Yes
row_9	ATP5PD	ATP synthase peripheral stalk subunit d [Source:HGNC Symbol;Acc:HGNC:845]	341	0.34328845143318176	0.1436307	Yes
row_10	NDUFB2	NADH:ubiquinone oxidoreductase subunit B2 [Source:HGNC Symbol;Acc:HGNC:7697]	440	0.32735711336135864	0.15438204	Yes
row_11	SDHB	succinate dehydrogenase complex iron sulfur subunit B [Source:HGNC Symbol;Acc:HGNC:10681]	443	0.3266822099685669	0.16755551	Yes
row_12	NDUFA6	NADH:ubiquinone oxidoreductase subunit A6 [Source:HGNC Symbol;Acc:HGNC:7690]	471	0.32361215353012085	0.17996684	Yes
row_13	ATP5F1D	ATP synthase F1 subunit delta [Source:HGNC Symbol;Acc:HGNC:837]	480	0.3214808404445648	0.19277668	Yes
row_14	NDUFS7	NADH:ubiquinone oxidoreductase core subunit S7 [Source:HGNC Symbol;Acc:HGNC:7714]	511	0.31748899817466736	0.20486358	Yes
row_15	LHPP	phospholysine phosphohistidine inorganic pyrophosphate phosphatase [Source:HGNC Symbol;Acc:HGNC:30042]	554	0.31238752603530884	0.21643777	Yes
row_16	ATP6V0B	ATPase H+ transporting V0 subunit b [Source:HGNC Symbol;Acc:HGNC:861]	605	0.30698299407958984	0.22758907	Yes
row_17	UQCR10	ubiquinol-cytochrome c reductase, complex III subunit X [Source:HGNC Symbol;Acc:HGNC:30863]	623	0.3051890730857849	0.23950976	Yes
row_18	NDUFC1	NADH:ubiquinone oxidoreductase subunit C1 [Source:HGNC Symbol;Acc:HGNC:7705]	648	0.3031865358352661	0.25117078	Yes
row_19	UQCRC1	ubiquinol-cytochrome c reductase core protein 1 [Source:HGNC Symbol;Acc:HGNC:12585]	653	0.3024103045463562	0.26331067	Yes
row_20	NDUFS6	NADH:ubiquinone oxidoreductase subunit S6 [Source:HGNC Symbol;Acc:HGNC:7713]	687	0.2982569634914398	0.27454248	Yes
row_21	ATP5PF	ATP synthase peripheral stalk subunit F6 [Source:HGNC Symbol;Acc:HGNC:847]	702	0.2968313694000244	0.2862014	Yes
row_22	CYC1	cytochrome c1 [Source:HGNC Symbol;Acc:HGNC:2579]	712	0.2958122789859772	0.2979466	Yes
row_23	NDUFA4	NDUFA4 mitochondrial complex associated [Source:HGNC Symbol;Acc:HGNC:7687]	738	0.29338666796684265	0.3091854	Yes
row_24	NDUFB8	NADH:ubiquinone oxidoreductase subunit B8 [Source:HGNC Symbol;Acc:HGNC:7703]	748	0.2928248345851898	0.3208097	Yes
row_25	ATP5MC1	ATP synthase membrane subunit c locus 1 [Source:HGNC Symbol;Acc:HGNC:841]	755	0.2925000786781311	0.3324974	Yes
row_26	UQCR11	ubiquinol-cytochrome c reductase, complex III subunit XI [Source:HGNC Symbol;Acc:HGNC:30862]	764	0.2916507124900818	0.34409964	Yes
row_27	ATP5ME	ATP synthase membrane subunit e [Source:HGNC Symbol;Acc:HGNC:846]	767	0.29149433970451355	0.3558487	Yes
row_28	ATP6V1F	ATPase H+ transporting V1 subunit F [Source:HGNC Symbol;Acc:HGNC:16832]	808	0.28697511553764343	0.36644518	Yes
row_29	UQCRQ	ubiquinol-cytochrome c reductase complex III subunit VII [Source:HGNC Symbol;Acc:HGNC:29594]	818	0.2860054075717926	0.37779343	Yes
row_30	PPA2	inorganic pyrophosphatase 2 [Source:HGNC Symbol;Acc:HGNC:28883]	836	0.284668505191803	0.3888834	Yes
row_31	NDUFS3	NADH:ubiquinone oxidoreductase core subunit S3 [Source:HGNC Symbol;Acc:HGNC:7710]	842	0.28429457545280457	0.40026444	Yes
row_32	NDUFA3	NADH:ubiquinone oxidoreductase subunit A3 [Source:HGNC Symbol;Acc:HGNC:7686]	864	0.2824033200740814	0.41116068	Yes
row_33	NDUFA7	NADH:ubiquinone oxidoreductase subunit A7 [Source:HGNC Symbol;Acc:HGNC:7691]	878	0.28102999925613403	0.42220542	Yes
row_34	NDUFB9	NADH:ubiquinone oxidoreductase subunit B9 [Source:HGNC Symbol;Acc:HGNC:7704]	915	0.27754777669906616	0.43252236	Yes
row_35	UQCRH	ubiquinol-cytochrome c reductase hinge protein [Source:HGNC Symbol;Acc:HGNC:12590]	937	0.27479368448257446	0.44311056	Yes
row_36	ATP5MF	ATP synthase membrane subunit f [Source:HGNC Symbol;Acc:HGNC:848]	975	0.2714606523513794	0.45315555	Yes
row_37	COX5B	cytochrome c oxidase subunit 5B [Source:HGNC Symbol;Acc:HGNC:2269]	1019	0.2682361900806427	0.46291694	Yes
row_38	COX4I1	cytochrome c oxidase subunit 4I1 [Source:HGNC Symbol;Acc:HGNC:2265]	1051	0.2661410868167877	0.47289968	Yes
row_39	NDUFB1	NADH:ubiquinone oxidoreductase subunit B1 [Source:HGNC Symbol;Acc:HGNC:7695]	1087	0.26347705721855164	0.48267254	Yes
row_40	ATP5MC2	ATP synthase membrane subunit c locus 2 [Source:HGNC Symbol;Acc:HGNC:842]	1094	0.2629988193511963	0.49316597	Yes
row_41	ATP6V0E1	ATPase H+ transporting V0 subunit e1 [Source:HGNC Symbol;Acc:HGNC:863]	1105	0.262617290019989	0.5035419	Yes
row_42	COX8A	cytochrome c oxidase subunit 8A [Source:HGNC Symbol;Acc:HGNC:2294]	1130	0.261223167181015	0.5135042	Yes
row_43	NDUFA8	NADH:ubiquinone oxidoreductase subunit A8 [Source:HGNC Symbol;Acc:HGNC:7692]	1138	0.2605895400047302	0.5238746	Yes
row_44	NDUFB4	NADH:ubiquinone oxidoreductase subunit B4 [Source:HGNC Symbol;Acc:HGNC:7699]	1212	0.2544017434120178	0.5323105	Yes
row_45	COX7C	cytochrome c oxidase subunit 7C [Source:HGNC Symbol;Acc:HGNC:2292]	1244	0.2518391013145447	0.54171425	Yes
row_46	UQCRHL	ubiquinol-cytochrome c reductase hinge protein like [Source:HGNC Symbol;Acc:HGNC:51714]	1439	0.23908153176307678	0.5464426	Yes
row_47	ATP5MG	ATP synthase membrane subunit g [Source:HGNC Symbol;Acc:HGNC:14247]	1453	0.23797036707401276	0.55574423	Yes
row_48	ATP5F1E	ATP synthase F1 subunit epsilon [Source:HGNC Symbol;Acc:HGNC:838]	1468	0.23676598072052002	0.5649716	Yes
row_49	NDUFAB1	NADH:ubiquinone oxidoreductase subunit AB1 [Source:HGNC Symbol;Acc:HGNC:7694]	1579	0.23014236986637115	0.5714814	Yes
row_50	COX6B1	cytochrome c oxidase subunit 6B1 [Source:HGNC Symbol;Acc:HGNC:2280]	1782	0.2181798815727234	0.5751595	Yes
row_51	COX6A1	cytochrome c oxidase subunit 6A1 [Source:HGNC Symbol;Acc:HGNC:2277]	1827	0.21577014029026031	0.5827715	Yes
row_52	SDHC	succinate dehydrogenase complex subunit C [Source:HGNC Symbol;Acc:HGNC:10682]	2041	0.2040640115737915	0.58559746	Yes
row_53	NDUFC2	NADH:ubiquinone oxidoreductase subunit C2 [Source:HGNC Symbol;Acc:HGNC:7706]	2151	0.19867831468582153	0.590859	Yes
row_54	NDUFA1	NADH:ubiquinone oxidoreductase subunit A1 [Source:HGNC Symbol;Acc:HGNC:7683]	2163	0.19824030995368958	0.59860337	Yes
row_55	ATP6V0E2	ATPase H+ transporting V0 subunit e2 [Source:HGNC Symbol;Acc:HGNC:21723]	2345	0.19085340201854706	0.6017111	Yes
row_56	ATP5F1C	ATP synthase F1 subunit gamma [Source:HGNC Symbol;Acc:HGNC:833]	2375	0.18986493349075317	0.6086571	Yes
row_57	NDUFV2	NADH:ubiquinone oxidoreductase core subunit V2 [Source:HGNC Symbol;Acc:HGNC:7717]	2413	0.18814179301261902	0.61532927	Yes
row_58	ATP6V0C	ATPase H+ transporting V0 subunit c [Source:HGNC Symbol;Acc:HGNC:855]	2497	0.18447063863277435	0.6206791	Yes
row_59	NDUFS2	NADH:ubiquinone oxidoreductase core subunit S2 [Source:HGNC Symbol;Acc:HGNC:7708]	2516	0.18379539251327515	0.6276601	Yes
row_60	COX7B	cytochrome c oxidase subunit 7B [Source:HGNC Symbol;Acc:HGNC:2291]	2582	0.1807790994644165	0.63331974	Yes
row_61	MT-CO2	mitochondrially encoded cytochrome c oxidase II [Source:HGNC Symbol;Acc:HGNC:7421]	2703	0.17551779747009277	0.6373631	Yes
row_62	COX7A2L	cytochrome c oxidase subunit 7A2 like [Source:HGNC Symbol;Acc:HGNC:2289]	2825	0.17059804499149323	0.64118177	Yes
row_63	UQCRB	ubiquinol-cytochrome c reductase binding protein [Source:HGNC Symbol;Acc:HGNC:12582]	2840	0.1700478345155716	0.6477083	Yes
row_64	COX6C	cytochrome c oxidase subunit 6C [Source:HGNC Symbol;Acc:HGNC:2285]	2863	0.16927754878997803	0.6539995	Yes
row_65	MT-ND1	mitochondrially encoded NADH:ubiquinone oxidoreductase core subunit 1 [Source:HGNC Symbol;Acc:HGNC:7455]	2906	0.16757576167583466	0.6597116	Yes
row_66	MT-CO3	mitochondrially encoded cytochrome c oxidase III [Source:HGNC Symbol;Acc:HGNC:7422]	2913	0.16731910407543182	0.66633177	Yes
row_67	MT-ND3	mitochondrially encoded NADH:ubiquinone oxidoreductase core subunit 3 [Source:HGNC Symbol;Acc:HGNC:7458]	2921	0.1670825481414795	0.6729169	Yes
row_68	NDUFA5	NADH:ubiquinone oxidoreductase subunit A5 [Source:HGNC Symbol;Acc:HGNC:7688]	3044	0.1627504974603653	0.6763924	Yes
row_69	NDUFS4	NADH:ubiquinone oxidoreductase subunit S4 [Source:HGNC Symbol;Acc:HGNC:7711]	3070	0.1616283655166626	0.6822974	Yes
row_70	NDUFB5	NADH:ubiquinone oxidoreductase subunit B5 [Source:HGNC Symbol;Acc:HGNC:7700]	3101	0.16061800718307495	0.68803394	Yes
row_71	TCIRG1	T cell immune regulator 1, ATPase H+ transporting V0 subunit a3 [Source:HGNC Symbol;Acc:HGNC:11647]	3304	0.1543649435043335	0.68912876	Yes
row_72	ATP6V1E1	ATPase H+ transporting V1 subunit E1 [Source:HGNC Symbol;Acc:HGNC:857]	3314	0.15414762496948242	0.69513917	Yes
row_73	ATP6V1G1	ATPase H+ transporting V1 subunit G1 [Source:HGNC Symbol;Acc:HGNC:864]	3414	0.1508653163909912	0.6987204	Yes
row_74	NDUFB3	NADH:ubiquinone oxidoreductase subunit B3 [Source:HGNC Symbol;Acc:HGNC:7698]	3463	0.14954617619514465	0.70354944	Yes
row_75	MT-ND2	mitochondrially encoded NADH:ubiquinone oxidoreductase core subunit 2 [Source:HGNC Symbol;Acc:HGNC:7456]	3586	0.1458352953195572	0.7063402	Yes
row_76	COX5A	cytochrome c oxidase subunit 5A [Source:HGNC Symbol;Acc:HGNC:2267]	3688	0.142353817820549	0.7095258	Yes
row_77	COX7A2	cytochrome c oxidase subunit 7A2 [Source:HGNC Symbol;Acc:HGNC:2288]	3752	0.14076487720012665	0.71361667	Yes
row_78	MT-CO1	mitochondrially encoded cytochrome c oxidase I [Source:HGNC Symbol;Acc:HGNC:7419]	3805	0.13942654430866241	0.717934	Yes
row_79	MT-ND6	mitochondrially encoded NADH:ubiquinone oxidoreductase core subunit 6 [Source:HGNC Symbol;Acc:HGNC:7462]	3841	0.13853977620601654	0.7226493	Yes
row_80	NDUFB6	NADH:ubiquinone oxidoreductase subunit B6 [Source:HGNC Symbol;Acc:HGNC:7701]	3968	0.13445982336997986	0.7248774	Yes
row_81	SDHA	succinate dehydrogenase complex flavoprotein subunit A [Source:HGNC Symbol;Acc:HGNC:10680]	4074	0.13156338036060333	0.72752416	Yes
row_82	ATP5PB	ATP synthase peripheral stalk-membrane subunit b [Source:HGNC Symbol;Acc:HGNC:840]	4227	0.12832196056842804	0.7288405	Yes
row_83	NDUFA10	NADH:ubiquinone oxidoreductase subunit A10 [Source:HGNC Symbol;Acc:HGNC:7684]	4232	0.12820111215114594	0.73392814	Yes
row_84	MT-ND4	mitochondrially encoded NADH:ubiquinone oxidoreductase core subunit 4 [Source:HGNC Symbol;Acc:HGNC:7459]	4312	0.12647314369678497	0.73703223	Yes
row_85	ATP4B	ATPase H+/K+ transporting subunit beta [Source:HGNC Symbol;Acc:HGNC:820]	4313	0.12638475000858307	0.74214846	Yes
row_86	ATP6V1C2	ATPase H+ transporting V1 subunit C2 [Source:HGNC Symbol;Acc:HGNC:18264]	4345	0.1254730075597763	0.7464368	Yes
row_87	MT-CYB	mitochondrially encoded cytochrome b [Source:HGNC Symbol;Acc:HGNC:7427]	4594	0.1194601058959961	0.7449449	Yes
row_88	ATP5MC3	ATP synthase membrane subunit c locus 3 [Source:HGNC Symbol;Acc:HGNC:843]	4619	0.11874337494373322	0.74913937	Yes
row_89	MT-ATP6	mitochondrially encoded ATP synthase membrane subunit 6 [Source:HGNC Symbol;Acc:HGNC:7414]	4718	0.11646506935358047	0.7513535	Yes
row_90	COX17	cytochrome c oxidase copper chaperone COX17 [Source:HGNC Symbol;Acc:HGNC:2264]	4804	0.11471495032310486	0.7538285	Yes
row_91	COX7A1	cytochrome c oxidase subunit 7A1 [Source:HGNC Symbol;Acc:HGNC:2287]	4947	0.1119568720459938	0.7547375	Yes
row_92	COX4I2	cytochrome c oxidase subunit 4I2 [Source:HGNC Symbol;Acc:HGNC:16232]	5116	0.1091495156288147	0.7548694	Yes
row_93	UQCR10P1	UQCR10 pseudogene 1 [Source:HGNC Symbol;Acc:HGNC:54960]	5130	0.10886833071708679	0.7589448	Yes
row_94	PPA1	inorganic pyrophosphatase 1 [Source:HGNC Symbol;Acc:HGNC:9226]	5397	0.10374217480421066	0.7563574	Yes
row_95	ATP6V1E2	ATPase H+ transporting V1 subunit E2 [Source:HGNC Symbol;Acc:HGNC:18125]	5437	0.10313518345355988	0.7595373	Yes
row_96	COX6A2	cytochrome c oxidase subunit 6A2 [Source:HGNC Symbol;Acc:HGNC:2279]	5599	0.10028624534606934	0.75948906	Yes
row_97	ATP5F1A	ATP synthase F1 subunit alpha [Source:HGNC Symbol;Acc:HGNC:823]	5690	0.09870172291994095	0.7611882	Yes
row_98	SDHD	succinate dehydrogenase complex subunit D [Source:HGNC Symbol;Acc:HGNC:10683]	5864	0.09595603495836258	0.7606585	No
row_99	MT-ND5	mitochondrially encoded NADH:ubiquinone oxidoreductase core subunit 5 [Source:HGNC Symbol;Acc:HGNC:7461]	6253	0.08939997106790543	0.75437754	No
row_100	UQCRC2	ubiquinol-cytochrome c reductase core protein 2 [Source:HGNC Symbol;Acc:HGNC:12586]	7737	0.07023197412490845	0.7193813	No
row_101	NDUFA9	NADH:ubiquinone oxidoreductase subunit A9 [Source:HGNC Symbol;Acc:HGNC:7693]	7750	0.07005809247493744	0.72191113	No
row_102	ATP6V0D1	ATPase H+ transporting V0 subunit d1 [Source:HGNC Symbol;Acc:HGNC:13724]	8381	0.0634504184126854	0.70840496	No
row_103	ATP6AP1	ATPase H+ transporting accessory protein 1 [Source:HGNC Symbol;Acc:HGNC:868]	8560	0.06176367029547691	0.7063635	No
row_104	UQCRFS1	ubiquinol-cytochrome c reductase, Rieske iron-sulfur polypeptide 1 [Source:HGNC Symbol;Acc:HGNC:12587]	9310	0.054593153297901154	0.6894624	No
row_105	MT-ATP8	mitochondrially encoded ATP synthase membrane subunit 8 [Source:HGNC Symbol;Acc:HGNC:7415]	9337	0.05442481115460396	0.69100225	No
row_106	COX15	cytochrome c oxidase assembly homolog COX15 [Source:HGNC Symbol;Acc:HGNC:2263]	9577	0.05229456350207329	0.687021	No
row_107	ATP6V1G3	ATPase H+ transporting V1 subunit G3 [Source:HGNC Symbol;Acc:HGNC:18265]	9628	0.051753297448158264	0.6878403	No
row_108	COX11	cytochrome c oxidase copper chaperone COX11 [Source:HGNC Symbol;Acc:HGNC:2261]	10280	0.04659069702029228	0.6731158	No
row_109	MT-ND4L	mitochondrially encoded NADH:ubiquinone oxidoreductase core subunit 4L [Source:HGNC Symbol;Acc:HGNC:7460]	11209	0.039250314235687256	0.65102637	No
row_110	ATP6V1H	ATPase H+ transporting V1 subunit H [Source:HGNC Symbol;Acc:HGNC:18303]	12118	0.03236008062958717	0.6291684	No
row_111	ATP6V1B1	ATPase H+ transporting V1 subunit B1 [Source:HGNC Symbol;Acc:HGNC:853]	12217	0.031501952558755875	0.6279431	No
row_112	NDUFA4L2	NDUFA4 mitochondrial complex associated like 2 [Source:HGNC Symbol;Acc:HGNC:29836]	15776	0.00830111838877201	0.5374953	No
row_113	ATP6V0A1	ATPase H+ transporting V0 subunit a1 [Source:HGNC Symbol;Acc:HGNC:865]	16603	0.0034829219803214073	0.51656055	No
row_114	ATP6V1D	ATPase H+ transporting V1 subunit D [Source:HGNC Symbol;Acc:HGNC:13527]	18057	-0.0051812357269227505	0.47969642	No
row_115	COX8C	cytochrome c oxidase subunit 8C [Source:HGNC Symbol;Acc:HGNC:24382]	20162	-0.017580751329660416	0.4267237	No
row_116	COX10	cytochrome c oxidase assembly factor heme A:farnesyltransferase COX10 [Source:HGNC Symbol;Acc:HGNC:2260]	20308	-0.01847793534398079	0.42377195	No
row_117	ATP5MC1P5	ATP synthase membrane subunit c locus 1 pseudogene 5 [Source:HGNC Symbol;Acc:HGNC:39508]	20955	-0.022443905472755432	0.40819755	No
row_118	COX6B2	cytochrome c oxidase subunit 6B2 [Source:HGNC Symbol;Acc:HGNC:24380]	21295	-0.0246217530220747	0.40054455	No
row_119	COX6CP3	cytochrome c oxidase subunit 6C pseudogene 3 [Source:HGNC Symbol;Acc:HGNC:31721]	21611	-0.02650885470211506	0.39358032	No
row_120	ATP12A	ATPase H+/K+ transporting non-gastric alpha2 subunit [Source:HGNC Symbol;Acc:HGNC:13816]	21838	-0.027971042320132256	0.38894612	No
row_121	COX7B2	cytochrome c oxidase subunit 7B2 [Source:HGNC Symbol;Acc:HGNC:24381]	22662	-0.03292500227689743	0.3692798	No
row_122	ATP4A	ATPase H+/K+ transporting subunit alpha [Source:HGNC Symbol;Acc:HGNC:819]	25319	-0.05090960115194321	0.30357173	No
row_123	ATP6V1G2	ATPase H+ transporting V1 subunit G2 [Source:HGNC Symbol;Acc:HGNC:862]	27144	-0.06433510780334473	0.25963598	No
row_124	ATP6V0A4	ATPase H+ transporting V0 subunit a4 [Source:HGNC Symbol;Acc:HGNC:866]	27407	-0.06639058142900467	0.25563854	No
row_125	ATP5F1B	ATP synthase F1 subunit beta [Source:HGNC Symbol;Acc:HGNC:830]	28627	-0.07663828879594803	0.22763766	No
row_126	NDUFS1	NADH:ubiquinone oxidoreductase core subunit S1 [Source:HGNC Symbol;Acc:HGNC:7707]	30490	-0.09483134746551514	0.18396686	No
row_127	ATP6V1A	ATPase H+ transporting V1 subunit A [Source:HGNC Symbol;Acc:HGNC:851]	33767	-0.14097854495048523	0.10608537	No
row_128	ATP6V1C1	ATPase H+ transporting V1 subunit C1 [Source:HGNC Symbol;Acc:HGNC:856]	34036	-0.14598122239112854	0.10515675	No
row_129	ATP6V0D2	ATPase H+ transporting V0 subunit d2 [Source:HGNC Symbol;Acc:HGNC:18266]	34205	-0.1491866558790207	0.106909424	No
row_130	ATP6V0A2	ATPase H+ transporting V0 subunit a2 [Source:HGNC Symbol;Acc:HGNC:18481]	37716	-0.28433334827423096	0.028860511	No
row_131	ATP6V1B2	ATPase H+ transporting V1 subunit B2 [Source:HGNC Symbol;Acc:HGNC:854]	37881	-0.2993260622024536	0.03679309	No
