# Supplementary material for: Simultaneous Presentation of Multiple Myeloma and Lung Cancer: Case Report and Gene Bioinformatics Analysis
Source: Front Oncol. 2022 Jun 13;12:859735. doi: 10.3389/fonc.2022.859735 (PMC9235397; doi:10.3389/fonc.2022.859735)
Supplement: Supplementary file 1 [file DataSheet_1.zip › The bioinformatic analysis of MM and lung cancer supplementary materials/Enrichment analysis/MECR/GSEA_4.1.0/LUAD TCGA/KEGG.Gsea.1639041756227/KEGG_PARKINSONS_DISEASE.tsv]

NAME	SYMBOL	TITLE	RANK IN GENE LIST	RANK METRIC SCORE	RUNNING ES	CORE ENRICHMENT
row_0	NDUFS8	NADH:ubiquinone oxidoreductase core subunit S8 [Source:HGNC Symbol;Acc:HGNC:7715]	34	0.44561177492141724	0.017644504	Yes
row_1	PARK7	Parkinsonism associated deglycase [Source:HGNC Symbol;Acc:HGNC:16369]	41	0.43776026368141174	0.035677228	Yes
row_2	NDUFS5	NADH:ubiquinone oxidoreductase subunit S5 [Source:HGNC Symbol;Acc:HGNC:7712]	78	0.4108501672744751	0.05182661	Yes
row_3	UBE2J2	ubiquitin conjugating enzyme E2 J2 [Source:HGNC Symbol;Acc:HGNC:19268]	101	0.40279480814933777	0.06799854	Yes
row_4	NDUFA2	NADH:ubiquinone oxidoreductase subunit A2 [Source:HGNC Symbol;Acc:HGNC:7685]	110	0.39848145842552185	0.084348485	Yes
row_5	NDUFB10	NADH:ubiquinone oxidoreductase subunit B10 [Source:HGNC Symbol;Acc:HGNC:7696]	142	0.3852022588253021	0.09955995	Yes
row_6	ATP5PO	ATP synthase peripheral stalk subunit OSCP [Source:HGNC Symbol;Acc:HGNC:850]	231	0.3655812740325928	0.112502	Yes
row_7	NDUFB7	NADH:ubiquinone oxidoreductase subunit B7 [Source:HGNC Symbol;Acc:HGNC:7702]	278	0.35468706488609314	0.12606306	Yes
row_8	NDUFV1	NADH:ubiquinone oxidoreductase core subunit V1 [Source:HGNC Symbol;Acc:HGNC:7716]	308	0.34884586930274963	0.13981521	Yes
row_9	NDUFV3	NADH:ubiquinone oxidoreductase subunit V3 [Source:HGNC Symbol;Acc:HGNC:7719]	321	0.34626010060310364	0.15389366	Yes
row_10	ATP5PD	ATP synthase peripheral stalk subunit d [Source:HGNC Symbol;Acc:HGNC:845]	341	0.34328845143318176	0.16767009	Yes
row_11	NDUFB2	NADH:ubiquinone oxidoreductase subunit B2 [Source:HGNC Symbol;Acc:HGNC:7697]	440	0.32735711336135864	0.17876905	Yes
row_12	SDHB	succinate dehydrogenase complex iron sulfur subunit B [Source:HGNC Symbol;Acc:HGNC:10681]	443	0.3266822099685669	0.19228932	Yes
row_13	NDUFA6	NADH:ubiquinone oxidoreductase subunit A6 [Source:HGNC Symbol;Acc:HGNC:7690]	471	0.32361215353012085	0.20504422	Yes
row_14	ATP5F1D	ATP synthase F1 subunit delta [Source:HGNC Symbol;Acc:HGNC:837]	480	0.3214808404445648	0.21819533	Yes
row_15	NDUFS7	NADH:ubiquinone oxidoreductase core subunit S7 [Source:HGNC Symbol;Acc:HGNC:7714]	511	0.31748899817466736	0.23061931	Yes
row_16	UQCR10	ubiquinol-cytochrome c reductase, complex III subunit X [Source:HGNC Symbol;Acc:HGNC:30863]	623	0.3051890730857849	0.24046567	Yes
row_17	HTRA2	HtrA serine peptidase 2 [Source:HGNC Symbol;Acc:HGNC:14348]	645	0.3038918972015381	0.25255442	Yes
row_18	NDUFC1	NADH:ubiquinone oxidoreductase subunit C1 [Source:HGNC Symbol;Acc:HGNC:7705]	648	0.3031865358352661	0.26509863	Yes
row_19	UQCRC1	ubiquinol-cytochrome c reductase core protein 1 [Source:HGNC Symbol;Acc:HGNC:12585]	653	0.3024103045463562	0.27755955	Yes
row_20	NDUFS6	NADH:ubiquinone oxidoreductase subunit S6 [Source:HGNC Symbol;Acc:HGNC:7713]	687	0.2982569634914398	0.28910804	Yes
row_21	ATP5PF	ATP synthase peripheral stalk subunit F6 [Source:HGNC Symbol;Acc:HGNC:847]	702	0.2968313694000244	0.30108204	Yes
row_22	CYC1	cytochrome c1 [Source:HGNC Symbol;Acc:HGNC:2579]	712	0.2958122789859772	0.31314132	Yes
row_23	NDUFA4	NDUFA4 mitochondrial complex associated [Source:HGNC Symbol;Acc:HGNC:7687]	738	0.29338666796684265	0.32469156	Yes
row_24	NDUFB8	NADH:ubiquinone oxidoreductase subunit B8 [Source:HGNC Symbol;Acc:HGNC:7703]	748	0.2928248345851898	0.33662674	Yes
row_25	ATP5MC1	ATP synthase membrane subunit c locus 1 [Source:HGNC Symbol;Acc:HGNC:841]	755	0.2925000786781311	0.34862494	Yes
row_26	UQCR11	ubiquinol-cytochrome c reductase, complex III subunit XI [Source:HGNC Symbol;Acc:HGNC:30862]	764	0.2916507124900818	0.3605368	Yes
row_27	UQCRQ	ubiquinol-cytochrome c reductase complex III subunit VII [Source:HGNC Symbol;Acc:HGNC:29594]	818	0.2860054075717926	0.37106606	Yes
row_28	NDUFS3	NADH:ubiquinone oxidoreductase core subunit S3 [Source:HGNC Symbol;Acc:HGNC:7710]	842	0.28429457545280457	0.38228965	Yes
row_29	NDUFA3	NADH:ubiquinone oxidoreductase subunit A3 [Source:HGNC Symbol;Acc:HGNC:7686]	864	0.2824033200740814	0.3934857	Yes
row_30	NDUFA7	NADH:ubiquinone oxidoreductase subunit A7 [Source:HGNC Symbol;Acc:HGNC:7691]	878	0.28102999925613403	0.4048288	Yes
row_31	NDUFB9	NADH:ubiquinone oxidoreductase subunit B9 [Source:HGNC Symbol;Acc:HGNC:7704]	915	0.27754777669906616	0.4154404	Yes
row_32	UQCRH	ubiquinol-cytochrome c reductase hinge protein [Source:HGNC Symbol;Acc:HGNC:12590]	937	0.27479368448257446	0.4263203	Yes
row_33	COX5B	cytochrome c oxidase subunit 5B [Source:HGNC Symbol;Acc:HGNC:2269]	1019	0.2682361900806427	0.43539697	Yes
row_34	COX4I1	cytochrome c oxidase subunit 4I1 [Source:HGNC Symbol;Acc:HGNC:2265]	1051	0.2661410868167877	0.4456623	Yes
row_35	NDUFB1	NADH:ubiquinone oxidoreductase subunit B1 [Source:HGNC Symbol;Acc:HGNC:7695]	1087	0.26347705721855164	0.45571488	Yes
row_36	ATP5MC2	ATP synthase membrane subunit c locus 2 [Source:HGNC Symbol;Acc:HGNC:842]	1094	0.2629988193511963	0.46648753	Yes
row_37	COX8A	cytochrome c oxidase subunit 8A [Source:HGNC Symbol;Acc:HGNC:2294]	1130	0.261223167181015	0.47644648	Yes
row_38	NDUFA8	NADH:ubiquinone oxidoreductase subunit A8 [Source:HGNC Symbol;Acc:HGNC:7692]	1138	0.2605895400047302	0.48709354	Yes
row_39	NDUFB4	NADH:ubiquinone oxidoreductase subunit B4 [Source:HGNC Symbol;Acc:HGNC:7699]	1212	0.2544017434120178	0.49579957	Yes
row_40	COX7C	cytochrome c oxidase subunit 7C [Source:HGNC Symbol;Acc:HGNC:2292]	1244	0.2518391013145447	0.50547075	Yes
row_41	UQCRHL	ubiquinol-cytochrome c reductase hinge protein like [Source:HGNC Symbol;Acc:HGNC:51714]	1439	0.23908153176307678	0.51045316	Yes
row_42	ATP5F1E	ATP synthase F1 subunit epsilon [Source:HGNC Symbol;Acc:HGNC:838]	1468	0.23676598072052002	0.5195747	Yes
row_43	PINK1	PTEN induced kinase 1 [Source:HGNC Symbol;Acc:HGNC:14581]	1576	0.23040072619915009	0.5264162	Yes
row_44	NDUFAB1	NADH:ubiquinone oxidoreductase subunit AB1 [Source:HGNC Symbol;Acc:HGNC:7694]	1579	0.23014236986637115	0.5359259	Yes
row_45	COX6B1	cytochrome c oxidase subunit 6B1 [Source:HGNC Symbol;Acc:HGNC:2280]	1782	0.2181798815727234	0.5398359	Yes
row_46	COX6A1	cytochrome c oxidase subunit 6A1 [Source:HGNC Symbol;Acc:HGNC:2277]	1827	0.21577014029026031	0.547677	Yes
row_47	SDHC	succinate dehydrogenase complex subunit C [Source:HGNC Symbol;Acc:HGNC:10682]	2041	0.2040640115737915	0.55071986	Yes
row_48	NDUFC2	NADH:ubiquinone oxidoreductase subunit C2 [Source:HGNC Symbol;Acc:HGNC:7706]	2151	0.19867831468582153	0.55619246	Yes
row_49	NDUFA1	NADH:ubiquinone oxidoreductase subunit A1 [Source:HGNC Symbol;Acc:HGNC:7683]	2163	0.19824030995368958	0.5641473	Yes
row_50	ATP5F1C	ATP synthase F1 subunit gamma [Source:HGNC Symbol;Acc:HGNC:833]	2375	0.18986493349075317	0.56665134	Yes
row_51	NDUFV2	NADH:ubiquinone oxidoreductase core subunit V2 [Source:HGNC Symbol;Acc:HGNC:7717]	2413	0.18814179301261902	0.5735233	Yes
row_52	NDUFS2	NADH:ubiquinone oxidoreductase core subunit S2 [Source:HGNC Symbol;Acc:HGNC:7708]	2516	0.18379539251327515	0.57855624	Yes
row_53	SLC25A4	solute carrier family 25 member 4 [Source:HGNC Symbol;Acc:HGNC:10990]	2531	0.18334321677684784	0.5858156	Yes
row_54	COX7B	cytochrome c oxidase subunit 7B [Source:HGNC Symbol;Acc:HGNC:2291]	2582	0.1807790994644165	0.59205	Yes
row_55	MT-CO2	mitochondrially encoded cytochrome c oxidase II [Source:HGNC Symbol;Acc:HGNC:7421]	2703	0.17551779747009277	0.5962798	Yes
row_56	COX7A2L	cytochrome c oxidase subunit 7A2 like [Source:HGNC Symbol;Acc:HGNC:2289]	2825	0.17059804499149323	0.60027975	Yes
row_57	UQCRB	ubiquinol-cytochrome c reductase binding protein [Source:HGNC Symbol;Acc:HGNC:12582]	2840	0.1700478345155716	0.6069868	Yes
row_58	COX6C	cytochrome c oxidase subunit 6C [Source:HGNC Symbol;Acc:HGNC:2285]	2863	0.16927754878997803	0.6134578	Yes
row_59	MT-ND1	mitochondrially encoded NADH:ubiquinone oxidoreductase core subunit 1 [Source:HGNC Symbol;Acc:HGNC:7455]	2906	0.16757576167583466	0.61934775	Yes
row_60	MT-CO3	mitochondrially encoded cytochrome c oxidase III [Source:HGNC Symbol;Acc:HGNC:7422]	2913	0.16731910407543182	0.6261456	Yes
row_61	MT-ND3	mitochondrially encoded NADH:ubiquinone oxidoreductase core subunit 3 [Source:HGNC Symbol;Acc:HGNC:7458]	2921	0.1670825481414795	0.63290805	Yes
row_62	NDUFA5	NADH:ubiquinone oxidoreductase subunit A5 [Source:HGNC Symbol;Acc:HGNC:7688]	3044	0.1627504974603653	0.63655645	Yes
row_63	SLC25A6	solute carrier family 25 member 6 [Source:HGNC Symbol;Acc:HGNC:10992]	3062	0.1619892567396164	0.64285225	Yes
row_64	NDUFS4	NADH:ubiquinone oxidoreductase subunit S4 [Source:HGNC Symbol;Acc:HGNC:7711]	3070	0.1616283655166626	0.64938813	Yes
row_65	NDUFB5	NADH:ubiquinone oxidoreductase subunit B5 [Source:HGNC Symbol;Acc:HGNC:7700]	3101	0.16061800718307495	0.65529525	Yes
row_66	UBE2G2	ubiquitin conjugating enzyme E2 G2 [Source:HGNC Symbol;Acc:HGNC:12483]	3402	0.1514100432395935	0.653931	Yes
row_67	CASP9	caspase 9 [Source:HGNC Symbol;Acc:HGNC:1511]	3419	0.15073451399803162	0.65978473	Yes
row_68	NDUFB3	NADH:ubiquinone oxidoreductase subunit B3 [Source:HGNC Symbol;Acc:HGNC:7698]	3463	0.14954617619514465	0.6649002	Yes
row_69	MT-ND2	mitochondrially encoded NADH:ubiquinone oxidoreductase core subunit 2 [Source:HGNC Symbol;Acc:HGNC:7456]	3586	0.1458352953195572	0.6678459	Yes
row_70	COX5A	cytochrome c oxidase subunit 5A [Source:HGNC Symbol;Acc:HGNC:2267]	3688	0.142353817820549	0.67118275	Yes
row_71	UBE2L3	ubiquitin conjugating enzyme E2 L3 [Source:HGNC Symbol;Acc:HGNC:12488]	3710	0.14194820821285248	0.6765439	Yes
row_72	COX7A2	cytochrome c oxidase subunit 7A2 [Source:HGNC Symbol;Acc:HGNC:2288]	3752	0.14076487720012665	0.6813456	Yes
row_73	MT-CO1	mitochondrially encoded cytochrome c oxidase I [Source:HGNC Symbol;Acc:HGNC:7419]	3805	0.13942654430866241	0.68581104	Yes
row_74	MT-ND6	mitochondrially encoded NADH:ubiquinone oxidoreductase core subunit 6 [Source:HGNC Symbol;Acc:HGNC:7462]	3841	0.13853977620601654	0.69067335	Yes
row_75	NDUFB6	NADH:ubiquinone oxidoreductase subunit B6 [Source:HGNC Symbol;Acc:HGNC:7701]	3968	0.13445982336997986	0.6930444	Yes
row_76	SDHA	succinate dehydrogenase complex flavoprotein subunit A [Source:HGNC Symbol;Acc:HGNC:10680]	4074	0.13156338036060333	0.695831	Yes
row_77	ATP5PB	ATP synthase peripheral stalk-membrane subunit b [Source:HGNC Symbol;Acc:HGNC:840]	4227	0.12832196056842804	0.6972837	Yes
row_78	NDUFA10	NADH:ubiquinone oxidoreductase subunit A10 [Source:HGNC Symbol;Acc:HGNC:7684]	4232	0.12820111215114594	0.7025075	Yes
row_79	MT-ND4	mitochondrially encoded NADH:ubiquinone oxidoreductase core subunit 4 [Source:HGNC Symbol;Acc:HGNC:7459]	4312	0.12647314369678497	0.70574594	Yes
row_80	MT-CYB	mitochondrially encoded cytochrome b [Source:HGNC Symbol;Acc:HGNC:7427]	4594	0.1194601058959961	0.70353913	Yes
row_81	ATP5MC3	ATP synthase membrane subunit c locus 3 [Source:HGNC Symbol;Acc:HGNC:843]	4619	0.11874337494373322	0.70785975	Yes
row_82	MT-ATP6	mitochondrially encoded ATP synthase membrane subunit 6 [Source:HGNC Symbol;Acc:HGNC:7414]	4718	0.11646506935358047	0.7101977	Yes
row_83	SLC25A5	solute carrier family 25 member 5 [Source:HGNC Symbol;Acc:HGNC:10991]	4760	0.11569506675004959	0.7139579	Yes
row_84	COX7A1	cytochrome c oxidase subunit 7A1 [Source:HGNC Symbol;Acc:HGNC:2287]	4947	0.1119568720459938	0.71386325	Yes
row_85	COX4I2	cytochrome c oxidase subunit 4I2 [Source:HGNC Symbol;Acc:HGNC:16232]	5116	0.1091495156288147	0.71411127	Yes
row_86	UQCR10P1	UQCR10 pseudogene 1 [Source:HGNC Symbol;Acc:HGNC:54960]	5130	0.10886833071708679	0.7183023	Yes
row_87	COX6A2	cytochrome c oxidase subunit 6A2 [Source:HGNC Symbol;Acc:HGNC:2279]	5599	0.10028624534606934	0.7105279	No
row_88	ATP5F1A	ATP synthase F1 subunit alpha [Source:HGNC Symbol;Acc:HGNC:823]	5690	0.09870172291994095	0.71233195	No
row_89	SDHD	succinate dehydrogenase complex subunit D [Source:HGNC Symbol;Acc:HGNC:10683]	5864	0.09595603495836258	0.7119043	No
row_90	MT-ND5	mitochondrially encoded NADH:ubiquinone oxidoreductase core subunit 5 [Source:HGNC Symbol;Acc:HGNC:7461]	6253	0.08939997106790543	0.70571876	No
row_91	UBB	ubiquitin B [Source:HGNC Symbol;Acc:HGNC:12463]	6965	0.07980285584926605	0.6908935	No
row_92	UQCRC2	ubiquinol-cytochrome c reductase core protein 2 [Source:HGNC Symbol;Acc:HGNC:12586]	7737	0.07023197412490845	0.67413974	No
row_93	NDUFA9	NADH:ubiquinone oxidoreductase subunit A9 [Source:HGNC Symbol;Acc:HGNC:7693]	7750	0.07005809247493744	0.676744	No
row_94	CYCS	cytochrome c, somatic [Source:HGNC Symbol;Acc:HGNC:19986]	8363	0.06363348662853241	0.6637729	No
row_95	UQCRFS1	ubiquinol-cytochrome c reductase, Rieske iron-sulfur polypeptide 1 [Source:HGNC Symbol;Acc:HGNC:12587]	9310	0.054593153297901154	0.6419045	No
row_96	MT-ATP8	mitochondrially encoded ATP synthase membrane subunit 8 [Source:HGNC Symbol;Acc:HGNC:7415]	9337	0.05442481115460396	0.64350206	No
row_97	TH	tyrosine hydroxylase [Source:HGNC Symbol;Acc:HGNC:11782]	9464	0.05313504487276077	0.6424947	No
row_98	VDAC2	voltage dependent anion channel 2 [Source:HGNC Symbol;Acc:HGNC:12672]	10201	0.04727962613105774	0.6256804	No
row_99	SLC25A31	solute carrier family 25 member 31 [Source:HGNC Symbol;Acc:HGNC:25319]	10585	0.044214602559804916	0.6177453	No
row_100	MT-ND4L	mitochondrially encoded NADH:ubiquinone oxidoreductase core subunit 4L [Source:HGNC Symbol;Acc:HGNC:7460]	11209	0.039250314235687256	0.6034806	No
row_101	UCHL1	ubiquitin C-terminal hydrolase L1 [Source:HGNC Symbol;Acc:HGNC:12513]	11262	0.03889180347323418	0.60376954	No
row_102	VDAC2P5	VDAC2 pseudogene 5 [Source:HGNC Symbol;Acc:HGNC:54753]	11481	0.037030238658189774	0.5997458	No
row_103	UBA7	ubiquitin like modifier activating enzyme 7 [Source:HGNC Symbol;Acc:HGNC:12471]	12039	0.03291553258895874	0.58690184	No
row_104	SEPTIN5	septin 5 [Source:HGNC Symbol;Acc:HGNC:9164]	15158	0.012060938403010368	0.5078499	No
row_105	NDUFA4L2	NDUFA4 mitochondrial complex associated like 2 [Source:HGNC Symbol;Acc:HGNC:29836]	15776	0.00830111838877201	0.49245253	No
row_106	GPR37	G protein-coupled receptor 37 [Source:HGNC Symbol;Acc:HGNC:4494]	17220	-8.507220627507195E-5	0.4556392	No
row_107	UBA1	ubiquitin like modifier activating enzyme 1 [Source:HGNC Symbol;Acc:HGNC:12469]	19005	-0.010940211825072765	0.41057652	No
row_108	VDAC3	voltage dependent anion channel 3 [Source:HGNC Symbol;Acc:HGNC:12674]	19385	-0.012962706387043	0.40144518	No
row_109	COX8C	cytochrome c oxidase subunit 8C [Source:HGNC Symbol;Acc:HGNC:24382]	20162	-0.017580751329660416	0.38237658	No
row_110	ATP5MC1P5	ATP synthase membrane subunit c locus 1 pseudogene 5 [Source:HGNC Symbol;Acc:HGNC:39508]	20955	-0.022443905472755432	0.3631018	No
row_111	COX6B2	cytochrome c oxidase subunit 6B2 [Source:HGNC Symbol;Acc:HGNC:24380]	21295	-0.0246217530220747	0.35547537	No
row_112	COX6CP3	cytochrome c oxidase subunit 6C pseudogene 3 [Source:HGNC Symbol;Acc:HGNC:31721]	21611	-0.02650885470211506	0.34853968	No
row_113	COX7B2	cytochrome c oxidase subunit 7B2 [Source:HGNC Symbol;Acc:HGNC:24381]	22662	-0.03292500227689743	0.32311767	No
row_114	UBE2L6	ubiquitin conjugating enzyme E2 L6 [Source:HGNC Symbol;Acc:HGNC:12490]	25893	-0.055115289986133575	0.24299674	No
row_115	ATP5F1B	ATP synthase F1 subunit beta [Source:HGNC Symbol;Acc:HGNC:830]	28627	-0.07663828879594803	0.17645045	No
row_116	VDAC1	voltage dependent anion channel 1 [Source:HGNC Symbol;Acc:HGNC:12669]	29848	-0.08807659149169922	0.1489822	No
row_117	SLC6A3	solute carrier family 6 member 3 [Source:HGNC Symbol;Acc:HGNC:11049]	30045	-0.0903438851237297	0.14773457	No
row_118	NDUFS1	NADH:ubiquinone oxidoreductase core subunit S1 [Source:HGNC Symbol;Acc:HGNC:7707]	30490	-0.09483134746551514	0.14034587	No
row_119	LRRK2	leucine rich repeat kinase 2 [Source:HGNC Symbol;Acc:HGNC:18618]	30704	-0.09721685200929642	0.13895003	No
row_120	PPID	peptidylprolyl isomerase D [Source:HGNC Symbol;Acc:HGNC:9257]	30753	-0.09764940291643143	0.14178199	No
row_121	CASP3	caspase 3 [Source:HGNC Symbol;Acc:HGNC:1504]	31110	-0.10179567337036133	0.13692784	No
row_122	PRKN	parkin RBR E3 ubiquitin protein ligase [Source:HGNC Symbol;Acc:HGNC:8607]	31449	-0.10589450597763062	0.13270324	No
row_123	SLC18A1	solute carrier family 18 member A1 [Source:HGNC Symbol;Acc:HGNC:10934]	33366	-0.13401511311531067	0.08938558	No
row_124	SNCAIP	synuclein alpha interacting protein [Source:HGNC Symbol;Acc:HGNC:11139]	34051	-0.14621226489543915	0.078007996	No
row_125	SNCA	synuclein alpha [Source:HGNC Symbol;Acc:HGNC:11138]	36532	-0.2124292552471161	0.023557924	No
row_126	UBE2G1	ubiquitin conjugating enzyme E2 G1 [Source:HGNC Symbol;Acc:HGNC:12482]	36594	-0.21503764390945435	0.03093484	No
row_127	SLC18A2	solute carrier family 18 member A2 [Source:HGNC Symbol;Acc:HGNC:10935]	36647	-0.21765582263469696	0.03865015	No
row_128	UBE2J1	ubiquitin conjugating enzyme E2 J1 [Source:HGNC Symbol;Acc:HGNC:17598]	38064	-0.3257888853549957	0.016056372	No
row_129	APAF1	apoptotic peptidase activating factor 1 [Source:HGNC Symbol;Acc:HGNC:576]	38254	-0.38611459732055664	0.027274506	No
