# Supplementary material for: Simultaneous Presentation of Multiple Myeloma and Lung Cancer: Case Report and Gene Bioinformatics Analysis
Source: Front Oncol. 2022 Jun 13;12:859735. doi: 10.3389/fonc.2022.859735 (PMC9235397; doi:10.3389/fonc.2022.859735)
Supplement: Supplementary file 1 [file DataSheet_1.zip › The bioinformatic analysis of MM and lung cancer supplementary materials/Enrichment analysis/MECR/GSEA_4.1.0/LUAD TCGA/KEGG.Gsea.1639041756227/KEGG_PEROXISOME.tsv]

NAME	SYMBOL	TITLE	RANK IN GENE LIST	RANK METRIC SCORE	RUNNING ES	CORE ENRICHMENT
row_0	HMGCL	3-hydroxy-3-methylglutaryl-CoA lyase [Source:HGNC Symbol;Acc:HGNC:5005]	8	0.5049476027488708	0.038076926	Yes
row_1	PEX14	peroxisomal biogenesis factor 14 [Source:HGNC Symbol;Acc:HGNC:8856]	11	0.4935833513736725	0.0754452	Yes
row_2	PMVK	phosphomevalonate kinase [Source:HGNC Symbol;Acc:HGNC:9141]	20	0.466079443693161	0.11057548	Yes
row_3	PRDX5	peroxiredoxin 5 [Source:HGNC Symbol;Acc:HGNC:9355]	63	0.42271116375923157	0.14155161	Yes
row_4	PEX10	peroxisomal biogenesis factor 10 [Source:HGNC Symbol;Acc:HGNC:8851]	75	0.41194775700569153	0.17250167	Yes
row_5	PEX11G	peroxisomal biogenesis factor 11 gamma [Source:HGNC Symbol;Acc:HGNC:20208]	128	0.38962748646736145	0.20071489	Yes
row_6	DECR2	2,4-dienoyl-CoA reductase 2 [Source:HGNC Symbol;Acc:HGNC:2754]	168	0.38147228956222534	0.2286411	Yes
row_7	MPV17	mitochondrial inner membrane protein MPV17 [Source:HGNC Symbol;Acc:HGNC:7224]	180	0.3779657185077667	0.2570149	Yes
row_8	PEX16	peroxisomal biogenesis factor 16 [Source:HGNC Symbol;Acc:HGNC:8857]	514	0.317137211561203	0.27257258	Yes
row_9	GSTK1	glutathione S-transferase kappa 1 [Source:HGNC Symbol;Acc:HGNC:16906]	629	0.30483299493789673	0.29277763	Yes
row_10	SOD1	superoxide dismutase 1 [Source:HGNC Symbol;Acc:HGNC:11179]	641	0.3040381669998169	0.3155469	Yes
row_11	ACOT8	acyl-CoA thioesterase 8 [Source:HGNC Symbol;Acc:HGNC:15919]	722	0.2947244942188263	0.33585194	Yes
row_12	ECH1	enoyl-CoA hydratase 1 [Source:HGNC Symbol;Acc:HGNC:3149]	867	0.28229278326034546	0.35358378	Yes
row_13	SLC25A17	solute carrier family 25 member 17 [Source:HGNC Symbol;Acc:HGNC:10987]	921	0.2770734131336212	0.37323865	Yes
row_14	PEX11B	peroxisomal biogenesis factor 11 beta [Source:HGNC Symbol;Acc:HGNC:8853]	974	0.2714954614639282	0.3924961	Yes
row_15	ACAA1	acetyl-CoA acyltransferase 1 [Source:HGNC Symbol;Acc:HGNC:82]	1003	0.2695435583591461	0.41221714	Yes
row_16	MVK	mevalonate kinase [Source:HGNC Symbol;Acc:HGNC:7530]	1155	0.25903207063674927	0.4280072	Yes
row_17	PEX11A	peroxisomal biogenesis factor 11 alpha [Source:HGNC Symbol;Acc:HGNC:8852]	1217	0.2540172040462494	0.44571027	Yes
row_18	PEX19	peroxisomal biogenesis factor 19 [Source:HGNC Symbol;Acc:HGNC:9713]	1250	0.25119003653526306	0.46393797	Yes
row_19	CRAT	carnitine O-acetyltransferase [Source:HGNC Symbol;Acc:HGNC:2342]	1322	0.2461811751127243	0.4807922	Yes
row_20	PRDX1	peroxiredoxin 1 [Source:HGNC Symbol;Acc:HGNC:9352]	1404	0.2410421371459961	0.49700204	Yes
row_21	DHRS4	dehydrogenase/reductase 4 [Source:HGNC Symbol;Acc:HGNC:16985]	1515	0.2337750792503357	0.511922	Yes
row_22	PEX6	peroxisomal biogenesis factor 6 [Source:HGNC Symbol;Acc:HGNC:8859]	1672	0.22450608015060425	0.5249672	Yes
row_23	ECI2	enoyl-CoA delta isomerase 2 [Source:HGNC Symbol;Acc:HGNC:14601]	2081	0.20193929970264435	0.5298805	Yes
row_24	SCP2	sterol carrier protein 2 [Source:HGNC Symbol;Acc:HGNC:10606]	2368	0.19002577662467957	0.5369993	Yes
row_25	PHYH	phytanoyl-CoA 2-hydroxylase [Source:HGNC Symbol;Acc:HGNC:8940]	2630	0.17885993421077728	0.54390854	Yes
row_26	ACOX3	acyl-CoA oxidase 3, pristanoyl [Source:HGNC Symbol;Acc:HGNC:121]	2763	0.17315377295017242	0.55367213	Yes
row_27	PEX7	peroxisomal biogenesis factor 7 [Source:HGNC Symbol;Acc:HGNC:8860]	3169	0.15858344733715057	0.55537504	Yes
row_28	PEX13	peroxisomal biogenesis factor 13 [Source:HGNC Symbol;Acc:HGNC:8855]	4998	0.11120447516441345	0.51722765	No
row_29	HAO1	hydroxyacid oxidase 1 [Source:HGNC Symbol;Acc:HGNC:4809]	5062	0.1100279688835144	0.52396375	No
row_30	NUDT12	nudix hydrolase 12 [Source:HGNC Symbol;Acc:HGNC:18826]	5606	0.10012149065732956	0.51771826	No
row_31	IDH2	isocitrate dehydrogenase (NADP(+)) 2 [Source:HGNC Symbol;Acc:HGNC:5383]	5934	0.09480121731758118	0.51657325	No
row_32	EPHX2	epoxide hydrolase 2 [Source:HGNC Symbol;Acc:HGNC:3402]	6219	0.08995026350021362	0.5161561	No
row_33	GNPAT	glyceronephosphate O-acyltransferase [Source:HGNC Symbol;Acc:HGNC:4416]	6435	0.08685906231403351	0.5172627	No
row_34	PXMP2	peroxisomal membrane protein 2 [Source:HGNC Symbol;Acc:HGNC:9716]	6485	0.08616706728935242	0.52254665	No
row_35	AMACR	alpha-methylacyl-CoA racemase [Source:HGNC Symbol;Acc:HGNC:451]	6873	0.08109700679779053	0.5188338	No
row_36	NUDT19	nudix hydrolase 19 [Source:HGNC Symbol;Acc:HGNC:32036]	7025	0.07897091656923294	0.5209732	No
row_37	ABCD1	ATP binding cassette subfamily D member 1 [Source:HGNC Symbol;Acc:HGNC:61]	7082	0.07825472205877304	0.5254789	No
row_38	ABCD4	ATP binding cassette subfamily D member 4 [Source:HGNC Symbol;Acc:HGNC:68]	7235	0.07624757289886475	0.5273863	No
row_39	IDH1	isocitrate dehydrogenase (NADP(+)) 1 [Source:HGNC Symbol;Acc:HGNC:5382]	7478	0.07343561202287674	0.52678734	No
row_40	ACOX2	acyl-CoA oxidase 2 [Source:HGNC Symbol;Acc:HGNC:120]	7993	0.06742668151855469	0.51880217	No
row_41	BAAT	bile acid-CoA:amino acid N-acyltransferase [Source:HGNC Symbol;Acc:HGNC:932]	8903	0.058291953057050705	0.5000598	No
row_42	PEX2	peroxisomal biogenesis factor 2 [Source:HGNC Symbol;Acc:HGNC:9717]	9239	0.0551895871758461	0.49570787	No
row_43	PAOX	polyamine oxidase [Source:HGNC Symbol;Acc:HGNC:20837]	9246	0.05508825182914734	0.4997313	No
row_44	PXMP4	peroxisomal membrane protein 4 [Source:HGNC Symbol;Acc:HGNC:15920]	9738	0.0507158562541008	0.49106532	No
row_45	ACSL5	acyl-CoA synthetase long chain family member 5 [Source:HGNC Symbol;Acc:HGNC:16526]	10039	0.0484529472887516	0.48709452	No
row_46	PEX12	peroxisomal biogenesis factor 12 [Source:HGNC Symbol;Acc:HGNC:8854]	10111	0.047856878489255905	0.4889135	No
row_47	CROT	carnitine O-octanoyltransferase [Source:HGNC Symbol;Acc:HGNC:2366]	10799	0.042609598487615585	0.47463882	No
row_48	MPV17L	MPV17 mitochondrial inner membrane protein like [Source:HGNC Symbol;Acc:HGNC:26827]	11573	0.03640081733465195	0.45770216	No
row_49	HAO2	hydroxyacid oxidase 2 [Source:HGNC Symbol;Acc:HGNC:4810]	13721	0.02099628746509552	0.4045877	No
row_50	PEX3	peroxisomal biogenesis factor 3 [Source:HGNC Symbol;Acc:HGNC:8858]	15119	0.01241014152765274	0.36993253	No
row_51	AGXT	alanine--glyoxylate and serine--pyruvate aminotransferase [Source:HGNC Symbol;Acc:HGNC:341]	17143	4.3817757978104055E-4	0.3184191	No
row_52	ABCD3	ATP binding cassette subfamily D member 3 [Source:HGNC Symbol;Acc:HGNC:67]	17644	-0.002773993881419301	0.30588925	No
row_53	XDH	xanthine dehydrogenase [Source:HGNC Symbol;Acc:HGNC:12805]	19063	-0.01119364332407713	0.2706068	No
row_54	EHHADH	enoyl-CoA hydratase and 3-hydroxyacyl CoA dehydrogenase [Source:HGNC Symbol;Acc:HGNC:3247]	23047	-0.035498928278684616	0.17180996	No
row_55	MLYCD	malonyl-CoA decarboxylase [Source:HGNC Symbol;Acc:HGNC:7150]	24396	-0.044436708092689514	0.14083132	No
row_56	HACL1	2-hydroxyacyl-CoA lyase 1 [Source:HGNC Symbol;Acc:HGNC:17856]	24447	-0.04478000849485397	0.14295214	No
row_57	HSD17B4	hydroxysteroid 17-beta dehydrogenase 4 [Source:HGNC Symbol;Acc:HGNC:5213]	25563	-0.05258785933256149	0.11852836	No
row_58	CAT	catalase [Source:HGNC Symbol;Acc:HGNC:1516]	26690	-0.060847677290439606	0.09445048	No
row_59	ACSL1	acyl-CoA synthetase long chain family member 1 [Source:HGNC Symbol;Acc:HGNC:3569]	27078	-0.06387368589639664	0.08943196	No
row_60	PECR	peroxisomal trans-2-enoyl-CoA reductase [Source:HGNC Symbol;Acc:HGNC:18281]	27272	-0.0653114840388298	0.08946561	No
row_61	ACOX1	acyl-CoA oxidase 1 [Source:HGNC Symbol;Acc:HGNC:119]	27845	-0.06988552212715149	0.080189	No
row_62	DDO	D-aspartate oxidase [Source:HGNC Symbol;Acc:HGNC:2727]	29249	-0.08209584653377533	0.05066393	No
row_63	DAO	D-amino acid oxidase [Source:HGNC Symbol;Acc:HGNC:2671]	29678	-0.08640438318252563	0.046308793	No
row_64	PIPOX	pipecolic acid and sarcosine oxidase [Source:HGNC Symbol;Acc:HGNC:17804]	29738	-0.08713436126708984	0.051411234	No
row_65	PEX26	peroxisomal biogenesis factor 26 [Source:HGNC Symbol;Acc:HGNC:22965]	30876	-0.09899226576089859	0.029944867	No
row_66	SLC27A2	solute carrier family 27 member 2 [Source:HGNC Symbol;Acc:HGNC:10996]	32500	-0.11993372440338135	-0.0023173254	No
row_67	PEX5	peroxisomal biogenesis factor 5 [Source:HGNC Symbol;Acc:HGNC:9719]	33632	-0.1385044902563095	-0.020635333	No
row_68	ACSL6	acyl-CoA synthetase long chain family member 6 [Source:HGNC Symbol;Acc:HGNC:16496]	33792	-0.14153605699539185	-0.013956658	No
row_69	NOS2	nitric oxide synthase 2 [Source:HGNC Symbol;Acc:HGNC:7873]	33997	-0.14527320861816406	-0.008141278	No
row_70	PEX1	peroxisomal biogenesis factor 1 [Source:HGNC Symbol;Acc:HGNC:8850]	34014	-0.145547553896904	0.0024851968	No
row_71	ACSL3	acyl-CoA synthetase long chain family member 3 [Source:HGNC Symbol;Acc:HGNC:3570]	35301	-0.17389675974845886	-0.017099122	No
row_72	ACSL4	acyl-CoA synthetase long chain family member 4 [Source:HGNC Symbol;Acc:HGNC:3571]	35339	-0.17505532503128052	-0.0047707073	No
row_73	FAR2	fatty acyl-CoA reductase 2 [Source:HGNC Symbol;Acc:HGNC:25531]	36963	-0.23358525335788727	-0.028416822	No
row_74	AGPS	alkylglycerone phosphate synthase [Source:HGNC Symbol;Acc:HGNC:327]	37056	-0.23866470158100128	-0.012667511	No
row_75	SOD2	superoxide dismutase 2 [Source:HGNC Symbol;Acc:HGNC:11180]	37689	-0.2825254201889038	-0.007352422	No
row_76	FAR1	fatty acyl-CoA reductase 1 [Source:HGNC Symbol;Acc:HGNC:26222]	37907	-0.30421459674835205	0.010181278	No
row_77	ABCD2	ATP binding cassette subfamily D member 2 [Source:HGNC Symbol;Acc:HGNC:66]	38133	-0.3412870764732361	0.030321652	No
