# Supplementary material for: Simultaneous Presentation of Multiple Myeloma and Lung Cancer: Case Report and Gene Bioinformatics Analysis
Source: Front Oncol. 2022 Jun 13;12:859735. doi: 10.3389/fonc.2022.859735 (PMC9235397; doi:10.3389/fonc.2022.859735)
Supplement: Supplementary file 1 [file DataSheet_1.zip › The bioinformatic analysis of MM and lung cancer supplementary materials/Enrichment analysis/MECR/GSEA_4.1.0/LUAD TCGA/KEGG.Gsea.1639041756227/KEGG_PORPHYRIN_AND_CHLOROPHYLL_METABOLISM.tsv]

NAME	SYMBOL	TITLE	RANK IN GENE LIST	RANK METRIC SCORE	RUNNING ES	CORE ENRICHMENT
row_0	UROD	uroporphyrinogen decarboxylase [Source:HGNC Symbol;Acc:HGNC:12591]	14	0.48811644315719604	0.10296484	Yes
row_1	PPOX	protoporphyrinogen oxidase [Source:HGNC Symbol;Acc:HGNC:9280]	245	0.3615432381629944	0.17363895	Yes
row_2	UROS	uroporphyrinogen III synthase [Source:HGNC Symbol;Acc:HGNC:12592]	248	0.3609629273414612	0.24999426	Yes
row_3	HMBS	hydroxymethylbilane synthase [Source:HGNC Symbol;Acc:HGNC:4982]	614	0.30598515272140503	0.30547163	Yes
row_4	BLVRA	biliverdin reductase A [Source:HGNC Symbol;Acc:HGNC:1062]	746	0.29290956258773804	0.36413798	Yes
row_5	BLVRB	biliverdin reductase B [Source:HGNC Symbol;Acc:HGNC:1063]	762	0.291743665933609	0.4255105	Yes
row_6	GUSB	glucuronidase beta [Source:HGNC Symbol;Acc:HGNC:4696]	929	0.27637988328933716	0.479787	Yes
row_7	HMOX2	heme oxygenase 2 [Source:HGNC Symbol;Acc:HGNC:5014]	1422	0.23997557163238525	0.5180589	Yes
row_8	MMAB	metabolism of cobalamin associated B [Source:HGNC Symbol;Acc:HGNC:19331]	2105	0.20088572800159454	0.54321986	Yes
row_9	EARS2	glutamyl-tRNA synthetase 2, mitochondrial [Source:HGNC Symbol;Acc:HGNC:29419]	3261	0.15562622249126434	0.5467598	Yes
row_10	FTH1	ferritin heavy chain 1 [Source:HGNC Symbol;Acc:HGNC:3976]	3673	0.1428985893726349	0.566545	Yes
row_11	ALAD	aminolevulinate dehydratase [Source:HGNC Symbol;Acc:HGNC:395]	6931	0.08017048984766006	0.5006038	No
row_12	FTMT	ferritin mitochondrial [Source:HGNC Symbol;Acc:HGNC:17345]	7921	0.06820495426654816	0.4898647	No
row_13	UGT1A8	UDP glucuronosyltransferase family 1 member A8 [Source:HGNC Symbol;Acc:HGNC:12540]	8116	0.06632353365421295	0.49896508	No
row_14	COX15	cytochrome c oxidase assembly homolog COX15 [Source:HGNC Symbol;Acc:HGNC:2263]	9577	0.05229456350207329	0.47286826	No
row_15	CPOX	coproporphyrinogen oxidase [Source:HGNC Symbol;Acc:HGNC:2321]	11067	0.04050786420702934	0.44353825	No
row_16	UGT2B15	UDP glucuronosyltransferase family 2 member B15 [Source:HGNC Symbol;Acc:HGNC:12546]	15020	0.012937142513692379	0.34567338	No
row_17	UGT2B11	UDP glucuronosyltransferase family 2 member B11 [Source:HGNC Symbol;Acc:HGNC:12545]	15519	0.009919612668454647	0.33509588	No
row_18	UGT1A6	UDP glucuronosyltransferase family 1 member A6 [Source:HGNC Symbol;Acc:HGNC:12538]	15522	0.009908127598464489	0.33714223	No
row_19	UGT2B10	UDP glucuronosyltransferase family 2 member B10 [Source:HGNC Symbol;Acc:HGNC:12544]	16213	0.005638325586915016	0.3207709	No
row_20	UGT1A4	UDP glucuronosyltransferase family 1 member A4 [Source:HGNC Symbol;Acc:HGNC:12536]	16628	0.003367349272593856	0.31094474	No
row_21	UGT1A5	UDP glucuronosyltransferase family 1 member A5 [Source:HGNC Symbol;Acc:HGNC:12537]	19034	-0.01107746735215187	0.25206715	No
row_22	UGT1A7	UDP glucuronosyltransferase family 1 member A7 [Source:HGNC Symbol;Acc:HGNC:12539]	19950	-0.01639641262590885	0.23224531	No
row_23	COX10	cytochrome c oxidase assembly factor heme A:farnesyltransferase COX10 [Source:HGNC Symbol;Acc:HGNC:2260]	20308	-0.01847793534398079	0.22706869	No
row_24	UGT2B17	UDP glucuronosyltransferase family 2 member B17 [Source:HGNC Symbol;Acc:HGNC:12547]	22054	-0.029142312705516815	0.18881609	No
row_25	UGT1A9	UDP glucuronosyltransferase family 1 member A9 [Source:HGNC Symbol;Acc:HGNC:12541]	22409	-0.03133725747466087	0.18643782	No
row_26	UGT2B7	UDP glucuronosyltransferase family 2 member B7 [Source:HGNC Symbol;Acc:HGNC:12554]	22724	-0.03340036794543266	0.18551451	No
row_27	FECH	ferrochelatase [Source:HGNC Symbol;Acc:HGNC:3647]	23037	-0.03546535596251488	0.18507922	No
row_28	UGT1A10	UDP glucuronosyltransferase family 1 member A10 [Source:HGNC Symbol;Acc:HGNC:12531]	24365	-0.04419810324907303	0.16065426	No
row_29	HCCS	holocytochrome c synthase [Source:HGNC Symbol;Acc:HGNC:4837]	25110	-0.04954972863197327	0.15220313	No
row_30	ALAS2	5'-aminolevulinate synthase 2 [Source:HGNC Symbol;Acc:HGNC:397]	25866	-0.05488148331642151	0.14460056	No
row_31	UGT2A3	UDP glucuronosyltransferase family 2 member A3 [Source:HGNC Symbol;Acc:HGNC:28528]	26505	-0.05945153906941414	0.14094374	No
row_32	HMOX1	heme oxygenase 1 [Source:HGNC Symbol;Acc:HGNC:5013]	28775	-0.07782547920942307	0.09965697	No
row_33	UGT1A3	UDP glucuronosyltransferase family 1 member A3 [Source:HGNC Symbol;Acc:HGNC:12535]	29128	-0.08091334253549576	0.10782354	No
row_34	ALAS1	5'-aminolevulinate synthase 1 [Source:HGNC Symbol;Acc:HGNC:396]	29495	-0.08452126383781433	0.11639743	No
row_35	CP	ceruloplasmin [Source:HGNC Symbol;Acc:HGNC:2295]	30144	-0.09124761819839478	0.119216435	No
row_36	UGT1A1	UDP glucuronosyltransferase family 1 member A1 [Source:HGNC Symbol;Acc:HGNC:12530]	30535	-0.0952235609292984	0.12944476	No
row_37	EPRS1	glutamyl-prolyl-tRNA synthetase 1 [Source:HGNC Symbol;Acc:HGNC:3418]	31328	-0.10430831462144852	0.13136266	No
row_38	UGT2B28	UDP glucuronosyltransferase family 2 member B28 [Source:HGNC Symbol;Acc:HGNC:13479]	31788	-0.11027789115905762	0.1430211	No
row_39	UGT2B4	UDP glucuronosyltransferase family 2 member B4 [Source:HGNC Symbol;Acc:HGNC:12553]	31920	-0.11200501769781113	0.16339481	No
row_40	UGT2A1	UDP glucuronosyltransferase family 2 member A1 complex locus [Source:HGNC Symbol;Acc:HGNC:12542]	32392	-0.11826162785291672	0.17643772	No
