# Supplementary material for: Simultaneous Presentation of Multiple Myeloma and Lung Cancer: Case Report and Gene Bioinformatics Analysis
Source: Front Oncol. 2022 Jun 13;12:859735. doi: 10.3389/fonc.2022.859735 (PMC9235397; doi:10.3389/fonc.2022.859735)
Supplement: Supplementary file 1 [file DataSheet_1.zip › The bioinformatic analysis of MM and lung cancer supplementary materials/Enrichment analysis/MECR/GSEA_4.1.0/LUAD TCGA/KEGG.Gsea.1639041756227/KEGG_PRIMARY_IMMUNODEFICIENCY.tsv]

NAME	SYMBOL	TITLE	RANK IN GENE LIST	RANK METRIC SCORE	RUNNING ES	CORE ENRICHMENT
row_0	RFXANK	regulatory factor X associated ankyrin containing protein [Source:HGNC Symbol;Acc:HGNC:9987]	62	0.42349568009376526	0.07259099	No
row_1	IKBKG	inhibitor of nuclear factor kappa B kinase regulatory subunit gamma [Source:HGNC Symbol;Acc:HGNC:5961]	9304	0.05466580018401146	-0.15304089	No
row_2	RFX5	regulatory factor X5 [Source:HGNC Symbol;Acc:HGNC:9986]	10954	0.04128268361091614	-0.18778186	No
row_3	CD40	CD40 molecule [Source:HGNC Symbol;Acc:HGNC:11919]	17012	0.0011880984529852867	-0.34173906	No
row_4	RFXAP	regulatory factor X associated protein [Source:HGNC Symbol;Acc:HGNC:9988]	22759	-0.03361516818404198	-0.48210144	No
row_5	RAG2	recombination activating 2 [Source:HGNC Symbol;Acc:HGNC:9832]	23204	-0.03670758008956909	-0.48697352	No
row_6	UNG	uracil DNA glycosylase [Source:HGNC Symbol;Acc:HGNC:12572]	23496	-0.03850891813635826	-0.4876359	No
row_7	DCLRE1C	DNA cross-link repair 1C [Source:HGNC Symbol;Acc:HGNC:17642]	29760	-0.08732213079929352	-0.63175124	No
row_8	IGLL1	immunoglobulin lambda like polypeptide 1 [Source:HGNC Symbol;Acc:HGNC:5870]	30458	-0.09458690136671066	-0.63292605	No
row_9	TAP2	transporter 2, ATP binding cassette subfamily B member [Source:HGNC Symbol;Acc:HGNC:44]	30866	-0.09885438531637192	-0.6259723	No
row_10	BLNK	B cell linker [Source:HGNC Symbol;Acc:HGNC:14211]	31998	-0.11300397664308548	-0.634968	Yes
row_11	TAP1	transporter 1, ATP binding cassette subfamily B member [Source:HGNC Symbol;Acc:HGNC:43]	32668	-0.1225023865699768	-0.63054115	Yes
row_12	CIITA	class II major histocompatibility complex transactivator [Source:HGNC Symbol;Acc:HGNC:7067]	32961	-0.1272941529750824	-0.61567956	Yes
row_13	RAG1	recombination activating 1 [Source:HGNC Symbol;Acc:HGNC:9831]	32971	-0.12749890983104706	-0.59357905	Yes
row_14	TNFRSF13B	TNF receptor superfamily member 13B [Source:HGNC Symbol;Acc:HGNC:18153]	33212	-0.13114939630031586	-0.57671875	Yes
row_15	AIRE	autoimmune regulator [Source:HGNC Symbol;Acc:HGNC:360]	34018	-0.14565204083919525	-0.57169914	Yes
row_16	ADA	adenosine deaminase [Source:HGNC Symbol;Acc:HGNC:186]	34279	-0.15058255195617676	-0.55194443	Yes
row_17	JAK3	Janus kinase 3 [Source:HGNC Symbol;Acc:HGNC:6193]	34533	-0.15546640753746033	-0.53115624	Yes
row_18	TNFRSF13C	TNF receptor superfamily member 13C [Source:HGNC Symbol;Acc:HGNC:17755]	34842	-0.16293011605739594	-0.5104608	Yes
row_19	ZAP70	zeta chain of T cell receptor associated protein kinase 70 [Source:HGNC Symbol;Acc:HGNC:12858]	34981	-0.16567927598953247	-0.48495695	Yes
row_20	CD3D	CD3d molecule [Source:HGNC Symbol;Acc:HGNC:1673]	35025	-0.16676196455955505	-0.4568455	Yes
row_21	CD40LG	CD40 ligand [Source:HGNC Symbol;Acc:HGNC:11935]	35185	-0.17079788446426392	-0.43097967	Yes
row_22	AICDA	activation induced cytidine deaminase [Source:HGNC Symbol;Acc:HGNC:13203]	35567	-0.1812644600868225	-0.40893126	Yes
row_23	CD3E	CD3e molecule [Source:HGNC Symbol;Acc:HGNC:1674]	35751	-0.1860966831445694	-0.38099694	Yes
row_24	CD19	CD19 molecule [Source:HGNC Symbol;Acc:HGNC:1633]	35881	-0.19019010663032532	-0.3509713	Yes
row_25	CD79A	CD79a molecule [Source:HGNC Symbol;Acc:HGNC:1698]	35992	-0.19364558160305023	-0.31985688	Yes
row_26	CD8B	CD8b molecule [Source:HGNC Symbol;Acc:HGNC:1707]	36153	-0.19880008697509766	-0.28911236	Yes
row_27	CD8A	CD8a molecule [Source:HGNC Symbol;Acc:HGNC:1706]	36547	-0.21289098262786865	-0.26183045	Yes
row_28	ICOS	inducible T cell costimulator [Source:HGNC Symbol;Acc:HGNC:5351]	37068	-0.2393168807029724	-0.23315287	Yes
row_29	LCK	LCK proto-oncogene, Src family tyrosine kinase [Source:HGNC Symbol;Acc:HGNC:6524]	37085	-0.2404705435037613	-0.19144522	Yes
row_30	BTK	Bruton tyrosine kinase [Source:HGNC Symbol;Acc:HGNC:1133]	37120	-0.24282118678092957	-0.14978404	Yes
row_31	IL2RG	interleukin 2 receptor subunit gamma [Source:HGNC Symbol;Acc:HGNC:6010]	37182	-0.24708719551563263	-0.10806295	Yes
row_32	CD4	CD4 molecule [Source:HGNC Symbol;Acc:HGNC:1678]	37205	-0.2483283281326294	-0.06513185	Yes
row_33	IL7R	interleukin 7 receptor [Source:HGNC Symbol;Acc:HGNC:6024]	37941	-0.30891650915145874	-0.029737191	Yes
row_34	PTPRC	protein tyrosine phosphatase receptor type C [Source:HGNC Symbol;Acc:HGNC:9666]	38216	-0.37049704790115356	0.02817596	Yes
