# Supplementary material for: Simultaneous Presentation of Multiple Myeloma and Lung Cancer: Case Report and Gene Bioinformatics Analysis
Source: Front Oncol. 2022 Jun 13;12:859735. doi: 10.3389/fonc.2022.859735 (PMC9235397; doi:10.3389/fonc.2022.859735)
Supplement: Supplementary file 1 [file DataSheet_1.zip › The bioinformatic analysis of MM and lung cancer supplementary materials/Enrichment analysis/MECR/GSEA_4.1.0/LUAD TCGA/KEGG.Gsea.1639041756227/KEGG_PROTEASOME.tsv]

NAME	SYMBOL	TITLE	RANK IN GENE LIST	RANK METRIC SCORE	RUNNING ES	CORE ENRICHMENT
row_0	PSMB2	proteasome 20S subunit beta 2 [Source:HGNC Symbol;Acc:HGNC:9539]	169	0.3810851275920868	0.055510834	Yes
row_1	PSMD4	proteasome 26S subunit, non-ATPase 4 [Source:HGNC Symbol;Acc:HGNC:9561]	331	0.34574806690216064	0.10567899	Yes
row_2	PSMB4	proteasome 20S subunit beta 4 [Source:HGNC Symbol;Acc:HGNC:9541]	381	0.33560100197792053	0.15710597	Yes
row_3	PSMB3	proteasome 20S subunit beta 3 [Source:HGNC Symbol;Acc:HGNC:9540]	848	0.2838194668292999	0.18978892	Yes
row_4	PSMC3	proteasome 26S subunit, ATPase 3 [Source:HGNC Symbol;Acc:HGNC:9549]	971	0.2720370888710022	0.22938064	Yes
row_5	PSMB6	proteasome 20S subunit beta 6 [Source:HGNC Symbol;Acc:HGNC:9543]	1292	0.24813887476921082	0.2601804	Yes
row_6	PSMA2	proteasome 20S subunit alpha 2 [Source:HGNC Symbol;Acc:HGNC:9531]	1335	0.24530138075351715	0.29761255	Yes
row_7	PSMD13	proteasome 26S subunit, non-ATPase 13 [Source:HGNC Symbol;Acc:HGNC:9558]	1401	0.24142102897167206	0.33385012	Yes
row_8	PSMB5	proteasome 20S subunit beta 5 [Source:HGNC Symbol;Acc:HGNC:9542]	1436	0.2392856478691101	0.37054172	Yes
row_9	PSMC5	proteasome 26S subunit, ATPase 5 [Source:HGNC Symbol;Acc:HGNC:9552]	1458	0.23780453205108643	0.40733188	Yes
row_10	SEM1	SEM1 26S proteasome complex subunit [Source:HGNC Symbol;Acc:HGNC:10845]	1871	0.2135097235441208	0.43035412	Yes
row_11	PSMB7	proteasome 20S subunit beta 7 [Source:HGNC Symbol;Acc:HGNC:9544]	2308	0.19249765574932098	0.44946736	Yes
row_12	PSMD3	proteasome 26S subunit, non-ATPase 3 [Source:HGNC Symbol;Acc:HGNC:9560]	2960	0.1657218039035797	0.45890418	Yes
row_13	PSMB1	proteasome 20S subunit beta 1 [Source:HGNC Symbol;Acc:HGNC:9537]	3075	0.16124027967453003	0.48130938	Yes
row_14	PSME1	proteasome activator subunit 1 [Source:HGNC Symbol;Acc:HGNC:9568]	3098	0.1607176661491394	0.5059748	Yes
row_15	PSMA7	proteasome 20S subunit alpha 7 [Source:HGNC Symbol;Acc:HGNC:9536]	3538	0.14717146754264832	0.5178975	Yes
row_16	PSMC2	proteasome 26S subunit, ATPase 2 [Source:HGNC Symbol;Acc:HGNC:9548]	4065	0.1318923383951187	0.52520704	Yes
row_17	PSME2	proteasome activator subunit 2 [Source:HGNC Symbol;Acc:HGNC:9569]	4405	0.12374220043420792	0.5359983	Yes
row_18	PSMD8	proteasome 26S subunit, non-ATPase 8 [Source:HGNC Symbol;Acc:HGNC:9566]	4437	0.12294840812683105	0.55450654	Yes
row_19	PSMC4	proteasome 26S subunit, ATPase 4 [Source:HGNC Symbol;Acc:HGNC:9551]	4897	0.11295139789581299	0.56054896	Yes
row_20	PSMA1	proteasome 20S subunit alpha 1 [Source:HGNC Symbol;Acc:HGNC:9530]	5035	0.11054172366857529	0.57441115	Yes
row_21	PSMA5	proteasome 20S subunit alpha 5 [Source:HGNC Symbol;Acc:HGNC:9534]	5335	0.10498800128698349	0.5832772	Yes
row_22	PSMB10	proteasome 20S subunit beta 10 [Source:HGNC Symbol;Acc:HGNC:9538]	5813	0.09689093381166458	0.5863406	Yes
row_23	PSMD6	proteasome 26S subunit, non-ATPase 6 [Source:HGNC Symbol;Acc:HGNC:9564]	6100	0.0918598398566246	0.59347713	Yes
row_24	PSMB8	proteasome 20S subunit beta 8 [Source:HGNC Symbol;Acc:HGNC:9545]	6106	0.09178569167852402	0.6077561	Yes
row_25	PSMA4	proteasome 20S subunit alpha 4 [Source:HGNC Symbol;Acc:HGNC:9533]	6119	0.09160638600587845	0.62182873	Yes
row_26	PSMF1	proteasome inhibitor subunit 1 [Source:HGNC Symbol;Acc:HGNC:9571]	6352	0.08801108598709106	0.62973595	Yes
row_27	PSMA3	proteasome 20S subunit alpha 3 [Source:HGNC Symbol;Acc:HGNC:9532]	6453	0.08667194843292236	0.6407937	Yes
row_28	PSMD14	proteasome 26S subunit, non-ATPase 14 [Source:HGNC Symbol;Acc:HGNC:16889]	7047	0.07872794568538666	0.63805294	No
row_29	PSMD12	proteasome 26S subunit, non-ATPase 12 [Source:HGNC Symbol;Acc:HGNC:9557]	7400	0.07437090575695038	0.6407641	No
row_30	PSMA6P4	proteasome subunit alpha 6 pseudogene 4 [Source:HGNC Symbol;Acc:HGNC:39609]	8568	0.06159212067723274	0.6207201	No
row_31	POMP	proteasome maturation protein [Source:HGNC Symbol;Acc:HGNC:20330]	8691	0.06042146310210228	0.6270975	No
row_32	PSMC6	proteasome 26S subunit, ATPase 6 [Source:HGNC Symbol;Acc:HGNC:9553]	10808	0.042469367384910583	0.5798909	No
row_33	PSMC1P4	proteasome 26S subunit, ATPase 1 pseudogene 4 [Source:HGNC Symbol;Acc:HGNC:39779]	11113	0.04007916897535324	0.57844186	No
row_34	PSMA6	proteasome 20S subunit alpha 6 [Source:HGNC Symbol;Acc:HGNC:9535]	13682	0.021234167739748955	0.5163946	No
row_35	PSMB11	proteasome subunit beta 11 [Source:HGNC Symbol;Acc:HGNC:31963]	14428	0.016544487327337265	0.50002396	No
row_36	PSMD2	proteasome 26S subunit, non-ATPase 2 [Source:HGNC Symbol;Acc:HGNC:9559]	15749	0.008475982584059238	0.46774775	No
row_37	PSMD11	proteasome 26S subunit, non-ATPase 11 [Source:HGNC Symbol;Acc:HGNC:9556]	16838	0.0021472459193319082	0.44038478	No
row_38	PSMD7	proteasome 26S subunit, non-ATPase 7 [Source:HGNC Symbol;Acc:HGNC:9565]	18206	-0.006057064514607191	0.40653226	No
row_39	PSMB9	proteasome 20S subunit beta 9 [Source:HGNC Symbol;Acc:HGNC:9546]	25243	-0.050321198999881744	0.23529711	No
row_40	PSME3	proteasome activator subunit 3 [Source:HGNC Symbol;Acc:HGNC:9570]	25891	-0.05511121451854706	0.22747481	No
row_41	PSMC1	proteasome 26S subunit, ATPase 1 [Source:HGNC Symbol;Acc:HGNC:9547]	29874	-0.08835349231958389	0.13996248	No
row_42	PSMD1	proteasome 26S subunit, non-ATPase 1 [Source:HGNC Symbol;Acc:HGNC:9554]	33963	-0.14467455446720123	0.058591366	No
row_43	PSME4	proteasome activator subunit 4 [Source:HGNC Symbol;Acc:HGNC:20635]	34408	-0.15328636765480042	0.0713465	No
row_44	PSMA8	proteasome 20S subunit alpha 8 [Source:HGNC Symbol;Acc:HGNC:22985]	34681	-0.1590641438961029	0.089387536	No
row_45	IFNG	interferon gamma [Source:HGNC Symbol;Acc:HGNC:5438]	35652	-0.18330153822898865	0.093462005	No
