# Supplementary material for: Simultaneous Presentation of Multiple Myeloma and Lung Cancer: Case Report and Gene Bioinformatics Analysis
Source: Front Oncol. 2022 Jun 13;12:859735. doi: 10.3389/fonc.2022.859735 (PMC9235397; doi:10.3389/fonc.2022.859735)
Supplement: Supplementary file 1 [file DataSheet_1.zip › The bioinformatic analysis of MM and lung cancer supplementary materials/Enrichment analysis/MECR/GSEA_4.1.0/LUAD TCGA/KEGG.Gsea.1639041756227/KEGG_PURINE_METABOLISM.tsv]

NAME	SYMBOL	TITLE	RANK IN GENE LIST	RANK METRIC SCORE	RUNNING ES	CORE ENRICHMENT
row_0	NME3	NME/NM23 nucleoside diphosphate kinase 3 [Source:HGNC Symbol;Acc:HGNC:7851]	35	0.44431325793266296	0.018389225	Yes
row_1	AK2	adenylate kinase 2 [Source:HGNC Symbol;Acc:HGNC:362]	99	0.40331801772117615	0.03428436	Yes
row_2	POLR2L	RNA polymerase II, I and III subunit L [Source:HGNC Symbol;Acc:HGNC:9199]	117	0.39602571725845337	0.05103753	Yes
row_3	APRT	adenine phosphoribosyltransferase [Source:HGNC Symbol;Acc:HGNC:626]	160	0.38292863965034485	0.066583976	Yes
row_4	GUK1	guanylate kinase 1 [Source:HGNC Symbol;Acc:HGNC:4693]	167	0.38161396980285645	0.08299255	Yes
row_5	NME4	NME/NM23 nucleoside diphosphate kinase 4 [Source:HGNC Symbol;Acc:HGNC:7852]	216	0.369643896818161	0.09780925	Yes
row_6	POLD2	DNA polymerase delta 2, accessory subunit [Source:HGNC Symbol;Acc:HGNC:9176]	355	0.33999478816986084	0.10904123	Yes
row_7	NT5C	5', 3'-nucleotidase, cytosolic [Source:HGNC Symbol;Acc:HGNC:17144]	408	0.3320642411708832	0.12212486	Yes
row_8	POLR1H	RNA polymerase I subunit H [Source:HGNC Symbol;Acc:HGNC:13182]	575	0.31016501784324646	0.13134733	Yes
row_9	FHIT	fragile histidine triad diadenosine triphosphatase [Source:HGNC Symbol;Acc:HGNC:3701]	606	0.30687645077705383	0.14389956	Yes
row_10	POLR2E	RNA polymerase II, I and III subunit E [Source:HGNC Symbol;Acc:HGNC:9192]	607	0.30678418278694153	0.15721376	Yes
row_11	ITPA	inosine triphosphatase [Source:HGNC Symbol;Acc:HGNC:6176]	640	0.304099977016449	0.16959444	Yes
row_12	POLR2J	RNA polymerase II subunit J [Source:HGNC Symbol;Acc:HGNC:9197]	736	0.293516606092453	0.1799072	Yes
row_13	POLR1C	RNA polymerase I and III subunit C [Source:HGNC Symbol;Acc:HGNC:20194]	749	0.2927949130535126	0.1923079	Yes
row_14	POLR3H	RNA polymerase III subunit H [Source:HGNC Symbol;Acc:HGNC:30349]	797	0.2882823050022125	0.20361911	Yes
row_15	POLR2I	RNA polymerase II subunit I [Source:HGNC Symbol;Acc:HGNC:9196]	813	0.28659534454345703	0.21567413	Yes
row_16	NT5M	5',3'-nucleotidase, mitochondrial [Source:HGNC Symbol;Acc:HGNC:15769]	821	0.28581589460372925	0.22789961	Yes
row_17	POLR2G	RNA polymerase II subunit G [Source:HGNC Symbol;Acc:HGNC:9194]	999	0.26967698335647583	0.23508406	Yes
row_18	ADK	adenosine kinase [Source:HGNC Symbol;Acc:HGNC:257]	1002	0.26956334710121155	0.24673185	Yes
row_19	POLR2H	RNA polymerase II, I and III subunit H [Source:HGNC Symbol;Acc:HGNC:9195]	1077	0.26388680934906006	0.2562949	Yes
row_20	POLE4	DNA polymerase epsilon 4, accessory subunit [Source:HGNC Symbol;Acc:HGNC:18755]	1121	0.2618308365345001	0.26656026	Yes
row_21	AK1	adenylate kinase 1 [Source:HGNC Symbol;Acc:HGNC:361]	1225	0.2529793679714203	0.2749095	Yes
row_22	NME2	NME/NM23 nucleoside diphosphate kinase 2 [Source:HGNC Symbol;Acc:HGNC:7850]	1309	0.2468409538269043	0.28350297	Yes
row_23	POLR3C	RNA polymerase III subunit C [Source:HGNC Symbol;Acc:HGNC:30076]	1448	0.2381645143032074	0.2903156	Yes
row_24	GMPR	guanosine monophosphate reductase [Source:HGNC Symbol;Acc:HGNC:4376]	1470	0.23672375082969666	0.30005303	Yes
row_25	GUCY2D	guanylate cyclase 2D, retinal [Source:HGNC Symbol;Acc:HGNC:4689]	1487	0.2351711541414261	0.30985078	Yes
row_26	DGUOK	deoxyguanosine kinase [Source:HGNC Symbol;Acc:HGNC:2858]	1561	0.23114269971847534	0.3180183	Yes
row_27	NME1	NME/NM23 nucleoside diphosphate kinase 1 [Source:HGNC Symbol;Acc:HGNC:7849]	1565	0.2308967560529709	0.32796243	Yes
row_28	IMPDH2	inosine monophosphate dehydrogenase 2 [Source:HGNC Symbol;Acc:HGNC:6053]	1693	0.2235565334558487	0.33442193	Yes
row_29	NUDT5	nudix hydrolase 5 [Source:HGNC Symbol;Acc:HGNC:8052]	1712	0.22247612476348877	0.34361765	Yes
row_30	GMPR2	guanosine monophosphate reductase 2 [Source:HGNC Symbol;Acc:HGNC:4377]	1800	0.2174326479434967	0.3508327	Yes
row_31	POLR3GL	RNA polymerase III subunit GL [Source:HGNC Symbol;Acc:HGNC:28466]	2080	0.20200081169605255	0.3524757	Yes
row_32	POLR3K	RNA polymerase III subunit K [Source:HGNC Symbol;Acc:HGNC:14121]	2176	0.19770477712154388	0.3586303	Yes
row_33	NME1-NME2	NME1-NME2 readthrough [Source:HGNC Symbol;Acc:HGNC:33531]	2299	0.19291839003562927	0.3638878	Yes
row_34	NME6	NME/NM23 nucleoside diphosphate kinase 6 [Source:HGNC Symbol;Acc:HGNC:20567]	2407	0.18842829763889313	0.36933342	Yes
row_35	IMPDH1	inosine monophosphate dehydrogenase 1 [Source:HGNC Symbol;Acc:HGNC:6052]	2479	0.1851024031639099	0.37555388	Yes
row_36	ADSS1	adenylosuccinate synthase 1 [Source:HGNC Symbol;Acc:HGNC:20093]	2619	0.17942702770233154	0.3797918	Yes
row_37	POLR1D	RNA polymerase I and III subunit D [Source:HGNC Symbol;Acc:HGNC:20422]	2640	0.17853446304798126	0.3870294	Yes
row_38	PDE6D	phosphodiesterase 6D [Source:HGNC Symbol;Acc:HGNC:8788]	2881	0.16867560148239136	0.3882219	Yes
row_39	PDE9A	phosphodiesterase 9A [Source:HGNC Symbol;Acc:HGNC:8795]	2976	0.16518865525722504	0.39299086	Yes
row_40	ATIC	5-aminoimidazole-4-carboxamide ribonucleotide formyltransferase/IMP cyclohydrolase [Source:HGNC Symbol;Acc:HGNC:794]	3002	0.16392509639263153	0.39946678	Yes
row_41	PRUNE1	prune exopolyphosphatase 1 [Source:HGNC Symbol;Acc:HGNC:13420]	3218	0.15673407912254333	0.40077934	Yes
row_42	POLD4	DNA polymerase delta 4, accessory subunit [Source:HGNC Symbol;Acc:HGNC:14106]	3360	0.152557373046875	0.40380004	Yes
row_43	ADSL	adenylosuccinate lyase [Source:HGNC Symbol;Acc:HGNC:291]	3391	0.1516447812318802	0.40961534	Yes
row_44	PKM	pyruvate kinase M1/2 [Source:HGNC Symbol;Acc:HGNC:9021]	4157	0.12964558601379395	0.39570913	No
row_45	POLR2K	RNA polymerase II, I and III subunit K [Source:HGNC Symbol;Acc:HGNC:9198]	4390	0.12410123646259308	0.39517137	No
row_46	PDE4C	phosphodiesterase 4C [Source:HGNC Symbol;Acc:HGNC:8782]	4578	0.11982064694166183	0.39559683	No
row_47	POLR2C	RNA polymerase II subunit C [Source:HGNC Symbol;Acc:HGNC:9189]	5263	0.10628634691238403	0.382745	No
row_48	NME7	NME/NM23 family member 7 [Source:HGNC Symbol;Acc:HGNC:20461]	5422	0.10339970886707306	0.38319826	No
row_49	PAICS	phosphoribosylaminoimidazole carboxylase and phosphoribosylaminoimidazolesuccinocarboxamide synthase [Source:HGNC Symbol;Acc:HGNC:8587]	5546	0.1011749729514122	0.38444862	No
row_50	POLR2F	RNA polymerase II, I and III subunit F [Source:HGNC Symbol;Acc:HGNC:9193]	5558	0.10098198801279068	0.3885503	No
row_51	PDE6B	phosphodiesterase 6B [Source:HGNC Symbol;Acc:HGNC:8786]	5679	0.09910324960947037	0.38978735	No
row_52	POLR1E	RNA polymerase I subunit E [Source:HGNC Symbol;Acc:HGNC:17631]	6313	0.0885247066617012	0.3774669	No
row_53	POLD1	DNA polymerase delta 1, catalytic subunit [Source:HGNC Symbol;Acc:HGNC:9175]	6464	0.08650214225053787	0.37739107	No
row_54	ENTPD3	ectonucleoside triphosphate diphosphohydrolase 3 [Source:HGNC Symbol;Acc:HGNC:3365]	6543	0.08530121296644211	0.37910149	No
row_55	POLR2J3	RNA polymerase II subunit J3 [Source:HGNC Symbol;Acc:HGNC:33853]	6597	0.0847090482711792	0.38142458	No
row_56	ENTPD6	ectonucleoside triphosphate diphosphohydrolase 6 [Source:HGNC Symbol;Acc:HGNC:3368]	6762	0.08273119479417801	0.38082764	No
row_57	POLE3	DNA polymerase epsilon 3, accessory subunit [Source:HGNC Symbol;Acc:HGNC:13546]	6932	0.08016373962163925	0.3799916	No
row_58	GART	phosphoribosylglycinamide formyltransferase, phosphoribosylglycinamide synthetase, phosphoribosylaminoimidazole synthetase [Source:HGNC Symbol;Acc:HGNC:4163]	7316	0.07536254078149796	0.37348315	No
row_59	PRIM2	DNA primase subunit 2 [Source:HGNC Symbol;Acc:HGNC:9370]	7571	0.07203571498394012	0.37012404	No
row_60	ADSS2	adenylosuccinate synthase 2 [Source:HGNC Symbol;Acc:HGNC:292]	8385	0.06343395262956619	0.3521187	No
row_61	ADPRM	ADP-ribose/CDP-alcohol diphosphatase, manganese dependent [Source:HGNC Symbol;Acc:HGNC:30925]	8544	0.0619790181517601	0.35077435	No
row_62	NME5	NME/NM23 family member 5 [Source:HGNC Symbol;Acc:HGNC:7853]	8714	0.06025312468409538	0.3490742	No
row_63	NT5C1A	5'-nucleotidase, cytosolic IA [Source:HGNC Symbol;Acc:HGNC:17819]	8730	0.060102224349975586	0.3512996	No
row_64	ENTPD8	ectonucleoside triphosphate diphosphohydrolase 8 [Source:HGNC Symbol;Acc:HGNC:24860]	9095	0.056587111204862595	0.34446144	No
row_65	PDE4A	phosphodiesterase 4A [Source:HGNC Symbol;Acc:HGNC:8780]	9857	0.049890223890542984	0.32719603	No
row_66	NT5E	5'-nucleotidase ecto [Source:HGNC Symbol;Acc:HGNC:8021]	10027	0.04853521287441254	0.32498732	No
row_67	PRPS1L1	phosphoribosyl pyrophosphate synthetase 1 like 1 [Source:HGNC Symbol;Acc:HGNC:9463]	10228	0.047005340456962585	0.32192072	No
row_68	POLR2J2	RNA polymerase II subunit J2 [Source:HGNC Symbol;Acc:HGNC:23208]	10680	0.043568529188632965	0.31229618	No
row_69	NUDT9	nudix hydrolase 9 [Source:HGNC Symbol;Acc:HGNC:8056]	10776	0.04285817593336105	0.31173056	No
row_70	HPRT1	hypoxanthine phosphoribosyltransferase 1 [Source:HGNC Symbol;Acc:HGNC:5157]	12865	0.026705613359808922	0.25957668	No
row_71	AMPD2	adenosine monophosphate deaminase 2 [Source:HGNC Symbol;Acc:HGNC:469]	13669	0.021339772269129753	0.2399998	No
row_72	POLR2D	RNA polymerase II subunit D [Source:HGNC Symbol;Acc:HGNC:9191]	14063	0.01902547851204872	0.23079102	No
row_73	NUDT2	nudix hydrolase 2 [Source:HGNC Symbol;Acc:HGNC:8049]	14585	0.015618998557329178	0.21816619	No
row_74	PKLR	pyruvate kinase L/R [Source:HGNC Symbol;Acc:HGNC:9020]	14801	0.014331812039017677	0.21329857	No
row_75	ADCY2	adenylate cyclase 2 [Source:HGNC Symbol;Acc:HGNC:233]	14873	0.01387862954288721	0.21208806	No
row_76	ENPP3	ectonucleotide pyrophosphatase/phosphodiesterase 3 [Source:HGNC Symbol;Acc:HGNC:3358]	16011	0.006906156428158283	0.18335676	No
row_77	ADCY10	adenylate cyclase 10 [Source:HGNC Symbol;Acc:HGNC:21285]	17366	-0.001064508454874158	0.14883128	No
row_78	ENTPD2	ectonucleoside triphosphate diphosphohydrolase 2 [Source:HGNC Symbol;Acc:HGNC:3364]	17634	-0.002717851661145687	0.14213191	No
row_79	NPR1	natriuretic peptide receptor 1 [Source:HGNC Symbol;Acc:HGNC:7943]	18279	-0.006464345380663872	0.12596922	No
row_80	PDE1A	phosphodiesterase 1A [Source:HGNC Symbol;Acc:HGNC:8774]	18799	-0.009716091677546501	0.11313926	No
row_81	XDH	xanthine dehydrogenase [Source:HGNC Symbol;Acc:HGNC:12805]	19063	-0.01119364332407713	0.10690987	No
row_82	RRM2B	ribonucleotide reductase regulatory TP53 inducible subunit M2B [Source:HGNC Symbol;Acc:HGNC:17296]	19336	-0.01274776179343462	0.10051814	No
row_83	PFAS	phosphoribosylformylglycinamidine synthase [Source:HGNC Symbol;Acc:HGNC:8863]	21253	-0.02432364411652088	0.052652534	No
row_84	POLA2	DNA polymerase alpha 2, accessory subunit [Source:HGNC Symbol;Acc:HGNC:30073]	21468	-0.02572065033018589	0.04830473	No
row_85	PDE6C	phosphodiesterase 6C [Source:HGNC Symbol;Acc:HGNC:8787]	21656	-0.026836933568120003	0.044694763	No
row_86	PPAT	phosphoribosyl pyrophosphate amidotransferase [Source:HGNC Symbol;Acc:HGNC:9238]	21985	-0.028829487040638924	0.037571117	No
row_87	POLR3G	RNA polymerase III subunit G [Source:HGNC Symbol;Acc:HGNC:30075]	21988	-0.02884247712790966	0.038771793	No
row_88	PNPT1	polyribonucleotide nucleotidyltransferase 1 [Source:HGNC Symbol;Acc:HGNC:23166]	22014	-0.028941305354237556	0.039389502	No
row_89	PRPS1	phosphoribosyl pyrophosphate synthetase 1 [Source:HGNC Symbol;Acc:HGNC:9462]	22068	-0.02923789992928505	0.039305158	No
row_90	ADCY9	adenylate cyclase 9 [Source:HGNC Symbol;Acc:HGNC:240]	22247	-0.030296100303530693	0.03607511	No
row_91	PRPS2	phosphoribosyl pyrophosphate synthetase 2 [Source:HGNC Symbol;Acc:HGNC:9465]	22942	-0.034847814589738846	0.019867579	No
row_92	URAD	ureidoimidazoline (2-oxo-4-hydroxy-4-carboxy-5-) decarboxylase [Source:HGNC Symbol;Acc:HGNC:17785]	23923	-0.041295018047094345	-0.0033625877	No
row_93	NT5C3A	5'-nucleotidase, cytosolic IIIA [Source:HGNC Symbol;Acc:HGNC:17820]	23996	-0.041840359568595886	-0.0033851222	No
row_94	ADCY1	adenylate cyclase 1 [Source:HGNC Symbol;Acc:HGNC:232]	24582	-0.04572054743766785	-0.016337689	No
row_95	PDE8B	phosphodiesterase 8B [Source:HGNC Symbol;Acc:HGNC:8794]	25581	-0.05272633582353592	-0.03953134	No
row_96	AK7	adenylate kinase 7 [Source:HGNC Symbol;Acc:HGNC:20091]	25699	-0.05359766259789467	-0.0401926	No
row_97	AK5	adenylate kinase 5 [Source:HGNC Symbol;Acc:HGNC:365]	25899	-0.055154360830783844	-0.042880006	No
row_98	PDE6H	phosphodiesterase 6H [Source:HGNC Symbol;Acc:HGNC:8790]	26353	-0.05827377364039421	-0.051917415	No
row_99	POLE2	DNA polymerase epsilon 2, accessory subunit [Source:HGNC Symbol;Acc:HGNC:9178]	27164	-0.06450341641902924	-0.06979974	No
row_100	GUCY1B1	guanylate cyclase 1 soluble subunit beta 1 [Source:HGNC Symbol;Acc:HGNC:4687]	27386	-0.06617581844329834	-0.072570555	No
row_101	PDE7B	phosphodiesterase 7B [Source:HGNC Symbol;Acc:HGNC:8792]	27399	-0.06634017080068588	-0.06999783	No
row_102	PNP	purine nucleoside phosphorylase [Source:HGNC Symbol;Acc:HGNC:7892]	27422	-0.06650859117507935	-0.06767314	No
row_103	POLR1B	RNA polymerase I subunit B [Source:HGNC Symbol;Acc:HGNC:20454]	27448	-0.06674463301897049	-0.065414794	No
row_104	POLR3F	RNA polymerase III subunit F [Source:HGNC Symbol;Acc:HGNC:15763]	27481	-0.06697200983762741	-0.06332531	No
row_105	ADCY8	adenylate cyclase 8 [Source:HGNC Symbol;Acc:HGNC:239]	27849	-0.06989569962024689	-0.0696625	No
row_106	CANT1	calcium activated nucleotidase 1 [Source:HGNC Symbol;Acc:HGNC:19721]	27949	-0.07062383741140366	-0.06912524	No
row_107	GUCY2F	guanylate cyclase 2F, retinal [Source:HGNC Symbol;Acc:HGNC:4691]	27983	-0.07093481719493866	-0.06688931	No
row_108	PAPSS1	3'-phosphoadenosine 5'-phosphosulfate synthase 1 [Source:HGNC Symbol;Acc:HGNC:8603]	28290	-0.07363768666982651	-0.07150658	No
row_109	PDE7A	phosphodiesterase 7A [Source:HGNC Symbol;Acc:HGNC:8791]	28819	-0.07817169278860092	-0.08159541	No
row_110	PDE4D	phosphodiesterase 4D [Source:HGNC Symbol;Acc:HGNC:8783]	29039	-0.08020331710577011	-0.08370637	No
row_111	ADCY6	adenylate cyclase 6 [Source:HGNC Symbol;Acc:HGNC:237]	29658	-0.08610022068023682	-0.09574908	No
row_112	PDE8A	phosphodiesterase 8A [Source:HGNC Symbol;Acc:HGNC:8793]	30204	-0.09184078127145767	-0.105678745	No
row_113	GUCY1A1	guanylate cyclase 1 soluble subunit alpha 1 [Source:HGNC Symbol;Acc:HGNC:4685]	30364	-0.09354881197214127	-0.105678536	No
row_114	ADCY4	adenylate cyclase 4 [Source:HGNC Symbol;Acc:HGNC:235]	30750	-0.09762459993362427	-0.1112719	No
row_115	PDE6G	phosphodiesterase 6G [Source:HGNC Symbol;Acc:HGNC:8789]	31516	-0.10657335817813873	-0.12617944	No
row_116	PDE1B	phosphodiesterase 1B [Source:HGNC Symbol;Acc:HGNC:8775]	31673	-0.10875420272350311	-0.12544274	No
row_117	ENTPD5	ectonucleoside triphosphate diphosphohydrolase 5 (inactive) [Source:HGNC Symbol;Acc:HGNC:3367]	31824	-0.11067890375852585	-0.1244693	No
row_118	NT5C1B	5'-nucleotidase, cytosolic IB [Source:HGNC Symbol;Acc:HGNC:17818]	31838	-0.11089005321264267	-0.11998868	No
row_119	ALLC	allantoicase [Source:HGNC Symbol;Acc:HGNC:17377]	32141	-0.1148335337638855	-0.12271596	No
row_120	POLR1A	RNA polymerase I subunit A [Source:HGNC Symbol;Acc:HGNC:17264]	32355	-0.11774303019046783	-0.12304452	No
row_121	GDA	guanine deaminase [Source:HGNC Symbol;Acc:HGNC:4212]	32379	-0.11812054365873337	-0.11850543	No
row_122	GUCY2C	guanylate cyclase 2C [Source:HGNC Symbol;Acc:HGNC:4688]	32909	-0.12641534209251404	-0.12652606	No
row_123	POLR2B	RNA polymerase II subunit B [Source:HGNC Symbol;Acc:HGNC:9188]	32968	-0.12747086584568024	-0.12247483	No
row_124	PDE1C	phosphodiesterase 1C [Source:HGNC Symbol;Acc:HGNC:8776]	33206	-0.13107801973819733	-0.122837454	No
row_125	PRIM1	DNA primase subunit 1 [Source:HGNC Symbol;Acc:HGNC:9369]	33352	-0.13379475474357605	-0.12073314	No
row_126	RRM2	ribonucleotide reductase regulatory subunit M2 [Source:HGNC Symbol;Acc:HGNC:10452]	33676	-0.13911637663841248	-0.122942746	No
row_127	PDE2A	phosphodiesterase 2A [Source:HGNC Symbol;Acc:HGNC:8777]	33701	-0.13966859877109528	-0.117494024	No
row_128	POLD3	DNA polymerase delta 3, accessory subunit [Source:HGNC Symbol;Acc:HGNC:20932]	33712	-0.139924556016922	-0.11167673	No
row_129	GMPS	guanine monophosphate synthase [Source:HGNC Symbol;Acc:HGNC:4378]	33774	-0.14114736020565033	-0.10710855	No
row_130	PAPSS2	3'-phosphoadenosine 5'-phosphosulfate synthase 2 [Source:HGNC Symbol;Acc:HGNC:8604]	33817	-0.1419292688369751	-0.1020213	No
row_131	PDE11A	phosphodiesterase 11A [Source:HGNC Symbol;Acc:HGNC:8773]	33863	-0.14259468019008636	-0.09698178	No
row_132	NT5C2	5'-nucleotidase, cytosolic II [Source:HGNC Symbol;Acc:HGNC:8022]	33868	-0.14273172616958618	-0.090889454	No
row_133	PDE6A	phosphodiesterase 6A [Source:HGNC Symbol;Acc:HGNC:8785]	33931	-0.14413774013519287	-0.08621702	No
row_134	RRM1	ribonucleotide reductase catalytic subunit M1 [Source:HGNC Symbol;Acc:HGNC:10451]	33985	-0.1451079249382019	-0.0812727	No
row_135	PDE3A	phosphodiesterase 3A [Source:HGNC Symbol;Acc:HGNC:8778]	34023	-0.1457585245370865	-0.0758916	No
row_136	POLR3B	RNA polymerase III subunit B [Source:HGNC Symbol;Acc:HGNC:30348]	34273	-0.1504104882478714	-0.07572161	No
row_137	ADA	adenosine deaminase [Source:HGNC Symbol;Acc:HGNC:186]	34279	-0.15058255195617676	-0.0693141	No
row_138	POLR2A	RNA polymerase II subunit A [Source:HGNC Symbol;Acc:HGNC:9187]	34410	-0.1532936543226242	-0.06598055	No
row_139	POLR3D	RNA polymerase III subunit D [Source:HGNC Symbol;Acc:HGNC:1080]	34776	-0.16153763234615326	-0.06828948	No
row_140	ENPP1	ectonucleotide pyrophosphatase/phosphodiesterase 1 [Source:HGNC Symbol;Acc:HGNC:3356]	35202	-0.17124108970165253	-0.07170927	No
row_141	POLR3A	RNA polymerase III subunit A [Source:HGNC Symbol;Acc:HGNC:30074]	35364	-0.17577777802944183	-0.06819145	No
row_142	POLE	DNA polymerase epsilon, catalytic subunit [Source:HGNC Symbol;Acc:HGNC:9177]	35511	-0.1793270707130432	-0.0641366	No
row_143	ADCY5	adenylate cyclase 5 [Source:HGNC Symbol;Acc:HGNC:236]	35664	-0.18362198770046234	-0.060048554	No
row_144	DCK	deoxycytidine kinase [Source:HGNC Symbol;Acc:HGNC:2704]	35927	-0.19136905670166016	-0.058432918	No
row_145	NPR2	natriuretic peptide receptor 2 [Source:HGNC Symbol;Acc:HGNC:7944]	35942	-0.19198685884475708	-0.050458286	No
row_146	AK4	adenylate kinase 4 [Source:HGNC Symbol;Acc:HGNC:363]	35985	-0.19340135157108307	-0.043137193	No
row_147	ADCY7	adenylate cyclase 7 [Source:HGNC Symbol;Acc:HGNC:238]	36103	-0.19708706438541412	-0.037571117	No
row_148	ENTPD1	ectonucleoside triphosphate diphosphohydrolase 1 [Source:HGNC Symbol;Acc:HGNC:3363]	36135	-0.19811801612377167	-0.029764459	No
row_149	ADCY3	adenylate cyclase 3 [Source:HGNC Symbol;Acc:HGNC:234]	36213	-0.20091545581817627	-0.023010911	No
row_150	AMPD1	adenosine monophosphate deaminase 1 [Source:HGNC Symbol;Acc:HGNC:468]	36476	-0.2100549340248108	-0.020584324	No
row_151	GUCY1A2	guanylate cyclase 1 soluble subunit alpha 2 [Source:HGNC Symbol;Acc:HGNC:4684]	36747	-0.22179271280765533	-0.01785259	No
row_152	PDE10A	phosphodiesterase 10A [Source:HGNC Symbol;Acc:HGNC:8772]	37017	-0.23695243895053864	-0.0144374	No
row_153	POLA1	DNA polymerase alpha 1, catalytic subunit [Source:HGNC Symbol;Acc:HGNC:9173]	37136	-0.24378271400928497	-0.006870298	No
row_154	PDE4B	phosphodiesterase 4B [Source:HGNC Symbol;Acc:HGNC:8781]	37438	-0.2619321346282959	-0.0031880632	No
row_155	AMPD3	adenosine monophosphate deaminase 3 [Source:HGNC Symbol;Acc:HGNC:470]	37572	-0.27151429653167725	0.005199575	No
row_156	PDE5A	phosphodiesterase 5A [Source:HGNC Symbol;Acc:HGNC:8784]	37690	-0.28254586458206177	0.014474503	No
row_157	PDE3B	phosphodiesterase 3B [Source:HGNC Symbol;Acc:HGNC:8779]	37970	-0.3119983971118927	0.020891303	No
row_158	ENTPD4	ectonucleoside triphosphate diphosphohydrolase 4 [Source:HGNC Symbol;Acc:HGNC:14573]	37980	-0.3140464425086975	0.0342909	No
