# Supplementary material for: Simultaneous Presentation of Multiple Myeloma and Lung Cancer: Case Report and Gene Bioinformatics Analysis
Source: Front Oncol. 2022 Jun 13;12:859735. doi: 10.3389/fonc.2022.859735 (PMC9235397; doi:10.3389/fonc.2022.859735)
Supplement: Supplementary file 1 [file DataSheet_1.zip › The bioinformatic analysis of MM and lung cancer supplementary materials/Enrichment analysis/MECR/GSEA_4.1.0/LUAD TCGA/KEGG.Gsea.1639041756227/KEGG_PYRIMIDINE_METABOLISM.tsv]

NAME	SYMBOL	TITLE	RANK IN GENE LIST	RANK METRIC SCORE	RUNNING ES	CORE ENRICHMENT
row_0	NME3	NME/NM23 nucleoside diphosphate kinase 3 [Source:HGNC Symbol;Acc:HGNC:7851]	35	0.44431325793266296	0.029434578	Yes
row_1	POLR2L	RNA polymerase II, I and III subunit L [Source:HGNC Symbol;Acc:HGNC:9199]	117	0.39602571725845337	0.05440057	Yes
row_2	NME4	NME/NM23 nucleoside diphosphate kinase 4 [Source:HGNC Symbol;Acc:HGNC:7852]	216	0.369643896818161	0.07713247	Yes
row_3	POLD2	DNA polymerase delta 2, accessory subunit [Source:HGNC Symbol;Acc:HGNC:9176]	355	0.33999478816986084	0.09682093	Yes
row_4	NT5C	5', 3'-nucleotidase, cytosolic [Source:HGNC Symbol;Acc:HGNC:17144]	408	0.3320642411708832	0.1181605	Yes
row_5	POLR1H	RNA polymerase I subunit H [Source:HGNC Symbol;Acc:HGNC:13182]	575	0.31016501784324646	0.1350991	Yes
row_6	POLR2E	RNA polymerase II, I and III subunit E [Source:HGNC Symbol;Acc:HGNC:9192]	607	0.30678418278694153	0.15524852	Yes
row_7	TXNRD2	thioredoxin reductase 2 [Source:HGNC Symbol;Acc:HGNC:18155]	630	0.30465543270111084	0.1754821	Yes
row_8	ITPA	inosine triphosphatase [Source:HGNC Symbol;Acc:HGNC:6176]	640	0.304099977016449	0.19600916	Yes
row_9	POLR2J	RNA polymerase II subunit J [Source:HGNC Symbol;Acc:HGNC:9197]	736	0.293516606092453	0.21362144	Yes
row_10	POLR1C	RNA polymerase I and III subunit C [Source:HGNC Symbol;Acc:HGNC:20194]	749	0.2927949130535126	0.2333004	Yes
row_11	POLR3H	RNA polymerase III subunit H [Source:HGNC Symbol;Acc:HGNC:30349]	797	0.2882823050022125	0.25177908	Yes
row_12	POLR2I	RNA polymerase II subunit I [Source:HGNC Symbol;Acc:HGNC:9196]	813	0.28659534454345703	0.2709584	Yes
row_13	NT5M	5',3'-nucleotidase, mitochondrial [Source:HGNC Symbol;Acc:HGNC:15769]	821	0.28581589460372925	0.29028848	Yes
row_14	UCK1	uridine-cytidine kinase 1 [Source:HGNC Symbol;Acc:HGNC:14859]	930	0.27616795897483826	0.3063852	Yes
row_15	POLR2G	RNA polymerase II subunit G [Source:HGNC Symbol;Acc:HGNC:9194]	999	0.26967698335647583	0.3230586	Yes
row_16	DHODH	dihydroorotate dehydrogenase (quinone) [Source:HGNC Symbol;Acc:HGNC:2867]	1050	0.26616740226745605	0.33995134	Yes
row_17	POLR2H	RNA polymerase II, I and III subunit H [Source:HGNC Symbol;Acc:HGNC:9195]	1077	0.26388680934906006	0.35730025	Yes
row_18	POLE4	DNA polymerase epsilon 4, accessory subunit [Source:HGNC Symbol;Acc:HGNC:18755]	1121	0.2618308365345001	0.37407544	Yes
row_19	NME2	NME/NM23 nucleoside diphosphate kinase 2 [Source:HGNC Symbol;Acc:HGNC:7850]	1309	0.2468409538269043	0.38615644	Yes
row_20	POLR3C	RNA polymerase III subunit C [Source:HGNC Symbol;Acc:HGNC:30076]	1448	0.2381645143032074	0.39889443	Yes
row_21	NME1	NME/NM23 nucleoside diphosphate kinase 1 [Source:HGNC Symbol;Acc:HGNC:7849]	1565	0.2308967560529709	0.41169718	Yes
row_22	POLR3GL	RNA polymerase III subunit GL [Source:HGNC Symbol;Acc:HGNC:28466]	2080	0.20200081169605255	0.41238132	Yes
row_23	POLR3K	RNA polymerase III subunit K [Source:HGNC Symbol;Acc:HGNC:14121]	2176	0.19770477712154388	0.4234539	Yes
row_24	NME1-NME2	NME1-NME2 readthrough [Source:HGNC Symbol;Acc:HGNC:33531]	2299	0.19291839003562927	0.43351147	Yes
row_25	DTYMK	deoxythymidylate kinase [Source:HGNC Symbol;Acc:HGNC:3061]	2337	0.19132310152053833	0.44562706	Yes
row_26	NME6	NME/NM23 nucleoside diphosphate kinase 6 [Source:HGNC Symbol;Acc:HGNC:20567]	2407	0.18842829763889313	0.45672932	Yes
row_27	POLR1D	RNA polymerase I and III subunit D [Source:HGNC Symbol;Acc:HGNC:20422]	2640	0.17853446304798126	0.46300083	Yes
row_28	POLD4	DNA polymerase delta 4, accessory subunit [Source:HGNC Symbol;Acc:HGNC:14106]	3360	0.152557373046875	0.45508406	Yes
row_29	UCKL1	uridine-cytidine kinase 1 like 1 [Source:HGNC Symbol;Acc:HGNC:15938]	3594	0.1455480456352234	0.45907855	Yes
row_30	UPP2	uridine phosphorylase 2 [Source:HGNC Symbol;Acc:HGNC:23061]	4139	0.1300450712442398	0.4540865	Yes
row_31	DUT	deoxyuridine triphosphatase [Source:HGNC Symbol;Acc:HGNC:3078]	4149	0.12974338233470917	0.46271276	Yes
row_32	DCTD	dCMP deaminase [Source:HGNC Symbol;Acc:HGNC:2710]	4319	0.12613032758235931	0.4670135	Yes
row_33	POLR2K	RNA polymerase II, I and III subunit K [Source:HGNC Symbol;Acc:HGNC:9198]	4390	0.12410123646259308	0.47369957	Yes
row_34	UPP1	uridine phosphorylase 1 [Source:HGNC Symbol;Acc:HGNC:12576]	5140	0.10868494212627411	0.46202344	Yes
row_35	POLR2C	RNA polymerase II subunit C [Source:HGNC Symbol;Acc:HGNC:9189]	5263	0.10628634691238403	0.4661679	Yes
row_36	NME7	NME/NM23 family member 7 [Source:HGNC Symbol;Acc:HGNC:20461]	5422	0.10339970886707306	0.46919754	Yes
row_37	POLR2F	RNA polymerase II, I and III subunit F [Source:HGNC Symbol;Acc:HGNC:9193]	5558	0.10098198801279068	0.47264853	Yes
row_38	TK1	thymidine kinase 1 [Source:HGNC Symbol;Acc:HGNC:11830]	5851	0.09613177925348282	0.47176602	Yes
row_39	CDA	cytidine deaminase [Source:HGNC Symbol;Acc:HGNC:1712]	6151	0.09116905927658081	0.47036633	Yes
row_40	POLR1E	RNA polymerase I subunit E [Source:HGNC Symbol;Acc:HGNC:17631]	6313	0.0885247066617012	0.4723042	Yes
row_41	POLD1	DNA polymerase delta 1, catalytic subunit [Source:HGNC Symbol;Acc:HGNC:9175]	6464	0.08650214225053787	0.47438446	Yes
row_42	CMPK1	cytidine/uridine monophosphate kinase 1 [Source:HGNC Symbol;Acc:HGNC:18170]	6511	0.08584744483232498	0.47907135	Yes
row_43	ENTPD3	ectonucleoside triphosphate diphosphohydrolase 3 [Source:HGNC Symbol;Acc:HGNC:3365]	6543	0.08530121296644211	0.48410332	Yes
row_44	POLR2J3	RNA polymerase II subunit J3 [Source:HGNC Symbol;Acc:HGNC:33853]	6597	0.0847090482711792	0.48853403	Yes
row_45	ENTPD6	ectonucleoside triphosphate diphosphohydrolase 6 [Source:HGNC Symbol;Acc:HGNC:3368]	6762	0.08273119479417801	0.49	Yes
row_46	POLE3	DNA polymerase epsilon 3, accessory subunit [Source:HGNC Symbol;Acc:HGNC:13546]	6932	0.08016373962163925	0.49116325	Yes
row_47	UMPS	uridine monophosphate synthetase [Source:HGNC Symbol;Acc:HGNC:12563]	7321	0.07530527561903	0.48641187	No
row_48	PRIM2	DNA primase subunit 2 [Source:HGNC Symbol;Acc:HGNC:9370]	7571	0.07203571498394012	0.48498085	No
row_49	CTPS1	CTP synthase 1 [Source:HGNC Symbol;Acc:HGNC:2519]	7636	0.07128573209047318	0.48821494	No
row_50	UPRT	uracil phosphoribosyltransferase homolog [Source:HGNC Symbol;Acc:HGNC:28334]	8601	0.061246179044246674	0.4678198	No
row_51	NME5	NME/NM23 family member 5 [Source:HGNC Symbol;Acc:HGNC:7853]	8714	0.06025312468409538	0.46907717	No
row_52	NT5C1A	5'-nucleotidase, cytosolic IA [Source:HGNC Symbol;Acc:HGNC:17819]	8730	0.060102224349975586	0.47279707	No
row_53	ENTPD8	ectonucleoside triphosphate diphosphohydrolase 8 [Source:HGNC Symbol;Acc:HGNC:24860]	9095	0.056587111204862595	0.4673799	No
row_54	NT5E	5'-nucleotidase ecto [Source:HGNC Symbol;Acc:HGNC:8021]	10027	0.04853521287441254	0.44695842	No
row_55	POLR2J2	RNA polymerase II subunit J2 [Source:HGNC Symbol;Acc:HGNC:23208]	10680	0.043568529188632965	0.4333106	No
row_56	POLR2D	RNA polymerase II subunit D [Source:HGNC Symbol;Acc:HGNC:9191]	14063	0.01902547851204872	0.34839088	No
row_57	NUDT2	nudix hydrolase 2 [Source:HGNC Symbol;Acc:HGNC:8049]	14585	0.015618998557329178	0.33617494	No
row_58	TK2	thymidine kinase 2 [Source:HGNC Symbol;Acc:HGNC:11831]	16987	0.0013062299694865942	0.2750547	No
row_59	RRM2B	ribonucleotide reductase regulatory TP53 inducible subunit M2B [Source:HGNC Symbol;Acc:HGNC:17296]	19336	-0.01274776179343462	0.21606655	No
row_60	CMPK2	cytidine/uridine monophosphate kinase 2 [Source:HGNC Symbol;Acc:HGNC:27015]	19643	-0.014495095238089561	0.20925498	No
row_61	TYMP	thymidine phosphorylase [Source:HGNC Symbol;Acc:HGNC:3148]	20378	-0.018916018307209015	0.19183402	No
row_62	POLA2	DNA polymerase alpha 2, accessory subunit [Source:HGNC Symbol;Acc:HGNC:30073]	21468	-0.02572065033018589	0.1658274	No
row_63	POLR3G	RNA polymerase III subunit G [Source:HGNC Symbol;Acc:HGNC:30075]	21988	-0.02884247712790966	0.15456504	No
row_64	PNPT1	polyribonucleotide nucleotidyltransferase 1 [Source:HGNC Symbol;Acc:HGNC:23166]	22014	-0.028941305354237556	0.15590312	No
row_65	NT5C3A	5'-nucleotidase, cytosolic IIIA [Source:HGNC Symbol;Acc:HGNC:17820]	23996	-0.041840359568595886	0.10825673	No
row_66	CAD	carbamoyl-phosphate synthetase 2, aspartate transcarbamylase, and dihydroorotase [Source:HGNC Symbol;Acc:HGNC:1424]	26439	-0.058995187282562256	0.050028853	No
row_67	CTPS2	CTP synthase 2 [Source:HGNC Symbol;Acc:HGNC:2520]	26825	-0.06195780262351036	0.044442896	No
row_68	TYMS	thymidylate synthetase [Source:HGNC Symbol;Acc:HGNC:12441]	26993	-0.06325790286064148	0.04450322	No
row_69	POLE2	DNA polymerase epsilon 2, accessory subunit [Source:HGNC Symbol;Acc:HGNC:9178]	27164	-0.06450341641902924	0.044572074	No
row_70	PNP	purine nucleoside phosphorylase [Source:HGNC Symbol;Acc:HGNC:7892]	27422	-0.06650859117507935	0.042559877	No
row_71	POLR1B	RNA polymerase I subunit B [Source:HGNC Symbol;Acc:HGNC:20454]	27448	-0.06674463301897049	0.046478238	No
row_72	POLR3F	RNA polymerase III subunit F [Source:HGNC Symbol;Acc:HGNC:15763]	27481	-0.06697200983762741	0.050233662	No
row_73	CANT1	calcium activated nucleotidase 1 [Source:HGNC Symbol;Acc:HGNC:19721]	27949	-0.07062383741140366	0.043148763	No
row_74	AK3	adenylate kinase 3 [Source:HGNC Symbol;Acc:HGNC:17376]	29564	-0.08523469418287277	0.007820325	No
row_75	DPYS	dihydropyrimidinase [Source:HGNC Symbol;Acc:HGNC:3013]	29749	-0.08719190955162048	0.009080891	No
row_76	UPB1	beta-ureidopropionase 1 [Source:HGNC Symbol;Acc:HGNC:16297]	29902	-0.0885671004652977	0.011251105	No
row_77	TXNRD1	thioredoxin reductase 1 [Source:HGNC Symbol;Acc:HGNC:12437]	31523	-0.10667615383863449	-0.022766793	No
row_78	ENTPD5	ectonucleoside triphosphate diphosphohydrolase 5 (inactive) [Source:HGNC Symbol;Acc:HGNC:3367]	31824	-0.11067890375852585	-0.022860333	No
row_79	NT5C1B	5'-nucleotidase, cytosolic IB [Source:HGNC Symbol;Acc:HGNC:17818]	31838	-0.11089005321264267	-0.015622885	No
row_80	POLR1A	RNA polymerase I subunit A [Source:HGNC Symbol;Acc:HGNC:17264]	32355	-0.11774303019046783	-0.02074081	No
row_81	DPYD	dihydropyrimidine dehydrogenase [Source:HGNC Symbol;Acc:HGNC:3012]	32915	-0.126535564661026	-0.026354808	No
row_82	POLR2B	RNA polymerase II subunit B [Source:HGNC Symbol;Acc:HGNC:9188]	32968	-0.12747086584568024	-0.018979866	No
row_83	PRIM1	DNA primase subunit 1 [Source:HGNC Symbol;Acc:HGNC:9369]	33352	-0.13379475474357605	-0.019611565	No
row_84	RRM2	ribonucleotide reductase regulatory subunit M2 [Source:HGNC Symbol;Acc:HGNC:10452]	33676	-0.13911637663841248	-0.018350435	No
row_85	POLD3	DNA polymerase delta 3, accessory subunit [Source:HGNC Symbol;Acc:HGNC:20932]	33712	-0.139924556016922	-0.009692074	No
row_86	NT5C2	5'-nucleotidase, cytosolic II [Source:HGNC Symbol;Acc:HGNC:8022]	33868	-0.14273172616958618	-0.0039013023	No
row_87	RRM1	ribonucleotide reductase catalytic subunit M1 [Source:HGNC Symbol;Acc:HGNC:10451]	33985	-0.1451079249382019	0.0030458954	No
row_88	POLR3B	RNA polymerase III subunit B [Source:HGNC Symbol;Acc:HGNC:30348]	34273	-0.1504104882478714	0.0059956694	No
row_89	POLR2A	RNA polymerase II subunit A [Source:HGNC Symbol;Acc:HGNC:9187]	34410	-0.1532936543226242	0.012991724	No
row_90	POLR3D	RNA polymerase III subunit D [Source:HGNC Symbol;Acc:HGNC:1080]	34776	-0.16153763234615326	0.014712509	No
row_91	POLR3A	RNA polymerase III subunit A [Source:HGNC Symbol;Acc:HGNC:30074]	35364	-0.17577777802944183	0.011745753	No
row_92	UCK2	uridine-cytidine kinase 2 [Source:HGNC Symbol;Acc:HGNC:12562]	35445	-0.17770923674106598	0.021835929	No
row_93	POLE	DNA polymerase epsilon, catalytic subunit [Source:HGNC Symbol;Acc:HGNC:9177]	35511	-0.1793270707130432	0.032418933	No
row_94	DCK	deoxycytidine kinase [Source:HGNC Symbol;Acc:HGNC:2704]	35927	-0.19136905670166016	0.034901213	No
row_95	ENTPD1	ectonucleoside triphosphate diphosphohydrolase 1 [Source:HGNC Symbol;Acc:HGNC:3363]	36135	-0.19811801612377167	0.043146756	No
row_96	POLA1	DNA polymerase alpha 1, catalytic subunit [Source:HGNC Symbol;Acc:HGNC:9173]	37136	-0.24378271400928497	0.03429298	No
row_97	ENTPD4	ectonucleoside triphosphate diphosphohydrolase 4 [Source:HGNC Symbol;Acc:HGNC:14573]	37980	-0.3140464425086975	0.034237545	No
