# Supplementary material for: Simultaneous Presentation of Multiple Myeloma and Lung Cancer: Case Report and Gene Bioinformatics Analysis
Source: Front Oncol. 2022 Jun 13;12:859735. doi: 10.3389/fonc.2022.859735 (PMC9235397; doi:10.3389/fonc.2022.859735)
Supplement: Supplementary file 1 [file DataSheet_1.zip › The bioinformatic analysis of MM and lung cancer supplementary materials/Enrichment analysis/MECR/GSEA_4.1.0/LUAD TCGA/KEGG.Gsea.1639041756227/KEGG_PYRUVATE_METABOLISM.tsv]

NAME	SYMBOL	TITLE	RANK IN GENE LIST	RANK METRIC SCORE	RUNNING ES	CORE ENRICHMENT
row_0	HAGH	hydroxyacylglutathione hydrolase [Source:HGNC Symbol;Acc:HGNC:4805]	464	0.32424041628837585	0.05887107	Yes
row_1	ACYP2	acylphosphatase 2 [Source:HGNC Symbol;Acc:HGNC:180]	855	0.282723993062973	0.11057553	Yes
row_2	HAGHL	hydroxyacylglutathione hydrolase like [Source:HGNC Symbol;Acc:HGNC:14177]	887	0.28029459714889526	0.17088896	Yes
row_3	MDH2	malate dehydrogenase 2 [Source:HGNC Symbol;Acc:HGNC:6971]	1614	0.2273610532283783	0.20197153	Yes
row_4	PC	pyruvate carboxylase [Source:HGNC Symbol;Acc:HGNC:8636]	1784	0.218118816614151	0.24521813	Yes
row_5	ALDH7A1	aldehyde dehydrogenase 7 family member A1 [Source:HGNC Symbol;Acc:HGNC:877]	2018	0.20509740710258484	0.283997	Yes
row_6	LDHD	lactate dehydrogenase D [Source:HGNC Symbol;Acc:HGNC:19708]	2647	0.17821578681468964	0.30686083	Yes
row_7	GRHPR	glyoxylate and hydroxypyruvate reductase [Source:HGNC Symbol;Acc:HGNC:4570]	2891	0.16828760504722595	0.3373608	Yes
row_8	GLO1	glyoxalase I [Source:HGNC Symbol;Acc:HGNC:4323]	3008	0.1636643260717392	0.3700858	Yes
row_9	PDHB	pyruvate dehydrogenase E1 subunit beta [Source:HGNC Symbol;Acc:HGNC:8808]	3452	0.14980684220790863	0.39146596	Yes
row_10	MDH1	malate dehydrogenase 1 [Source:HGNC Symbol;Acc:HGNC:6970]	3847	0.1382026970386505	0.41156378	Yes
row_11	PKM	pyruvate kinase M1/2 [Source:HGNC Symbol;Acc:HGNC:9021]	4157	0.12964558601379395	0.43195996	Yes
row_12	ME3	malic enzyme 3 [Source:HGNC Symbol;Acc:HGNC:6985]	4539	0.12067553400993347	0.44856793	Yes
row_13	PCK2	phosphoenolpyruvate carboxykinase 2, mitochondrial [Source:HGNC Symbol;Acc:HGNC:8725]	4563	0.12028121203184128	0.47420302	Yes
row_14	ALDH2	aldehyde dehydrogenase 2 family member [Source:HGNC Symbol;Acc:HGNC:404]	4910	0.11276189982891083	0.4899768	Yes
row_15	ALDH3A2	aldehyde dehydrogenase 3 family member A2 [Source:HGNC Symbol;Acc:HGNC:403]	5202	0.10751111060380936	0.506006	Yes
row_16	PDHA1	pyruvate dehydrogenase E1 subunit alpha 1 [Source:HGNC Symbol;Acc:HGNC:8806]	5654	0.0993528887629509	0.51618385	Yes
row_17	ACSS2	acyl-CoA synthetase short chain family member 2 [Source:HGNC Symbol;Acc:HGNC:15814]	6408	0.08716452866792679	0.5160171	Yes
row_18	ACAT1	acetyl-CoA acetyltransferase 1 [Source:HGNC Symbol;Acc:HGNC:93]	6430	0.08689714223146439	0.53442556	Yes
row_19	ACSS1	acyl-CoA synthetase short chain family member 1 [Source:HGNC Symbol;Acc:HGNC:16091]	7679	0.07072900980710983	0.5180754	Yes
row_20	ALDH9A1	aldehyde dehydrogenase 9 family member A1 [Source:HGNC Symbol;Acc:HGNC:412]	7785	0.06962497532367706	0.5305804	Yes
row_21	LDHC	lactate dehydrogenase C [Source:HGNC Symbol;Acc:HGNC:6544]	7982	0.06755923479795456	0.5403186	Yes
row_22	PKLR	pyruvate kinase L/R [Source:HGNC Symbol;Acc:HGNC:9020]	14801	0.014331812039017677	0.3698862	No
row_23	LDHA	lactate dehydrogenase A [Source:HGNC Symbol;Acc:HGNC:6535]	15849	0.007857926189899445	0.3449471	No
row_24	ACYP1	acylphosphatase 1 [Source:HGNC Symbol;Acc:HGNC:179]	16831	0.002181729068979621	0.32045072	No
row_25	ACAT2	acetyl-CoA acetyltransferase 2 [Source:HGNC Symbol;Acc:HGNC:94]	19909	-0.01622055470943451	0.24565965	No
row_26	PDHA2	pyruvate dehydrogenase E1 subunit alpha 2 [Source:HGNC Symbol;Acc:HGNC:8807]	20512	-0.01980677805840969	0.2346531	No
row_27	ALDH1B1	aldehyde dehydrogenase 1 family member B1 [Source:HGNC Symbol;Acc:HGNC:407]	21379	-0.02516443096101284	0.2180942	No
row_28	DLD	dihydrolipoamide dehydrogenase [Source:HGNC Symbol;Acc:HGNC:2898]	25309	-0.050827447324991226	0.12915902	No
row_29	ACACA	acetyl-CoA carboxylase alpha [Source:HGNC Symbol;Acc:HGNC:84]	25618	-0.05296797677874565	0.13286537	No
row_30	DLAT	dihydrolipoamide S-acetyltransferase [Source:HGNC Symbol;Acc:HGNC:2896]	25670	-0.05340409651398659	0.14320892	No
row_31	ME1	malic enzyme 1 [Source:HGNC Symbol;Acc:HGNC:6983]	26052	-0.056223347783088684	0.14576666	No
row_32	AKR1B1	aldo-keto reductase family 1 member B [Source:HGNC Symbol;Acc:HGNC:381]	26764	-0.061478860676288605	0.14106973	No
row_33	ME2	malic enzyme 2 [Source:HGNC Symbol;Acc:HGNC:6984]	28103	-0.07188914716243744	0.12268147	No
row_34	LDHB	lactate dehydrogenase B [Source:HGNC Symbol;Acc:HGNC:6541]	29281	-0.08246881514787674	0.11069787	No
row_35	ACOT12	acyl-CoA thioesterase 12 [Source:HGNC Symbol;Acc:HGNC:24436]	29892	-0.0884905457496643	0.11446034	No
row_36	LDHAL6B	lactate dehydrogenase A like 6B [Source:HGNC Symbol;Acc:HGNC:21481]	31434	-0.10574239492416382	0.098284386	No
row_37	PCK1	phosphoenolpyruvate carboxykinase 1 [Source:HGNC Symbol;Acc:HGNC:8724]	32207	-0.1157422885298729	0.10386376	No
row_38	ACACB	acetyl-CoA carboxylase beta [Source:HGNC Symbol;Acc:HGNC:85]	34330	-0.15148429572582245	0.08286954	No
row_39	LDHAL6A	lactate dehydrogenase A like 6A [Source:HGNC Symbol;Acc:HGNC:28335]	36267	-0.2027805894613266	0.07779236	No
