# Supplementary material for: Simultaneous Presentation of Multiple Myeloma and Lung Cancer: Case Report and Gene Bioinformatics Analysis
Source: Front Oncol. 2022 Jun 13;12:859735. doi: 10.3389/fonc.2022.859735 (PMC9235397; doi:10.3389/fonc.2022.859735)
Supplement: Supplementary file 1 [file DataSheet_1.zip › The bioinformatic analysis of MM and lung cancer supplementary materials/Enrichment analysis/MECR/GSEA_4.1.0/LUAD TCGA/KEGG.Gsea.1639041756227/KEGG_RIBOSOME.tsv]

NAME	SYMBOL	TITLE	RANK IN GENE LIST	RANK METRIC SCORE	RUNNING ES	CORE ENRICHMENT
row_0	RPL11	ribosomal protein L11 [Source:HGNC Symbol;Acc:HGNC:10301]	89	0.4068039655685425	0.017484387	Yes
row_1	RPS8	ribosomal protein S8 [Source:HGNC Symbol;Acc:HGNC:10441]	175	0.3789661228656769	0.033719033	Yes
row_2	FAU	FAU ubiquitin like and ribosomal protein S30 fusion [Source:HGNC Symbol;Acc:HGNC:3597]	272	0.35532522201538086	0.048525415	Yes
row_3	RPL35	ribosomal protein L35 [Source:HGNC Symbol;Acc:HGNC:10344]	330	0.34582218527793884	0.06386436	Yes
row_4	RPLP2	ribosomal protein lateral stalk subunit P2 [Source:HGNC Symbol;Acc:HGNC:10377]	369	0.3373200297355652	0.07927472	Yes
row_5	RPS2	ribosomal protein S2 [Source:HGNC Symbol;Acc:HGNC:10404]	384	0.33534249663352966	0.09520075	Yes
row_6	RPL8	ribosomal protein L8 [Source:HGNC Symbol;Acc:HGNC:10368]	410	0.33192235231399536	0.11068035	Yes
row_7	RPL29	ribosomal protein L29 [Source:HGNC Symbol;Acc:HGNC:10331]	423	0.33028510212898254	0.12641178	Yes
row_8	RPL19	ribosomal protein L19 [Source:HGNC Symbol;Acc:HGNC:10312]	431	0.3283303678035736	0.14217573	Yes
row_9	RPL13	ribosomal protein L13 [Source:HGNC Symbol;Acc:HGNC:10303]	446	0.32638949155807495	0.15766704	Yes
row_10	RPL36	ribosomal protein L36 [Source:HGNC Symbol;Acc:HGNC:13631]	452	0.32564473152160645	0.17335156	Yes
row_11	RPL24	ribosomal protein L24 [Source:HGNC Symbol;Acc:HGNC:10325]	466	0.32387495040893555	0.18874626	Yes
row_12	RPL34	ribosomal protein L34 [Source:HGNC Symbol;Acc:HGNC:10340]	537	0.31537654995918274	0.20227556	Yes
row_13	RPL18A	ribosomal protein L18a [Source:HGNC Symbol;Acc:HGNC:10311]	560	0.31152650713920593	0.21684128	Yes
row_14	RPS15	ribosomal protein S15 [Source:HGNC Symbol;Acc:HGNC:10388]	591	0.30851197242736816	0.23105673	Yes
row_15	RPL12	ribosomal protein L12 [Source:HGNC Symbol;Acc:HGNC:10302]	618	0.30583682656288147	0.24524425	Yes
row_16	RPL37	ribosomal protein L37 [Source:HGNC Symbol;Acc:HGNC:10347]	672	0.29994359612464905	0.25845745	Yes
row_17	RPS9	ribosomal protein S9 [Source:HGNC Symbol;Acc:HGNC:10442]	676	0.29956528544425964	0.27292666	Yes
row_18	RPL10A	ribosomal protein L10a [Source:HGNC Symbol;Acc:HGNC:10299]	725	0.2946391999721527	0.28600973	Yes
row_19	RPL26L1	ribosomal protein L26 like 1 [Source:HGNC Symbol;Acc:HGNC:17050]	730	0.2941954731941223	0.3001927	Yes
row_20	RPL37A	ribosomal protein L37a [Source:HGNC Symbol;Acc:HGNC:10348]	731	0.2940105199813843	0.31446862	Yes
row_21	RPS18	ribosomal protein S18 [Source:HGNC Symbol;Acc:HGNC:10401]	743	0.2929844260215759	0.32841438	Yes
row_22	UBA52	ubiquitin A-52 residue ribosomal protein fusion product 1 [Source:HGNC Symbol;Acc:HGNC:12458]	769	0.2913076877593994	0.3419219	Yes
row_23	RPS21	ribosomal protein S21 [Source:HGNC Symbol;Acc:HGNC:10409]	776	0.29065099358558655	0.35588178	Yes
row_24	RPL27	ribosomal protein L27 [Source:HGNC Symbol;Acc:HGNC:10328]	795	0.28859350085258484	0.36943594	Yes
row_25	RPS10	ribosomal protein S10 [Source:HGNC Symbol;Acc:HGNC:10383]	798	0.2882572412490845	0.38338155	Yes
row_26	RPS20	ribosomal protein S20 [Source:HGNC Symbol;Acc:HGNC:10405]	803	0.2876182496547699	0.39724514	Yes
row_27	RPL14	ribosomal protein L14 [Source:HGNC Symbol;Acc:HGNC:10305]	812	0.2867452800273895	0.4109644	Yes
row_28	RPL3	ribosomal protein L3 [Source:HGNC Symbol;Acc:HGNC:10332]	820	0.2858235836029053	0.4246644	Yes
row_29	RPL28	ribosomal protein L28 [Source:HGNC Symbol;Acc:HGNC:10330]	829	0.2850304841995239	0.4383004	Yes
row_30	RPLP1	ribosomal protein lateral stalk subunit P1 [Source:HGNC Symbol;Acc:HGNC:10372]	831	0.284919410943985	0.45210943	Yes
row_31	RPL38	ribosomal protein L38 [Source:HGNC Symbol;Acc:HGNC:10349]	899	0.27923473715782166	0.4639603	Yes
row_32	RPL27A	ribosomal protein L27a [Source:HGNC Symbol;Acc:HGNC:10329]	945	0.27436137199401855	0.47613522	Yes
row_33	RPL31	ribosomal protein L31 [Source:HGNC Symbol;Acc:HGNC:10334]	989	0.2706453800201416	0.48818073	Yes
row_34	RPL32	ribosomal protein L32 [Source:HGNC Symbol;Acc:HGNC:10336]	1001	0.2696371376514435	0.50099283	Yes
row_35	RPS28	ribosomal protein S28 [Source:HGNC Symbol;Acc:HGNC:10418]	1020	0.2682059109210968	0.513557	Yes
row_36	RPL22	ribosomal protein L22 [Source:HGNC Symbol;Acc:HGNC:10315]	1036	0.26711174845695496	0.52614456	Yes
row_37	RPL23	ribosomal protein L23 [Source:HGNC Symbol;Acc:HGNC:10316]	1073	0.2642211318016052	0.5380565	Yes
row_38	RPL9	ribosomal protein L9 [Source:HGNC Symbol;Acc:HGNC:10369]	1099	0.2627711892127991	0.5501784	Yes
row_39	RPL39	ribosomal protein L39 [Source:HGNC Symbol;Acc:HGNC:10350]	1141	0.2603856921195984	0.5617767	Yes
row_40	RPS15A	ribosomal protein S15a [Source:HGNC Symbol;Acc:HGNC:10389]	1151	0.25945043563842773	0.5741452	Yes
row_41	RPS13	ribosomal protein S13 [Source:HGNC Symbol;Acc:HGNC:10386]	1226	0.25297659635543823	0.58454263	Yes
row_42	RPSA	ribosomal protein SA [Source:HGNC Symbol;Acc:HGNC:6502]	1231	0.25277578830718994	0.59671444	Yes
row_43	RPL15	ribosomal protein L15 [Source:HGNC Symbol;Acc:HGNC:10306]	1290	0.24831630289554596	0.6072934	Yes
row_44	RPL18	ribosomal protein L18 [Source:HGNC Symbol;Acc:HGNC:10310]	1323	0.24616117775440216	0.6184304	Yes
row_45	RPL35A	ribosomal protein L35a [Source:HGNC Symbol;Acc:HGNC:10345]	1386	0.24218755960464478	0.62860984	Yes
row_46	RPS7	ribosomal protein S7 [Source:HGNC Symbol;Acc:HGNC:10440]	1444	0.23859699070453644	0.6387424	Yes
row_47	RPS25	ribosomal protein S25 [Source:HGNC Symbol;Acc:HGNC:10413]	1503	0.23428018391132355	0.6486398	Yes
row_48	RPL7A	ribosomal protein L7a [Source:HGNC Symbol;Acc:HGNC:10364]	1524	0.2333758920431137	0.65946186	Yes
row_49	RPL5	ribosomal protein L5 [Source:HGNC Symbol;Acc:HGNC:10360]	1529	0.2331991195678711	0.6706831	Yes
row_50	RPL36A	ribosomal protein L36a [Source:HGNC Symbol;Acc:HGNC:10359]	1604	0.22838056087493896	0.6798863	Yes
row_51	RPL3L	ribosomal protein L3 like [Source:HGNC Symbol;Acc:HGNC:10351]	1627	0.22694456577301025	0.69034505	Yes
row_52	RPS16	ribosomal protein S16 [Source:HGNC Symbol;Acc:HGNC:10396]	1631	0.22665196657180786	0.70127386	Yes
row_53	RPL30	ribosomal protein L30 [Source:HGNC Symbol;Acc:HGNC:10333]	1635	0.2264752984046936	0.7121941	Yes
row_54	RPL10	ribosomal protein L10 [Source:HGNC Symbol;Acc:HGNC:10298]	1660	0.2252497673034668	0.72251964	Yes
row_55	RPS27	ribosomal protein S27 [Source:HGNC Symbol;Acc:HGNC:10416]	1675	0.22423803806304932	0.7330509	Yes
row_56	RPS24	ribosomal protein S24 [Source:HGNC Symbol;Acc:HGNC:10411]	1697	0.2230979949235916	0.74334836	Yes
row_57	RPS3A	ribosomal protein S3A [Source:HGNC Symbol;Acc:HGNC:10421]	1702	0.22269974648952484	0.7540598	Yes
row_58	RPS3	ribosomal protein S3 [Source:HGNC Symbol;Acc:HGNC:10420]	1803	0.21731436252593994	0.76206297	Yes
row_59	RPS17	ribosomal protein S17 [Source:HGNC Symbol;Acc:HGNC:10397]	1809	0.2171410769224167	0.772479	Yes
row_60	RPS19	ribosomal protein S19 [Source:HGNC Symbol;Acc:HGNC:10402]	1867	0.2136368751525879	0.7813996	Yes
row_61	RPS11	ribosomal protein S11 [Source:HGNC Symbol;Acc:HGNC:10384]	1924	0.21028637886047363	0.79018295	Yes
row_62	RPS23	ribosomal protein S23 [Source:HGNC Symbol;Acc:HGNC:10410]	2033	0.20442333817481995	0.79735637	Yes
row_63	RPS4X	ribosomal protein S4 X-linked [Source:HGNC Symbol;Acc:HGNC:10424]	2135	0.19938915967941284	0.8044637	Yes
row_64	RPL13A	ribosomal protein L13a [Source:HGNC Symbol;Acc:HGNC:10304]	2165	0.19817310571670532	0.81334704	Yes
row_65	RPS5	ribosomal protein S5 [Source:HGNC Symbol;Acc:HGNC:10426]	2169	0.1980239599943161	0.8228858	Yes
row_66	RPL26	ribosomal protein L26 [Source:HGNC Symbol;Acc:HGNC:10327]	2245	0.1949906051158905	0.8304422	Yes
row_67	RPS27A	ribosomal protein S27a [Source:HGNC Symbol;Acc:HGNC:10417]	2311	0.19232681393623352	0.83812416	Yes
row_68	RPS6	ribosomal protein S6 [Source:HGNC Symbol;Acc:HGNC:10429]	2370	0.18997842073440552	0.8458705	Yes
row_69	RPS29	ribosomal protein S29 [Source:HGNC Symbol;Acc:HGNC:10419]	2491	0.1845942735671997	0.8517752	Yes
row_70	RPL4	ribosomal protein L4 [Source:HGNC Symbol;Acc:HGNC:10353]	2982	0.1650768220424652	0.84730214	Yes
row_71	RPLP0	ribosomal protein lateral stalk subunit P0 [Source:HGNC Symbol;Acc:HGNC:10371]	3306	0.15434366464614868	0.8465642	Yes
row_72	RPL23A	ribosomal protein L23a [Source:HGNC Symbol;Acc:HGNC:10317]	3836	0.13866589963436127	0.8398147	Yes
row_73	MRPL13	mitochondrial ribosomal protein L13 [Source:HGNC Symbol;Acc:HGNC:14278]	3864	0.13778339326381683	0.84581673	Yes
row_74	RPL6	ribosomal protein L6 [Source:HGNC Symbol;Acc:HGNC:10362]	4205	0.1288321167230606	0.8434068	Yes
row_75	RPL41	ribosomal protein L41 [Source:HGNC Symbol;Acc:HGNC:10354]	4315	0.12634308636188507	0.84676343	Yes
row_76	RPS12	ribosomal protein S12 [Source:HGNC Symbol;Acc:HGNC:10385]	4442	0.1228545531630516	0.8495174	Yes
row_77	RPL17	ribosomal protein L17 [Source:HGNC Symbol;Acc:HGNC:10307]	4681	0.11727172881364822	0.84914577	Yes
row_78	RPL7	ribosomal protein L7 [Source:HGNC Symbol;Acc:HGNC:10363]	4764	0.11559223383665085	0.8526685	Yes
row_79	RPL21	ribosomal protein L21 [Source:HGNC Symbol;Acc:HGNC:10313]	5146	0.10852432250976562	0.84822756	No
row_80	RPL36AL	ribosomal protein L36a like [Source:HGNC Symbol;Acc:HGNC:10346]	6162	0.09098775684833527	0.82677644	No
row_81	RPS26	ribosomal protein S26 [Source:HGNC Symbol;Acc:HGNC:10414]	6518	0.08574380725622177	0.82189196	No
row_82	RPL22L1	ribosomal protein L22 like 1 [Source:HGNC Symbol;Acc:HGNC:27610]	7494	0.07322045415639877	0.80059767	No
row_83	RPL10L	ribosomal protein L10 like [Source:HGNC Symbol;Acc:HGNC:17976]	8178	0.0656549409031868	0.7863781	No
row_84	RSL24D1	ribosomal L24 domain containing 1 [Source:HGNC Symbol;Acc:HGNC:18479]	8633	0.061014316976070404	0.7777697	No
row_85	RPS27L	ribosomal protein S27 like [Source:HGNC Symbol;Acc:HGNC:18476]	13158	0.02460908517241478	0.6636623	No
row_86	RPS4Y1	ribosomal protein S4 Y-linked 1 [Source:HGNC Symbol;Acc:HGNC:10425]	16444	0.004452046472579241	0.58015436	No
row_87	RSL24D1P11	ribosomal L24 domain containing 1 pseudogene 11 [Source:HGNC Symbol;Acc:HGNC:37881]	26628	-0.060395561158657074	0.32355487	No
