# Supplementary material for: Simultaneous Presentation of Multiple Myeloma and Lung Cancer: Case Report and Gene Bioinformatics Analysis
Source: Front Oncol. 2022 Jun 13;12:859735. doi: 10.3389/fonc.2022.859735 (PMC9235397; doi:10.3389/fonc.2022.859735)
Supplement: Supplementary file 1 [file DataSheet_1.zip › The bioinformatic analysis of MM and lung cancer supplementary materials/Enrichment analysis/MECR/GSEA_4.1.0/LUAD TCGA/KEGG.Gsea.1639041756227/KEGG_SMALL_CELL_LUNG_CANCER.tsv]

NAME	SYMBOL	TITLE	RANK IN GENE LIST	RANK METRIC SCORE	RUNNING ES	CORE ENRICHMENT
row_0	PIK3R2	phosphoinositide-3-kinase regulatory subunit 2 [Source:HGNC Symbol;Acc:HGNC:8980]	545	0.3138130009174347	0.011106051	No
row_1	FHIT	fragile histidine triad diadenosine triphosphatase [Source:HGNC Symbol;Acc:HGNC:3701]	606	0.30687645077705383	0.034019448	No
row_2	RXRB	retinoid X receptor beta [Source:HGNC Symbol;Acc:HGNC:10478]	1265	0.25045838952064514	0.037199643	No
row_3	TRAF4	TNF receptor associated factor 4 [Source:HGNC Symbol;Acc:HGNC:12034]	1540	0.23233512043952942	0.048722267	No
row_4	RXRA	retinoid X receptor alpha [Source:HGNC Symbol;Acc:HGNC:10477]	2344	0.19089627265930176	0.04346318	No
row_5	AKT1	AKT serine/threonine kinase 1 [Source:HGNC Symbol;Acc:HGNC:391]	3179	0.15810860693454742	0.034802575	No
row_6	CASP9	caspase 9 [Source:HGNC Symbol;Acc:HGNC:1511]	3419	0.15073451399803162	0.04071773	No
row_7	ITGA3	integrin subunit alpha 3 [Source:HGNC Symbol;Acc:HGNC:6139]	3614	0.14466357231140137	0.047296125	No
row_8	TRAF2	TNF receptor associated factor 2 [Source:HGNC Symbol;Acc:HGNC:12032]	4769	0.11553750932216644	0.027089823	No
row_9	CKS1B	CDC28 protein kinase regulatory subunit 1B [Source:HGNC Symbol;Acc:HGNC:19083]	5563	0.10087912529706955	0.01491579	No
row_10	PIAS3	protein inhibitor of activated STAT 3 [Source:HGNC Symbol;Acc:HGNC:16861]	5647	0.09950227290391922	0.020725874	No
row_11	RELA	RELA proto-oncogene, NF-kB subunit [Source:HGNC Symbol;Acc:HGNC:9955]	6022	0.09321737289428711	0.018619468	No
row_12	PTK2	protein tyrosine kinase 2 [Source:HGNC Symbol;Acc:HGNC:9611]	6431	0.08689182251691818	0.015142774	No
row_13	E2F1	E2F transcription factor 1 [Source:HGNC Symbol;Acc:HGNC:3113]	6628	0.08438711613416672	0.016869234	No
row_14	BCL2L1	BCL2 like 1 [Source:HGNC Symbol;Acc:HGNC:992]	6882	0.08095236122608185	0.016869519	No
row_15	LAMB2	laminin subunit beta 2 [Source:HGNC Symbol;Acc:HGNC:6487]	7162	0.07729122787714005	0.015915608	No
row_16	NFKBIA	NFKB inhibitor alpha [Source:HGNC Symbol;Acc:HGNC:7797]	7696	0.07056746631860733	0.007953168	No
row_17	CYCS	cytochrome c, somatic [Source:HGNC Symbol;Acc:HGNC:19986]	8363	0.06363348662853241	-0.003950956	No
row_18	TP53	tumor protein p53 [Source:HGNC Symbol;Acc:HGNC:11998]	8681	0.06051020324230194	-0.0072098607	No
row_19	PIK3R3	phosphoinositide-3-kinase regulatory subunit 3 [Source:HGNC Symbol;Acc:HGNC:8981]	9028	0.05709083378314972	-0.011480157	No
row_20	ITGA2B	integrin subunit alpha 2b [Source:HGNC Symbol;Acc:HGNC:6138]	9230	0.05525847524404526	-0.012201191	No
row_21	IKBKG	inhibitor of nuclear factor kappa B kinase regulatory subunit gamma [Source:HGNC Symbol;Acc:HGNC:5961]	9304	0.05466580018401146	-0.009707453	No
row_22	AKT2	AKT serine/threonine kinase 2 [Source:HGNC Symbol;Acc:HGNC:392]	10579	0.04431247338652611	-0.038644873	No
row_23	PIAS4	protein inhibitor of activated STAT 4 [Source:HGNC Symbol;Acc:HGNC:17002]	11249	0.03894579038023949	-0.052591804	No
row_24	LAMA5	laminin subunit alpha 5 [Source:HGNC Symbol;Acc:HGNC:6485]	13742	0.02085864543914795	-0.11443706	No
row_25	CDK4	cyclin dependent kinase 4 [Source:HGNC Symbol;Acc:HGNC:1773]	15379	0.010667748749256134	-0.15527953	No
row_26	LAMB3	laminin subunit beta 3 [Source:HGNC Symbol;Acc:HGNC:6490]	16710	0.002862063003703952	-0.18894555	No
row_27	MYC	MYC proto-oncogene, bHLH transcription factor [Source:HGNC Symbol;Acc:HGNC:7553]	16923	0.0016450542025268078	-0.19421718	No
row_28	CCNE1	cyclin E1 [Source:HGNC Symbol;Acc:HGNC:1589]	17516	-0.0020564894657582045	-0.20914003	No
row_29	MAX	MYC associated factor X [Source:HGNC Symbol;Acc:HGNC:6913]	18706	-0.009136069566011429	-0.23871306	No
row_30	LAMC2	laminin subunit gamma 2 [Source:HGNC Symbol;Acc:HGNC:6493]	19324	-0.012676523067057133	-0.25342715	No
row_31	RXRG	retinoid X receptor gamma [Source:HGNC Symbol;Acc:HGNC:10479]	19690	-0.014816293492913246	-0.26154876	No
row_32	COL4A4	collagen type IV alpha 4 chain [Source:HGNC Symbol;Acc:HGNC:2206]	20261	-0.018170004710555077	-0.27462754	No
row_33	LAMC3	laminin subunit gamma 3 [Source:HGNC Symbol;Acc:HGNC:6494]	21084	-0.023215463384985924	-0.29372644	No
row_34	IKBKB	inhibitor of nuclear factor kappa B kinase subunit beta [Source:HGNC Symbol;Acc:HGNC:5960]	21393	-0.02522137388586998	-0.29956672	No
row_35	CDKN2B	cyclin dependent kinase inhibitor 2B [Source:HGNC Symbol;Acc:HGNC:1788]	21665	-0.02688722498714924	-0.3043314	No
row_36	E2F3	E2F transcription factor 3 [Source:HGNC Symbol;Acc:HGNC:3115]	23219	-0.036812394857406616	-0.3409763	No
row_37	CCND1	cyclin D1 [Source:HGNC Symbol;Acc:HGNC:1582]	25465	-0.05199664458632469	-0.3940468	No
row_38	COL4A6	collagen type IV alpha 6 chain [Source:HGNC Symbol;Acc:HGNC:2208]	27266	-0.06526179611682892	-0.43472034	No
row_39	PTEN	phosphatase and tensin homolog [Source:HGNC Symbol;Acc:HGNC:9588]	27697	-0.06869480758905411	-0.44020706	No
row_40	SKP2	S-phase kinase associated protein 2 [Source:HGNC Symbol;Acc:HGNC:10901]	27776	-0.06928972899913788	-0.43667597	No
row_41	PIAS2	protein inhibitor of activated STAT 2 [Source:HGNC Symbol;Acc:HGNC:17311]	29251	-0.0821283832192421	-0.46769822	No
row_42	TRAF1	TNF receptor associated factor 1 [Source:HGNC Symbol;Acc:HGNC:12031]	29596	-0.08546355366706848	-0.4696577	No
row_43	E2F2	E2F transcription factor 2 [Source:HGNC Symbol;Acc:HGNC:3114]	31025	-0.10065878927707672	-0.49803174	No
row_44	LAMA3	laminin subunit alpha 3 [Source:HGNC Symbol;Acc:HGNC:6483]	31400	-0.1050802543759346	-0.49919328	No
row_45	PIK3CD	phosphatidylinositol-4,5-bisphosphate 3-kinase catalytic subunit delta [Source:HGNC Symbol;Acc:HGNC:8977]	31859	-0.11122743040323257	-0.5020059	No
row_46	PTGS2	prostaglandin-endoperoxide synthase 2 [Source:HGNC Symbol;Acc:HGNC:9605]	32570	-0.12100578844547272	-0.5104616	Yes
row_47	XIAP	X-linked inhibitor of apoptosis [Source:HGNC Symbol;Acc:HGNC:592]	32963	-0.12732452154159546	-0.5103102	Yes
row_48	CDKN1B	cyclin dependent kinase inhibitor 1B [Source:HGNC Symbol;Acc:HGNC:1785]	33152	-0.13031180202960968	-0.50472194	Yes
row_49	LAMC1	laminin subunit gamma 1 [Source:HGNC Symbol;Acc:HGNC:6492]	33481	-0.1358800232410431	-0.50225806	Yes
row_50	CDK2	cyclin dependent kinase 2 [Source:HGNC Symbol;Acc:HGNC:1771]	33735	-0.1402898132801056	-0.4975316	Yes
row_51	NOS2	nitric oxide synthase 2 [Source:HGNC Symbol;Acc:HGNC:7873]	33997	-0.14527320861816406	-0.49261206	Yes
row_52	CCNE2	cyclin E2 [Source:HGNC Symbol;Acc:HGNC:1590]	34088	-0.14705079793930054	-0.4831932	Yes
row_53	BIRC2	baculoviral IAP repeat containing 2 [Source:HGNC Symbol;Acc:HGNC:590]	34221	-0.14946117997169495	-0.47465262	Yes
row_54	PIK3R1	phosphoinositide-3-kinase regulatory subunit 1 [Source:HGNC Symbol;Acc:HGNC:8979]	34788	-0.16173556447029114	-0.4761946	Yes
row_55	PIK3CB	phosphatidylinositol-4,5-bisphosphate 3-kinase catalytic subunit beta [Source:HGNC Symbol;Acc:HGNC:8976]	34871	-0.16352921724319458	-0.46525934	Yes
row_56	LAMA1	laminin subunit alpha 1 [Source:HGNC Symbol;Acc:HGNC:6481]	34927	-0.16449087858200073	-0.4535594	Yes
row_57	LAMB4	laminin subunit beta 4 [Source:HGNC Symbol;Acc:HGNC:6491]	35118	-0.1690257340669632	-0.44493863	Yes
row_58	COL4A2	collagen type IV alpha 2 chain [Source:HGNC Symbol;Acc:HGNC:2203]	35236	-0.17200350761413574	-0.43422037	Yes
row_59	TRAF5	TNF receptor associated factor 5 [Source:HGNC Symbol;Acc:HGNC:12035]	35693	-0.18444977700710297	-0.4311499	Yes
row_60	TRAF3	TNF receptor associated factor 3 [Source:HGNC Symbol;Acc:HGNC:12033]	35778	-0.1870211362838745	-0.41839448	Yes
row_61	ITGA2	integrin subunit alpha 2 [Source:HGNC Symbol;Acc:HGNC:6137]	35833	-0.1887875199317932	-0.40473387	Yes
row_62	BIRC3	baculoviral IAP repeat containing 3 [Source:HGNC Symbol;Acc:HGNC:591]	35840	-0.189053475856781	-0.38982883	Yes
row_63	NFKB1	nuclear factor kappa B subunit 1 [Source:HGNC Symbol;Acc:HGNC:7794]	36367	-0.20678311586380005	-0.38676342	Yes
row_64	FN1	fibronectin 1 [Source:HGNC Symbol;Acc:HGNC:3778]	36715	-0.2203831970691681	-0.3780531	Yes
row_65	RB1	RB transcriptional corepressor 1 [Source:HGNC Symbol;Acc:HGNC:9884]	36794	-0.2249833196401596	-0.36212113	Yes
row_66	COL4A1	collagen type IV alpha 1 chain [Source:HGNC Symbol;Acc:HGNC:2202]	36855	-0.22772035002708435	-0.34551245	Yes
row_67	CDK6	cyclin dependent kinase 6 [Source:HGNC Symbol;Acc:HGNC:1777]	36874	-0.2287624478340149	-0.3277504	Yes
row_68	ITGA6	integrin subunit alpha 6 [Source:HGNC Symbol;Acc:HGNC:6142]	37064	-0.23900504410266876	-0.3135304	Yes
row_69	LAMA2	laminin subunit alpha 2 [Source:HGNC Symbol;Acc:HGNC:6482]	37457	-0.2631024718284607	-0.30256432	Yes
row_70	PIK3CA	phosphatidylinositol-4,5-bisphosphate 3-kinase catalytic subunit alpha [Source:HGNC Symbol;Acc:HGNC:8975]	37556	-0.270498663187027	-0.28351676	Yes
row_71	ITGAV	integrin subunit alpha V [Source:HGNC Symbol;Acc:HGNC:6150]	37606	-0.2750587463378906	-0.2628573	Yes
row_72	LAMB1	laminin subunit beta 1 [Source:HGNC Symbol;Acc:HGNC:6486]	37639	-0.27759602665901184	-0.24156252	Yes
row_73	RARB	retinoic acid receptor beta [Source:HGNC Symbol;Acc:HGNC:9865]	37692	-0.2828078269958496	-0.22036228	Yes
row_74	BCL2	BCL2 apoptosis regulator [Source:HGNC Symbol;Acc:HGNC:990]	37702	-0.28349965810775757	-0.19801113	Yes
row_75	TRAF6	TNF receptor associated factor 6 [Source:HGNC Symbol;Acc:HGNC:12036]	37748	-0.2863513231277466	-0.17635028	Yes
row_76	CHUK	component of inhibitor of nuclear factor kappa B kinase complex [Source:HGNC Symbol;Acc:HGNC:1974]	37762	-0.2870108187198639	-0.15382141	Yes
row_77	ITGB1	integrin subunit beta 1 [Source:HGNC Symbol;Acc:HGNC:6153]	37850	-0.2965637147426605	-0.13241749	Yes
row_78	PIK3R5	phosphoinositide-3-kinase regulatory subunit 5 [Source:HGNC Symbol;Acc:HGNC:30035]	37956	-0.31022217869758606	-0.11038439	Yes
row_79	PIAS1	protein inhibitor of activated STAT 1 [Source:HGNC Symbol;Acc:HGNC:2752]	37975	-0.3129602074623108	-0.08591609	Yes
row_80	LAMA4	laminin subunit alpha 4 [Source:HGNC Symbol;Acc:HGNC:6484]	38106	-0.3348291218280792	-0.06256018	Yes
row_81	AKT3	AKT serine/threonine kinase 3 [Source:HGNC Symbol;Acc:HGNC:393]	38196	-0.3620312213897705	-0.035992794	Yes
row_82	APAF1	apoptotic peptidase activating factor 1 [Source:HGNC Symbol;Acc:HGNC:576]	38254	-0.38611459732055664	-0.0066916943	Yes
row_83	PIK3CG	phosphatidylinositol-4,5-bisphosphate 3-kinase catalytic subunit gamma [Source:HGNC Symbol;Acc:HGNC:8978]	38302	-0.4257264733314514	0.026019303	Yes
