# Supplementary material for: Simultaneous Presentation of Multiple Myeloma and Lung Cancer: Case Report and Gene Bioinformatics Analysis
Source: Front Oncol. 2022 Jun 13;12:859735. doi: 10.3389/fonc.2022.859735 (PMC9235397; doi:10.3389/fonc.2022.859735)
Supplement: Supplementary file 1 [file DataSheet_1.zip › The bioinformatic analysis of MM and lung cancer supplementary materials/Enrichment analysis/MECR/GSEA_4.1.0/LUAD TCGA/KEGG.Gsea.1639041756227/KEGG_SPLICEOSOME.tsv]

NAME	SYMBOL	TITLE	RANK IN GENE LIST	RANK METRIC SCORE	RUNNING ES	CORE ENRICHMENT
row_0	PPIE	peptidylprolyl isomerase E [Source:HGNC Symbol;Acc:HGNC:9258]	107	0.4008461833000183	0.020115487	Yes
row_1	CCDC12	coiled-coil domain containing 12 [Source:HGNC Symbol;Acc:HGNC:28332]	136	0.38688233494758606	0.0414506	Yes
row_2	LSM4	LSM4 homolog, U6 small nuclear RNA and mRNA degradation associated [Source:HGNC Symbol;Acc:HGNC:17259]	171	0.38060426712036133	0.062274836	Yes
row_3	SNU13	small nuclear ribonucleoprotein 13 [Source:HGNC Symbol;Acc:HGNC:7819]	277	0.35470840334892273	0.079811834	Yes
row_4	SYF2	SYF2 pre-mRNA splicing factor [Source:HGNC Symbol;Acc:HGNC:19824]	312	0.3479703962802887	0.09877618	Yes
row_5	SRSF4	serine and arginine rich splicing factor 4 [Source:HGNC Symbol;Acc:HGNC:10786]	486	0.320205956697464	0.112611964	Yes
row_6	PQBP1	polyglutamine binding protein 1 [Source:HGNC Symbol;Acc:HGNC:9330]	565	0.31125423312187195	0.12836123	Yes
row_7	PPIH	peptidylprolyl isomerase H [Source:HGNC Symbol;Acc:HGNC:14651]	620	0.3052871823310852	0.1443827	Yes
row_8	SNRPC	small nuclear ribonucleoprotein polypeptide C [Source:HGNC Symbol;Acc:HGNC:11157]	733	0.29388320446014404	0.15827452	Yes
row_9	LSM2	LSM2 homolog, U6 small nuclear RNA and mRNA degradation associated [Source:HGNC Symbol;Acc:HGNC:13940]	773	0.2909485399723053	0.17386147	Yes
row_10	PUF60	poly(U) binding splicing factor 60 [Source:HGNC Symbol;Acc:HGNC:17042]	904	0.27897337079048157	0.18644433	Yes
row_11	SNRNP40	small nuclear ribonucleoprotein U5 subunit 40 [Source:HGNC Symbol;Acc:HGNC:30857]	977	0.27140581607818604	0.2000756	Yes
row_12	SNRPA	small nuclear ribonucleoprotein polypeptide A [Source:HGNC Symbol;Acc:HGNC:11151]	1081	0.2637074887752533	0.21247724	Yes
row_13	SF3B5	splicing factor 3b subunit 5 [Source:HGNC Symbol;Acc:HGNC:21083]	1146	0.26020973920822144	0.2256745	Yes
row_14	XAB2	XPA binding protein 2 [Source:HGNC Symbol;Acc:HGNC:14089]	1156	0.25902408361434937	0.24020736	Yes
row_15	LSM7	LSM7 homolog, U6 small nuclear RNA and mRNA degradation associated [Source:HGNC Symbol;Acc:HGNC:20470]	1180	0.256448358297348	0.25423625	Yes
row_16	SF3B4	splicing factor 3b subunit 4 [Source:HGNC Symbol;Acc:HGNC:10771]	1358	0.24389849603176117	0.26362103	Yes
row_17	CWC15	CWC15 spliceosome associated protein homolog [Source:HGNC Symbol;Acc:HGNC:26939]	1534	0.23307113349437714	0.27243975	Yes
row_18	SNRPE	small nuclear ribonucleoprotein polypeptide E [Source:HGNC Symbol;Acc:HGNC:11161]	1563	0.2310102880001068	0.28489128	Yes
row_19	SF3B6	splicing factor 3b subunit 6 [Source:HGNC Symbol;Acc:HGNC:30096]	1674	0.22440782189369202	0.29487455	Yes
row_20	BUD31	BUD31 homolog [Source:HGNC Symbol;Acc:HGNC:29629]	1709	0.22251112759113312	0.30668864	Yes
row_21	SF3A3	splicing factor 3a subunit 3 [Source:HGNC Symbol;Acc:HGNC:10767]	1801	0.21739567816257477	0.316757	Yes
row_22	USP39	ubiquitin specific peptidase 39 [Source:HGNC Symbol;Acc:HGNC:20071]	1882	0.21283969283103943	0.32684633	Yes
row_23	LSM5	LSM5 homolog, U6 small nuclear RNA and mRNA degradation associated [Source:HGNC Symbol;Acc:HGNC:17162]	2079	0.20202545821666718	0.3333599	Yes
row_24	ISY1	ISY1 splicing factor homolog [Source:HGNC Symbol;Acc:HGNC:29201]	2212	0.19641239941120148	0.34118637	Yes
row_25	MAGOH	mago homolog, exon junction complex subunit [Source:HGNC Symbol;Acc:HGNC:6815]	2343	0.19093607366085052	0.34875172	Yes
row_26	PHF5A	PHD finger protein 5A [Source:HGNC Symbol;Acc:HGNC:18000]	2388	0.18921887874603271	0.35841328	Yes
row_27	TRA2A	transformer 2 alpha homolog [Source:HGNC Symbol;Acc:HGNC:16645]	2410	0.18830452859401703	0.36860952	Yes
row_28	PRPF31	pre-mRNA processing factor 31 [Source:HGNC Symbol;Acc:HGNC:15446]	2437	0.18681634962558746	0.37859336	Yes
row_29	SRSF3	serine and arginine rich splicing factor 3 [Source:HGNC Symbol;Acc:HGNC:10785]	2501	0.18428538739681244	0.387489	Yes
row_30	SF3A2	splicing factor 3a subunit 2 [Source:HGNC Symbol;Acc:HGNC:10766]	2680	0.1767120659351349	0.39301914	Yes
row_31	LSM3	LSM3 homolog, U6 small nuclear RNA and mRNA degradation associated [Source:HGNC Symbol;Acc:HGNC:17874]	2740	0.1739957630634308	0.4014304	Yes
row_32	PRPF6	pre-mRNA processing factor 6 [Source:HGNC Symbol;Acc:HGNC:15860]	2766	0.17307832837104797	0.41065678	Yes
row_33	THOC3	THO complex 3 [Source:HGNC Symbol;Acc:HGNC:19072]	2919	0.167201966047287	0.41630822	Yes
row_34	TXNL4A	thioredoxin like 4A [Source:HGNC Symbol;Acc:HGNC:30551]	2963	0.16564515233039856	0.42465174	Yes
row_35	SNRPD2	small nuclear ribonucleoprotein D2 polypeptide [Source:HGNC Symbol;Acc:HGNC:11159]	3012	0.16348204016685486	0.43274444	Yes
row_36	SNRPB	small nuclear ribonucleoprotein polypeptides B and B1 [Source:HGNC Symbol;Acc:HGNC:11153]	3349	0.15305013954639435	0.4328951	Yes
row_37	SNRPD3	small nuclear ribonucleoprotein D3 polypeptide [Source:HGNC Symbol;Acc:HGNC:11160]	3567	0.14627160131931305	0.43569538	Yes
row_38	SNRPG	small nuclear ribonucleoprotein polypeptide G [Source:HGNC Symbol;Acc:HGNC:11163]	3604	0.14512231945991516	0.44304782	Yes
row_39	HNRNPC	heterogeneous nuclear ribonucleoprotein C [Source:HGNC Symbol;Acc:HGNC:5035]	3684	0.1424131542444229	0.4491489	Yes
row_40	SRSF8	serine and arginine rich splicing factor 8 [Source:HGNC Symbol;Acc:HGNC:16988]	3859	0.1378813087940216	0.452568	Yes
row_41	SRSF2	serine and arginine rich splicing factor 2 [Source:HGNC Symbol;Acc:HGNC:10783]	4193	0.12901128828525543	0.45142514	Yes
row_42	SART1	spliceosome associated factor 1, recruiter of U4/U6.U5 tri-snRNP [Source:HGNC Symbol;Acc:HGNC:10538]	4486	0.12190929800271988	0.45092353	Yes
row_43	ZMAT2	zinc finger matrin-type 2 [Source:HGNC Symbol;Acc:HGNC:26433]	4589	0.11958872526884079	0.45513695	Yes
row_44	PPIL1	peptidylprolyl isomerase like 1 [Source:HGNC Symbol;Acc:HGNC:9260]	5210	0.10732356458902359	0.4454361	Yes
row_45	BCAS2	BCAS2 pre-mRNA processing factor [Source:HGNC Symbol;Acc:HGNC:975]	5399	0.10373596847057343	0.44655198	Yes
row_46	SNRNP70	small nuclear ribonucleoprotein U1 subunit 70 [Source:HGNC Symbol;Acc:HGNC:11150]	5479	0.1023062989115715	0.45036724	Yes
row_47	SRSF10	serine and arginine rich splicing factor 10 [Source:HGNC Symbol;Acc:HGNC:16713]	5562	0.10090728849172592	0.4540262	Yes
row_48	LSM6	LSM6 homolog, U6 small nuclear RNA and mRNA degradation associated [Source:HGNC Symbol;Acc:HGNC:17017]	5938	0.09470545500516891	0.44985667	Yes
row_49	SRSF7	serine and arginine rich splicing factor 7 [Source:HGNC Symbol;Acc:HGNC:10789]	6007	0.09353920817375183	0.4534529	Yes
row_50	RBM8A	RNA binding motif protein 8A [Source:HGNC Symbol;Acc:HGNC:9905]	6115	0.09163206815719604	0.45594543	Yes
row_51	PRPF38A	pre-mRNA processing factor 38A [Source:HGNC Symbol;Acc:HGNC:25930]	6165	0.09094646573066711	0.45987862	Yes
row_52	HSPA1A	heat shock protein family A (Hsp70) member 1A [Source:HGNC Symbol;Acc:HGNC:5232]	6240	0.08959012478590012	0.4630967	Yes
row_53	EIF4A3	eukaryotic translation initiation factor 4A3 [Source:HGNC Symbol;Acc:HGNC:18683]	6370	0.08779595792293549	0.46480936	Yes
row_54	PLRG1	pleiotropic regulator 1 [Source:HGNC Symbol;Acc:HGNC:9089]	6588	0.08482486754655838	0.46410763	Yes
row_55	SNRPB2	small nuclear ribonucleoprotein polypeptide B2 [Source:HGNC Symbol;Acc:HGNC:11155]	6627	0.08439545333385468	0.46794808	Yes
row_56	HSPA1L	heat shock protein family A (Hsp70) member 1 like [Source:HGNC Symbol;Acc:HGNC:5234]	6686	0.08388924598693848	0.47124943	Yes
row_57	ALYREF	Aly/REF export factor [Source:HGNC Symbol;Acc:HGNC:19071]	7031	0.07893557846546173	0.46697202	No
row_58	PRPF3	pre-mRNA processing factor 3 [Source:HGNC Symbol;Acc:HGNC:17348]	7473	0.07346781343221664	0.45990828	No
row_59	PRPF19	pre-mRNA processing factor 19 [Source:HGNC Symbol;Acc:HGNC:17896]	7798	0.06944255530834198	0.45560005	No
row_60	RBMX	RNA binding motif protein X-linked [Source:HGNC Symbol;Acc:HGNC:9910]	8191	0.06549616158008575	0.4493321	No
row_61	SNRPF	small nuclear ribonucleoprotein polypeptide F [Source:HGNC Symbol;Acc:HGNC:11162]	9588	0.05214882269501686	0.41668922	No
row_62	MAGOHB	mago homolog B, exon junction complex subunit [Source:HGNC Symbol;Acc:HGNC:25504]	9870	0.04980995133519173	0.41235912	No
row_63	SRSF6	serine and arginine rich splicing factor 6 [Source:HGNC Symbol;Acc:HGNC:10788]	9894	0.049630057066679	0.41460088	No
row_64	HNRNPA1	heterogeneous nuclear ribonucleoprotein A1 [Source:HGNC Symbol;Acc:HGNC:5031]	10145	0.047644149512052536	0.4109382	No
row_65	CHERP	calcium homeostasis endoplasmic reticulum protein [Source:HGNC Symbol;Acc:HGNC:16930]	10209	0.047255899757146835	0.41202417	No
row_66	PCBP1	poly(rC) binding protein 1 [Source:HGNC Symbol;Acc:HGNC:8647]	11198	0.03935033082962036	0.38906085	No
row_67	NCBP2	nuclear cap binding protein subunit 2 [Source:HGNC Symbol;Acc:HGNC:7659]	11457	0.037296611815690994	0.38460433	No
row_68	HSPA1B	heat shock protein family A (Hsp70) member 1B [Source:HGNC Symbol;Acc:HGNC:5233]	11746	0.03510775417089462	0.37925774	No
row_69	SRSF5	serine and arginine rich splicing factor 5 [Source:HGNC Symbol;Acc:HGNC:10787]	11874	0.034084219485521317	0.37796023	No
row_70	RBM22	RNA binding motif protein 22 [Source:HGNC Symbol;Acc:HGNC:25503]	12254	0.03127070516347885	0.37007332	No
row_71	HSPA6	heat shock protein family A (Hsp70) member 6 [Source:HGNC Symbol;Acc:HGNC:5239]	12654	0.028277665376663208	0.3615056	No
row_72	CTNNBL1	catenin beta like 1 [Source:HGNC Symbol;Acc:HGNC:15879]	13240	0.02406511828303337	0.3479525	No
row_73	U2AF2	U2 small nuclear RNA auxiliary factor 2 [Source:HGNC Symbol;Acc:HGNC:23156]	13662	0.021373076364398003	0.33843002	No
row_74	DDX39B	DExD-box helicase 39B [Source:HGNC Symbol;Acc:HGNC:13917]	13755	0.020752359181642532	0.3372656	No
row_75	SF3B2	splicing factor 3b subunit 2 [Source:HGNC Symbol;Acc:HGNC:10769]	13920	0.019801784306764603	0.3342102	No
row_76	U2AF1	U2 small nuclear RNA auxiliary factor 1 [Source:HGNC Symbol;Acc:HGNC:12453]	15573	0.009556361474096775	0.29260874	No
row_77	SNRPD1	small nuclear ribonucleoprotein D1 polypeptide [Source:HGNC Symbol;Acc:HGNC:11158]	16397	0.004662334453314543	0.27187797	No
row_78	SNRPA1	small nuclear ribonucleoprotein polypeptide A' [Source:HGNC Symbol;Acc:HGNC:11152]	16828	0.0021982660982757807	0.26103303	No
row_79	ACIN1	apoptotic chromatin condensation inducer 1 [Source:HGNC Symbol;Acc:HGNC:17066]	16848	0.0020736304577440023	0.26066646	No
row_80	SNRNP27	small nuclear ribonucleoprotein U4/U6.U5 subunit 27 [Source:HGNC Symbol;Acc:HGNC:30240]	17166	2.932082279585302E-4	0.25259584	No
row_81	PRPF40B	pre-mRNA processing factor 40 homolog B [Source:HGNC Symbol;Acc:HGNC:25031]	17302	-6.458815769292414E-4	0.2491885	No
row_82	SMNDC1	survival motor neuron domain containing 1 [Source:HGNC Symbol;Acc:HGNC:16900]	19051	-0.011143861338496208	0.20522837	No
row_83	LSM8	LSM8 homolog, U6 small nuclear RNA associated [Source:HGNC Symbol;Acc:HGNC:20471]	19453	-0.013455136679112911	0.19576484	No
row_84	HNRNPA1L2	heterogeneous nuclear ribonucleoprotein A1 like 2 [Source:HGNC Symbol;Acc:HGNC:27067]	19816	-0.015621415339410305	0.18741974	No
row_85	DHX16	DEAH-box helicase 16 [Source:HGNC Symbol;Acc:HGNC:2739]	20048	-0.016943946480751038	0.18249212	No
row_86	HNRNPA1P60	heterogeneous nuclear ribonucleoprotein A1 pseudogene 60 [Source:HGNC Symbol;Acc:HGNC:48790]	20765	-0.021337764337658882	0.16544151	No
row_87	PRPF18	pre-mRNA processing factor 18 [Source:HGNC Symbol;Acc:HGNC:17351]	21237	-0.024242721498012543	0.15480694	No
row_88	SLU7	SLU7 homolog, splicing factor [Source:HGNC Symbol;Acc:HGNC:16939]	22552	-0.03223695233464241	0.12312124	No
row_89	DDX42	DEAD-box helicase 42 [Source:HGNC Symbol;Acc:HGNC:18676]	22832	-0.0341610349714756	0.117950276	No
row_90	THOC1	THO complex 1 [Source:HGNC Symbol;Acc:HGNC:19070]	23200	-0.0366874635219574	0.110678226	No
row_91	HNRNPK	heterogeneous nuclear ribonucleoprotein K [Source:HGNC Symbol;Acc:HGNC:5044]	24051	-0.04215594008564949	0.091395475	No
row_92	TRA2B	transformer 2 beta homolog [Source:HGNC Symbol;Acc:HGNC:10781]	24379	-0.04427459463477135	0.085576326	No
row_93	EFTUD2	elongation factor Tu GTP binding domain containing 2 [Source:HGNC Symbol;Acc:HGNC:30858]	25951	-0.055542733520269394	0.048662256	No
row_94	TCERG1	transcription elongation regulator 1 [Source:HGNC Symbol;Acc:HGNC:15630]	26101	-0.05652716010808945	0.04808258	No
row_95	SRSF1	serine and arginine rich splicing factor 1 [Source:HGNC Symbol;Acc:HGNC:10780]	27641	-0.06818202137947083	0.012705246	No
row_96	CDC5L	cell division cycle 5 like [Source:HGNC Symbol;Acc:HGNC:1743]	27889	-0.07011331617832184	0.010399687	No
row_97	SNW1	SNW domain containing 1 [Source:HGNC Symbol;Acc:HGNC:16696]	27999	-0.0711001604795456	0.0116710495	No
row_98	HNRNPU	heterogeneous nuclear ribonucleoprotein U [Source:HGNC Symbol;Acc:HGNC:5048]	28332	-0.07397767156362534	0.0074171983	No
row_99	HSPA2	heat shock protein family A (Hsp70) member 2 [Source:HGNC Symbol;Acc:HGNC:5235]	28545	-0.07591193914413452	0.0063350443	No
row_100	SRSF9	serine and arginine rich splicing factor 9 [Source:HGNC Symbol;Acc:HGNC:10791]	28629	-0.07665496319532394	0.008586305	No
row_101	PRPF4	pre-mRNA processing factor 4 [Source:HGNC Symbol;Acc:HGNC:17349]	28788	-0.07791396230459213	0.008995908	No
row_102	DDX5	DEAD-box helicase 5 [Source:HGNC Symbol;Acc:HGNC:2746]	29280	-0.08246752619743347	0.0011694834	No
row_103	RBM17	RNA binding motif protein 17 [Source:HGNC Symbol;Acc:HGNC:16944]	29914	-0.08871278911828995	-0.009923734	No
row_104	SF3A1	splicing factor 3a subunit 1 [Source:HGNC Symbol;Acc:HGNC:10765]	31768	-0.1099202111363411	-0.050933115	No
row_105	HNRNPA3	heterogeneous nuclear ribonucleoprotein A3 [Source:HGNC Symbol;Acc:HGNC:24941]	31943	-0.11229516565799713	-0.04897223	No
row_106	DHX38	DEAH-box helicase 38 [Source:HGNC Symbol;Acc:HGNC:17211]	32010	-0.1132168397307396	-0.0442035	No
row_107	SF3B3	splicing factor 3b subunit 3 [Source:HGNC Symbol;Acc:HGNC:10770]	32319	-0.11735653132200241	-0.045372784	No
row_108	DHX15	DEAH-box helicase 15 [Source:HGNC Symbol;Acc:HGNC:2738]	33118	-0.12974406778812408	-0.058337025	No
row_109	HSPA8	heat shock protein family A (Hsp70) member 8 [Source:HGNC Symbol;Acc:HGNC:5241]	33901	-0.14348356425762177	-0.07011002	No
row_110	RBM25	RNA binding motif protein 25 [Source:HGNC Symbol;Acc:HGNC:23244]	33952	-0.14450222253799438	-0.06315006	No
row_111	CRNKL1	crooked neck pre-mRNA splicing factor 1 [Source:HGNC Symbol;Acc:HGNC:15762]	34024	-0.14576198160648346	-0.056654066	No
row_112	THOC2	THO complex 2 [Source:HGNC Symbol;Acc:HGNC:19073]	34241	-0.14977318048477173	-0.05362872	No
row_113	U2SURP	U2 snRNP associated SURP domain containing [Source:HGNC Symbol;Acc:HGNC:30855]	34412	-0.15338164567947388	-0.049224157	No
row_114	HNRNPM	heterogeneous nuclear ribonucleoprotein M [Source:HGNC Symbol;Acc:HGNC:5046]	34658	-0.1586439609527588	-0.046433095	No
row_115	PRPF8	pre-mRNA processing factor 8 [Source:HGNC Symbol;Acc:HGNC:17340]	35220	-0.17174577713012695	-0.050957166	No
row_116	DDX23	DEAD-box helicase 23 [Source:HGNC Symbol;Acc:HGNC:17347]	35258	-0.17264744639396667	-0.042061478	No
row_117	DHX8	DEAH-box helicase 8 [Source:HGNC Symbol;Acc:HGNC:2749]	35966	-0.19285817444324493	-0.049107075	No
row_118	PRPF38B	pre-mRNA processing factor 38B [Source:HGNC Symbol;Acc:HGNC:25512]	36269	-0.2028340846300125	-0.04525169	No
row_119	WBP11	WW domain binding protein 11 [Source:HGNC Symbol;Acc:HGNC:16461]	36280	-0.20337872207164764	-0.033915717	No
row_120	SNRNP200	small nuclear ribonucleoprotein U5 subunit 200 [Source:HGNC Symbol;Acc:HGNC:30859]	36286	-0.20350243151187897	-0.022445135	No
row_121	PRPF40A	pre-mRNA processing factor 40 homolog A [Source:HGNC Symbol;Acc:HGNC:16463]	36815	-0.22595268487930298	-0.023037909	No
row_122	SF3B1	splicing factor 3b subunit 1 [Source:HGNC Symbol;Acc:HGNC:10768]	37462	-0.2634357213973999	-0.024504859	No
row_123	AQR	aquarius intron-binding spliceosomal factor [Source:HGNC Symbol;Acc:HGNC:29513]	37783	-0.2887941002845764	-0.016209606	No
row_124	NCBP1	nuclear cap binding protein subunit 1 [Source:HGNC Symbol;Acc:HGNC:7658]	37973	-0.3127827048301697	-0.0032050868	No
row_125	DDX46	DEAD-box helicase 46 [Source:HGNC Symbol;Acc:HGNC:18681]	37978	-0.3138313293457031	0.014578946	No
row_126	CDC40	cell division cycle 40 [Source:HGNC Symbol;Acc:HGNC:17350]	38147	-0.3458252549171448	0.030002406	No
