# Supplementary material for: Simultaneous Presentation of Multiple Myeloma and Lung Cancer: Case Report and Gene Bioinformatics Analysis
Source: Front Oncol. 2022 Jun 13;12:859735. doi: 10.3389/fonc.2022.859735 (PMC9235397; doi:10.3389/fonc.2022.859735)
Supplement: Supplementary file 1 [file DataSheet_1.zip › The bioinformatic analysis of MM and lung cancer supplementary materials/Enrichment analysis/MECR/GSEA_4.1.0/LUAD TCGA/KEGG.Gsea.1639041756227/KEGG_TGF_BETA_SIGNALING_PATHWAY.tsv]

NAME	SYMBOL	TITLE	RANK IN GENE LIST	RANK METRIC SCORE	RUNNING ES	CORE ENRICHMENT
row_0	RBX1	ring-box 1 [Source:HGNC Symbol;Acc:HGNC:9928]	236	0.3647659122943878	0.02945017	No
row_1	RPS6KB2	ribosomal protein S6 kinase B2 [Source:HGNC Symbol;Acc:HGNC:10437]	1294	0.24806393682956696	0.026630277	No
row_2	MAPK3	mitogen-activated protein kinase 3 [Source:HGNC Symbol;Acc:HGNC:6877]	1645	0.22589580714702606	0.03967331	No
row_3	GDF5	growth differentiation factor 5 [Source:HGNC Symbol;Acc:HGNC:4220]	2574	0.18108399212360382	0.033628847	No
row_4	PPP2R1A	protein phosphatase 2 scaffold subunit Aalpha [Source:HGNC Symbol;Acc:HGNC:9302]	4377	0.12451312690973282	-1.9009902E-4	No
row_5	SKP1	S-phase kinase associated protein 1 [Source:HGNC Symbol;Acc:HGNC:10899]	5588	0.1005156934261322	-0.021254808	No
row_6	THBS3	thrombospondin 3 [Source:HGNC Symbol;Acc:HGNC:11787]	5659	0.09929947555065155	-0.0133842975	No
row_7	BMP4	bone morphogenetic protein 4 [Source:HGNC Symbol;Acc:HGNC:1071]	6943	0.08007154613733292	-0.03829715	No
row_8	CUL1	cullin 1 [Source:HGNC Symbol;Acc:HGNC:2551]	7229	0.07632318139076233	-0.038139917	No
row_9	AMHR2	anti-Mullerian hormone receptor type 2 [Source:HGNC Symbol;Acc:HGNC:465]	7688	0.07063668966293335	-0.042944547	No
row_10	COMP	cartilage oligomeric matrix protein [Source:HGNC Symbol;Acc:HGNC:2227]	9245	0.05509774759411812	-0.077243045	No
row_11	PPP2CA	protein phosphatase 2 catalytic subunit alpha [Source:HGNC Symbol;Acc:HGNC:9299]	9403	0.05383194610476494	-0.076010406	No
row_12	E2F4	E2F transcription factor 4 [Source:HGNC Symbol;Acc:HGNC:3118]	9838	0.05001278221607208	-0.08220857	No
row_13	AMH	anti-Mullerian hormone [Source:HGNC Symbol;Acc:HGNC:464]	10516	0.044756192713975906	-0.09511078	No
row_14	GDF7	growth differentiation factor 7 [Source:HGNC Symbol;Acc:HGNC:4222]	11253	0.038929298520088196	-0.11008316	No
row_15	RHOA	ras homolog family member A [Source:HGNC Symbol;Acc:HGNC:667]	11437	0.037469200789928436	-0.11110403	No
row_16	INHBC	inhibin subunit beta C [Source:HGNC Symbol;Acc:HGNC:6068]	11655	0.03576810657978058	-0.11315679	No
row_17	E2F5	E2F transcription factor 5 [Source:HGNC Symbol;Acc:HGNC:3119]	11958	0.03345826640725136	-0.1176004	No
row_18	SMURF1	SMAD specific E3 ubiquitin protein ligase 1 [Source:HGNC Symbol;Acc:HGNC:16807]	12786	0.027194902300834656	-0.13603285	No
row_19	LEFTY2	left-right determination factor 2 [Source:HGNC Symbol;Acc:HGNC:3122]	13286	0.023716837167739868	-0.14644422	No
row_20	ID3	inhibitor of DNA binding 3, HLH protein [Source:HGNC Symbol;Acc:HGNC:5362]	13729	0.020948663353919983	-0.15567206	No
row_21	PITX2	paired like homeodomain 2 [Source:HGNC Symbol;Acc:HGNC:9005]	14328	0.017232412472367287	-0.16923694	No
row_22	INHBB	inhibin subunit beta B [Source:HGNC Symbol;Acc:HGNC:6067]	14454	0.01642610691487789	-0.17082559	No
row_23	NOG	noggin [Source:HGNC Symbol;Acc:HGNC:7866]	14996	0.01307668350636959	-0.18334185	No
row_24	BMPR1B	bone morphogenetic protein receptor type 1B [Source:HGNC Symbol;Acc:HGNC:1077]	15125	0.012385766953229904	-0.18539977	No
row_25	ID1	inhibitor of DNA binding 1, HLH protein [Source:HGNC Symbol;Acc:HGNC:5360]	16585	0.003549901070073247	-0.22223796	No
row_26	MYC	MYC proto-oncogene, bHLH transcription factor [Source:HGNC Symbol;Acc:HGNC:7553]	16923	0.0016450542025268078	-0.23066664	No
row_27	ID4	inhibitor of DNA binding 4, HLH protein [Source:HGNC Symbol;Acc:HGNC:5363]	18008	-0.00496857613325119	-0.25780985	No
row_28	SMAD7	SMAD family member 7 [Source:HGNC Symbol;Acc:HGNC:6773]	18155	-0.005768531002104282	-0.26096988	No
row_29	SKP1P2	S-phase kinase associated protein 1 pseudogene 2 [Source:HGNC Symbol;Acc:HGNC:10900]	19458	-0.01347292959690094	-0.29284206	No
row_30	ACVR1	activin A receptor type 1 [Source:HGNC Symbol;Acc:HGNC:171]	19508	-0.01373826153576374	-0.29275516	No
row_31	THBS4	thrombospondin 4 [Source:HGNC Symbol;Acc:HGNC:11788]	20600	-0.020290452986955643	-0.31858706	No
row_32	SMAD6	SMAD family member 6 [Source:HGNC Symbol;Acc:HGNC:6772]	21342	-0.024953274056315422	-0.3350457	No
row_33	CDKN2B	cyclin dependent kinase inhibitor 2B [Source:HGNC Symbol;Acc:HGNC:1788]	21665	-0.02688722498714924	-0.3406379	No
row_34	SMAD2	SMAD family member 2 [Source:HGNC Symbol;Acc:HGNC:6768]	22253	-0.03034670278429985	-0.3526474	No
row_35	TGFB1	transforming growth factor beta 1 [Source:HGNC Symbol;Acc:HGNC:11766]	22340	-0.030889516696333885	-0.35183588	No
row_36	BMP2	bone morphogenetic protein 2 [Source:HGNC Symbol;Acc:HGNC:1069]	23093	-0.03577924147248268	-0.3675223	No
row_37	TFDP1	transcription factor Dp-1 [Source:HGNC Symbol;Acc:HGNC:11749]	24863	-0.047717928886413574	-0.40796673	No
row_38	BMP7	bone morphogenetic protein 7 [Source:HGNC Symbol;Acc:HGNC:1074]	25274	-0.05050930008292198	-0.41350496	No
row_39	TGFB2	transforming growth factor beta 2 [Source:HGNC Symbol;Acc:HGNC:11768]	26001	-0.055903781205415726	-0.42657214	No
row_40	SMURF2	SMAD specific E3 ubiquitin protein ligase 2 [Source:HGNC Symbol;Acc:HGNC:16809]	27082	-0.06390818953514099	-0.44788292	No
row_41	PPP2CB	protein phosphatase 2 catalytic subunit beta [Source:HGNC Symbol;Acc:HGNC:9300]	27728	-0.06894472986459732	-0.45761785	No
row_42	BMP8B	bone morphogenetic protein 8b [Source:HGNC Symbol;Acc:HGNC:1075]	28206	-0.07282987236976624	-0.46269348	No
row_43	GDF6	growth differentiation factor 6 [Source:HGNC Symbol;Acc:HGNC:4221]	28703	-0.07727479934692383	-0.46782115	No
row_44	LEFTY1	left-right determination factor 1 [Source:HGNC Symbol;Acc:HGNC:6552]	28806	-0.07803772389888763	-0.46283337	No
row_45	NODAL	nodal growth differentiation factor [Source:HGNC Symbol;Acc:HGNC:7865]	28980	-0.07960134744644165	-0.45950305	No
row_46	SMAD4	SMAD family member 4 [Source:HGNC Symbol;Acc:HGNC:6770]	29082	-0.08053871989250183	-0.4542466	No
row_47	BMPR1A	bone morphogenetic protein receptor type 1A [Source:HGNC Symbol;Acc:HGNC:1076]	29382	-0.08333708345890045	-0.45376423	No
row_48	FST	follistatin [Source:HGNC Symbol;Acc:HGNC:3971]	29400	-0.08344168215990067	-0.4460848	No
row_49	SMAD9	SMAD family member 9 [Source:HGNC Symbol;Acc:HGNC:6774]	30256	-0.09242144227027893	-0.45888913	No
row_50	ACVR2A	activin A receptor type 2A [Source:HGNC Symbol;Acc:HGNC:173]	30423	-0.0941493883728981	-0.45396593	No
row_51	ACVR2B	activin A receptor type 2B [Source:HGNC Symbol;Acc:HGNC:174]	30713	-0.09724737703800201	-0.45187628	No
row_52	CHRD	chordin [Source:HGNC Symbol;Acc:HGNC:1949]	31640	-0.10835966467857361	-0.46494046	No
row_53	BMP8A	bone morphogenetic protein 8a [Source:HGNC Symbol;Acc:HGNC:21650]	32933	-0.1268094778060913	-0.48553854	No
row_54	MAPK1	mitogen-activated protein kinase 1 [Source:HGNC Symbol;Acc:HGNC:6871]	33636	-0.13853877782821655	-0.48995978	Yes
row_55	TNF	tumor necrosis factor [Source:HGNC Symbol;Acc:HGNC:11892]	33732	-0.14028574526309967	-0.47874147	Yes
row_56	ACVR1C	activin A receptor type 1C [Source:HGNC Symbol;Acc:HGNC:18123]	33803	-0.14169076085090637	-0.46674943	Yes
row_57	DCN	decorin [Source:HGNC Symbol;Acc:HGNC:2705]	33827	-0.14200936257839203	-0.45352858	Yes
row_58	BMP5	bone morphogenetic protein 5 [Source:HGNC Symbol;Acc:HGNC:1072]	33836	-0.14219775795936584	-0.43990713	Yes
row_59	RPS6KB1	ribosomal protein S6 kinase B1 [Source:HGNC Symbol;Acc:HGNC:10436]	34494	-0.15496103465557098	-0.44158486	Yes
row_60	PPP2R1B	protein phosphatase 2 scaffold subunit Abeta [Source:HGNC Symbol;Acc:HGNC:9303]	34595	-0.15686042606830597	-0.42888248	Yes
row_61	ID2	inhibitor of DNA binding 2 [Source:HGNC Symbol;Acc:HGNC:5361]	34691	-0.15931129455566406	-0.4158144	Yes
row_62	CREBBP	CREB binding protein [Source:HGNC Symbol;Acc:HGNC:2348]	34790	-0.1618223935365677	-0.40257862	Yes
row_63	LTBP1	latent transforming growth factor beta binding protein 1 [Source:HGNC Symbol;Acc:HGNC:6714]	34948	-0.1649312973022461	-0.39054424	Yes
row_64	SMAD1	SMAD family member 1 [Source:HGNC Symbol;Acc:HGNC:6767]	35267	-0.17311757802963257	-0.38181707	Yes
row_65	SMAD3	SMAD family member 3 [Source:HGNC Symbol;Acc:HGNC:6769]	35395	-0.17624467611312866	-0.36791816	Yes
row_66	ACVRL1	activin A receptor like type 1 [Source:HGNC Symbol;Acc:HGNC:175]	35429	-0.17724183201789856	-0.35152665	Yes
row_67	RBL2	RB transcriptional corepressor like 2 [Source:HGNC Symbol;Acc:HGNC:9894]	35626	-0.182693749666214	-0.3387592	Yes
row_68	IFNG	interferon gamma [Source:HGNC Symbol;Acc:HGNC:5438]	35652	-0.18330153822898865	-0.3215747	Yes
row_69	SMAD5	SMAD family member 5 [Source:HGNC Symbol;Acc:HGNC:6771]	35735	-0.18560072779655457	-0.30561927	Yes
row_70	TGFB3	transforming growth factor beta 3 [Source:HGNC Symbol;Acc:HGNC:11769]	35787	-0.18727608025074005	-0.28871092	Yes
row_71	THBS2	thrombospondin 2 [Source:HGNC Symbol;Acc:HGNC:11786]	36117	-0.19770270586013794	-0.27787378	Yes
row_72	TGFBR2	transforming growth factor beta receptor 2 [Source:HGNC Symbol;Acc:HGNC:11773]	36159	-0.19888536632061005	-0.25958183	Yes
row_73	ZFYVE9	zinc finger FYVE-type containing 9 [Source:HGNC Symbol;Acc:HGNC:6775]	36215	-0.20098766684532166	-0.24144231	Yes
row_74	INHBE	inhibin subunit beta E [Source:HGNC Symbol;Acc:HGNC:24029]	36632	-0.21711672842502594	-0.23093487	Yes
row_75	RBL1	RB transcriptional corepressor like 1 [Source:HGNC Symbol;Acc:HGNC:9893]	36716	-0.22039513289928436	-0.21162203	Yes
row_76	TGFBR1	transforming growth factor beta receptor 1 [Source:HGNC Symbol;Acc:HGNC:11772]	36724	-0.22080475091934204	-0.19033244	Yes
row_77	BMP6	bone morphogenetic protein 6 [Source:HGNC Symbol;Acc:HGNC:1073]	36882	-0.2292662113904953	-0.17204303	Yes
row_78	THBS1	thrombospondin 1 [Source:HGNC Symbol;Acc:HGNC:11785]	37079	-0.23996911942958832	-0.15370694	Yes
row_79	INHBA	inhibin subunit beta A [Source:HGNC Symbol;Acc:HGNC:6066]	37343	-0.2556820511817932	-0.13555066	Yes
row_80	EP300	E1A binding protein p300 [Source:HGNC Symbol;Acc:HGNC:3373]	37388	-0.25851553678512573	-0.111537576	Yes
row_81	ZFYVE16	zinc finger FYVE-type containing 16 [Source:HGNC Symbol;Acc:HGNC:20756]	37578	-0.2721032202243805	-0.08989881	Yes
row_82	BMPR2	bone morphogenetic protein receptor type 2 [Source:HGNC Symbol;Acc:HGNC:1078]	37775	-0.28802552819252014	-0.06689038	Yes
row_83	SP1	Sp1 transcription factor [Source:HGNC Symbol;Acc:HGNC:11205]	38109	-0.3357216715812683	-0.04273616	Yes
row_84	ROCK2	Rho associated coiled-coil containing protein kinase 2 [Source:HGNC Symbol;Acc:HGNC:10252]	38215	-0.37028229236602783	-0.009411052	Yes
row_85	ROCK1	Rho associated coiled-coil containing protein kinase 1 [Source:HGNC Symbol;Acc:HGNC:10251]	38260	-0.3869672417640686	0.027090883	Yes
