# Supplementary material for: Simultaneous Presentation of Multiple Myeloma and Lung Cancer: Case Report and Gene Bioinformatics Analysis
Source: Front Oncol. 2022 Jun 13;12:859735. doi: 10.3389/fonc.2022.859735 (PMC9235397; doi:10.3389/fonc.2022.859735)
Supplement: Supplementary file 1 [file DataSheet_1.zip › The bioinformatic analysis of MM and lung cancer supplementary materials/Enrichment analysis/MECR/GSEA_4.1.0/LUAD TCGA/KEGG.Gsea.1639041756227/KEGG_T_CELL_RECEPTOR_SIGNALING_PATHWAY.tsv]

NAME	SYMBOL	TITLE	RANK IN GENE LIST	RANK METRIC SCORE	RUNNING ES	CORE ENRICHMENT
row_0	PIK3R2	phosphoinositide-3-kinase regulatory subunit 2 [Source:HGNC Symbol;Acc:HGNC:8980]	545	0.3138130009174347	0.0047252593	No
row_1	HRAS	HRas proto-oncogene, GTPase [Source:HGNC Symbol;Acc:HGNC:5173]	1513	0.23386380076408386	-0.006054832	No
row_2	MAPK3	mitogen-activated protein kinase 3 [Source:HGNC Symbol;Acc:HGNC:6877]	1645	0.22589580714702606	0.004010061	No
row_3	MAP2K2	mitogen-activated protein kinase kinase 2 [Source:HGNC Symbol;Acc:HGNC:6842]	1791	0.21792630851268768	0.013245021	No
row_4	CDC42	cell division cycle 42 [Source:HGNC Symbol;Acc:HGNC:1736]	2158	0.19848842918872833	0.015691021	No
row_5	NFATC4	nuclear factor of activated T cells 4 [Source:HGNC Symbol;Acc:HGNC:7778]	2871	0.1690436750650406	0.0075667487	No
row_6	AKT1	AKT serine/threonine kinase 1 [Source:HGNC Symbol;Acc:HGNC:391]	3179	0.15810860693454742	0.009120972	No
row_7	MAP2K7	mitogen-activated protein kinase kinase 7 [Source:HGNC Symbol;Acc:HGNC:6847]	3849	0.13815337419509888	2.600626E-4	No
row_8	PAK4	p21 (RAC1) activated kinase 4 [Source:HGNC Symbol;Acc:HGNC:16059]	4914	0.1127370148897171	-0.020181552	No
row_9	JUN	Jun proto-oncogene, AP-1 transcription factor subunit [Source:HGNC Symbol;Acc:HGNC:6204]	5045	0.11040198802947998	-0.016944926	No
row_10	PPP3CA	protein phosphatase 3 catalytic subunit alpha [Source:HGNC Symbol;Acc:HGNC:9314]	5070	0.10991860181093216	-0.011034006	No
row_11	NFKBIE	NFKB inhibitor epsilon [Source:HGNC Symbol;Acc:HGNC:7799]	5113	0.10917556285858154	-0.0056261774	No
row_12	NFKBIB	NFKB inhibitor beta [Source:HGNC Symbol;Acc:HGNC:7798]	5484	0.10220309346914291	-0.00899605	No
row_13	PAK6	p21 (RAC1) activated kinase 6 [Source:HGNC Symbol;Acc:HGNC:16061]	5767	0.09750906378030777	-0.010400499	No
row_14	RELA	RELA proto-oncogene, NF-kB subunit [Source:HGNC Symbol;Acc:HGNC:9955]	6022	0.09321737289428711	-0.011345636	No
row_15	MAPK13	mitogen-activated protein kinase 13 [Source:HGNC Symbol;Acc:HGNC:6875]	6377	0.08766892552375793	-0.015170014	No
row_16	CHP1	calcineurin like EF-hand protein 1 [Source:HGNC Symbol;Acc:HGNC:17433]	7211	0.07655241340398788	-0.031868484	No
row_17	IL4	interleukin 4 [Source:HGNC Symbol;Acc:HGNC:6014]	7378	0.07458015531301498	-0.03167563	No
row_18	NFKBIA	NFKB inhibitor alpha [Source:HGNC Symbol;Acc:HGNC:7797]	7696	0.07056746631860733	-0.03557137	No
row_19	MAPK9	mitogen-activated protein kinase 9 [Source:HGNC Symbol;Acc:HGNC:6886]	8347	0.06382329761981964	-0.048358764	No
row_20	NCK2	NCK adaptor protein 2 [Source:HGNC Symbol;Acc:HGNC:7665]	8361	0.06364365667104721	-0.044913445	No
row_21	RAF1	Raf-1 proto-oncogene, serine/threonine kinase [Source:HGNC Symbol;Acc:HGNC:9829]	8635	0.06099795550107956	-0.048255082	No
row_22	PIK3R3	phosphoinositide-3-kinase regulatory subunit 3 [Source:HGNC Symbol;Acc:HGNC:8981]	9028	0.05709083378314972	-0.05486305	No
row_23	NFATC1	nuclear factor of activated T cells 1 [Source:HGNC Symbol;Acc:HGNC:7775]	9184	0.055725231766700745	-0.05550861	No
row_24	MAPK12	mitogen-activated protein kinase 12 [Source:HGNC Symbol;Acc:HGNC:6874]	9265	0.05494295060634613	-0.054288108	No
row_25	IKBKG	inhibitor of nuclear factor kappa B kinase regulatory subunit gamma [Source:HGNC Symbol;Acc:HGNC:5961]	9304	0.05466580018401146	-0.05201306	No
row_26	MAPK11	mitogen-activated protein kinase 11 [Source:HGNC Symbol;Acc:HGNC:6873]	9370	0.05411097779870033	-0.05045943	No
row_27	CSF2	colony stimulating factor 2 [Source:HGNC Symbol;Acc:HGNC:2434]	9888	0.04968114197254181	-0.06069459	No
row_28	PPP3R1	protein phosphatase 3 regulatory subunit B, alpha [Source:HGNC Symbol;Acc:HGNC:9317]	10562	0.044448986649513245	-0.07521821	No
row_29	AKT2	AKT serine/threonine kinase 2 [Source:HGNC Symbol;Acc:HGNC:392]	10579	0.04431247338652611	-0.072996564	No
row_30	RHOA	ras homolog family member A [Source:HGNC Symbol;Acc:HGNC:667]	11437	0.037469200789928436	-0.09262635	No
row_31	CHP2	calcineurin like EF-hand protein 2 [Source:HGNC Symbol;Acc:HGNC:24927]	13971	0.01951068826019764	-0.1560595	No
row_32	CDK4	cyclin dependent kinase 4 [Source:HGNC Symbol;Acc:HGNC:1773]	15379	0.010667748749256134	-0.19130467	No
row_33	CBLC	Cbl proto-oncogene C [Source:HGNC Symbol;Acc:HGNC:15961]	16554	0.0037796928081661463	-0.22101712	No
row_34	PAK5	p21 (RAC1) activated kinase 5 [Source:HGNC Symbol;Acc:HGNC:15916]	17436	-0.0016162358224391937	-0.24338654	No
row_35	BCL10	BCL10 immune signaling adaptor [Source:HGNC Symbol;Acc:HGNC:989]	18926	-0.010423645377159119	-0.28073716	No
row_36	LAT	linker for activation of T cells [Source:HGNC Symbol;Acc:HGNC:18874]	20384	-0.01894695684313774	-0.316766	No
row_37	IL2	interleukin 2 [Source:HGNC Symbol;Acc:HGNC:6001]	20777	-0.021421756595373154	-0.32549068	No
row_38	IKBKB	inhibitor of nuclear factor kappa B kinase subunit beta [Source:HGNC Symbol;Acc:HGNC:5960]	21393	-0.02522137388586998	-0.33967632	No
row_39	TEC	tec protein tyrosine kinase [Source:HGNC Symbol;Acc:HGNC:11719]	22189	-0.02995029278099537	-0.3581713	No
row_40	FOS	Fos proto-oncogene, AP-1 transcription factor subunit [Source:HGNC Symbol;Acc:HGNC:3796]	23563	-0.03886904940009117	-0.39087594	No
row_41	PTPN6	protein tyrosine phosphatase non-receptor type 6 [Source:HGNC Symbol;Acc:HGNC:9658]	23581	-0.039025336503982544	-0.38899353	No
row_42	VAV2	vav guanine nucleotide exchange factor 2 [Source:HGNC Symbol;Acc:HGNC:12658]	24578	-0.04567394405603409	-0.4116809	No
row_43	MAPK14	mitogen-activated protein kinase 14 [Source:HGNC Symbol;Acc:HGNC:6876]	25018	-0.04885194078087807	-0.4199763	No
row_44	IL5	interleukin 5 [Source:HGNC Symbol;Acc:HGNC:6016]	25260	-0.050446029752492905	-0.42312813	No
row_45	CARD11	caspase recruitment domain family member 11 [Source:HGNC Symbol;Acc:HGNC:16393]	27575	-0.06771072745323181	-0.47811648	No
row_46	NCK1	NCK adaptor protein 1 [Source:HGNC Symbol;Acc:HGNC:7664]	28533	-0.07578527927398682	-0.49802244	No
row_47	VAV3	vav guanine nucleotide exchange factor 3 [Source:HGNC Symbol;Acc:HGNC:12659]	29000	-0.07978895306587219	-0.5051704	No
row_48	PAK1	p21 (RAC1) activated kinase 1 [Source:HGNC Symbol;Acc:HGNC:8590]	29530	-0.08480002731084824	-0.5136275	No
row_49	PLCG1	phospholipase C gamma 1 [Source:HGNC Symbol;Acc:HGNC:9065]	30759	-0.0977286547422409	-0.5391417	No
row_50	PAK3	p21 (RAC1) activated kinase 3 [Source:HGNC Symbol;Acc:HGNC:8592]	31145	-0.1022571548819542	-0.5428909	No
row_51	PIK3CD	phosphatidylinositol-4,5-bisphosphate 3-kinase catalytic subunit delta [Source:HGNC Symbol;Acc:HGNC:8977]	31859	-0.11122743040323257	-0.5544717	No
row_52	MAP3K14	mitogen-activated protein kinase kinase kinase 14 [Source:HGNC Symbol;Acc:HGNC:6853]	31902	-0.11181436479091644	-0.5489072	No
row_53	PPP3R2	protein phosphatase 3 regulatory subunit B, beta [Source:HGNC Symbol;Acc:HGNC:9318]	32695	-0.12303395569324493	-0.56180185	No
row_54	PPP3CB	protein phosphatase 3 catalytic subunit beta [Source:HGNC Symbol;Acc:HGNC:9315]	33217	-0.13124287128448486	-0.5672989	No
row_55	PDPK1	3-phosphoinositide dependent protein kinase 1 [Source:HGNC Symbol;Acc:HGNC:8816]	33314	-0.1330900639295578	-0.5618489	No
row_56	MAPK1	mitogen-activated protein kinase 1 [Source:HGNC Symbol;Acc:HGNC:6871]	33636	-0.13853877782821655	-0.561813	No
row_57	TNF	tumor necrosis factor [Source:HGNC Symbol;Acc:HGNC:11892]	33732	-0.14028574526309967	-0.55591047	No
row_58	NRAS	NRAS proto-oncogene, GTPase [Source:HGNC Symbol;Acc:HGNC:7989]	34553	-0.1559722125530243	-0.5675644	Yes
row_59	SOS2	SOS Ras/Rho guanine nucleotide exchange factor 2 [Source:HGNC Symbol;Acc:HGNC:11188]	34598	-0.15690839290618896	-0.559375	Yes
row_60	MAP3K7	mitogen-activated protein kinase kinase kinase 7 [Source:HGNC Symbol;Acc:HGNC:6859]	34786	-0.16172711551189423	-0.55454606	Yes
row_61	PIK3R1	phosphoinositide-3-kinase regulatory subunit 1 [Source:HGNC Symbol;Acc:HGNC:8979]	34788	-0.16173556447029114	-0.5449737	Yes
row_62	VAV1	vav guanine nucleotide exchange factor 1 [Source:HGNC Symbol;Acc:HGNC:12657]	34853	-0.16317467391490936	-0.53692234	Yes
row_63	PIK3CB	phosphatidylinositol-4,5-bisphosphate 3-kinase catalytic subunit beta [Source:HGNC Symbol;Acc:HGNC:8976]	34871	-0.16352921724319458	-0.5276515	Yes
row_64	RASGRP1	RAS guanyl releasing protein 1 [Source:HGNC Symbol;Acc:HGNC:9878]	34945	-0.16491828858852386	-0.5197262	Yes
row_65	PDCD1	programmed cell death 1 [Source:HGNC Symbol;Acc:HGNC:8760]	34965	-0.1654464304447174	-0.5103926	Yes
row_66	DLG1	discs large MAGUK scaffold protein 1 [Source:HGNC Symbol;Acc:HGNC:2900]	34972	-0.16552124917507172	-0.50072306	Yes
row_67	ZAP70	zeta chain of T cell receptor associated protein kinase 70 [Source:HGNC Symbol;Acc:HGNC:12858]	34981	-0.16567927598953247	-0.49109513	Yes
row_68	CD3D	CD3d molecule [Source:HGNC Symbol;Acc:HGNC:1673]	35025	-0.16676196455955505	-0.48229545	Yes
row_69	CD40LG	CD40 ligand [Source:HGNC Symbol;Acc:HGNC:11935]	35185	-0.17079788446426392	-0.47621423	Yes
row_70	MAP2K1	mitogen-activated protein kinase kinase 1 [Source:HGNC Symbol;Acc:HGNC:6840]	35210	-0.17144371569156647	-0.4666522	Yes
row_71	MAP3K8	mitogen-activated protein kinase kinase kinase 8 [Source:HGNC Symbol;Acc:HGNC:6860]	35251	-0.17249198257923126	-0.457436	Yes
row_72	PRKCQ	protein kinase C theta [Source:HGNC Symbol;Acc:HGNC:9410]	35304	-0.17399342358112335	-0.44843668	Yes
row_73	IFNG	interferon gamma [Source:HGNC Symbol;Acc:HGNC:5438]	35652	-0.18330153822898865	-0.4464074	Yes
row_74	CD3E	CD3e molecule [Source:HGNC Symbol;Acc:HGNC:1674]	35751	-0.1860966831445694	-0.43786284	Yes
row_75	PPP3CC	protein phosphatase 3 catalytic subunit gamma [Source:HGNC Symbol;Acc:HGNC:9316]	35754	-0.1862613707780838	-0.4268605	Yes
row_76	MALT1	MALT1 paracaspase [Source:HGNC Symbol;Acc:HGNC:6819]	35793	-0.18762952089309692	-0.41669497	Yes
row_77	CBLB	Cbl proto-oncogene B [Source:HGNC Symbol;Acc:HGNC:1542]	35958	-0.1923961639404297	-0.40945953	Yes
row_78	CD8B	CD8b molecule [Source:HGNC Symbol;Acc:HGNC:1707]	36153	-0.19880008697509766	-0.40260908	Yes
row_79	NFKB1	nuclear factor kappa B subunit 1 [Source:HGNC Symbol;Acc:HGNC:7794]	36367	-0.20678311586380005	-0.3957694	Yes
row_80	CD247	CD247 molecule [Source:HGNC Symbol;Acc:HGNC:1677]	36507	-0.21138791739940643	-0.38676944	Yes
row_81	GRB2	growth factor receptor bound protein 2 [Source:HGNC Symbol;Acc:HGNC:4566]	36516	-0.2118251621723175	-0.37440306	Yes
row_82	CD8A	CD8a molecule [Source:HGNC Symbol;Acc:HGNC:1706]	36547	-0.21289098262786865	-0.36253443	Yes
row_83	NFATC2	nuclear factor of activated T cells 2 [Source:HGNC Symbol;Acc:HGNC:7776]	36732	-0.22104942798614502	-0.35410863	Yes
row_84	ICOS	inducible T cell costimulator [Source:HGNC Symbol;Acc:HGNC:5351]	37068	-0.2393168807029724	-0.34844926	Yes
row_85	LCK	LCK proto-oncogene, Src family tyrosine kinase [Source:HGNC Symbol;Acc:HGNC:6524]	37085	-0.2404705435037613	-0.33458698	Yes
row_86	FYN	FYN proto-oncogene, Src family tyrosine kinase [Source:HGNC Symbol;Acc:HGNC:4037]	37102	-0.2415669709444046	-0.32065964	Yes
row_87	CD4	CD4 molecule [Source:HGNC Symbol;Acc:HGNC:1678]	37205	-0.2483283281326294	-0.308524	Yes
row_88	IL10	interleukin 10 [Source:HGNC Symbol;Acc:HGNC:5962]	37315	-0.2539868652820587	-0.29623112	Yes
row_89	CTLA4	cytotoxic T-lymphocyte associated protein 4 [Source:HGNC Symbol;Acc:HGNC:2505]	37400	-0.25917911529541016	-0.2829926	Yes
row_90	PIK3CA	phosphatidylinositol-4,5-bisphosphate 3-kinase catalytic subunit alpha [Source:HGNC Symbol;Acc:HGNC:8975]	37556	-0.270498663187027	-0.27089283	Yes
row_91	GSK3B	glycogen synthase kinase 3 beta [Source:HGNC Symbol;Acc:HGNC:4617]	37592	-0.27354249358177185	-0.25555247	Yes
row_92	PAK2	p21 (RAC1) activated kinase 2 [Source:HGNC Symbol;Acc:HGNC:8591]	37627	-0.27633681893348694	-0.24002075	Yes
row_93	KRAS	KRAS proto-oncogene, GTPase [Source:HGNC Symbol;Acc:HGNC:6407]	37629	-0.276660293340683	-0.22362837	Yes
row_94	NFAT5	nuclear factor of activated T cells 5 [Source:HGNC Symbol;Acc:HGNC:7774]	37631	-0.27675849199295044	-0.20723015	Yes
row_95	NFATC3	nuclear factor of activated T cells 3 [Source:HGNC Symbol;Acc:HGNC:7777]	37672	-0.2810056805610657	-0.19157438	Yes
row_96	GRAP2	GRB2 related adaptor protein 2 [Source:HGNC Symbol;Acc:HGNC:4563]	37728	-0.28541916608810425	-0.1760392	Yes
row_97	CHUK	component of inhibitor of nuclear factor kappa B kinase complex [Source:HGNC Symbol;Acc:HGNC:1974]	37762	-0.2870108187198639	-0.15984857	Yes
row_98	CD28	CD28 molecule [Source:HGNC Symbol;Acc:HGNC:1653]	37779	-0.28852370381355286	-0.14313467	Yes
row_99	LCP2	lymphocyte cytosolic protein 2 [Source:HGNC Symbol;Acc:HGNC:6529]	37904	-0.30401766300201416	-0.12825528	Yes
row_100	CD3G	CD3g molecule [Source:HGNC Symbol;Acc:HGNC:1675]	37917	-0.3058810830116272	-0.11040934	Yes
row_101	PIK3R5	phosphoinositide-3-kinase regulatory subunit 5 [Source:HGNC Symbol;Acc:HGNC:30035]	37956	-0.31022217869758606	-0.09296878	Yes
row_102	ITK	IL2 inducible T cell kinase [Source:HGNC Symbol;Acc:HGNC:6171]	38024	-0.32043221592903137	-0.07566181	Yes
row_103	CBL	Cbl proto-oncogene [Source:HGNC Symbol;Acc:HGNC:1541]	38098	-0.33172181248664856	-0.05783788	Yes
row_104	SOS1	SOS Ras/Rac guanine nucleotide exchange factor 1 [Source:HGNC Symbol;Acc:HGNC:11187]	38132	-0.34104785323143005	-0.038440526	Yes
row_105	AKT3	AKT serine/threonine kinase 3 [Source:HGNC Symbol;Acc:HGNC:393]	38196	-0.3620312213897705	-0.018562946	Yes
row_106	PTPRC	protein tyrosine phosphatase receptor type C [Source:HGNC Symbol;Acc:HGNC:9666]	38216	-0.37049704790115356	0.002939015	Yes
row_107	PIK3CG	phosphatidylinositol-4,5-bisphosphate 3-kinase catalytic subunit gamma [Source:HGNC Symbol;Acc:HGNC:8978]	38302	-0.4257264733314514	0.026035476	Yes
