# Supplementary material for: Simultaneous Presentation of Multiple Myeloma and Lung Cancer: Case Report and Gene Bioinformatics Analysis
Source: Front Oncol. 2022 Jun 13;12:859735. doi: 10.3389/fonc.2022.859735 (PMC9235397; doi:10.3389/fonc.2022.859735)
Supplement: Supplementary file 1 [file DataSheet_1.zip › The bioinformatic analysis of MM and lung cancer supplementary materials/Enrichment analysis/MECR/GSEA_4.1.0/LUAD TCGA/KEGG.Gsea.1639041756227/KEGG_VALINE_LEUCINE_AND_ISOLEUCINE_DEGRADATION.tsv]

NAME	SYMBOL	TITLE	RANK IN GENE LIST	RANK METRIC SCORE	RUNNING ES	CORE ENRICHMENT
row_0	HMGCL	3-hydroxy-3-methylglutaryl-CoA lyase [Source:HGNC Symbol;Acc:HGNC:5005]	8	0.5049476027488708	0.08690047	Yes
row_1	ECHS1	enoyl-CoA hydratase, short chain 1 [Source:HGNC Symbol;Acc:HGNC:3151]	238	0.3640911877155304	0.14387676	Yes
row_2	HADH	hydroxyacyl-CoA dehydrogenase [Source:HGNC Symbol;Acc:HGNC:4799]	931	0.27581706643104553	0.17383847	Yes
row_3	ACAA1	acetyl-CoA acyltransferase 1 [Source:HGNC Symbol;Acc:HGNC:82]	1003	0.2695435583591461	0.21852756	Yes
row_4	MCEE	methylmalonyl-CoA epimerase [Source:HGNC Symbol;Acc:HGNC:16732]	1055	0.2655384838581085	0.26303494	Yes
row_5	HIBADH	3-hydroxyisobutyrate dehydrogenase [Source:HGNC Symbol;Acc:HGNC:4907]	1066	0.26486271619796753	0.30846953	Yes
row_6	ACADS	acyl-CoA dehydrogenase short chain [Source:HGNC Symbol;Acc:HGNC:90]	1276	0.24984754621982574	0.3462478	Yes
row_7	BCAT2	branched chain amino acid transaminase 2 [Source:HGNC Symbol;Acc:HGNC:977]	1762	0.2195131927728653	0.37176687	Yes
row_8	ALDH7A1	aldehyde dehydrogenase 7 family member A1 [Source:HGNC Symbol;Acc:HGNC:877]	2018	0.20509740710258484	0.40065458	Yes
row_9	HSD17B10	hydroxysteroid 17-beta dehydrogenase 10 [Source:HGNC Symbol;Acc:HGNC:4800]	2183	0.19740554690361023	0.43053216	Yes
row_10	BCKDHA	branched chain keto acid dehydrogenase E1 subunit alpha [Source:HGNC Symbol;Acc:HGNC:986]	2239	0.19515752792358398	0.4627969	Yes
row_11	PCCB	propionyl-CoA carboxylase subunit beta [Source:HGNC Symbol;Acc:HGNC:8654]	2848	0.1696590930223465	0.4765847	Yes
row_12	MCCC1	methylcrotonoyl-CoA carboxylase 1 [Source:HGNC Symbol;Acc:HGNC:6936]	4349	0.12534703314304352	0.46001986	Yes
row_13	IVD	isovaleryl-CoA dehydrogenase [Source:HGNC Symbol;Acc:HGNC:6186]	4585	0.11959949880838394	0.47466823	Yes
row_14	ALDH2	aldehyde dehydrogenase 2 family member [Source:HGNC Symbol;Acc:HGNC:404]	4910	0.11276189982891083	0.48587134	Yes
row_15	ALDH3A2	aldehyde dehydrogenase 3 family member A2 [Source:HGNC Symbol;Acc:HGNC:403]	5202	0.10751111060380936	0.4970088	Yes
row_16	HIBCH	3-hydroxyisobutyryl-CoA hydrolase [Source:HGNC Symbol;Acc:HGNC:4908]	5246	0.10660558193922043	0.5143037	Yes
row_17	HADHB	hydroxyacyl-CoA dehydrogenase trifunctional multienzyme complex subunit beta [Source:HGNC Symbol;Acc:HGNC:4803]	5537	0.10131263732910156	0.5243974	Yes
row_18	ACAD8	acyl-CoA dehydrogenase family member 8 [Source:HGNC Symbol;Acc:HGNC:87]	5869	0.0958884209394455	0.5325116	Yes
row_19	ALDH6A1	aldehyde dehydrogenase 6 family member A1 [Source:HGNC Symbol;Acc:HGNC:7179]	5939	0.09469637274742126	0.54709023	Yes
row_20	BCKDHB	branched chain keto acid dehydrogenase E1 subunit beta [Source:HGNC Symbol;Acc:HGNC:987]	6067	0.0924372524023056	0.5598026	Yes
row_21	ACAT1	acetyl-CoA acetyltransferase 1 [Source:HGNC Symbol;Acc:HGNC:93]	6430	0.08689714223146439	0.56557655	Yes
row_22	PCCA	propionyl-CoA carboxylase subunit alpha [Source:HGNC Symbol;Acc:HGNC:8653]	6502	0.08596903085708618	0.5785988	Yes
row_23	MMUT	methylmalonyl-CoA mutase [Source:HGNC Symbol;Acc:HGNC:7526]	7532	0.07257142663002014	0.5649209	Yes
row_24	OXCT2	3-oxoacid CoA-transferase 2 [Source:HGNC Symbol;Acc:HGNC:18606]	7577	0.07194873690605164	0.576212	Yes
row_25	ALDH9A1	aldehyde dehydrogenase 9 family member A1 [Source:HGNC Symbol;Acc:HGNC:412]	7785	0.06962497532367706	0.58295256	Yes
row_26	AUH	AU RNA binding methylglutaconyl-CoA hydratase [Source:HGNC Symbol;Acc:HGNC:890]	8122	0.06629980355501175	0.5858354	Yes
row_27	HADHA	hydroxyacyl-CoA dehydrogenase trifunctional multienzyme complex subunit alpha [Source:HGNC Symbol;Acc:HGNC:4801]	9756	0.05061227083206177	0.55299276	No
row_28	ACADM	acyl-CoA dehydrogenase medium chain [Source:HGNC Symbol;Acc:HGNC:89]	11264	0.03888224437832832	0.5213344	No
row_29	DBT	dihydrolipoamide branched chain transacylase E2 [Source:HGNC Symbol;Acc:HGNC:2698]	11887	0.03399017080664635	0.51136273	No
row_30	ACADSB	acyl-CoA dehydrogenase short/branched chain [Source:HGNC Symbol;Acc:HGNC:91]	12023	0.033017322421073914	0.5136214	No
row_31	MCCC2	methylcrotonoyl-CoA carboxylase 2 [Source:HGNC Symbol;Acc:HGNC:6937]	18156	-0.005783834028989077	0.35850915	No
row_32	ABAT	4-aminobutyrate aminotransferase [Source:HGNC Symbol;Acc:HGNC:23]	19169	-0.01185781043022871	0.3347909	No
row_33	ACAT2	acetyl-CoA acetyltransferase 2 [Source:HGNC Symbol;Acc:HGNC:94]	19909	-0.01622055470943451	0.31877533	No
row_34	ALDH1B1	aldehyde dehydrogenase 1 family member B1 [Source:HGNC Symbol;Acc:HGNC:407]	21379	-0.02516443096101284	0.28571805	No
row_35	EHHADH	enoyl-CoA hydratase and 3-hydroxyacyl CoA dehydrogenase [Source:HGNC Symbol;Acc:HGNC:3247]	23047	-0.035498928278684616	0.24940276	No
row_36	BCAT1	branched chain amino acid transaminase 1 [Source:HGNC Symbol;Acc:HGNC:976]	24071	-0.04227640852332115	0.2306517	No
row_37	HMGCS2	3-hydroxy-3-methylglutaryl-CoA synthase 2 [Source:HGNC Symbol;Acc:HGNC:5008]	24319	-0.04381086304783821	0.23192096	No
row_38	DLD	dihydrolipoamide dehydrogenase [Source:HGNC Symbol;Acc:HGNC:2898]	25309	-0.050827447324991226	0.21551055	No
row_39	OXCT1	3-oxoacid CoA-transferase 1 [Source:HGNC Symbol;Acc:HGNC:8527]	29565	-0.08524549752473831	0.121890664	No
row_40	ACAA2	acetyl-CoA acyltransferase 2 [Source:HGNC Symbol;Acc:HGNC:83]	34923	-0.16437190771102905	0.0138652045	No
row_41	HMGCS1	3-hydroxy-3-methylglutaryl-CoA synthase 1 [Source:HGNC Symbol;Acc:HGNC:5007]	35221	-0.17176887392997742	0.035934467	No
row_42	IL4I1	interleukin 4 induced 1 [Source:HGNC Symbol;Acc:HGNC:19094]	36098	-0.19694317877292633	0.047606003	No
row_43	AOX1	aldehyde oxidase 1 [Source:HGNC Symbol;Acc:HGNC:553]	36190	-0.1998332440853119	0.079760805	No
