# Supplementary material for: Simultaneous Presentation of Multiple Myeloma and Lung Cancer: Case Report and Gene Bioinformatics Analysis
Source: Front Oncol. 2022 Jun 13;12:859735. doi: 10.3389/fonc.2022.859735 (PMC9235397; doi:10.3389/fonc.2022.859735)
Supplement: Supplementary file 1 [file DataSheet_1.zip › The bioinformatic analysis of MM and lung cancer supplementary materials/Enrichment analysis/MECR/GSEA_4.1.0/LUAD TCGA/KEGG.Gsea.1639041756227/Symbol_to_probe_set_mapping_details.tsv]

NAME	# MATCHING PROBE SETS	MATCHING PROBE SET(S)
SNORD121B	1	ENSG00000238300
HTR4	1	ENSG00000164270
SNORD121A	1	ENSG00000238886
HTR6	1	ENSG00000158748
HTR7	1	ENSG00000148680
BBX	1	ENSG00000114439
RNU6-654P	1	ENSG00000201243
RN7SL563P	1	ENSG00000239211
ARL14EPP1	1	ENSG00000224891
EXOC3-AS1	1	ENSG00000221990
AL035696.3	1	ENSG00000263667
WDR83OS	1	ENSG00000105583
DHDH	1	ENSG00000104808
BCR	1	ENSG00000186716
VOPP1	1	ENSG00000154978
RNU6-653P	1	ENSG00000199944
CLEC20A	1	ENSG00000188585
COL13A1	1	ENSG00000197467
FOXP1-IT1	1	ENSG00000242094
FAM187B2P	1	ENSG00000262497
BNC2-AS1	1	ENSG00000234779
SNORA63B	1	ENSG00000200418
SNORA63C	1	ENSG00000201448
RNU6-656P	1	ENSG00000252594
SNORA63D	1	ENSG00000201229
RN7SL561P	1	ENSG00000242348
GTF2IRD2B	1	ENSG00000174428
SNORA63E	1	ENSG00000199363
SRP72P2	1	ENSG00000188451
SRP72P1	1	ENSG00000265182
MYOM3-AS1	1	ENSG00000230703
SPAG5-AS1	1	ENSG00000227543
DHFR	1	ENSG00000228716
DELEC1	1	ENSG00000173077
DCLRE1CP1	1	ENSG00000237470
STRC	1	ENSG00000242866
RNU6-655P	1	ENSG00000199728
STRN	1	ENSG00000115808
AC010478.1	1	ENSG00000259663
RN7SL560P	1	ENSG00000264438
CASP4LP	1	ENSG00000235505
BBC3	1	ENSG00000105327
RNU6-650P	1	ENSG00000202528
STUM	1	ENSG00000203685
MYBPC3	1	ENSG00000134571
MYBPC1	1	ENSG00000196091
MYBPC2	1	ENSG00000086967
ANKRD49P2	1	ENSG00000225349
FLJ20021	1	ENSG00000254531
ANKRD49P1	1	ENSG00000228446
BGN	1	ENSG00000182492
ANKRD49P4	1	ENSG00000214684
ANKRD49P3	1	ENSG00000248616
TMEFF1	1	ENSG00000241697
TRDD2	1	ENSG00000237235
TMEFF2	1	ENSG00000144339
TRDD3	1	ENSG00000228985
TRDD1	1	ENSG00000223997
VCAN-AS1	1	ENSG00000249835
RPS7P11	1	ENSG00000213326
RPS7P12	1	ENSG00000237432
RPS7P10	1	ENSG00000226525
PAXBP1-AS1	1	ENSG00000238197
BORCS7-ASMT	1	ENSG00000270316
STX6	1	ENSG00000135823
STX5	1	ENSG00000162236
STX4	1	ENSG00000103496
STX3	1	ENSG00000166900
STX2	1	ENSG00000111450
BID	1	ENSG00000015475
RPS7P15	1	ENSG00000237170
RPS7P13	1	ENSG00000235425
SPDEF	1	ENSG00000124664
RPS7P14	1	ENSG00000213695
RNU6-652P	1	ENSG00000202358
MBD3	1	ENSG00000071655
MBD4	1	ENSG00000129071
MBD5	1	ENSG00000204406
MBD6	1	ENSG00000166987
BIK	1	ENSG00000100290
MBD1	1	ENSG00000141644
MBD2	1	ENSG00000134046
RNU6-651P	1	ENSG00000222972
RNF14P1	1	ENSG00000232915
RNF14P2	1	ENSG00000250594
FBXO27	1	ENSG00000161243
FBXO28	1	ENSG00000143756
FBXO25	1	ENSG00000147364
FBXO24	1	ENSG00000106336
FBXO21	1	ENSG00000135108
MCHR2-AS1	1	ENSG00000229315
AC236972.3	1	ENSG00000273877
FBXO22	1	ENSG00000167196
FADS3	1	ENSG00000221968
CLDN7P1	1	ENSG00000214031
FADS2	1	ENSG00000134824
AL355390.1	1	ENSG00000177596
TIMM17BP1	1	ENSG00000256756
FNTA	1	ENSG00000168522
MYBPHL	1	ENSG00000221986
FADS6	1	ENSG00000172782
FNTB	1	ENSG00000257365
RNF14P3	1	ENSG00000238109
RNF14P4	1	ENSG00000223500
FADS1	1	ENSG00000149485
RXYLT1-AS1	1	ENSG00000255850
FBXO16	1	ENSG00000214050
STX8	1	ENSG00000170310
STX7	1	ENSG00000079950
FBXO17	1	ENSG00000269190
AC044839.1	1	ENSG00000254519
FGD5P1	1	ENSG00000275340
FBXO15	1	ENSG00000141665
MIR583HG	1	ENSG00000250551
FBXO10	1	ENSG00000147912
FBXO11	1	ENSG00000138081
MINPP1	1	ENSG00000107789
BLK	1	ENSG00000136573
BLM	1	ENSG00000197299
PDZRN3-AS1	1	ENSG00000239677
IREB2	1	ENSG00000136381
FBXO47	1	ENSG00000204952
FBXO48	1	ENSG00000204923
FBXO45	1	ENSG00000174013
FBXO46	1	ENSG00000177051
FBXO43	1	ENSG00000156509
FBXO44	1	ENSG00000132879
FBXO41	1	ENSG00000163013
FBXO42	1	ENSG00000037637
GRAMD4P3	1	ENSG00000278301
FBXO40	1	ENSG00000163833
GRAMD4P4	1	ENSG00000274369
GRAMD4P1	1	ENSG00000227874
GRAMD4P2	1	ENSG00000235992
GRAMD4P7	1	ENSG00000266242
FAM111A-DT	1	ENSG00000245571
GRAMD4P8	1	ENSG00000270930
GRAMD4P5	1	ENSG00000259089
GRAMD4P6	1	ENSG00000258848
MBIP	1	ENSG00000151332
BMF	1	ENSG00000104081
TACC1P1	1	ENSG00000224920
AC073636.1	1	ENSG00000227098
HTR1E	1	ENSG00000168830
HTR1F	1	ENSG00000179097
FBXO38	1	ENSG00000145868
HTR1D	1	ENSG00000179546
FBXO39	1	ENSG00000177294
STYX	1	ENSG00000198252
FBXO36	1	ENSG00000153832
HTR1A	1	ENSG00000178394
HTR1B	1	ENSG00000135312
FBXO34	1	ENSG00000178974
RGMB-AS1	1	ENSG00000246763
FBXO32	1	ENSG00000156804
BMX	1	ENSG00000102010
FBXO33	1	ENSG00000165355
FBXO30	1	ENSG00000118496
FAM90A1	1	ENSG00000171847
FBXO31	1	ENSG00000103264
AGAP1-IT1	1	ENSG00000235529
LRRC37BP1	1	ENSG00000250462
EDRF1-DT	1	ENSG00000224023
HTR2B	1	ENSG00000135914
PPWD1	1	ENSG00000113593
HTR2C	1	ENSG00000147246
HTR2A	1	ENSG00000102468
HCFC1-AS1	1	ENSG00000235802
BOC	1	ENSG00000144857
SPDL1	1	ENSG00000040275
MBL2	1	ENSG00000165471
BOK	1	ENSG00000176720
SLC36A1	1	ENSG00000123643
SLC36A3	1	ENSG00000186334
SLC36A2	1	ENSG00000186335
ASTN2-AS1	1	ENSG00000229105
VPS13C	1	ENSG00000129003
HTR3E	1	ENSG00000186038
VPS13D	1	ENSG00000048707
DHPS	1	ENSG00000095059
HTR3C	1	ENSG00000178084
VPS13A	1	ENSG00000197969
VPS13B	1	ENSG00000132549
HTR3D	1	ENSG00000186090
HTR3A	1	ENSG00000166736
HTR3B	1	ENSG00000149305
RABGGTB	1	ENSG00000137955
RABGGTA	1	ENSG00000100949
CD24P4	1	ENSG00000185275
CD24P1	1	ENSG00000236500
CD24P2	1	ENSG00000261333
C1D	1	ENSG00000197223
BPI	1	ENSG00000101425
CYP51A1P1	1	ENSG00000241095
C1S	1	ENSG00000182326
C1R	1	ENSG00000159403
CYP51A1P3	1	ENSG00000215223
IL2RG	1	ENSG00000147168
CYP51A1P2	1	ENSG00000233588
CYP1D1P	1	ENSG00000228024
CYP4A27P	1	ENSG00000261593
MYG1-AS1	1	ENSG00000257605
TSPOAP1	1	ENSG00000005379
SLC36A4	1	ENSG00000180773
OR7E55P	1	ENSG00000230655
OR7E53P	1	ENSG00000239978
GPKOW	1	ENSG00000068394
AC016355.1	1	ENSG00000270964
TRDJ2	1	ENSG00000211827
TRDJ3	1	ENSG00000211828
TRDJ1	1	ENSG00000211825
HTR5A	1	ENSG00000157219
ANKRD62P1-PARP4P3	1	ENSG00000189295
TRDJ4	1	ENSG00000211826
IL2RA	1	ENSG00000134460
IL2RB	1	ENSG00000100385
CYP4A26P	1	ENSG00000259832
CDRT15	1	ENSG00000223510
AC067968.2	1	ENSG00000267144
RNU7-9P	1	ENSG00000238782
LGALSL	1	ENSG00000119862
OR2AH1P	1	ENSG00000232511
PEX26	1	ENSG00000215193
LGALS4	1	ENSG00000171747
C4B	1	ENSG00000224389
HMGN2P48	1	ENSG00000229979
C4A	1	ENSG00000244731
LGALS3	1	ENSG00000131981
LGALS2	1	ENSG00000100079
HMGN2P47	1	ENSG00000259246
HMGN2P46	1	ENSG00000179362
LGALS1	1	ENSG00000100097
IL36A	1	ENSG00000136694
MCIDAS	1	ENSG00000234602
IL36B	1	ENSG00000136696
FOXD3-AS1	1	ENSG00000230798
BSG	1	ENSG00000172270
HMGN2P41	1	ENSG00000261620
HMGN2P40	1	ENSG00000260602
LGALS9	1	ENSG00000168961
BSN	1	ENSG00000164061
LGALS8	1	ENSG00000116977
LGALS7	1	ENSG00000205076
INHBA-AS1	1	ENSG00000224116
OR7E43P	1	ENSG00000249844
AC002480.1	1	ENSG00000232759
BSX	1	ENSG00000188909
HTR3C2P	1	ENSG00000233576
RNU7-8P	1	ENSG00000251767
SEZ6L-AS1	1	ENSG00000224192
DMD-AS3	1	ENSG00000236828
BTC	1	ENSG00000174808
ZNF542P	1	ENSG00000240225
BTD	1	ENSG00000169814
CFDP1	1	ENSG00000153774
CRISPLD1	1	ENSG00000121005
CRISPLD2	1	ENSG00000103196
SUB1	1	ENSG00000113387
BTK	1	ENSG00000010671
TBC1D26-AS1	1	ENSG00000233002
DOCK9-DT	1	ENSG00000260992
OR5G5P	1	ENSG00000205025
AL355297.3	1	ENSG00000271551
DHX8	1	ENSG00000067596
DHX9	1	ENSG00000135829
NKAIN2	1	ENSG00000188580
NKAIN1	1	ENSG00000084628
NKAIN4	1	ENSG00000101198
MC2R	1	ENSG00000185231
NKAIN3	1	ENSG00000185942
RACGAP1	1	ENSG00000161800
STK25P1	1	ENSG00000267570
OR5G4P	1	ENSG00000255485
OR7E47P	1	ENSG00000257542
SLC10A4	1	ENSG00000145248
BBS2	1	ENSG00000125124
BBS1	1	ENSG00000174483
SLC10A5	1	ENSG00000253598
SLC10A6	1	ENSG00000145283
XBP1	1	ENSG00000100219
SLC10A7	1	ENSG00000120519
MAP1LC3BP1	1	ENSG00000231909
TRDV2	1	ENSG00000211821
HSD17B1P1	1	ENSG00000108785
SLC10A1	1	ENSG00000100652
TRDV3	1	ENSG00000256590
SLC10A2	1	ENSG00000125255
SPDYC	1	ENSG00000204710
TRDV1	1	ENSG00000211804
SLC10A3	1	ENSG00000126903
IL36G	1	ENSG00000136688
SUCO	1	ENSG00000094975
PEX5L	1	ENSG00000114757
MC1R	1	ENSG00000258839
SPDYA	1	ENSG00000163806
OR7E46P	1	ENSG00000234485
OR3A4P	1	ENSG00000180068
C8B	1	ENSG00000021852
C8A	1	ENSG00000157131
MC4R	1	ENSG00000166603
C8G	1	ENSG00000176919
SUFU	1	ENSG00000107882
RNF213-AS1	1	ENSG00000263069
BBS9	1	ENSG00000122507
MIR223HG	1	ENSG00000274536
BBS7	1	ENSG00000138686
BBS5	1	ENSG00000163093
BBS4	1	ENSG00000140463
ZHX2	1	ENSG00000178764
PCYT1B	1	ENSG00000102230
ZHX3	1	ENSG00000174306
PCYT1A	1	ENSG00000161217
CACYBP	1	ENSG00000116161
MLECP1	1	ENSG00000277899
RNU7-4P	1	ENSG00000252770
EIPR1-IT1	1	ENSG00000224885
ZHX1	1	ENSG00000165156
RNF144A	1	ENSG00000151692
MC3R	1	ENSG00000124089
RNF144B	1	ENSG00000137393
TAX1BP1	1	ENSG00000106052
LOC101927815	2	ENSG00000277526:ENSG00000254319
TAX1BP3	1	ENSG00000213977
RNU7-7P	1	ENSG00000238606
PEX16	1	ENSG00000121680
PEX19	1	ENSG00000162735
MT2P1	1	ENSG00000162840
RNU7-6P	1	ENSG00000252654
PEX10	1	ENSG00000157911
PEX12	1	ENSG00000108733
PEX13	1	ENSG00000162928
PEX14	1	ENSG00000142655
MC5R	1	ENSG00000176136
AC087235.2	1	ENSG00000256321
AL033523.1	1	ENSG00000228793
RN7SL559P	1	ENSG00000240750
SNORA58B	1	ENSG00000201129
INPPL1	1	ENSG00000165458
RBM22P2	1	ENSG00000213411
RBM22P1	1	ENSG00000265097
IGF1R	1	ENSG00000140443
PPIP5K1	1	ENSG00000168781
PPIP5K2	1	ENSG00000145725
MIR6129	1	ENSG00000273500
MIR6127	1	ENSG00000276835
ENPP2	1	ENSG00000136960
MIR6128	1	ENSG00000274770
ENPP1	1	ENSG00000197594
ENPP4	1	ENSG00000001561
SAMM50P1	1	ENSG00000224488
ENPP3	1	ENSG00000154269
MIR6126	1	ENSG00000273776
ENPP6	1	ENSG00000164303
ENPP5	1	ENSG00000112796
MIR6124	1	ENSG00000275373
ENPP7	1	ENSG00000182156
SNORA59A	1	ENSG00000239149
SNORA59B	1	ENSG00000266079
RN7SL558P	1	ENSG00000243260
CPSF1P2	1	ENSG00000220132
CPSF1P1	1	ENSG00000214076
NDFIP2-AS1	1	ENSG00000232132
DHDDS	1	ENSG00000117682
RNU6-649P	1	ENSG00000207192
RBMS2P1	1	ENSG00000213250
RN7SL557P	1	ENSG00000266166
HTRA3	1	ENSG00000170801
HTRA4	1	ENSG00000169495
HTRA1	1	ENSG00000166033
DAPP1	1	ENSG00000070190
HTRA2	1	ENSG00000115317
RNU7-3P	1	ENSG00000252244
RN7SL556P	1	ENSG00000277265
ZNF350-AS1	1	ENSG00000269235
CHCHD10	1	ENSG00000250479
RNU7-2P	1	ENSG00000251905
IGF2R	1	ENSG00000197081
BSPRY	1	ENSG00000119411
RBM22P6	1	ENSG00000275643
RBM22P5	1	ENSG00000231137
RBM22P4	1	ENSG00000277769
RBM22P3	1	ENSG00000226485
OR7M1P	1	ENSG00000273336
RBM22P7	1	ENSG00000223395
DIAPH2-AS1	1	ENSG00000236256
RN7SL555P	1	ENSG00000263905
CA1	1	ENSG00000133742
ZIC2	1	ENSG00000043355
CA3	1	ENSG00000164879
ZIC3	1	ENSG00000156925
CA2	1	ENSG00000104267
CA4	1	ENSG00000167434
ZIC1	1	ENSG00000152977
MIR103A2	1	ENSG00000199024
CA7	1	ENSG00000168748
AC003956.1	1	ENSG00000268564
CA6	1	ENSG00000131686
MIR103A1	1	ENSG00000199035
CA9	1	ENSG00000107159
RNU6-646P	1	ENSG00000201441
CA8	1	ENSG00000178538
MIR6165	1	ENSG00000277478
SUN3	1	ENSG00000164744
SUN2	1	ENSG00000100242
SUN1	1	ENSG00000164828
ATP6AP1	1	ENSG00000071553
ATP6AP2	1	ENSG00000182220
CAD	1	ENSG00000084774
HUNK	1	ENSG00000142149
IGHV2OR16-5	1	ENSG00000259303
SUN5	1	ENSG00000167098
CH17-340M24.3	1	ENSG00000197180
RBM48P1	1	ENSG00000223620
CAT	1	ENSG00000121691
RN7SL554P	1	ENSG00000240936
RNU6-645P	1	ENSG00000201519
MSH2-OT1	1	ENSG00000235760
SHANK3	1	ENSG00000251322
SHANK2	1	ENSG00000162105
SHANK1	1	ENSG00000161681
OR5G1P	1	ENSG00000181296
DAPL1	1	ENSG00000163331
CBL	1	ENSG00000110395
GACAT3	1	ENSG00000236289
GACAT2	1	ENSG00000265962
GACAT1	1	ENSG00000232991
AL139353.2	1	ENSG00000250365
SV2C	1	ENSG00000122012
RNU6-648P	1	ENSG00000222122
SV2B	1	ENSG00000185518
CBS	1	ENSG00000160200
SV2A	1	ENSG00000159164
TBX22	1	ENSG00000122145
TBX21	1	ENSG00000073861
TBX20	1	ENSG00000164532
CLVS2	1	ENSG00000146352
RN7SL553P	1	ENSG00000241227
CASP3P1	1	ENSG00000237033
AP001180.1	1	ENSG00000260779
CLVS1	1	ENSG00000177182
MIR6130	1	ENSG00000275469
MIR6131	1	ENSG00000277073
ZIC4	1	ENSG00000174963
CCK	1	ENSG00000187094
ZIC5	1	ENSG00000139800
SUOX	1	ENSG00000139531
TBX19	1	ENSG00000143178
TBX18	1	ENSG00000112837
CD2	1	ENSG00000116824
TBX15	1	ENSG00000092607
CCS	1	ENSG00000173992
CD4	1	ENSG00000010610
CD6	1	ENSG00000013725
RNU6-647P	1	ENSG00000201113
CD5	1	ENSG00000110448
TBX10	1	ENSG00000167800
CD7	1	ENSG00000173762
CD9	1	ENSG00000010278
RN7SL552P	1	ENSG00000239466
MIR6134	1	ENSG00000277569
MNX1-AS1	1	ENSG00000243479
MNX1-AS2	1	ENSG00000235029
MIR6133	1	ENSG00000276137
RPL36AP13	1	ENSG00000233747
RPL36AP14	1	ENSG00000233335
CDA	1	ENSG00000158825
RPL36AP15	1	ENSG00000235369
CLEC10A	1	ENSG00000132514
RPL36AP16	1	ENSG00000232228
EPS15-AS1	1	ENSG00000227070
BPTFP1	1	ENSG00000263647
SCN11A	1	ENSG00000168356
RNU6-666P	1	ENSG00000200369
RN7SL575P	1	ENSG00000277591
RNU6-400P	1	ENSG00000212475
RPL36AP21	1	ENSG00000240785
SSTR5-AS1	1	ENSG00000261713
RPL36AP29	1	ENSG00000224683
RPL36AP26	1	ENSG00000235828
CLEC11A	1	ENSG00000105472
HUS1	1	ENSG00000136273
CEL	1	ENSG00000170835
NUP93	1	ENSG00000102900
BCAN	1	ENSG00000132692
BCAM	1	ENSG00000187244
SCN10A	1	ENSG00000185313
HECW2	1	ENSG00000138411
HECW1	1	ENSG00000002746
RNU6-665P	1	ENSG00000207369
SRFBP1	1	ENSG00000151304
RN7SL574P	1	ENSG00000266075
SNORA50A	2	ENSG00000281910:ENSG00000206952
NUP98	1	ENSG00000110713
SNORA50B	1	ENSG00000253007
SNORA50C	1	ENSG00000277887
CFB	1	ENSG00000243649
SNORA50D	1	ENSG00000280894
CFD	1	ENSG00000197766
CFH	1	ENSG00000000971
CFI	1	ENSG00000205403
CFP	1	ENSG00000126759
RRP7A	1	ENSG00000189306
NUP85	1	ENSG00000125450
RNU6-668P	1	ENSG00000201050
NUP88	1	ENSG00000108559
RN7SL573P	1	ENSG00000239607
RNU6-402P	1	ENSG00000222610
CGA	1	ENSG00000135346
C3orf18	1	ENSG00000088543
SPIN4-AS1	1	ENSG00000233661
MCAM	1	ENSG00000076706
CGN	1	ENSG00000143375
C3orf14	1	ENSG00000114405
MCAT	1	ENSG00000100294
ZNF559-ZNF177	1	ENSG00000270011
OR10AH1P	1	ENSG00000272595
RNU6-401P	1	ENSG00000212374
RNU6-667P	1	ENSG00000252995
TMEM225B	1	ENSG00000244219
RPL36AP10	1	ENSG00000237959
MOCS2	1	ENSG00000164172
MOCS3	1	ENSG00000124217
STON1	1	ENSG00000243244
CHM	1	ENSG00000188419
STON2	1	ENSG00000140022
POTEF-AS1	1	ENSG00000224087
FGD5-AS1	1	ENSG00000225733
MCEE	1	ENSG00000124370
AL024498.1	1	ENSG00000272097
RRP12	1	ENSG00000052749
CIC	1	ENSG00000079432
RNU6-662P	1	ENSG00000206980
RN7SL571P	1	ENSG00000243274
RRP15	1	ENSG00000067533
ZIK1	1	ENSG00000171649
EDARADD	1	ENSG00000186197
CT45A10	1	ENSG00000269586
MIR4659A	1	ENSG00000266038
C10orf88B	1	ENSG00000255624
ECRG4	1	ENSG00000119147
CIT	1	ENSG00000122966
SLC9B1P3	1	ENSG00000233867
SLC9B1P2	1	ENSG00000214329
SLC9B1P4	1	ENSG00000227367
PCOTH	1	ENSG00000205861
PLIN4	1	ENSG00000167676
PLIN3	1	ENSG00000105355
PLIN2	1	ENSG00000147872
PLIN1	1	ENSG00000166819
RCCD1	1	ENSG00000166965
MOCS1	1	ENSG00000124615
RNU6-661P	1	ENSG00000199279
RN7SL570P	1	ENSG00000241174
PLIN5	1	ENSG00000214456
TRBV12-1	1	ENSG00000244661
DCAF12L2	1	ENSG00000198354
DCAF12L1	1	ENSG00000198889
TRBV12-2	1	ENSG00000211739
TRBV12-3	1	ENSG00000274752
SLC9B1P1	1	ENSG00000183704
TRBV12-4	1	ENSG00000276953
TRBV12-5	1	ENSG00000275158
MIR4307HG	1	ENSG00000257612
RASSF10	1	ENSG00000189431
RRP36	1	ENSG00000124541
CKB	1	ENSG00000166165
PAIP2	1	ENSG00000120727
RNU6-664P	1	ENSG00000199251
ZIM2	1	ENSG00000269699
PAIP1	1	ENSG00000172239
ZIM3	1	ENSG00000141946
HIPK4	1	ENSG00000160396
BCHE	1	ENSG00000114200
CKM	1	ENSG00000104879
ARHGEF9-IT1	1	ENSG00000231729
AC010359.2	1	ENSG00000269961
MCF2	1	ENSG00000101977
MOCOS	1	ENSG00000075643
G0S2	1	ENSG00000123689
RRP1B	1	ENSG00000160208
HIPK1	1	ENSG00000163349
HIPK3	1	ENSG00000110422
HIPK2	1	ENSG00000064393
HERC2P10	1	ENSG00000259845
HERC2P11	1	ENSG00000261581
FOSB	1	ENSG00000125740
CLC	1	ENSG00000105205
TMEM229A	1	ENSG00000234224
RNASEH2CP1	1	ENSG00000237659
RBMS1P1	1	ENSG00000225422
MSX2P1	1	ENSG00000229590
TMEM229B	1	ENSG00000198133
RNU6-663P	1	ENSG00000212407
DNM3OS	1	ENSG00000230630
CLU	1	ENSG00000120885
MT1DP	1	ENSG00000205361
AP001922.5	1	ENSG00000255326
OIP5	1	ENSG00000104147
TMEM252-DT	1	ENSG00000226337
AP001922.1	1	ENSG00000247867
UICLM	1	ENSG00000233392
IFNA11P	1	ENSG00000231195
DIO1	1	ENSG00000211452
DIO2	1	ENSG00000211448
DIO3	1	ENSG00000197406
FAM91A1	1	ENSG00000176853
MTNR1A	1	ENSG00000168412
MT1CP	1	ENSG00000205360
MTNR1B	1	ENSG00000134640
TBCAP1	1	ENSG00000226781
TBCAP2	1	ENSG00000235829
TBCAP3	1	ENSG00000249055
AC007557.4	1	ENSG00000237479
IFNA12P	1	ENSG00000235108
PMM2P2	1	ENSG00000267116
RNU6-660P	1	ENSG00000201436
OR7E62P	1	ENSG00000234896
CNP	1	ENSG00000173786
GLUD1P2	1	ENSG00000265366
PMM2P1	1	ENSG00000265038
H2BC19P	1	ENSG00000220323
EDRF1-AS1	1	ENSG00000236991
CD300LB	1	ENSG00000178789
CD300LD	1	ENSG00000204345
CD300LF	1	ENSG00000186074
CD300LG	1	ENSG00000161649
MCL1	1	ENSG00000143384
SRSF10P1	1	ENSG00000267717
TCEANC	1	ENSG00000176896
BCL9	1	ENSG00000116128
UBOX5	1	ENSG00000185019
OR6C64P	1	ENSG00000234670
VPS26CP1	1	ENSG00000213083
BCL6	1	ENSG00000113916
CPD	1	ENSG00000108582
BCL3	1	ENSG00000069399
BCL2	1	ENSG00000171791
GLUD1P3	1	ENSG00000250959
GLUD1P4	1	ENSG00000267486
CPE	1	ENSG00000109472
OR51H2P	1	ENSG00000198217
GLUD1P9	1	ENSG00000234349
OSCP1	1	ENSG00000116885
CPM	1	ENSG00000135678
CPP	1	ENSG00000253525
RPL36AP55	1	ENSG00000226016
CPO	1	ENSG00000144410
MCM7	1	ENSG00000166508
COL14A1	1	ENSG00000187955
CPQ	1	ENSG00000104324
MCM8	1	ENSG00000125885
MCM9	1	ENSG00000111877
CPZ	1	ENSG00000109625
KBTBD13	1	ENSG00000234438
KBTBD12	1	ENSG00000187715
SRIP1	1	ENSG00000248660
SRIP2	1	ENSG00000224065
H2BC16P	1	ENSG00000217646
SRIP3	1	ENSG00000224953
CEP170B	1	ENSG00000099814
OIT3	1	ENSG00000138315
CLEC12A-AS1	1	ENSG00000231560
DPRXP5	1	ENSG00000270652
DPRXP4	1	ENSG00000264743
CR2	1	ENSG00000117322
DPRXP2	1	ENSG00000271304
CR1	1	ENSG00000203710
GGPS1	1	ENSG00000152904
DPRXP1	1	ENSG00000224323
DIS3	1	ENSG00000083520
SGIP1	1	ENSG00000118473
HMGN2P19	1	ENSG00000229367
HMGN2P18	1	ENSG00000223452
DPRXP7	1	ENSG00000271464
DPRXP6	1	ENSG00000270791
HMGN2P17	1	ENSG00000238249
HMGN2P16	1	ENSG00000231376
HMGN2P15	1	ENSG00000214578
OR6C66P	1	ENSG00000233606
HMGN2P13	1	ENSG00000241810
SAPCD2	1	ENSG00000186193
SAPCD1	1	ENSG00000228727
HMGN2P11	1	ENSG00000232605
HMGN2P10	1	ENSG00000231261
CRH	1	ENSG00000147571
ST20-MTHFS	1	ENSG00000259332
XCL2	1	ENSG00000143185
MCM3	1	ENSG00000112118
XCL1	1	ENSG00000143184
MCM4	1	ENSG00000104738
MCM5	1	ENSG00000100297
MCM6	1	ENSG00000076003
IGKV3D-7	1	ENSG00000228325
CRK	1	ENSG00000167193
MCM2	1	ENSG00000073111
RPL36AP35	1	ENSG00000231810
CRP	1	ENSG00000132693
RPL36AP36	1	ENSG00000237540
RPL36AP33	1	ENSG00000235619
RPL36AP39	1	ENSG00000230980
CRX	1	ENSG00000105392
SELENOKP2	1	ENSG00000219532
SELENOKP1	1	ENSG00000267319
BUB3P1	1	ENSG00000227968
SELENOKP3	1	ENSG00000225549
C1RL-AS1	1	ENSG00000205885
HMGN2P28	1	ENSG00000236086
HMGN2P27	1	ENSG00000232916
STOX2	1	ENSG00000173320
HMGN2P26	1	ENSG00000241203
HMGN2P25	1	ENSG00000228398
HMGN2P24	1	ENSG00000229072
HMGN2P23	1	ENSG00000236124
HMGN2P22	1	ENSG00000227259
SVBP	1	ENSG00000177868
HMGN2P21	1	ENSG00000228034
HMGN2P20	1	ENSG00000232963
IL21R	1	ENSG00000103522
CSK	1	ENSG00000103653
BCO2	1	ENSG00000197580
BCO1	1	ENSG00000135697
RPL36AP43	1	ENSG00000241362
STOX1	1	ENSG00000165730
RPL36AP40	1	ENSG00000240298
RPL36AP41	1	ENSG00000242087
SLC35A2	1	ENSG00000102100
SLC35A1	1	ENSG00000164414
SLC35A4	1	ENSG00000176087
ITGA9-AS1	1	ENSG00000235257
RPL36AP45	1	ENSG00000240366
SLC35A3	1	ENSG00000117620
PEX12P1	1	ENSG00000215418
RPL36AP48	1	ENSG00000213180
OR6C69P	1	ENSG00000213451
CPPED1	1	ENSG00000103381
KBTBD11	1	ENSG00000176595
HMGN2P39	1	ENSG00000214281
ASXL1	1	ENSG00000171456
HMGN2P38	1	ENSG00000231726
MAB21L3	1	ENSG00000173212
MAB21L4	1	ENSG00000172478
HMGN2P36	1	ENSG00000228901
HMGN2P35	1	ENSG00000232875
HMGN2P34	1	ENSG00000231471
HMGN2P32	1	ENSG00000213558
MAB21L1	1	ENSG00000180660
ASXL3	1	ENSG00000141431
CTH	1	ENSG00000116761
HMGN2P31	1	ENSG00000214195
LIFR-AS1	1	ENSG00000244968
MAB21L2	1	ENSG00000181541
ASXL2	1	ENSG00000143970
HMGN2P30	1	ENSG00000213721
BCOR	1	ENSG00000183337
RPL36AP53	1	ENSG00000224664
RPL36AP54	1	ENSG00000226107
RPL36AP51	1	ENSG00000242291
DSG2-AS1	1	ENSG00000264859
OR7E66P	1	ENSG00000243674
RPL36AP52	1	ENSG00000214925
SLC35B3	1	ENSG00000124786
SLC35B2	1	ENSG00000157593
IL1RN	1	ENSG00000136689
SLC35B4	1	ENSG00000205060
IL23R	1	ENSG00000162594
SLC35B1	1	ENSG00000121073
OSBPL9P5	1	ENSG00000256285
CALR4P	1	ENSG00000227742
OSBPL9P1	1	ENSG00000271389
OSBPL9P2	1	ENSG00000254677
OSBPL9P3	1	ENSG00000255070
OSBPL9P4	1	ENSG00000256420
WDR5B-DT	1	ENSG00000272758
SCAANT1	1	ENSG00000280620
ARFIP2	1	ENSG00000132254
ARFIP1	1	ENSG00000164144
SLC35A5	1	ENSG00000138459
TANGO6	1	ENSG00000103047
OR5H7P	1	ENSG00000187900
IL1R1	1	ENSG00000115594
TANGO2	1	ENSG00000183597
IL1R2	1	ENSG00000115590
SLC35C2	1	ENSG00000080189
SLC35C1	1	ENSG00000181830
MIR133A1HG	1	ENSG00000265142
ARHGAP29-AS1	1	ENSG00000226835
IL23A	1	ENSG00000110944
NDUFS5P1	1	ENSG00000218424
OR3B1P	1	ENSG00000237619
NDUFS5P2	1	ENSG00000234226
NDUFS5P3	1	ENSG00000233664
NDUFS5P4	1	ENSG00000251437
NDUFS5P5	1	ENSG00000230671
NDUFS5P6	1	ENSG00000255531
SLC35D1	1	ENSG00000116704
SLC35D3	1	ENSG00000182747
SH2D2A	1	ENSG00000027869
SLC35D2	1	ENSG00000130958
AC079145.1	1	ENSG00000227210
UBA6-AS1	1	ENSG00000248049
OR2AI1P	1	ENSG00000236791
OTUD4P1	1	ENSG00000118976
MT1JP	1	ENSG00000255986
RNA5-8SN1	1	ENSG00000278189
OR7E59P	1	ENSG00000250561
RNA5-8SN3	1	ENSG00000275215
RNA5-8SN2	1	ENSG00000278233
AC011676.2	1	ENSG00000254019
XCR1	1	ENSG00000173578
SLC35E1	1	ENSG00000127526
SLC35E4	1	ENSG00000100036
SH2D1A	1	ENSG00000183918
SLC35E3	1	ENSG00000175782
SH2D1B	1	ENSG00000198574
PSMA1P1	1	ENSG00000225715
MT1IP	1	ENSG00000275691
OR5H5P	1	ENSG00000249321
IL6-AS1	1	ENSG00000179428
SLC35F6	1	ENSG00000213699
MRPS31P1	1	ENSG00000275256
SLC35F3	1	ENSG00000183780
CAB39L	1	ENSG00000102547
SLC35F2	1	ENSG00000110660
SLC35F5	1	ENSG00000115084
SLC35F4	1	ENSG00000151812
MCUB	1	ENSG00000005059
SLC25A48-AS1	1	ENSG00000251045
SLC35F1	1	ENSG00000196376
SIPA1L2	1	ENSG00000116991
MRPS31P4	1	ENSG00000250299
SIPA1L3	1	ENSG00000105738
MRPS31P5	1	ENSG00000243406
MRPS31P2	1	ENSG00000232894
RN7SL309P	1	ENSG00000239356
TTC39C-AS1	1	ENSG00000264745
H2AL1QP	1	ENSG00000249467
SOX5-AS1	1	ENSG00000256120
SIPA1L1	1	ENSG00000197555
H2BC20P	1	ENSG00000261716
IGHD2-21	1	ENSG00000211912
RNA5-8SP2	1	ENSG00000200434
RNA5-8SP5	1	ENSG00000202174
RNA5-8SP4	1	ENSG00000201966
RNA5-8SP7	1	ENSG00000200313
RNA5-8SP6	1	ENSG00000251705
COX6CP18	1	ENSG00000236041
COX6CP16	1	ENSG00000270313
COX6CP17	1	ENSG00000235141
COX6CP14	1	ENSG00000239576
SLC35G4	1	ENSG00000236396
COX6CP15	1	ENSG00000228092
SLC35G3	1	ENSG00000164729
SLC35G6	1	ENSG00000259224
COX6CP12	1	ENSG00000234463
COX6CP13	1	ENSG00000234144
SLC35G5	1	ENSG00000177710
COX6CP10	1	ENSG00000238008
MT1P3	1	ENSG00000229230
COX6CP11	1	ENSG00000258668
SLC35G2	1	ENSG00000168917
SLC35G1	1	ENSG00000176273
RN7SL308P	1	ENSG00000243951
FABP6-AS1	1	ENSG00000247699
MT1P1	1	ENSG00000213761
H2AL1RP	1	ENSG00000229674
MIR105-2	1	ENSG00000207818
MIR105-1	1	ENSG00000207957
C1QTNF12	1	ENSG00000184163
MPRIPP1	1	ENSG00000214820
RPS3AP9	1	ENSG00000231022
AMER1	1	ENSG00000184675
AMER2	1	ENSG00000165566
AMER3	1	ENSG00000178171
RPS3AP5	1	ENSG00000178429
RPS3AP6	1	ENSG00000234797
RSF1-IT1	1	ENSG00000255409
RSF1-IT2	1	ENSG00000254985
RPS3AP7	1	ENSG00000229965
RPS3AP8	1	ENSG00000233562
RGPD6	1	ENSG00000183054
RPS3AP1	1	ENSG00000233206
RGPD5	1	ENSG00000015568
RPS3AP2	1	ENSG00000219027
RPS3AP3	1	ENSG00000231241
RGPD8	1	ENSG00000169629
RPS3AP4	1	ENSG00000259105
RGPD2	1	ENSG00000185304
RN7SL307P	1	ENSG00000243338
AGAP2-AS1	1	ENSG00000255737
RGPD1	1	ENSG00000187627
RGPD4	1	ENSG00000196862
BEGAIN	1	ENSG00000183092
RGPD3	1	ENSG00000153165
TCEAL8	1	ENSG00000180964
TCEAL7	1	ENSG00000182916
TCEAL6	1	ENSG00000204071
TCEAL5	1	ENSG00000204065
ST6GAL2-IT1	1	ENSG00000238250
TCEAL4	1	ENSG00000133142
TCEAL3	1	ENSG00000196507
TCEAL2	1	ENSG00000184905
TCEAL1	1	ENSG00000172465
TCEAL9	1	ENSG00000185222
SVIL	1	ENSG00000197321
AC079385.1	1	ENSG00000257545
RN7SL306P	1	ENSG00000242241
S100A11P10	1	ENSG00000237275
SVIP	1	ENSG00000198168
AC079385.2	1	ENSG00000257711
SPCS3	1	ENSG00000129128
SPCS2	1	ENSG00000118363
SPCS1	1	ENSG00000114902
SCTR-AS1	1	ENSG00000231013
MT-RNR2	1	ENSG00000210082
MT-RNR1	1	ENSG00000211459
QPCT	1	ENSG00000115828
AP1B1P2	1	ENSG00000232707
AP1B1P1	1	ENSG00000234479
IGHD2-15	1	ENSG00000211918
SIPA1	1	ENSG00000213445
SOCS2P2	1	ENSG00000224465
APOOP5	1	ENSG00000260240
APOOP4	1	ENSG00000248122
APOOP3	1	ENSG00000255700
APOOP2	1	ENSG00000240902
APOOP1	1	ENSG00000270560
CLEC18C	1	ENSG00000157335
CLEC18B	1	ENSG00000140839
RN7SL305P	1	ENSG00000240647
SOCS2P1	1	ENSG00000237662
CLEC18A	1	ENSG00000157322
OR5H15	1	ENSG00000233412
OR5H14	1	ENSG00000236032
CSKMT	1	ENSG00000214756
C3orf62	1	ENSG00000188315
FPGT	1	ENSG00000254685
PBX1-AS1	1	ENSG00000233693
FPGS	1	ENSG00000136877
IGHVII-33-1	1	ENSG00000254203
RN7SL304P	1	ENSG00000242688
CLEC19A	1	ENSG00000261210
C3orf70	1	ENSG00000187068
SPECC1L	1	ENSG00000100014
TIMELESS	1	ENSG00000111602
IGHV3OR15-7	1	ENSG00000259490
NUPR2	1	ENSG00000185290
NUPR1	1	ENSG00000176046
SNORA48B	1	ENSG00000212214
RN7SL569P	1	ENSG00000239468
CD2BP2-DT	1	ENSG00000260219
CLEC16A	1	ENSG00000038532
RN7SL303P	1	ENSG00000240116
C3orf85	1	ENSG00000241224
C3orf86	1	ENSG00000225873
PARM1-AS1	1	ENSG00000249717
CAMSAP1	1	ENSG00000130559
CAMSAP2	1	ENSG00000118200
C3orf80	1	ENSG00000180044
NPC1L1	1	ENSG00000015520
C3orf84	1	ENSG00000236980
NAGPA-AS1	1	ENSG00000267072
AMELX	1	ENSG00000125363
AMELY	1	ENSG00000099721
RWDD4P1	1	ENSG00000244490
PNPT1	1	ENSG00000138035
RWDD4P2	1	ENSG00000175741
RN7SL568P	1	ENSG00000239703
RN7SL302P	1	ENSG00000241246
CLEC17A	1	ENSG00000187912
LDLRAD4-AS1	1	ENSG00000267690
CAMSAP3	1	ENSG00000076826
DAP	1	ENSG00000112977
DAO	1	ENSG00000110887
SKIV2L	1	ENSG00000204351
ZFP91P1	1	ENSG00000274010
RN7SL567P	1	ENSG00000240203
AC104590.1	1	ENSG00000259251
C3orf22	1	ENSG00000180697
CLEC14A	1	ENSG00000176435
DBI	1	ENSG00000155368
DBH	1	ENSG00000123454
C3orf20	1	ENSG00000131379
DBP	1	ENSG00000105516
AL117329.1	1	ENSG00000224271
RNU6-658P	1	ENSG00000207336
DBT	1	ENSG00000137992
RN7SL301P	1	ENSG00000276014
OR5H4P	1	ENSG00000248507
SNORA41B	1	ENSG00000207516
CTNNA2-AS1	1	ENSG00000229385
STPG1	1	ENSG00000001460
C3orf38	1	ENSG00000179021
STPG3	1	ENSG00000197768
STPG2	1	ENSG00000163116
SVOP	1	ENSG00000166111
DCD	1	ENSG00000161634
STPG4	1	ENSG00000239605
DCC	1	ENSG00000187323
RN7SL566P	1	ENSG00000241983
TAF9BP1	1	ENSG00000213871
C3orf33	1	ENSG00000174928
PARK7P2	1	ENSG00000237631
DCK	1	ENSG00000156136
PARK7P1	1	ENSG00000257243
C1QTNF9B	1	ENSG00000205863
DCN	1	ENSG00000011465
C3orf35	1	ENSG00000198590
TAF9BP2	1	ENSG00000215760
ZAP70	1	ENSG00000115085
DCT	1	ENSG00000080166
RN7SL300P	1	ENSG00000265813
OR5H3P	1	ENSG00000249975
DCX	1	ENSG00000077279
DNASE2	1	ENSG00000105612
RNU6-657P	1	ENSG00000206631
DNASE1	1	ENSG00000213918
HNRNPD-DT	1	ENSG00000272677
MIR1289-1	1	ENSG00000221763
MIR1289-2	1	ENSG00000221287
C3orf49	1	ENSG00000163632
DDC	1	ENSG00000132437
CLEC12A	1	ENSG00000172322
CLEC12B	1	ENSG00000256660
SNORA1B	1	ENSG00000199405
DDO	1	ENSG00000203797
DDN	1	ENSG00000181418
MTRF1LP1	1	ENSG00000256091
SNORA18	1	ENSG00000207145
SNORA19	1	ENSG00000207468
DDT	1	ENSG00000099977
ITPRIP-AS1	1	ENSG00000228261
RN7SL565P	1	ENSG00000276562
SNORA15	1	ENSG00000207168
SNORA12	1	ENSG00000212464
SNORA13	1	ENSG00000238363
SNORA10	1	ENSG00000206811
MTRF1LP2	1	ENSG00000224110
SNORA11	1	ENSG00000221716
SNAPC5P1	1	ENSG00000241216
C3orf52	1	ENSG00000114529
DEK	1	ENSG00000124795
C3orf56	1	ENSG00000214324
DES	1	ENSG00000175084
RNU6-659P	1	ENSG00000252263
RN7SL564P	1	ENSG00000240606
PNPP1	1	ENSG00000228209
RALGAPA1P1	1	ENSG00000229419
LIF-AS1	1	ENSG00000232530
RPL31P49	1	ENSG00000241680
MT-ND6	1	ENSG00000198695
SNORA40	1	ENSG00000210825
MDC1	1	ENSG00000137337
MT-ND4	1	ENSG00000198886
MT-ND5	1	ENSG00000198786
NEXMIF	1	ENSG00000050030
RPL31P41	1	ENSG00000239261
RPL31P40	1	ENSG00000253964
KLF7-IT1	1	ENSG00000237892
MT-ND2	1	ENSG00000198763
SNORA3B	1	ENSG00000212607
RPL31P45	1	ENSG00000233318
MT-ND3	1	ENSG00000198840
MIR4666A	1	ENSG00000266174
SNORA3C	1	ENSG00000221719
RPL31P44	1	ENSG00000213657
MIR4666B	1	ENSG00000264090
RPL31P47	1	ENSG00000233541
MT-ND1	1	ENSG00000198888
SNORA3A	1	ENSG00000200983
KRTAP3-4P	1	ENSG00000226776
IL4I1	1	ENSG00000104951
RN7SL321P	1	ENSG00000277483
SNORA38	1	ENSG00000200816
RPL31P50	1	ENSG00000231788
RN7SL587P	1	ENSG00000240233
SNORA37	1	ENSG00000207233
RNU6-412P	1	ENSG00000252243
RNU6-678P	1	ENSG00000252641
SNORA35	1	ENSG00000208839
TGIF2P1	1	ENSG00000225401
SNORA32	1	ENSG00000206799
SNORA33	1	ENSG00000200534
SNORA30	1	ENSG00000206755
SNORA31	1	ENSG00000199477
RPL31P30	1	ENSG00000230702
SNORA2C	1	ENSG00000221491
SNORA2A	1	ENSG00000206612
SNORA2B	1	ENSG00000207313
RPL31P33	1	ENSG00000218049
RPL31P35	1	ENSG00000232612
AR	1	ENSG00000169083
SNORA29	1	ENSG00000206910
RN7SL320P	1	ENSG00000243900
SNORA27	1	ENSG00000207051
SNORA28	1	ENSG00000272533
RNU6-677P	1	ENSG00000252723
SNORA25	1	ENSG00000207112
RN7SL586P	1	ENSG00000241487
SNORA26	1	ENSG00000212588
SNORA23	1	ENSG00000201998
SNORA24	1	ENSG00000275994
SNORA21	1	ENSG00000199293
SNORA22	1	ENSG00000206634
RNU6-411P	1	ENSG00000207180
CGGBP1	1	ENSG00000163320
PHC1P1	1	ENSG00000179899
GRID2IP	1	ENSG00000215045
SNORA20	1	ENSG00000207392
SNORA61	1	ENSG00000278274
SNORA62	7	ENSG00000201542:ENSG00000201157:ENSG00000201980:ENSG00000202374:ENSG00000202363:ENSG00000272015:ENSG00000252443
SNORA60	1	ENSG00000199266
DHH	1	ENSG00000139549
ACTL7A	1	ENSG00000187003
ACTL7B	1	ENSG00000148156
AL845472.1	1	ENSG00000279561
RPL31P63	1	ENSG00000236735
FPR1	1	ENSG00000171051
FPR3	1	ENSG00000187474
FPR2	1	ENSG00000171049
C2CD4D-AS1	1	ENSG00000234614
SNORA5B	1	ENSG00000200656
SNORA5C	1	ENSG00000201772
C2	1	ENSG00000166278
C3	1	ENSG00000125730
DYNC2LI1	1	ENSG00000138036
SNORA5A	1	ENSG00000206838
C5	1	ENSG00000106804
C6	1	ENSG00000039537
C7	1	ENSG00000112936
AC092338.2	1	ENSG00000260790
C9	1	ENSG00000113600
RNU6-414P	1	ENSG00000200575
SNORA58	1	ENSG00000249020
SNORA56	1	ENSG00000206693
RN7SL585P	1	ENSG00000274168
SNORA57	1	ENSG00000206597
SNORA54	1	ENSG00000207008
LEMD1-DT	1	ENSG00000224717
SNORA55	1	ENSG00000201457
SNORA52	1	ENSG00000199785
SNORA53	1	ENSG00000212443
SNORA51	1	ENSG00000271798
RPL31P59	1	ENSG00000240364
PES1P1	1	ENSG00000248191
SEMA6A-AS1	1	ENSG00000248445
AC008752.2	1	ENSG00000267289
PES1P2	1	ENSG00000229268
SEMA6A-AS2	1	ENSG00000249167
RPL31P52	1	ENSG00000219355
RPL31P54	1	ENSG00000229865
RPL31P53	1	ENSG00000225352
RPL31P56	1	ENSG00000240760
CP	1	ENSG00000047457
RPL31P58	1	ENSG00000243053
RPL31P57	1	ENSG00000256358
CS	1	ENSG00000062485
RPL31P61	1	ENSG00000243297
SNORA49	1	ENSG00000208892
RPL31P60	1	ENSG00000239988
SNORA47	1	ENSG00000238961
SNORA48	1	ENSG00000209582
RNU6-679P	1	ENSG00000212305
RN7SL584P	1	ENSG00000239471
SNORA46	1	ENSG00000207493
RNU6-413P	1	ENSG00000206842
SNORA44	1	ENSG00000273544
SNORA41	1	ENSG00000207406
DMRTC1B	1	ENSG00000184911
SNORA84	1	ENSG00000239183
SNORA81	1	ENSG00000221420
LRSAM1	1	ENSG00000148356
DCAF13P3	1	ENSG00000259378
RNF185-AS1	1	ENSG00000254835
DCAF13P2	1	ENSG00000250816
RPLP1	1	ENSG00000137818
QPRT	1	ENSG00000103485
RPLP0	1	ENSG00000089157
DCAF13P1	1	ENSG00000242562
ECSIT	1	ENSG00000130159
SNORA7B	1	ENSG00000207088
IGLV2-33	1	ENSG00000211656
SNORA7A	1	ENSG00000207496
IGLV2-34	1	ENSG00000253120
AC103760.1	1	ENSG00000254231
RPLP2	1	ENSG00000177600
SNORA78	1	ENSG00000273587
SNORA79	1	ENSG00000221303
RN7SL583P	1	ENSG00000239504
SNORA77	1	ENSG00000221643
RNU6-674P	1	ENSG00000200701
SNORA75	7	ENSG00000212432:ENSG00000212440:ENSG00000212620:ENSG00000206885:ENSG00000212533:ENSG00000212593:ENSG00000212580
SNORA72	8	ENSG00000207084:ENSG00000252158:ENSG00000206901:ENSG00000201898:ENSG00000207249:ENSG00000200355:ENSG00000201944:ENSG00000207067
SNORA70	27	ENSG00000207244:ENSG00000252969:ENSG00000207165:ENSG00000202379:ENSG00000206958:ENSG00000252258:ENSG00000253027:ENSG00000200237:ENSG00000252657:ENSG00000201945:ENSG00000253042:ENSG00000252014:ENSG00000252133:ENSG00000252199:ENSG00000276094:ENSG00000278010:ENSG00000206661:ENSG00000251925:ENSG00000207098:ENSG00000201376:ENSG00000251796:ENSG00000252505:ENSG00000252724:ENSG00000202389:ENSG00000206886…
ACTL6B	1	ENSG00000077080
ACTL6A	1	ENSG00000136518
SIRT4	1	ENSG00000089163
SIRT5	1	ENSG00000124523
SIRT6	1	ENSG00000077463
SIRT7	1	ENSG00000187531
F2	1	ENSG00000180210
SIRT1	1	ENSG00000096717
F3	1	ENSG00000117525
BIVM-ERCC5	1	ENSG00000270181
SIRT2	1	ENSG00000068903
ELAPOR2	1	ENSG00000164659
ELAPOR1	1	ENSG00000116299
F5	1	ENSG00000198734
SIRT3	1	ENSG00000142082
F7	1	ENSG00000057593
F8	1	ENSG00000185010
F9	1	ENSG00000101981
BDH2	1	ENSG00000164039
BDH1	1	ENSG00000161267
CDC42EP5	1	ENSG00000167617
TGIF2LX	1	ENSG00000153779
CDC42EP4	1	ENSG00000179604
OR10AK1P	1	ENSG00000254807
CDC42EP3	1	ENSG00000163171
TGIF2LY	1	ENSG00000176679
CDC42EP2	1	ENSG00000149798
SNORA69	1	ENSG00000206622
CDC42EP1	1	ENSG00000128283
SNORA67	1	ENSG00000277985
SNORA68	1	ENSG00000207166
SNORA65	1	ENSG00000201302
RNU6-673P	1	ENSG00000201954
DLD	1	ENSG00000091140
RN7SL582P	1	ENSG00000241156
SNORA66	1	ENSG00000207523
SNORA63	7	ENSG00000200320:ENSG00000199473:ENSG00000199552:ENSG00000252448:ENSG00000199633:ENSG00000202449:ENSG00000201791
MDFI	1	ENSG00000112559
SNORA64	1	ENSG00000207405
FH	1	ENSG00000091483
RPL31P28	1	ENSG00000219863
ARL14EPL	1	ENSG00000268223
AC099654.1	1	ENSG00000234089
RPL31P20	1	ENSG00000229756
CCNDBP1	1	ENSG00000166946
HLA-DMA	1	ENSG00000204257
SNORA9B	1	ENSG00000206897
HLA-DMB	1	ENSG00000242574
OR6C71P	1	ENSG00000203408
DMD	1	ENSG00000198947
CSMD3	1	ENSG00000164796
GC	1	ENSG00000145321
RNU6-410P	1	ENSG00000252815
CSMD2	1	ENSG00000121904
CSMD1	1	ENSG00000183117
RN7SL581P	1	ENSG00000242657
RPL31P16	1	ENSG00000233159
RPL31P15	1	ENSG00000232430
RPL31P17	1	ENSG00000235225
MDH1	1	ENSG00000014641
GK	1	ENSG00000198814
MDH2	1	ENSG00000146701
HNRNPUL2-BSCL2	1	ENSG00000234857
RPL31P12	1	ENSG00000227207
RPL31P11	1	ENSG00000213075
RPL31P14	1	ENSG00000237930
RPL31P13	1	ENSG00000228646
TTLL7	1	ENSG00000137941
TTLL6	1	ENSG00000170703
TTLL5	1	ENSG00000119685
TTLL4	1	ENSG00000135912
OR6C72P	1	ENSG00000205331
TTLL3	1	ENSG00000214021
TTLL2	1	ENSG00000120440
TTLL1	1	ENSG00000100271
OR9R1P	1	ENSG00000224622
GGT3P	1	ENSG00000197421
TTLL9	1	ENSG00000131044
RNU6-675P	1	ENSG00000206963
TTLL8	1	ENSG00000138892
RN7SL580P	1	ENSG00000240641
IFNA22P	1	ENSG00000224416
RNU6-670P	1	ENSG00000201182
HP	1	ENSG00000257017
HR	1	ENSG00000168453
SRI-AS1	1	ENSG00000254003
HPGDS	1	ENSG00000163106
ABCB10P1	1	ENSG00000274099
OR6C73P	1	ENSG00000257414
ABCB10P4	1	ENSG00000260053
ABCB10P3	1	ENSG00000261524
PABPC4L	1	ENSG00000254535
GGT4P	1	ENSG00000280208
HLA-DOA	1	ENSG00000204252
HLA-DOB	1	ENSG00000241106
IK	1	ENSG00000113141
VPS33A	1	ENSG00000139719
AL365271.1	1	ENSG00000226249
VPS33B	1	ENSG00000184056
LONRF2P4	1	ENSG00000258415
PIGBOS1	1	ENSG00000225973
LONRF2P3	1	ENSG00000258420
LONRF2P2	1	ENSG00000233905
LONRF2P1	1	ENSG00000266605
AL512408.1	1	ENSG00000260063
LONRF2P5	1	ENSG00000273692
NSMAF	1	ENSG00000035681
AC073878.1	1	ENSG00000261570
EXOSC10-AS1	1	ENSG00000230337
AC233723.1	1	ENSG00000262165
ECSCR	1	ENSG00000249751
ART2BP	1	ENSG00000237408
DPT	1	ENSG00000143196
IGLV2-11	1	ENSG00000211668
IGLV2-14	1	ENSG00000211666
IGLV2-18	1	ENSG00000211664
RNU6-672P	1	ENSG00000206638
MDN1	1	ENSG00000112159
NOP53-AS1	1	ENSG00000269656
KL	1	ENSG00000133116
DR1	1	ENSG00000117505
BDNF	1	ENSG00000176697
KY	1	ENSG00000174611
ZC3HC1	1	ENSG00000091732
SNORA80C	1	ENSG00000199787
SNORA80D	1	ENSG00000207217
SNORA80E	1	ENSG00000207475
IGLV2-23	1	ENSG00000211660
MDM2	1	ENSG00000135679
HLA-DRA	1	ENSG00000204287
MDM4	1	ENSG00000198625
IGLV2-28	1	ENSG00000253451
AC092802.1	1	ENSG00000226026
SNORA80A	1	ENSG00000200792
MDM1	1	ENSG00000111554
SNORA80B	1	ENSG00000206633
ZYXP1	1	ENSG00000274572
SH2D4A	1	ENSG00000104611
SH2D4B	1	ENSG00000178217
GGT8P	1	ENSG00000236969
MIR4662B	1	ENSG00000263735
WHSC1L2P	1	ENSG00000267253
MAGOH2P	1	ENSG00000264176
MB	1	ENSG00000198125
DSE	1	ENSG00000111817
MDP1	1	ENSG00000213920
SPG11	1	ENSG00000104133
DSP	1	ENSG00000096696
DST	1	ENSG00000151914
SH2D3A	1	ENSG00000125731
SH2D3C	1	ENSG00000095370
CALM2P4	1	ENSG00000233662
VPS37C	1	ENSG00000167987
VPS37D	1	ENSG00000176428
CALM2P3	1	ENSG00000215482
CALM2P2	1	ENSG00000229097
VPS37A	1	ENSG00000155975
CALM2P1	1	ENSG00000267170
VPS37B	1	ENSG00000139722
VPS26BP1	1	ENSG00000224895
IL6RP1	1	ENSG00000234910
BDP1	1	ENSG00000145734
DTL	1	ENSG00000143476
OSTM1-AS1	1	ENSG00000225174
RNFT2	1	ENSG00000135119
IFNA20P	1	ENSG00000226393
COL15A1	1	ENSG00000204291
HSD17B14	1	ENSG00000087076
HSD17B13	1	ENSG00000170509
HSD17B12	1	ENSG00000149084
HSD17B11	1	ENSG00000198189
HSD17B10	1	ENSG00000072506
RNFT1	1	ENSG00000189050
SLITRK2	1	ENSG00000185985
SLITRK1	1	ENSG00000178235
SLITRK4	1	ENSG00000179542
SLITRK3	1	ENSG00000121871
SLITRK6	1	ENSG00000184564
SLITRK5	1	ENSG00000165300
LINGO2	1	ENSG00000174482
LINGO1	1	ENSG00000169783
LINGO4	1	ENSG00000213171
DUT	1	ENSG00000128951
LINGO3	1	ENSG00000220008
AC090155.2	1	ENSG00000253380
MAGOH3P	1	ENSG00000270975
PC	1	ENSG00000173599
SLAMF6P1	1	ENSG00000227243
PABPC1L	1	ENSG00000101104
MDGA2	1	ENSG00000139915
MDGA1	1	ENSG00000112139
SPG21	1	ENSG00000090487
VPS35L	1	ENSG00000103544
SLC35C2P1	1	ENSG00000223498
DHFR2	1	ENSG00000178700
RETREG3	1	ENSG00000141699
RGSL1	1	ENSG00000121446
TXNDC11	1	ENSG00000153066
TXNDC12	1	ENSG00000117862
TXNDC15	1	ENSG00000113621
TXNDC16	1	ENSG00000087301
TXNDC17	1	ENSG00000129235
SLC34A3	1	ENSG00000198569
HNRNPCP10	1	ENSG00000215054
SLC34A2	1	ENSG00000157765
CAPNS1P1	1	ENSG00000215874
SLC34A1	1	ENSG00000131183
TIMD4	1	ENSG00000145850
DLEC1P1	1	ENSG00000230123
MDS2	1	ENSG00000197880
OR5E1P	1	ENSG00000170688
DXO	1	ENSG00000204348
AL441992.1	1	ENSG00000223478
TMEM72-AS1	1	ENSG00000224812
RNF11P1	1	ENSG00000213110
EPHA10	1	ENSG00000183317
RNF11P2	1	ENSG00000227563
KIF9-AS1	1	ENSG00000227398
MST1R	1	ENSG00000164078
GEMIN7P1	1	ENSG00000225238
MST1L	1	ENSG00000186715
OSGEP	1	ENSG00000092094
SI	1	ENSG00000090402
SWI5	1	ENSG00000175854
DYM	1	ENSG00000141627
NSMCE1-DT	1	ENSG00000245888
ACTR1AP1	1	ENSG00000233370
TF	1	ENSG00000091513
TG	1	ENSG00000042832
TH	1	ENSG00000180176
AC022167.3	1	ENSG00000260979
AC022167.4	1	ENSG00000261481
EPCAM-DT	1	ENSG00000234690
HDHD5-AS1	1	ENSG00000185837
RETREG2	1	ENSG00000144567
RETREG1	1	ENSG00000154153
PCSK2	1	ENSG00000125851
PCSK1	1	ENSG00000175426
SLC7A14	1	ENSG00000013293
SLC7A13	1	ENSG00000164893
PCSK9	1	ENSG00000169174
PCSK7	1	ENSG00000160613
SLC7A11	1	ENSG00000151012
SLC7A10	1	ENSG00000130876
PCSK6	1	ENSG00000140479
PCSK5	1	ENSG00000099139
VDAC1P13	1	ENSG00000232526
CLYBL	1	ENSG00000125246
PCSK4	1	ENSG00000115257
GGTA1	1	ENSG00000204136
VDAC1P12	1	ENSG00000227254
GNGT1	1	ENSG00000127928
VDAC1P11	1	ENSG00000237679
VDAC1P10	1	ENSG00000232809
GNGT2	1	ENSG00000167083
HYAL1	1	ENSG00000114378
HYAL2	1	ENSG00000068001
HYAL3	1	ENSG00000186792
MCCD1P2	1	ENSG00000224312
HYAL4	1	ENSG00000106302
L3HYPDH	1	ENSG00000126790
MCCD1P1	1	ENSG00000235963
THUMPD3-AS1	1	ENSG00000206573
WBP1LP12	1	ENSG00000271530
WBP1LP11	1	ENSG00000267792
WBP1LP10	1	ENSG00000253826
G2E3	1	ENSG00000092140
AC116535.1	1	ENSG00000246308
IGHMBP2	1	ENSG00000132740
RN7SL319P	1	ENSG00000241807
OR4H12P	1	ENSG00000176312
ALS2CL	1	ENSG00000178038
PLEKHG4B	1	ENSG00000153404
NDUFA6-DT	1	ENSG00000237037
MIR99AHG	1	ENSG00000215386
RN7SL318P	1	ENSG00000242079
XG	1	ENSG00000124343
XK	1	ENSG00000047597
THEMIS2	1	ENSG00000130775
GLB1L	1	ENSG00000163521
LBX2-AS1	1	ENSG00000257702
TRBV11-1	1	ENSG00000211720
TRBV11-2	1	ENSG00000241657
RN7SL317P	1	ENSG00000242668
TRBV11-3	1	ENSG00000276597
RNU6-408P	1	ENSG00000251719
ATP11AUN	1	ENSG00000197595
AC003958.2	1	ENSG00000234859
PAMR1	1	ENSG00000149090
RBPMSLP	1	ENSG00000234159
AC026725.1	1	ENSG00000249713
RN7SL316P	1	ENSG00000241631
IGHVIII-76-1	1	ENSG00000253310
PLCG1-AS1	1	ENSG00000226648
RNU6-407P	1	ENSG00000202150
DKC1	1	ENSG00000130826
ZNF337-AS1	1	ENSG00000213742
RPL18P10	1	ENSG00000214359
RPL18P11	1	ENSG00000213307
RPL18P13	1	ENSG00000244485
NT5DC1P2	1	ENSG00000214961
HCAR2	1	ENSG00000182782
NT5DC1P1	1	ENSG00000237381
HCAR3	1	ENSG00000255398
TRGC1	1	ENSG00000211689
EBP	1	ENSG00000147155
HCAR1	1	ENSG00000196917
CASP1P1	1	ENSG00000255430
CASP1P2	1	ENSG00000254750
TRGC2	1	ENSG00000227191
PBX2P1	1	ENSG00000244171
CARNMT1-AS1	1	ENSG00000203321
ECD	1	ENSG00000122882
RN7SL314P	1	ENSG00000244402
PHOX2B	1	ENSG00000109132
FERP1	1	ENSG00000232149
PHOX2A	1	ENSG00000165462
RNU6-409P	1	ENSG00000206841
STT3A	1	ENSG00000134910
RHPN2P1	1	ENSG00000258628
IGHV3OR16-6	1	ENSG00000270864
IGHV3OR16-7	1	ENSG00000271620
IGHV3OR16-8	1	ENSG00000271130
DIMT1P1	1	ENSG00000271249
STT3B	1	ENSG00000163527
IGHV3OR16-9	1	ENSG00000270472
ACTL10	1	ENSG00000182584
EDA	1	ENSG00000158813
RN7SL313P	1	ENSG00000275655
TTLL1-AS1	1	ENSG00000230319
MEA1	1	ENSG00000124733
RGPD4-AS1	1	ENSG00000230651
FYTTD1P1	1	ENSG00000234502
JKAMPP1	1	ENSG00000231491
SNORA79B	1	ENSG00000222489
EED	1	ENSG00000074266
RN7SL578P	1	ENSG00000239228
DARS2	1	ENSG00000117593
DARS1	1	ENSG00000115866
RNU6-669P	1	ENSG00000202445
RNU6-403P	1	ENSG00000200033
IGHV1OR16-4	1	ENSG00000259997
AKR1B1P6	1	ENSG00000225212
AKR1B1P7	1	ENSG00000266899
AKR1B1P4	1	ENSG00000237876
AKR1B1P5	1	ENSG00000258685
AKR1B1P2	1	ENSG00000213452
IGHV1OR16-1	1	ENSG00000261704
AKR1B1P3	1	ENSG00000213785
IGHV1OR16-2	1	ENSG00000259852
AKR1B1P1	1	ENSG00000229991
RN7SL577P	1	ENSG00000265942
IGHV1OR16-3	1	ENSG00000260048
STSP1	1	ENSG00000227166
ACVR1B	1	ENSG00000135503
EFS	1	ENSG00000100842
ACVR1C	1	ENSG00000123612
RN7SL311P	1	ENSG00000265892
RNU6-406P	1	ENSG00000252279
MDH1B	1	ENSG00000138400
EGF	1	ENSG00000138798
SWT1	1	ENSG00000116668
AC010729.1	1	ENSG00000236106
ACVR2B	1	ENSG00000114739
ACVR2A	1	ENSG00000121989
SEC24AP1	1	ENSG00000267361
INAFM2	1	ENSG00000259330
RN7SL310P	1	ENSG00000240663
INAFM1	1	ENSG00000257704
RNU6-405P	1	ENSG00000252446
OR7K1P	1	ENSG00000258275
AKR1B1P8	1	ENSG00000231371
EHF	1	ENSG00000135373
RPL30	1	ENSG00000156482
MIR6085	1	ENSG00000275451
RPL32	1	ENSG00000144713
MIR6082	1	ENSG00000278502
TMEM200B	1	ENSG00000253304
RPL31	1	ENSG00000071082
TMEM200A	1	ENSG00000164484
ZNF561-AS1	1	ENSG00000267106
MIR6083	1	ENSG00000276656
MIR6080	1	ENSG00000278581
RPL34	1	ENSG00000109475
MIR6081	1	ENSG00000274115
TMEM200C	1	ENSG00000206432
ABCA12	1	ENSG00000144452
ABCA13	1	ENSG00000179869
GPR174	1	ENSG00000147138
ASB9P1	1	ENSG00000258527
GSTM5P1	1	ENSG00000236062
GPR173	1	ENSG00000184194
GPR176	1	ENSG00000166073
MKI67P1	1	ENSG00000270499
RN7SL333P	1	ENSG00000239494
GPR171	1	ENSG00000174946
RPL36	1	ENSG00000130255
ADNP2	1	ENSG00000101544
RPL35	1	ENSG00000136942
RPL38	1	ENSG00000172809
SNORA73A	1	ENSG00000274266
RPL37	1	ENSG00000145592
RNU6-424P	1	ENSG00000207095
SNORA73B	1	ENSG00000200087
ANKS1A	1	ENSG00000064999
RPL39	1	ENSG00000198918
MIR6088	1	ENSG00000275726
MIR6089	1	ENSG00000277120
GPR179	1	ENSG00000277399
ANKS1B	1	ENSG00000185046
MIR6075	1	ENSG00000273742
MED1	1	ENSG00000125686
MIR6076	1	ENSG00000278038
MECR	1	ENSG00000116353
MIR6074	1	ENSG00000276878
MIR6071	1	ENSG00000278783
RPL21	1	ENSG00000122026
MIR6072	1	ENSG00000278069
RPL23	1	ENSG00000125691
RPL22	1	ENSG00000116251
MIR6070	1	ENSG00000278433
MED8	1	ENSG00000159479
MED9	1	ENSG00000141026
AP003733.3	1	ENSG00000279491
AARSD1	1	ENSG00000266967
MED4	1	ENSG00000136146
DKK1	1	ENSG00000107984
DKK2	1	ENSG00000155011
MED6	1	ENSG00000133997
DKK3	1	ENSG00000050165
MED7	1	ENSG00000155868
DKK4	1	ENSG00000104371
GPR162	1	ENSG00000250510
ABCA10	1	ENSG00000154263
RN7SL332P	1	ENSG00000242989
GPR161	1	ENSG00000143147
GPR160	1	ENSG00000173890
RN7SL598P	1	ENSG00000243700
SNORA74A	1	ENSG00000200959
RPL24	1	ENSG00000114391
RPL27	1	ENSG00000131469
SNORA74B	1	ENSG00000212402
RNU6-689P	1	ENSG00000206924
RPL26	1	ENSG00000161970
RPL29	1	ENSG00000162244
SNORA74D	1	ENSG00000252213
RPL28	1	ENSG00000108107
GPLD1	1	ENSG00000112293
MIR6077	1	ENSG00000278596
MIR6078	1	ENSG00000274809
MEG3	1	ENSG00000214548
OSER1	1	ENSG00000132823
TAGLN2P1	1	ENSG00000253676
VPS26C	1	ENSG00000157538
VPS26A	1	ENSG00000122958
VPS26B	1	ENSG00000151502
MEFV	1	ENSG00000103313
MEG8	1	ENSG00000225746
SNORD111B	1	ENSG00000221514
MEG9	1	ENSG00000223403
RN7SL331P	1	ENSG00000278422
OCSTAMP	1	ENSG00000149635
KATNBL1P4	1	ENSG00000249270
SNORA75B	1	ENSG00000206780
RNU6-426P	1	ENSG00000252273
RN7SL597P	1	ENSG00000244264
KATNBL1P3	1	ENSG00000235422
KATNBL1P2	1	ENSG00000232857
KATNBL1P1	1	ENSG00000271026
MIR6068	1	ENSG00000275836
MIR6069	1	ENSG00000274280
KATNBL1P6	1	ENSG00000228283
KATNBL1P5	1	ENSG00000271108
RPL41	1	ENSG00000229117
SNORA77B	1	ENSG00000264346
SLC16A12	1	ENSG00000152779
PRRC2C	1	ENSG00000117523
SLC16A11	1	ENSG00000174326
SLC16A10	1	ENSG00000112394
SLC16A14	1	ENSG00000163053
RPL3L	1	ENSG00000140986
SLC16A13	1	ENSG00000174327
PRRC2A	1	ENSG00000204469
PHBP14	1	ENSG00000248913
PHBP13	1	ENSG00000234835
MIR3936HG	1	ENSG00000233006
PHBP16	1	ENSG00000227593
RN7SL330P	1	ENSG00000244391
PHBP15	1	ENSG00000262648
PHBP18	1	ENSG00000257885
GPR180	1	ENSG00000152749
PHBP17	1	ENSG00000254407
GPR183	1	ENSG00000169508
PHBP19	1	ENSG00000257246
GPR182	1	ENSG00000166856
RNU6-425P	1	ENSG00000206604
RN7SL596P	1	ENSG00000264519
PHBP10	1	ENSG00000232665
PHBP12	1	ENSG00000230585
PHBP11	1	ENSG00000227621
FRMPD2B	1	ENSG00000150175
SPEF2	1	ENSG00000152582
MEI1	1	ENSG00000167077
SPEF1	1	ENSG00000101222
ELL	1	ENSG00000105656
ELN	1	ENSG00000049540
MEI4	1	ENSG00000269964
CHIAP3	1	ENSG00000234020
PCOLCE-AS1	1	ENSG00000224729
AC006450.3	1	ENSG00000236668
KRT8P17	1	ENSG00000235124
GPR132	1	ENSG00000183484
KRT8P15	1	ENSG00000233579
KRT8P14	1	ENSG00000214282
ZAR1L	1	ENSG00000189167
KRT8P19	1	ENSG00000257528
KRT8P18	1	ENSG00000228767
GPR137	1	ENSG00000173264
GPR139	1	ENSG00000180269
EMB	1	ENSG00000170571
KRT8P13	1	ENSG00000241416
EMD	1	ENSG00000102119
KRT8P12	1	ENSG00000229320
KRT8P11	1	ENSG00000255815
RNU6-686P	1	ENSG00000201709
KRT8P10	1	ENSG00000231203
GPR135	1	ENSG00000181619
RNU6-420P	1	ENSG00000239001
ZC3H10	1	ENSG00000135482
EN2	1	ENSG00000164778
EN1	1	ENSG00000163064
SNORA70D	1	ENSG00000263666
KRT8P28	1	ENSG00000223810
SNORA70E	1	ENSG00000207221
KRT8P27	1	ENSG00000226502
GCFC2	1	ENSG00000005436
AFTPH	1	ENSG00000119844
CHIAP2	1	ENSG00000203878
SNORA70F	1	ENSG00000206869
KRT8P26	1	ENSG00000214659
CHIAP1	1	ENSG00000236040
KRT8P25	1	ENSG00000239829
SNORA70G	1	ENSG00000206650
SNORA70H	1	ENSG00000206637
SNORA70I	1	ENSG00000207274
SNORA70J	1	ENSG00000206909
KRT8P29	1	ENSG00000236430
KRT8P20	1	ENSG00000227404
RFX5-AS1	1	ENSG00000237976
RN7SL594P	1	ENSG00000242236
KRT8P24	1	ENSG00000259500
KRT8P23	1	ENSG00000259565
KRT8P22	1	ENSG00000260731
SNORA70B	1	ENSG00000206937
SNORA70C	1	ENSG00000207268
PCYOX1	1	ENSG00000116005
KRT8P21	1	ENSG00000229636
ENG	1	ENSG00000106991
RNU6-685P	1	ENSG00000252897
RPL10	1	ENSG00000147403
RPL12	1	ENSG00000197958
RPL11	1	ENSG00000142676
SNORA71E	1	ENSG00000274309
GPR152	1	ENSG00000175514
KRT8P39	1	ENSG00000233560
KRT8P38	1	ENSG00000226358
GPR151	1	ENSG00000173250
KRT8P37	1	ENSG00000213771
GPR153	1	ENSG00000158292
KRT8P36	1	ENSG00000240668
GPR150	1	ENSG00000178015
LIMD1-AS1	1	ENSG00000230530
KRT8P31	1	ENSG00000250148
RPL14	1	ENSG00000188846
RPL13	1	ENSG00000167526
KRT8P30	1	ENSG00000224928
RPL15	1	ENSG00000174748
SNORA71A	1	ENSG00000225091
RPL18	1	ENSG00000063177
GPR156	1	ENSG00000175697
KRT8P35	1	ENSG00000242841
SNORA71B	1	ENSG00000235408
KRT8P34	1	ENSG00000264663
RNU6-422P	1	ENSG00000207362
RPL17	1	ENSG00000265681
GPR155	1	ENSG00000163328
KRT8P33	1	ENSG00000250539
SNORA71C	1	ENSG00000201512
UBE3AP2	1	ENSG00000228941
GPR158	1	ENSG00000151025
SNORA71D	1	ENSG00000200354
RPL19	1	ENSG00000108298
KRT8P32	1	ENSG00000250221
GPR157	1	ENSG00000180758
F10	1	ENSG00000126218
F12	1	ENSG00000131187
F11	1	ENSG00000088926
BET1-AS1	1	ENSG00000236861
CERNA1	1	ENSG00000259577
MIR6090	1	ENSG00000276176
NMNAT3	1	ENSG00000163864
AC006116.7	1	ENSG00000267549
NMNAT2	1	ENSG00000157064
GPR141	1	ENSG00000187037
KRT8P49	1	ENSG00000271602
KRT8P48	1	ENSG00000248568
GPR143	1	ENSG00000101850
KRT8P47	1	ENSG00000271647
GPR142	1	ENSG00000257008
NMNAT1	1	ENSG00000173614
CERNA3	1	ENSG00000253603
MSRB2	1	ENSG00000148450
KRT8P42	1	ENSG00000220378
GPR149	1	ENSG00000174948
KRT8P41	1	ENSG00000213538
RNU6-687P	1	ENSG00000252252
MSRB3	1	ENSG00000174099
GPR148	1	ENSG00000173302
KRT8P40	1	ENSG00000213069
ANKS4B	1	ENSG00000175311
KRT8P46	1	ENSG00000248971
RNU6-421P	1	ENSG00000201341
KRT8P45	1	ENSG00000224520
KRT8P44	1	ENSG00000227913
RN7SL592P	1	ENSG00000264615
GPR146	1	ENSG00000164849
MSRB1	1	ENSG00000198736
KRT8P43	1	ENSG00000218186
RNU6-682P	1	ENSG00000200713
COL16A1	1	ENSG00000084636
EPO	1	ENSG00000130427
EPX	1	ENSG00000121053
KRT8P52	1	ENSG00000232479
KRT8P51	1	ENSG00000223657
KRT8P50	1	ENSG00000260799
LRP1-AS	1	ENSG00000259125
VSTM2A-OT1	1	ENSG00000224223
MEN1	1	ENSG00000133895
RN7SL591P	1	ENSG00000240940
RNF43	1	ENSG00000108375
RNF44	1	ENSG00000146083
RNU6-681P	1	ENSG00000200882
OR7E83P	1	ENSG00000249866
F2R	1	ENSG00000181104
SNORD114-11	1	ENSG00000200608
SNORD114-10	1	ENSG00000200279
TRIM60P11Y	1	ENSG00000227837
RNF40	1	ENSG00000103549
RNF41	1	ENSG00000181852
MELK	1	ENSG00000165304
ERF	1	ENSG00000105722
GAPDHS	1	ENSG00000105679
ERH	1	ENSG00000100632
ERG	1	ENSG00000157554
OR7E86P	1	ENSG00000248364
PAUPAR	1	ENSG00000281880
ABHD4	1	ENSG00000100439
GPR119	1	ENSG00000147262
ABHD3	1	ENSG00000158201
ABHD2	1	ENSG00000140526
ABHD1	1	ENSG00000143994
ABHD8	1	ENSG00000127220
ABHD6	1	ENSG00000163686
ABHD5	1	ENSG00000011198
MACROH2A2	1	ENSG00000099284
MACROH2A1	1	ENSG00000113648
TRIM60P10Y	1	ENSG00000232976
NCK1-DT	1	ENSG00000239213
STRA8	1	ENSG00000146857
OARD1	1	ENSG00000124596
CAMTA1-AS1	1	ENSG00000225126
ESD	1	ENSG00000139684
CAMTA1-AS2	1	ENSG00000237728
RNU6-684P	1	ENSG00000222761
STRA6	1	ENSG00000137868
AL079301.1	1	ENSG00000230922
PKNOX2-AS1	1	ENSG00000254880
LAMC1-AS1	1	ENSG00000224468
OR7E85P	1	ENSG00000250884
CYP3A54P	1	ENSG00000261809
GPR108	1	ENSG00000125734
PALB2	1	ENSG00000083093
TDRD12	1	ENSG00000173809
GPR107	1	ENSG00000148358
TDRD10	1	ENSG00000163239
FOLR1P1	1	ENSG00000256518
GPR101	1	ENSG00000165370
TDRD15	1	ENSG00000218819
RNF10	1	ENSG00000022840
RNF11	1	ENSG00000123091
CALCOCO1	1	ENSG00000012822
SFT2D3	1	ENSG00000173349
RNF13	1	ENSG00000082996
CALCOCO2	1	ENSG00000136436
RNF14	1	ENSG00000013561
ADRA1D	1	ENSG00000171873
TREM2	1	ENSG00000095970
DNM1P5	1	ENSG00000278582
ADRA1B	1	ENSG00000170214
TREM1	1	ENSG00000124731
ADRA1A	1	ENSG00000120907
FKBP9P1	1	ENSG00000176826
RPL7A	1	ENSG00000148303
RNF17	1	ENSG00000132972
PHBP21	1	ENSG00000260326
PHBP20	1	ENSG00000271072
OR7E89P	1	ENSG00000243792
OR7E87P	1	ENSG00000184055
PDCD6IP	1	ENSG00000170248
MEPE	1	ENSG00000152595
ADRA2C	1	ENSG00000184160
RANGAP1	1	ENSG00000100401
ADRA2B	1	ENSG00000274286
COASY	1	ENSG00000068120
ADRA2A	1	ENSG00000150594
EVC	1	ENSG00000072840
IL3RA	1	ENSG00000185291
EVL	1	ENSG00000196405
SPEM2	1	ENSG00000184560
PTPRJ-AS1	1	ENSG00000254879
SPEM1	1	ENSG00000181323
AC104134.1	1	ENSG00000225420
SFT2D2	1	ENSG00000213064
SSX2IP	1	ENSG00000117155
SFT2D1	1	ENSG00000198818
RNF31	1	ENSG00000092098
RNU6-680P	1	ENSG00000207333
SMARCD1	1	ENSG00000066117
RNF32	1	ENSG00000105982
SMARCD2	1	ENSG00000108604
SMARCD3	1	ENSG00000082014
RNF34	1	ENSG00000170633
RNF38	1	ENSG00000137075
ITLN1	1	ENSG00000179914
SNORD114-20	1	ENSG00000202048
ITLN2	1	ENSG00000158764
MAP3K20-AS1	1	ENSG00000238133
SNORD114-22	1	ENSG00000202293
SNORD114-21	1	ENSG00000272344
MESD	1	ENSG00000117899
SNORD114-17	1	ENSG00000201569
SNORD114-16	1	ENSG00000199914
SNORD114-19	1	ENSG00000199942
SNORD114-18	1	ENSG00000202142
SNORD114-13	1	ENSG00000201247
PUF60	1	ENSG00000179950
SNORD114-12	1	ENSG00000202270
SNORD114-15	1	ENSG00000201557
SNORD114-14	1	ENSG00000199593
RNF39	1	ENSG00000204618
MEST	1	ENSG00000106484
KRTAP12-6P	1	ENSG00000276647
SMARCE1	1	ENSG00000073584
RNF20	1	ENSG00000155827
RNF24	1	ENSG00000101236
RNF25	1	ENSG00000163481
RNF26	1	ENSG00000173456
SNORD114-31	1	ENSG00000200089
SNORD114-30	1	ENSG00000201318
C2orf69P3	1	ENSG00000261299
C2orf69P4	1	ENSG00000260480
PNRC1	1	ENSG00000146278
C2orf69P1	1	ENSG00000261046
PNRC2	1	ENSG00000189266
C2orf69P2	1	ENSG00000260341
SNORD114-28	1	ENSG00000200480
SNORD114-27	1	ENSG00000200636
SNORD114-29	1	ENSG00000201689
SNORD114-24	1	ENSG00000201899
SNORD114-23	1	ENSG00000200406
SNORD114-26	1	ENSG00000200413
VPS26AP1	1	ENSG00000240375
SNORD114-25	1	ENSG00000200612
TRMT61A	1	ENSG00000166166
TRMT61B	1	ENSG00000171103
AL162425.1	1	ENSG00000236461
BET1	1	ENSG00000105829
POT1-AS1	1	ENSG00000224897
GEMIN8P4	1	ENSG00000228175
GEMIN8P3	1	ENSG00000223772
GEMIN8P2	1	ENSG00000260451
GEMIN8P1	1	ENSG00000259496
STIM2-AS1	1	ENSG00000240005
RNVU1-26	1	ENSG00000275291
RNVU1-25	1	ENSG00000274428
RNVU1-24	1	ENSG00000201699
RNVU1-23	1	ENSG00000252826
RNVU1-29	1	ENSG00000273768
RNVU1-28	1	ENSG00000277918
RNVU1-27	1	ENSG00000274210
RNVU1-22	1	ENSG00000199879
RNVU1-21	1	ENSG00000202408
MIR320B1	1	ENSG00000211543
EYS	1	ENSG00000188107
MIR320B2	1	ENSG00000221406
RNVU1-2A	1	ENSG00000278099
AFG3L2	1	ENSG00000141385
COX7A2L	1	ENSG00000115944
RNVU1-34	1	ENSG00000200997
AKAP9	1	ENSG00000127914
RELCH	1	ENSG00000134444
EZR	1	ENSG00000092820
RNVU1-33	1	ENSG00000200597
ANKRA2	1	ENSG00000164331
RNVU1-32	1	ENSG00000207110
AC046134.2	1	ENSG00000248932
[truncated: 37,325 more rows]
