# Supplementary material for: Simultaneous Presentation of Multiple Myeloma and Lung Cancer: Case Report and Gene Bioinformatics Analysis
Source: Front Oncol. 2022 Jun 13;12:859735. doi: 10.3389/fonc.2022.859735 (PMC9235397; doi:10.3389/fonc.2022.859735)
Supplement: Supplementary file 1 [file DataSheet_1.zip › The bioinformatic analysis of MM and lung cancer supplementary materials/Enrichment analysis/MECR/GSEA_4.1.0/LUAD TCGA/KEGG.Gsea.1639041756227/edb/ENSG00000116353_profile_in_ExpData.cls]

#numeric

#ENSG00000116353_profile_in_ExpData.cls#ENSG00000116353
17.37514 16.833006 16.979284 16.847145 16.961063 16.975243 16.931421 17.134445 16.838285 17.635706 17.014439 16.721504 16.913948 17.002865 17.0376 16.831142 17.022322 17.132381 16.923042 16.875109 16.892292 16.765703 17.834194 17.218443 17.064657 16.723608 16.993633 16.913828 16.78838 16.724482 17.062822 18.09932 17.204132 16.820475 17.19321 16.97193 16.781206 17.090523 16.999998 16.999708 17.353476 17.551304 16.865644 17.37412 17.082771 17.130388 16.994085 16.84755 17.012897 17.239067 17.30121 16.854773 17.1552 17.095781 16.768694 17.274149 16.746317 17.372503 16.88124 17.26624 16.875032 17.199327 16.95816 17.063335 16.908064 17.925259 17.207539 17.011189 17.24117 16.96453 16.85645 17.316076 16.851282 17.49404 16.872162 16.861258 17.442343 16.857124 17.635284 17.241638 16.967546 17.094385 16.801199 16.839872 17.08623 17.171806 17.288256 17.483099 16.728443 18.007654 16.86782 17.097343 17.109446 17.117908 16.933035 16.744263 16.800053 17.086618 17.034199 16.99512 16.721325 16.747751 16.966953 17.252209 17.833897 16.955921 17.293842 17.302597 17.867113 16.81485 17.624731 17.234009 17.035965 16.948376 16.810724 16.73885 16.797365 17.150274 16.748585 17.531193 17.076433 16.756037 16.769777 17.450642 17.232784 17.63108 17.175158 17.15273 17.390547 16.77438 17.020786 16.997417 17.416775 17.730947 17.23695 16.991049 16.897303 17.37789 17.133654 17.08608 17.039667 17.25397 17.293303 16.782742 16.726406 16.903831 17.187662 17.06146 17.333462 16.872269 17.260927 16.925558 17.052906 17.222324 16.861355 16.99331 17.045225 16.88078 17.983162 17.611723 16.93717 16.894987 17.371613 16.808512 17.000118 17.172794 16.98233 18.184122 16.841276 16.800817 17.176765 16.784725 17.205786 16.89325 17.090382 17.124063 17.164062 16.766533 17.15944 16.932642 16.741325 17.485989 17.012728 17.58301 16.753168 17.144142 16.978432 16.807337 16.953688 16.847261 17.554728 16.760004 16.762955 17.151365 17.205011 17.50921 17.391535 16.767061 17.10068 17.157019 16.80497 17.003645 16.73864 17.295618 16.762003 16.881245 16.951284 17.411978 17.356737 17.594337 17.18219 17.215654 16.826384 17.187304 16.764664 17.096865 17.199596 17.107258 16.875935 16.727942 17.324097 16.846197 17.250303 16.883907 16.935879 16.914679 16.955751 17.058329 17.373856 17.023994 17.481869 17.087746 17.760313 17.234419 17.033796 17.308516 17.11014 17.1939 16.927383 17.06116 17.937601 17.613462 16.957836 16.83805 17.108519 16.982254 16.97708 16.73203 17.111282 17.065067 16.72448 17.51084 17.184008 16.795803 17.494492 16.503721 16.331387 16.603168 15.758405 16.476414 16.508192 16.625757 16.05842 15.952254 16.409637 16.638065 16.593315 16.386106 16.287573 16.343117 16.273764 16.103176 16.567833 16.268747 16.602812 15.940774 16.140228 16.712147 16.417206 16.434633 15.879028 16.482203 16.64037 16.372166 16.3123 16.357851 16.594166 16.25741 16.508598 16.214952 16.627584 16.309158 16.647701 16.63834 16.629507 15.889997 16.31338 16.579409 16.451471 16.40255 16.524727 15.832488 16.053375 16.439198 16.32524 15.382543 16.54714 16.285849 16.43124 15.938281 16.215199 16.65542 16.67436 16.231901 16.51361 16.280016 16.713833 16.50395 16.566402 16.301962 16.189169 16.688068 16.458824 16.59914 16.544666 16.311783 16.22633 15.974596 16.55223 16.577866 16.539598 16.357103 16.651592 16.20796 16.635101 16.689816 16.354237 16.651258 16.34331 16.09909 15.840912 16.683498 16.538034 15.819023 15.912596 16.256006 15.933579 16.146217 16.277529 16.374626 15.576329 16.71309 16.534304 16.173763 16.21556 16.133076 16.515928 16.054329 16.549543 16.28096 16.600716 16.615402 16.714443 16.603868 16.317799 16.696146 16.38506 16.061749 16.667856 16.546442 16.045424 16.612324 16.585983 16.393633 16.712872 16.376123 16.196884 16.214207 16.518003 16.573812 16.718603 16.673832 16.67894 16.555922 16.69368 16.01318 16.336601 16.586918 16.693684 16.56518 16.434586 16.262384 16.56445 16.267925 16.4533 16.448343 15.973357 16.62308 16.468609 16.678164 16.62595 16.551382 16.449411 16.63085 16.450289 16.593616 16.670807 16.584637 16.69927 16.101318 16.291399 16.665283 16.480684 16.235222 15.807503 16.029408 16.488316 16.067139 16.049688 16.587927 16.328718 16.06688 16.451452 16.57609 16.671955 16.659615 16.672358 16.71347 16.242397 16.42463 15.934872 16.114052 16.665648 16.456333 16.206865 16.717373 16.488071 16.613213 16.477207 16.10486 16.472408 16.535137 16.535923 16.579185 16.407562 16.449995 16.598188 16.232855 16.594471 16.025105 16.552542 16.484568 16.59848 16.496712 16.251045 16.67329 16.390856 16.418688 15.867382 16.470903 16.562256 16.304937 16.264582 16.31632 16.054165 16.560232 16.599506 16.128155 16.25874 16.526373 16.637814 16.683311 16.690332 16.52515 16.686329 16.394905 16.541714 16.293137 16.448229 16.345081 16.465492 16.220211 16.592005 16.483803 16.663477 16.407455 16.435047 16.511887 16.482407 16.473684 16.224874 16.578594 16.61131 16.560062 16.265364 16.408709 16.626465 16.719294 16.714783 16.330393 16.65688 16.672146 16.68404 16.597786 16.261877 16.703608 16.543203 16.278793 16.704407 16.35357
