# Supplementary material for: Simultaneous Presentation of Multiple Myeloma and Lung Cancer: Case Report and Gene Bioinformatics Analysis
Source: Front Oncol. 2022 Jun 13;12:859735. doi: 10.3389/fonc.2022.859735 (PMC9235397; doi:10.3389/fonc.2022.859735)
Supplement: Supplementary file 1 [file DataSheet_1.zip › The bioinformatic analysis of MM and lung cancer supplementary materials/Enrichment analysis/MECR/GSEA_4.1.0/LUAD TCGA/KEGG.Gsea.1639041756227/edb/ExpData_collapsed_to_symbols.rnk]

MECR	1.0
ZNF593	0.5513293
ADPRS	0.5432077
TAF12	0.5314577
TMEM222	0.5135864
PEF1	0.51291955
FAAP20	0.5111727
LYPLA2	0.5098208
HMGCL	0.5049476
EIF3I	0.4970152
TRAPPC3	0.495656
PEX14	0.49358335
ATP5IF1	0.4933994
TRNAU1AP	0.48943365
UROD	0.48811644
KDF1	0.48747745
NMRAL1	0.48730016
GPATCH3	0.47170144
C1orf50	0.46729723
TMEM54	0.46720746
PMVK	0.46607944
ERI3	0.4628268
BCL7C	0.46276683
AGTRAP	0.4625216
SHARPIN	0.4622936
XKR8	0.4586841
AURKAIP1	0.4586611
PMF1	0.45844
DNAJC4	0.45666805
SMIM1	0.45250776
MRPL55	0.45171598
PERM1	0.45171437
HCFC1R1	0.45140624
NUBP2	0.45117033
NDUFS8	0.44561177
NME3	0.44431326
PGLS	0.44323382
GPX4	0.44223738
INTS11	0.43966094
PUSL1	0.4385098
STX10	0.43788064
PARK7	0.43776026
FDX2	0.437113
METTL26	0.43652955
ELOB	0.43625164
POMGNT1	0.4352345
DGCR6L	0.43497175
MTFR1L	0.43371263
YTHDF2	0.43367606
PIGV	0.43358332
ECI1	0.4329995
CPTP	0.4326668
CNKSR1	0.4321572
NSMCE1	0.43111995
TMEM53	0.4304808
TMEM42	0.4304504
CUTA	0.42930597
AKR7A2	0.42754832
THAP3	0.42732129
C1orf122	0.426932
RHCE	0.42491442
ZCCHC17	0.42482725
RFXANK	0.42349568
PRDX5	0.42271116
B4GALT7	0.42217192
EFNA4	0.42046168
MACROD1	0.4204285
MRPL20-AS1	0.419906
NIT1	0.4175281
GCAT	0.416718
OXLD1	0.41663143
TSTD1	0.41531974
ZNF691	0.4144525
LINC01137	0.4140848
MRPL20	0.41270894
PEX10	0.41194776
EXOSC4	0.41161707
WDR83OS	0.41140532
NDUFS5	0.41085017
TMCO4	0.41051453
MIIP	0.41004035
FAHD2CP	0.40914172
MRPS34	0.40899596
TMEM134	0.40889817
C7orf50	0.40866524
TMEM219	0.40822586
MOSPD3	0.4074801
GFER	0.40739962
SSU72	0.406911
RPL11	0.40680397
C1orf35	0.40614146
CCDC24	0.40581432
LAMTOR2	0.40573707
GNPTG	0.4056681
TSR3	0.40533507
DNAJC8	0.40522265
SLC2A4RG	0.404808
TMEM129	0.40462998
ZBTB8OS	0.4036469
AK2	0.40331802
NDUFA13	0.40296713
UBE2J2	0.4027948
FLJ20021	0.40260527
NAA38	0.4025159
NUDC	0.40168995
ANO7L1	0.40134752
CDK5	0.4013252
PPIE	0.40084618
STUB1	0.40077823
MVB12A	0.39987352
NDUFA2	0.39848146
ABHD14A	0.39815342
B4GALT2	0.397933
C1orf53	0.39742205
DPM3	0.39664766
IL17RC	0.3964256
MRPL24	0.39629257
POLR2L	0.39602572
TMEM177	0.3949872
NFKBIL1	0.393383
BABAM1	0.39326477
PSMG3	0.3928465
THOC6	0.39275807
LSM10	0.3907296
ARF5	0.3903521
STK16	0.38991678
PIK3CD-AS2	0.38982952
TUFM	0.38965362
PEX11G	0.3896275
SURF2	0.3895575
NHP2	0.38877544
FASTK	0.38844013
RRNAD1	0.38787925
SLC66A1	0.3878524
DPM2	0.38782772
FBXO44	0.38749373
CCDC12	0.38688233
DVL1	0.38661823
NENF	0.3861963
ZNHIT1	0.38610944
GADD45GIP1	0.38564587
FKBPL	0.38561136
NDUFB10	0.38520226
RCC1	0.38508937
MEAF6	0.38501623
KIAA1522	0.38498154
TECR	0.38495696
CENPS	0.38469857
PCGF1	0.38464504
CTNNBIP1	0.384634
FAM53A	0.38447478
ZNF362	0.38439026
PMM1	0.38392925
TMEM150A	0.38382775
TEX264	0.38370302
SRA1	0.38350457
GPN2	0.3833861
MRPL14	0.38332996
FKBP8	0.38330302
WDR24	0.3832008
APRT	0.38292864
MRPL28	0.3829114
CD151	0.382795
CENPX	0.38274968
MIEF2	0.3825322
LINC00339	0.38216594
TMEM9	0.38185766
GUK1	0.38161397
DECR2	0.3814723
PSMB2	0.38108513
SMIM29	0.3808661
LSM4	0.38060427
CYHR1	0.37978846
PITHD1	0.37969065
BAD	0.3789902
RPS8	0.37896612
SMPDL3B	0.37883547
ZNRD2	0.37825847
MAN1B1	0.37808555
UBIAD1	0.37804395
MPV17	0.37796572
MAF1	0.37779003
AL451085.2	0.37778014
DCXR	0.37732464
VPS28	0.37705278
FNDC10	0.37690955
PACSIN3	0.37680033
ROGDI	0.3766539
TMEM101	0.37658066
NTHL1	0.37638208
FPGS	0.3761015
MLST8	0.37600803
MRPS15	0.37597743
PTPRU	0.37563962
RHBDL1	0.37559646
MRPL2	0.37540838
NPRL2	0.3754013
SCRN2	0.37538704
RNF25	0.37507465
GFUS	0.37490955
MZT2B	0.37478387
TMEM52	0.37450564
PCYT2	0.37433055
MGMT	0.3728823
KRTCAP2	0.37199375
ANTKMT	0.37169874
GATB	0.3713632
TMEM39B	0.37097642
CIAO3	0.37060994
NFYC	0.3705841
FIS1	0.3704137
NAA80	0.3700514
HSD11B1L	0.3700457
PAXX	0.36990088
DGAT1	0.36979368
CD320	0.36979148
NME4	0.3696439
MRTO4	0.36943612
SURF1	0.36883092
AKR1A1	0.36872086
COQ4	0.36858734
RPA2	0.36852852
ALDH4A1	0.36842746
MCRIP2	0.36817384
SERINC2	0.36813504
CCDC115	0.36792067
COA3	0.36734095
PFDN6	0.36668015
ABCB8	0.36598906
USE1	0.3658527
RFNG	0.3656274
ATP5PO	0.36558127
TCEA3	0.36554396
RNF181	0.36539266
TCEA2	0.36514628
NOL3	0.36503512
RBX1	0.3647659
VKORC1	0.3641888
ECHS1	0.3640912
PAM16	0.36392987
HGH1	0.36254123
PYCR3	0.36240837
ZNF205	0.36239636
RPUSD3	0.3622725
LRRC47	0.36218527
PPOX	0.36154324
SSNA1	0.36146256
PIGQ	0.36129057
UROS	0.36096293
FAHD2B	0.36019632
TRAPPC6A	0.3596081
KIAA2013	0.35950232
S100A13	0.3594751
MESP1	0.35944134
CSNK2B	0.3587757
ZFAND2B	0.35875782
LAMTOR4	0.35861853
NDUFA11	0.35852784
PLEKHN1	0.35843873
RRP1	0.3581668
ENO1	0.3581659
GPAA1	0.35799462
FAM86C2P	0.35777846
RALY	0.35762954
TRUB2	0.35741147
MICOS13	0.35674396
MCAT	0.35654867
RNF220	0.35645995
TP53TG1	0.35634983
CCDC71	0.3559512
CZIB	0.3557611
DCST1-AS1	0.35572806
FAU	0.35532522
ZNHIT2	0.35520735
LDLRAP1	0.3551934
STKLD1	0.3549056
FAM241B	0.35476786
SNU13	0.3547084
NDUFB7	0.35468706
IQCC	0.3544773
RPP21	0.35438472
C8orf82	0.35388
HIGD2A	0.35367924
CAMTA1	0.3535593
MRPS21	0.35345453
JMJD4	0.35330158
SSR4P1	0.35322794
METRN	0.3531025
C19orf53	0.35310104
MRPL12	0.35287288
HHLA3	0.35282132
B3GALT6	0.352704
ZNF688	0.35252136
ATRAID	0.35233602
SLC50A1	0.3522168
ANAPC11	0.35186267
FBXL6	0.35168126
RING1	0.35116357
TRIP6	0.35078618
CHMP6	0.35045612
DNAJC30	0.35004997
TIGD5	0.34958747
HDAC11	0.3493696
WDR46	0.34916875
HYAL3	0.34910727
LINC00853	0.3490063
NECAB3	0.34891397
SYTL1	0.3488557
NDUFV1	0.34884587
TRAPPC1	0.34862226
MICOS10	0.34856883
CCDC124	0.34806865
SYF2	0.3479704
FLYWCH2	0.34793353
THAP7	0.347933
ATAD3A	0.3475263
YIF1A	0.3475124
IMP4	0.34734637
CENPS-CORT	0.34700066
COA8	0.34677836
ATPAF1	0.34640846
NDUFV3	0.3462601
DUSP23	0.34620997
EDF1	0.34618115
PHPT1	0.34616953
ELOVL1	0.346136
CYB5R1	0.346101
RASSF7	0.34600943
PPP1R35	0.3460087
C9orf16	0.3459849
RPL35	0.3458222
PSMD4	0.34574807
EXOSC5	0.3456329
ALKBH4	0.34554434
FAM89B	0.3454278
MAN1B1-DT	0.3451455
LY6E	0.34492806
IDUA	0.34479523
YPEL3	0.34424335
NAA60	0.34366852
BOLA1	0.34362897
ATP5PD	0.34328845
PPP1R16A	0.34311703
TBL3	0.342829
SZRD1	0.34231994
PHKG2	0.34226203
DDX41	0.34222105
NUDT22	0.342062
TPRA1	0.34181198
INO80B	0.34154826
ARMC6	0.34143388
EIF6	0.34122866
EIF2D	0.3410309
MED18	0.3409279
TRPT1	0.34003845
POLD2	0.3399948
TRAPPC2L	0.33991843
PIP5KL1	0.33956665
ARHGEF19	0.33950225
FAAH	0.33902615
NUDT8	0.3387921
EFNA3	0.33875775
EEF1D	0.33867365
DNAL4	0.33826962
MROH6	0.33807078
SH3BGR	0.33802918
NR2C2AP	0.33780518
SRM	0.33779216
PPP1R14BP3	0.33763668
RPLP2	0.33732003
CPLANE2	0.33722025
ALKBH7	0.33691898
OAZ3	0.33679202
HSPB1	0.33676544
BSDC1	0.3362508
HINT2	0.3362342
ROMO1	0.33613095
NUDT16L1	0.33586678
OSER1-DT	0.33586606
MRPL40	0.3358516
RER1	0.3357045
PSMB4	0.335601
MFSD3	0.33534962
DHDDS	0.3353438
RPS2	0.3353425
MALSU1	0.33526036
FAM86EP	0.33482638
WDR83	0.3347955
DHRS1	0.33453012
ZDHHC12	0.33435622
GCDH	0.33431798
MAP3K6	0.3342104
PPIA	0.3341613
ISYNA1	0.33398893
SLC25A10	0.33395502
DHRS12	0.3339332
GALE	0.33390898
FAM174C	0.33371
TXN2	0.33333802
PPP1R14B	0.33332676
FAM207A	0.33325627
DNAJC17	0.333128
NAPRT	0.33312172
SVBP	0.33276942
NCDN	0.33273482
NELFE	0.33250692
TMUB1	0.33241946
RBFA	0.33209753
NT5C	0.33206424
ILRUN-AS1	0.33205497
RPL8	0.33192235
SLC35C2	0.33183277
TYSND1	0.3316929
BTBD6	0.33168498
PPCS	0.33155245
RPS6KA1	0.33150545
ADAM15	0.33133096
FAM3A	0.3311999
DYNC2I2	0.33116823
UBTD1	0.3311049
IFRD2	0.33109194
GALK1	0.33093137
LINC01770	0.33045647
RPL29	0.3302851
SLC25A39	0.33008215
WBP1	0.32965317
LMNA	0.329156
ST3GAL3	0.32904217
SAC3D1	0.32894522
MRPL43	0.32882896
MZT2A	0.32864442
RPL19	0.32833037
NDUFAF3	0.32812762
EBNA1BP2	0.32802543
UBXN6	0.32799503
ZNF213	0.32797092
SWSAP1	0.32757658
CTBP1	0.32751977
PGAP2	0.3274847
PPDPF	0.327456
NDUFB2	0.3273571
SMDT1	0.32675388
TRAM2-AS1	0.32674745
SDHB	0.3266822
TRMT112	0.3264388
EXOSC10-AS1	0.32640493
RPL13	0.3263895
C16orf91	0.3263139
MRPS18B	0.3263063
EEF2KMT	0.32623747
NAXE	0.3261812
TMEM120A	0.32568634
RPL36	0.32564473
CUEDC2	0.32558239
COMMD4	0.3255335
FAM234A	0.3253148
MSRB2	0.32530472
PRKAG2-AS1	0.3251888
LINC00467	0.3251355
TOM1	0.32498062
CHCHD10	0.32455432
SERF2	0.32454494
GIPC1	0.324366
ZNF561-AS1	0.3243612
HAGH	0.32424042
SELENOH	0.32422268
RPL24	0.32387495
CCS	0.32381976
MAD2L2	0.32380575
ENDOG	0.3237435
MRPL41	0.3236366
NDUFA6	0.32361215
RNF5	0.3229995
MRM3	0.32283157
SFN	0.32260376
RPS19BP1	0.32257462
CDPF1	0.32236716
SNHG32	0.32197005
TMEM223	0.32166746
INO80E	0.32155657
ATP5F1D	0.32148084
GNL2	0.3210598
QTRT1	0.32100564
NPM3	0.320996
DPP7	0.32053992
GALNT11	0.32029986
SRSF4	0.32020596
TMEM50A	0.32003456
AP1S1	0.3200093
CLN3	0.3199812
SNTA1	0.31994456
RACK1	0.31993222
CISD3	0.3197738
PHC2	0.31974494
HYI	0.3194398
TARS2	0.31942466
UBXN1	0.319381
UQCC2	0.31922334
JMJD8	0.31875166
UCN	0.31868654
VWA1	0.3185862
RILP	0.31849566
PGAP3	0.31834787
LINC01569	0.31831437
ABHD11	0.31829724
MED11	0.31817135
RCC1L	0.31810066
SNAPC2	0.31805763
FADS3	0.31797874
COMMD5	0.31762046
TIMM13	0.31761238
NDUFS7	0.317489
MPST	0.3173104
ELP6	0.31729537
PEX16	0.3171372
SIVA1	0.31702763
OGFOD3	0.3169209
AC007114.1	0.31680503
PPP1R8	0.3166432
USF1	0.31660822
NAT14	0.31633678
ARL2	0.31632468
SDF4	0.31622878
LRRC20	0.31619996
STYXL1	0.316184
YIPF2	0.3161541
PYGO2	0.31603456
ANKRD39	0.31602716
RAC3	0.31598473
NOP14-AS1	0.31588778
VAMP8	0.31579867
PHLDA3	0.31578547
URB1-AS1	0.31577963
MPV17L2	0.31577682
ZBTB48	0.31573313
FBXL15	0.31551346
ACBD4	0.31550997
RPL34	0.31537655
HECTD3	0.31498256
KRTCAP3	0.31480345
GPS1	0.31466907
SNAPIN	0.3144415
ZMAT5	0.3141507
TMEM203	0.3141125
RHOD	0.31381902
PIK3R2	0.313813
MRPL16	0.31376955
LZTS2	0.3135128
CHCHD1	0.31328285
FAM86C1P	0.3132107
CASTOR1	0.3131423
FBXO24	0.31302363
NIT2	0.31299236
BNIP1	0.31276897
LHPP	0.31238753
RNF187	0.31225145
TLCD1	0.3121477
TRMT61A	0.3120831
DNAJB2	0.3116779
CFAP410	0.31157294
RPL18A	0.3115265
TMEM205	0.31145942
GEMIN6	0.31139594
FDXR	0.31135157
PLEKHH3	0.31134364
PQBP1	0.31125423
SGF29	0.31113836
HDHD3	0.31104693
PMPCA	0.31075135
AUP1	0.31067148
BRAT1	0.31059426
DNPH1	0.31055614
GPX1	0.31050915
NANOS1	0.31039014
PMF1-BGLAP	0.31023994
POLR1H	0.31016502
HSF1	0.3100606
MANBAL	0.30999553
ZNF414	0.30967236
PYURF	0.30951914
RHPN1	0.3093917
PET100	0.30935118
SWI5	0.30927742
AC018521.5	0.30915183
FBXO2	0.30909818
GPANK1	0.3090354
VEGFB	0.30889052
FAM50A	0.30883294
RAB25	0.30876014
AP002748.4	0.30865693
SDHAF2	0.30860004
RPS15	0.30851197
PRDX6	0.30846697
GAMT	0.3084186
MRPL58	0.30831647
ARRDC1	0.30794308
NDUFB2-AS1	0.30777887
PFDN1	0.3074685
AC036176.1	0.30744228
JTB	0.30743554
OSGEP	0.30713996
FOXN3-AS1	0.30711025
DDX49	0.3070975
TSPAN17	0.3070497
G6PC3	0.30701572
ATP6V0B	0.306983
FHIT	0.30687645
POLR2E	0.30678418
COMT	0.30676335
CCHCR1	0.30672923
TSPAN4	0.30643725
TMEM115	0.30641547
CBX8	0.30638978
FKBP2	0.30608317
HMBS	0.30598515
EIF4EBP3	0.30597186
CBY1	0.30589262
TNFRSF12A	0.3058479
RPL12	0.30583683
TIMM17B	0.30538267
PPIH	0.30528718
MEA1	0.30525506
THEM6	0.3052242
UQCR10	0.30518907
YTHDF2P1	0.30516556
TMED3	0.3051199
TMEM256	0.30503955
SMIM4	0.30497047
SCAMP3	0.3048807
GSTK1	0.304833
TXNRD2	0.30465543
SCNN1D	0.30456966
EMD	0.304528
DCST2	0.30447683
DYNLRB1	0.30437046
TOMM7	0.30433035
BTG3	0.30427706
C11orf68	0.3042357
ISOC2	0.30417177
CCDC57	0.30412224
ITPA	0.30409998
SOD1	0.30403817
TUT1	0.3039861
ZNF76	0.30395716
TSPO	0.3039326
HTRA2	0.3038919
PPP4C	0.30378336
CLIC3	0.30366737
NDUFC1	0.30318654
REEP6	0.3030674
CINP	0.30285516
MIR181A2HG	0.30276147
NOC2L	0.3027261
UQCRC1	0.3024103
UQCC3	0.30235085
ABHD14B	0.3021751
MTX1	0.3021319
TSSC4	0.30212092
C1orf159	0.3020255
STK19	0.30192828
RETREG2	0.30162805
CCDC51	0.30152294
SPSB2	0.3012416
CKB	0.3009262
SAYSD1	0.30083448
EIF2B4	0.30070588
FBXW9	0.30067065
SIRT3	0.30057448
HMGN2	0.30046758
RWDD2B	0.30028254
FHOD1	0.30020416
MED8	0.30003163
RPL37	0.2999436
RPUSD2	0.2997445
IGSF8	0.29972443
SSBP4	0.29963383
RPS9	0.2995653
NDUFAF8	0.29953352
ZBTB22	0.29949802
WDR74	0.29948854
TXNDC17	0.29934224
GGPS1	0.29918876
TLE5	0.29915097
MPG	0.29881683
RNF208	0.29868516
ACSF2	0.2986127
ZSCAN16-AS1	0.298312
NDUFS6	0.29825696
MIF	0.29810938
BORCS8	0.29804036
SMYD5	0.29796943
WRAP73	0.2979037
TRIM52-AS1	0.29788035
NOP16	0.2978384
UTP11	0.29758412
OST4	0.29757312
RHBDD2	0.29752457
P4HTM	0.29745632
RAB40C	0.29732847
CBR3	0.29708675
FMC1	0.29694664
LINC02777	0.2968676
ATP5PF	0.29683137
APH1A	0.296818
DUS1L	0.29678348
HEMK1	0.29665694
RAB1B	0.29657066
NAA10	0.29635063
RPUSD1	0.29630414
FLOT1	0.2962049
CTU2	0.29613274
HSD17B8	0.2959022
CYC1	0.29581228
ZBTB44-DT	0.29578704
RPS14	0.29564276
HAUS4	0.29553568
MGAT4B	0.29550228
PYROXD2	0.29529876
SLC52A2	0.29518795
NEDD8	0.29502574
PRKCZ	0.2949528
MCRIP1	0.29486832
ACOT8	0.2947245
WDR13	0.2946736
FLAD1	0.29464424
RPL10A	0.2946392
GSDMD	0.29457006
SCX	0.29448533
OCEL1	0.29440582
DFFA	0.29421616
RPL26L1	0.29419547
RPL37A	0.29401052
PYCR2	0.29389873
SNRPC	0.2938832
GS1-124K5.4	0.29377362
PCCA-DT	0.29376188
POLR2J	0.2935166
HMGN1	0.2935043
NDUFA4	0.29338667
TBCC	0.29337996
MRPL36	0.2933056
ASPSCR1	0.2930174
CCNQ	0.29300082
RPS18	0.29298443
DDX28	0.29293135
ZSCAN31	0.29291132
BLVRA	0.29290956
ZSWIM7	0.29285347
NDUFB8	0.29282483
POLR1C	0.2927949
TOP1MT	0.29272357
TMEM14C	0.29271427
INTS5	0.29267263
SELENOW	0.2926465
AL390719.1	0.2925286
ATP5MC1	0.29250008
MRPL22	0.29246992
RGL2	0.29233694
PTRHD1	0.2922562
SSH3	0.29219726
FARS2	0.29208452
EEF1G	0.29202998
BLVRB	0.29174367
GLI4	0.29171747
UQCR11	0.2916507
COQ6	0.29156375
STPG1	0.29149935
ATP5ME	0.29149434
PAQR7	0.29148278
UBA52	0.2913077
YARS1	0.2912482
SLC25A26	0.29124564
CRIP1	0.29113406
LSM2	0.29094854
EIF3G	0.2909256
SIL1	0.29072562
RPS21	0.290651
SNRNP25	0.29050162
DALRD3	0.29037786
DDT	0.29029712
TRIM27	0.29026568
SMIM12	0.29019415
DAGLB	0.2898957
MFSD10	0.2898826
COPE	0.2898772
RRP9	0.28973982
FIBP	0.28937218
COPS9	0.2892745
BPHL	0.2892702
DPY30	0.2892158
NUDCD2	0.28914255
IFT43	0.28906146
TMEM186	0.28902388
APEH	0.2888878
RPS15P4	0.2886704
RPL27	0.2885935
MGST1	0.28829455
POLR3H	0.2882823
RPS10	0.28825724
RPLP1P6	0.28822863
ORAI3	0.28786972
LAGE3	0.28770947
TELO2	0.28767872
RPS20	0.28761825
BCS1L	0.2873997
GNB2	0.28723574
CYB5D2	0.28714302
DHRS4L2	0.28698158
ATP6V1F	0.28697512
AL512408.1	0.28694877
SDHAF1	0.28692526
ASB3	0.2868245
RPL14	0.28674528
POLR2I	0.28659534
RRP7A	0.28630152
GTF2IP13	0.28628293
HIRIP3	0.2861895
ZP3	0.28602237
UQCRQ	0.2860054
MRPS24	0.2858989
RPL3	0.28582358
NT5M	0.2858159
TPMT	0.28572467
B3GAT3	0.28551763
CFAP298	0.28547907
PCBD1	0.28536618
LINC01607	0.28523123
IMMP2L	0.28517136
LCMT1	0.28511834
RPL28	0.28503048
C10orf143	0.28500503
RPLP1	0.2849194
SERHL2	0.28491813
TRMT1	0.28488687
NSUN5	0.2846809
GAS5	0.2846766
PPA2	0.2846685
MESP2	0.28460857
C11orf1	0.28458688
CHCHD5	0.28457484
EVA1B	0.28450918
MYL5	0.28432795
NDUFS3	0.28429458
AC104667.2	0.28415698
PRELID1	0.28410983
PRKRIP1	0.284058
TUSC2	0.2840435
SUMF2	0.28383246
PSMB3	0.28381947
TMCO6	0.2837385
LRRC41	0.28330407
CD2BP2-DT	0.2832904
ENSA	0.28320414
SLC39A1	0.28305054
TAGLN2	0.2830257
ACYP2	0.282724
ESS2	0.28270012
RAB13	0.28257215
DDX56	0.2825663
MINCR	0.2825167
QARS1	0.28248242
THEM4	0.2824294
TRAP1	0.28241765
TMEM161A	0.2824172
NDUFA3	0.28240332
EXOC3-AS1	0.282367
CH17-340M24.3	0.2823615
ECH1	0.28229278
ACY1	0.2820869
GPR108	0.2820244
TSEN54	0.28183243
PFN4	0.2817607
OSGEPL1	0.28175935
ELOA-AS1	0.28161123
MON1A	0.28146395
RGS14	0.28123638
SLC2A11	0.28121185
DLX4	0.281093
NDUFA7	0.28103
ABT1	0.28088546
RAD23A	0.28079373
MATN1-AS1	0.28078818
SLC25A1	0.28069088
MRPL27	0.28065798
ELOF1	0.28057534
SPR	0.28053793
AHDC1	0.2804725
HAGHL	0.2802946
CRACR2B	0.28027105
MRPS17	0.2802374
TIMM29	0.28022915
ACTR1B	0.280217
RPL24P2	0.28003073
EEFSEC	0.27995777
RNASEH2C	0.27988946
BICDL2	0.27970043
RNF223	0.2796026
FAH	0.27937517
RPL21P119	0.27930138
RPL38	0.27923474
NHLRC1	0.27919516
SNHG11	0.27918866
TMEM234	0.2790494
PIN1	0.27902663
PUF60	0.27897337
C3orf18	0.2786155
DHPS	0.27857128
VPS72	0.27856898
TTC1	0.27846915
AIP	0.27824184
SETD4	0.278053
UFSP1	0.2778916
AAMP	0.2777647
CHASERR	0.27762225
SPATA20	0.27761576
NDUFB9	0.27754778
ENTPD3-AS1	0.27753657
UBE2D4	0.27753043
OXSM	0.27744323
LMAN2	0.27714998
TMEM141	0.27711448
SLC25A17	0.2770734
LINC01547	0.27690881
BANF1	0.27674547
MRPL4	0.27671015
CHCHD2P6	0.27664247
MRFAP1L1	0.27652752
RPP40	0.27648875
TMEM147	0.27640742
GUSB	0.27637988
UCK1	0.27616796
HADH	0.27581707
MRPL52	0.27579618
PHB	0.2755653
GHDC	0.27554712
ZBTB17	0.27546915
HEIH	0.27505136
UQCRH	0.27479368
DAP3	0.27475843
MAFG-DT	0.27473688
LAMTOR1	0.27461684
SCAND1	0.27460766
TMEM179B	0.27448797
ZFAND2A-DT	0.274436
YDJC	0.27437916
RPL27A	0.27436137
TMEM92	0.27431697
EXOSC1	0.27428216
SEC24B-AS1	0.27410364
KRT7	0.27407184
RNPEP	0.2740556
CLBA1	0.27400413
E4F1	0.27392077
MED26	0.27363533
AC008966.1	0.27356973
ATAD3C	0.27344954
LRRC75B	0.27336425
TMEM187	0.27317905
DNAJA3	0.27305517
CHADL	0.2729037
PCSK4	0.27286658
MRPS6	0.2727993
MRPL17	0.27278894
HSPB1P1	0.27278358
XYLT2	0.27272156
LRRC45	0.27270228
BUD23	0.27267885
RNPS1	0.2725868
ARL16	0.27253076
DEAF1	0.27244526
CPT2	0.2722229
PSMC3	0.2720371
DEXI	0.27198932
ELMO3	0.27165917
PEX11B	0.27149546
ATP5MF	0.27146065
SCNM1	0.27142203
SNRNP40	0.27140582
ZMYND19	0.27121857
RNF215	0.27114013
DGCR6	0.2711201
CCDC159	0.27105686
RPL37P6	0.27098125
PTOV1	0.27092856
RNF167	0.27090597
ADRM1	0.27079916
FAM76A	0.27076894
ETFB	0.27076608
IDH1-AS1	0.27073163
RPL31	0.27064538
SLC9A3R2	0.2703278
NUDT6	0.27026385
RHPN1-AS1	0.27016622
UBL5	0.27009186
DDOST	0.27003747
NAT9	0.26987517
EPHX1	0.26986063
POLL	0.26975614
ZNF213-AS1	0.26972333
POLR2G	0.26967698
PIGP	0.26964808
RPL32	0.26963714
ADK	0.26956335
ACAA1	0.26954356
LY6E-DT	0.26952395
STOML1	0.26950914
BRMS1	0.26931357
TIPARP-AS1	0.2693048
CRIP2	0.26920748
STAP2	0.26909518
CIAO2B	0.26900738
PCAT6	0.26870507
TMEM125	0.26866537
SLC39A4	0.26860175
ECHDC3	0.26859814
TKT	0.26845333
IRF7	0.2683131
DPCD	0.2683034
TMEM175	0.26829454
COX5B	0.2682362
RPS28	0.2682059
BLOC1S4	0.26818898
DICER1-AS1	0.2681506
SMIM22	0.2681387
C14orf93	0.2680998
LYRM9	0.26792645
SMIM7	0.26792234
TMEM208	0.26788804
TIMM22	0.26786053
FAM131A	0.26769957
MRPL10	0.26764202
PHF23	0.2675424
MTLN	0.26748952
PPM1J	0.26733297
NAGPA	0.26722145
MAGIX	0.26721895
RPL22	0.26711175
PCGF2	0.267072
DNAJC28	0.26694426
ABHD11-AS1	0.2669132
COA4	0.26690394
CCDC106	0.266887
CCND3	0.26685584
CBR1	0.26681203
RGMB-AS1	0.26674232
THOC7	0.26651463
AL606760.1	0.266453
METTL23	0.26645207
SPAG7	0.26622042
C19orf33	0.266191
DHODH	0.2661674
COX4I1	0.2661411
RBBP4	0.26609805
SUGP1	0.2660648
LYRM4	0.26564407
MCEE	0.26553848
CCDC107	0.2655076
NT5DC2	0.26536033
TRIR	0.26532406
B3GNTL1	0.26522443
DXO	0.26520464
SLC12A9-AS1	0.26519415
CXXC5	0.2651438
TTLL1	0.26507258
HPS6	0.2648999
ZBTB11-AS1	0.26486966
HIBADH	0.26486272
KLHDC3	0.26486054
ELP5	0.26482534
SLC25A11	0.26474878
ROM1	0.2646492
TCAIM	0.26444438
FGGY	0.26433155
RPL23	0.26422113
BTNL10	0.26420587
AF274858.1	0.26408377
UBXN11	0.26390955
POLR2H	0.2638868
TKFC	0.26379645
NTF4	0.26376235
NUDT14	0.2637515
SNRPA	0.2637075
NCKIPSD	0.26366383
ERGIC3	0.26358956
PRCC	0.26358637
FAAP100	0.26356804
LINC00514	0.26352128
NDUFB1	0.26347706
ADCK5	0.2634179
COMMD6	0.26337785
MUC21	0.26330158
PSMG4	0.2631398
MRPL37	0.2630976
TMA7	0.26300138
ATP5MC2	0.26299882
CDIPT	0.26293784
COMMD9	0.2628554
EPS8L2	0.26280642
RPL35P1	0.26278397
RPL9	0.2627712
YBEY	0.26273492
PFDN2	0.262727
C2orf68	0.26271504
NDUFB11	0.26266274
EBPL	0.2626576
ATP6V0E1	0.2626173
PLEKHF1	0.26251313
MRPL57	0.26249996
LYPLAL1	0.26239055
KRT10	0.26237306
MTFP1	0.2623678
WDR25	0.26234025
LINC00910	0.26231462
ATP2A1-AS1	0.26228023
ANKRD54	0.2622356
PAXIP1-DT	0.26218295
ASB6	0.26212487
CTC-338M12.4	0.26208735
MORN4	0.26205185
PRXL2B	0.2620461
C1orf56	0.26203325
POLE4	0.26183084
LIAS	0.2617406
ZC3HC1	0.26172185
MUTYH	0.26150477
MSTO1	0.26145872
UBL7	0.26143324
LRRC29	0.26138967
TDRKH-AS1	0.26129365
RMND5B	0.26125222
COX8A	0.26122317
VARS2	0.2612202
TMEM238	0.26110053
MRPL38	0.26109144
TECRP1	0.26092702
AC008393.1	0.2609093
PBXIP1	0.2607574
TIMM44	0.2607501
NDUFA8	0.26058954
WBP2	0.26054382
S100A11	0.26042765
RPL39	0.2603857
ZNF692	0.26025847
ZCWPW1	0.26025093
ZNF426-DT	0.2602428
TRADD	0.26024264
SF3B5	0.26020974
ILVBL	0.26020142
COPS6	0.26010412
CACFD1	0.25982997
EIF2B3	0.25981414
RPS15A	0.25945044
PARS2	0.25940672
NUTF2	0.25939363
OTUB1	0.25916067
MVK	0.25903207
XAB2	0.25902408
ZFAS1	0.2590086
RARA-AS1	0.2588061
AC116407.1	0.2585233
RHOT2	0.25843057
S100A6	0.25828072
HSBP1L1	0.2582038
FAM200A	0.2579581
PRELID1P6	0.25795808
SNHG8	0.2579342
LINC01023	0.25786144
SMIM30	0.25765526
BSG	0.25753304
CDK9	0.25750118
AGRN	0.2574879
HES4	0.2572811
ACAP3	0.25724682
KAT8	0.25707337
SCMH1	0.25687245
WIPI2	0.25685555
ZNF358	0.25657287
PPCDC	0.2565506
TACSTD2	0.25654978
RPARP-AS1	0.25647938
LSM7	0.25644836
SUMO3	0.25637788
ZNF236-DT	0.25628647
MRPL1	0.2562548
BCKDK	0.25624388
ASL	0.25592417
TMED1	0.25590613
RBKS	0.25586072
IPO4	0.25572312
C19orf25	0.2556574
PWWP2B	0.25561672
SSR2	0.25559965
METTL18	0.25553933
IDH3G	0.25544447
BLOC1S1	0.25542846
RPSAP18	0.25542814
RABEP2	0.2553959
CD164L2	0.25538164
ATP13A2	0.2553807
TRMT2A	0.2552364
MTCH1	0.2551219
POP7	0.25510588
TTC23L-AS1	0.255094
GET1	0.25506362
TBC1D10A	0.25504318
SYCE1L	0.25501022
AGAP3	0.25479573
MRPS25	0.25478625
NCAPH2	0.25478402
AP006621.3	0.25474688
DARS1-AS1	0.2546479
C1orf109	0.2545206
NDUFB4	0.25440174
SNHG15	0.25425813
ACOT13	0.25420994
KRT86	0.25412408
QPCTL	0.25411585
PEX11A	0.2540172
SHISA4	0.25376537
CCDC102A	0.2535649
ARMC7	0.25346333
NUDT17	0.25318235
PRR3	0.2530743
CREB3L4	0.25299934
TLE6	0.25298324
AK1	0.25297937
RPS13	0.2529766
CARD19	0.2529078
PRSS27	0.25286594
RPS28P4	0.25285223
MYCBP	0.25280222
RPSA	0.2527758
SNAP47	0.25274324
FAHD2A	0.25260395
HAX1	0.25257355
CRTC2	0.2524297
GSTA5	0.2524212
MRM2	0.25233224
RPL21P75	0.2523128
C6orf226	0.2520803
LRRC14	0.25201327
EVA1C	0.25197273
COX18	0.25192103
NSUN4	0.25185552
COX7C	0.2518391
RPS3AP20	0.25153095
CNPPD1	0.25151712
SLC22A18	0.25142696
RAB3A	0.25130847
CLDN7	0.25124136
PEX19	0.25119004
CRELD1	0.25093865
TOLLIP-AS1	0.2509314
BOLA2B	0.2508684
TALDO1	0.25079238
DRAP1	0.25075838
MRPS7	0.25075212
TPRG1L	0.25073433
TAB1	0.2506767
SRD5A3	0.2506735
AC107294.2	0.25058904
YIPF3	0.25052172
SNHG9	0.2505121
YTHDF3-AS1	0.250505
SLC38A10	0.2505037
RXRB	0.2504584
PIN4	0.25044087
RPL10AP6	0.25038853
SGSH	0.25036258
C11orf98	0.25028133
ATPAF2	0.2500361
SLC4A2	0.25002712
ATG10	0.24999008
GSS	0.24997988
NQO2	0.24996063
GRINA	0.24985829
ACADS	0.24984755
TCF25	0.2498169
PFKL	0.24973513
ACBD6	0.24968415
CHRNB1	0.24963397
TMEM102	0.24963395
DTX2	0.24936575
SSBP1	0.2493491
MMACHC	0.24919489
MRPL34	0.24903466
RNF135	0.24893142
DNAJC9-AS1	0.24852549
TMEM99	0.24845138
C4orf48	0.24834973
RPL15	0.2483163
IFT27	0.248273
PSMB6	0.24813887
NFS1	0.24807407
RPS6KB2	0.24806394
NR2F6	0.24802256
MRPL54	0.24770224
WFDC2	0.2475671
KRCC1	0.24750791
MRPL9	0.24749674
RPP25L	0.24745223
TMEM35B	0.2473926
RHBDD3	0.24736108
SPATA24	0.24729905
RAB26	0.24719243
THYN1	0.24713881
TMEM160	0.2469179
ESRRA	0.24686517
USP21	0.24684128
NME2	0.24684095
ARRDC1-AS1	0.24683444
ALG3	0.24682297
C15orf56	0.24661677
DESI1	0.24658251
FBXL8	0.24655645
TACO1	0.24654141
CLDN4	0.24643087
DCAF8	0.24640812
CD47	0.24640308
SDHAF4	0.24638566
SNHG19	0.24633507
PDCD6	0.24626388
CRAT	0.24618118
RPL18	0.24616118
CHCHD2	0.24613808
NRBP2	0.24612972
THAP7-AS1	0.24601074
RPL13AP20	0.24595656
HSCB	0.24594449
KATNB1	0.2458145
KLHDC8B	0.24573281
COQ9	0.24566196
IP6K2	0.24560389
TREX2	0.24559762
CDH15	0.24545027
PSMA2	0.24530138
DAP	0.24529177
IMP3	0.24528395
TAF10	0.24521898
RABGGTA	0.24511127
LINC01715	0.24498673
AC138207.2	0.24492387
COG4	0.24489495
ICAM5	0.24487579
GMPPA	0.24484326
PRMT2	0.24473359
GSTP1	0.2447108
NDUFAF2	0.24444443
REX1BD	0.24437268
MYLK-AS1	0.24434966
SUPT3H	0.24419427
EIF5A	0.24417554
TSPAN10	0.24414878
DHRS7B	0.24412085
FBXW4	0.24409135
THAP4	0.24404046
ZFYVE19	0.24399306
AC005076.1	0.24395296
SF3B4	0.2438985
TMEM14B	0.24380562
LINC02604	0.24373893
CACNB1	0.24371637
SETMAR	0.24370936
RPL15P3	0.24363983
UBE2D3-AS1	0.24352804
LYRM1	0.2434945
LINC02560	0.24337967
TMSB10	0.24336764
DMAP1	0.24333023
PTTG1IP	0.24328946
HMG20B	0.24326293
RIC8A	0.24318582
KIFC2	0.24315377
TSEN34	0.2430151
ZC3H3	0.24297284
CAPNS1	0.24281935
ARPC5L	0.24266951
ARHGEF16	0.24247903
ARF1	0.24240969
CETN3	0.2423686
SIRT5	0.24235177
FRS3	0.24234137
RABAC1	0.24233541
TMIE	0.24226704
MPND	0.24221602
NEK8	0.2422143
RPL35A	0.24218756
KLC4	0.24214515
OXA1L	0.2421152
SCOC-AS1	0.24204494
BCL7B	0.24196851
TLE2	0.24191324
MRPL32	0.24179745
PAGR1	0.24178195
CNFN	0.24175617
C4orf36	0.24171157
FBXO42	0.2416336
CORT	0.24156918
CCT6B	0.24151628
SPSB3	0.24144779
CYSRT1	0.24144202
PSMD13	0.24142103
SPINT1-AS1	0.24135338
STN1	0.24117386
PRDX1	0.24104214
CELF5	0.24090524
ARV1	0.24089685
SLC44A3-AS1	0.24089076
CASP6	0.24079351
PSENEN	0.2407692
PLCD1	0.24070905
TMEM92-AS1	0.24069983
SAMD10	0.24069254
HYAL2	0.24062112
GABARAP	0.24057545
SPATA2L	0.24047196
COMMD1	0.24040906
PIGU	0.24027985
NELFB	0.24024656
ALDOA	0.24022946
COA5	0.24007313
LINC01426	0.24003509
HMOX2	0.23997557
GSTZ1	0.23989087
PRSS8	0.23979568
DDAH2	0.23977663
ENDOV	0.23974586
MTX2	0.2396659
SH2B1	0.23965427
CD2BP2	0.23961473
RPL21P28	0.23957582
CC2D1B	0.2395625
TRIM51BP	0.23956238
FAM98C	0.23950908
RPL21P16	0.23950517
INTS12	0.23936954
PSMB5	0.23928565
SRP14-AS1	0.23919848
UFC1	0.23919342
UQCRHL	0.23908153
DNAJC19	0.23903914
NRL	0.2389761
KLHL21	0.23889682
SLC39A3	0.23884326
RPS7	0.23859699
ISG15	0.23838724
RPL18AP3	0.23837936
ZNF524	0.23830555
POLR3C	0.23816451
ARPC4	0.23815282
SYNGR2	0.23810293
FNTB	0.23804785
C1orf210	0.23797312
ATP5MG	0.23797037
PAAF1	0.2379581
JMJD1C-AS1	0.2379113
OR7E102P	0.2378952
RPS3AP47	0.2378121
PSMC5	0.23780453
RPL35P5	0.23766506
HOPX	0.23742373
SLC39A13	0.23740299
KLHL35	0.23722434
MEIG1	0.23714791
MRPS18A	0.23703705
NIFK-AS1	0.23700899
MINDY4	0.236938
BTF3L4	0.23686068
ATP5F1E	0.23676598
MATN1	0.23674582
GMPR	0.23672375
ZNF517	0.23652524
NOB1	0.23644371
BDNF-AS	0.23629288
AMZ2	0.23617625
CYB5A	0.23601617
HDAC5	0.23594497
PYCR1	0.2359147
NOL12	0.23583171
MRPS26	0.2358049
FBXO6	0.23576878
DCAKD	0.23576203
CDKN2AIPNL	0.23563212
LYRM4-AS1	0.23552059
BGLAP	0.23539117
CDPF1P1	0.23538011
LINC01088	0.23537512
GUCY2D	0.23517115
ASS1	0.23517065
RAD21-AS1	0.23512192
NINJ1	0.235028
PNPLA2	0.23482181
MRPS12	0.2348183
RFESD	0.23480694
ADAMTS13	0.23478544
NT5C3B	0.23474875
RHOC	0.2347036
TMEM191A	0.2346726
MARCHF2	0.23462309
TAX1BP3	0.2345849
ARMC5	0.23442736
FAM86JP	0.23440968
SIRT6	0.23429038
RPS25	0.23428018
KPTN	0.2342171
GNG5	0.2342036
MIB2	0.23419312
BYSL	0.23418777
SLC27A5	0.23416215
PITPNA-AS1	0.2340698
ETV2	0.23405886
BRF1	0.23399009
CRYZL1	0.23396282
HRAS	0.2338638
AMDHD2	0.2338302
DHRS4	0.23377508
SLPI	0.23375945
GLMP	0.2337469
VPS37B	0.23363268
CTF1	0.23361044
EEF1B2P6	0.23358706
EXD3	0.2335599
ZFP41	0.2335299
GTF2IP20	0.23345979
RPL7A	0.23337589
ZFYVE21	0.23329142
C1orf43	0.23328292
ZNF684	0.23327586
YRDC	0.23322015
RPL5	0.23319912
EFNA1	0.23317143
OSCP1	0.23311172
LINC02298	0.23309517
BRK1	0.23308152
CWC15	0.23307113
PFDN5	0.23296075
PRMT7	0.2326496
CARHSP1	0.23258607
APEX1	0.23253162
IAH1	0.2324909
TRAF4	0.23233512
SLC12A9	0.23228987
MYLPF	0.23226266
MRPS9	0.232242
RARA	0.23221543
POLM	0.23219676
MXD3	0.23218966
UBALD1	0.23218566
TMED4	0.23215523
AP4M1	0.23199892
MUC1	0.23197766
THAP8	0.23179011
ARL4D	0.23174949
PDF	0.23170993
APTR	0.23170625
GPC1	0.2315488
SOX12	0.23153293
HDAC8	0.23145542
IFI27L1	0.23140812
COMTD1	0.23130792
RRP36	0.23130134
DGUOK	0.2311427
SLC9A5	0.23109254
SNRPE	0.23101029
SLC27A1	0.23098885
NME1	0.23089676
SUMF1	0.23085624
EXO5	0.23083846
CHST12	0.23080492
TSC22D4	0.23077482
ZNF837	0.23075292
EEF1DP1	0.23065862
TEAD3	0.23060745
COX20	0.23059978
PDCD2L	0.23054674
JAGN1	0.23040941
PINK1	0.23040073
HMGA1P4	0.23033486
MRPL23	0.23025516
NDUFAB1	0.23014237
ENKD1	0.23012343
RANGRF	0.23006973
DBNL	0.2300313
ZDHHC18	0.22997606
SP2-AS1	0.22985275
CIDECP1	0.22981784
KANSL1-AS1	0.229728
GTPBP3	0.22957654
FCSK	0.22942907
MED9	0.22937046
ADIPOR1	0.229296
ZNF32	0.22917211
LRSAM1	0.22915353
BOK	0.22911875
ZNF747	0.22902818
CBR3-AS1	0.22899225
PGP	0.22896995
PDZD11	0.22884645
CFL1P1	0.2287396
MT1F	0.22869794
TMEM69	0.22868536
AP001830.1	0.22860159
TATDN1	0.22848128
CHMP2A	0.22842237
RPL36A	0.22838056
TMEM191C	0.22826856
ZNF581	0.22824435
RNPEPL1	0.22813009
ZDHHC4	0.22809342
DPH2	0.22799718
KTI12	0.22795048
SH3BGRL3	0.22755735
DHRS11	0.22745621
PLEKHJ1	0.22742516
MDH2	0.22736105
C6orf52	0.22732769
PYM1	0.22729373
ZNHIT3	0.22723015
LINC02257	0.22718099
TMEM254-AS1	0.2270856
LAMTOR5	0.22708352
MOB2	0.2270685
NPRL3	0.22704998
FAM185A	0.22704236
SLC35A4	0.22703882
CYB5R3	0.22703536
NAP1L4	0.2269466
RPL3L	0.22694457
CCDC85B	0.2269272
LINC01786	0.22687978
RPP38	0.22666536
RPS16	0.22665197
PPP1R7	0.22661068
ASAP3	0.2265097
CCDC127	0.22647701
RPL30	0.2264753
RPL39P40	0.22646774
IL17RE	0.22645906
PTCD1	0.22632064
FANCE	0.22629848
FOLR1	0.22624719
HSPBP1	0.2262368
HMGB3P22	0.22606625
TIMMDC1	0.22597694
KXD1	0.22595303
MAPK3	0.2258958
AL441992.1	0.22589336
ADPRHL1	0.22587337
LINC00896	0.22586173
B3GALT4	0.22584552
CDK18	0.22577044
FAM83H	0.22575946
YAE1	0.22569321
WASH4P	0.22564773
LEMD1-AS1	0.22560567
STX4	0.22559386
PRR15L	0.22544293
D2HGDH	0.22537738
RNF126	0.22535504
ZNF771	0.22533338
RPL10	0.22524977
TXLNA	0.22523093
ING2	0.22520363
TOR2A	0.22511023
BCAP31	0.2250882
CDC34	0.22504936
PANX2	0.22482647
NSMCE2	0.22473423
TMEM59	0.22472356
GGCT	0.2246378
SLC19A1	0.22459216
ECSIT	0.22452131
PEX6	0.22450608
GCHFR	0.22449139
SF3B6	0.22440782
RPS27	0.22423804
NELFA	0.22420862
TBRG4	0.22419335
OVGP1	0.22409977
CDNF	0.22405455
GPBP1L1	0.22404662
AC005476.2	0.22395827
GNL1	0.2239059
SURF6	0.22378284
CPNE2	0.22377592
BPGM	0.22375225
GTF2IRD2	0.2237252
S100A14	0.22371358
TMEM217	0.22365674
FAM189B	0.22364877
TUBG2	0.22362933
GRHL3	0.22362387
RAB17	0.22361273
IMPDH2	0.22355653
AL391650.1	0.2235561
STXBP2	0.22353856
COA1	0.22333734
RPS24	0.223098
AC025181.2	0.22301069
ATAD3B	0.2229883
FBXO4	0.22293453
LINC00680	0.22289523
RPS3A	0.22269975
RUSC1	0.22269031
CYB561D2	0.22266872
JPT2	0.22265093
TMEM201	0.22264366
PPIAP22	0.22263424
PPP1R3F	0.22256526
BUD31	0.22251113
DTNB	0.22250308
FOXRED1	0.22247973
NUDT5	0.22247612
TFAP4	0.22245432
ZNF354A	0.22243969
RUSF1	0.22235848
PDCL3P4	0.22232156
CORO1B	0.22231443
MPLKIP	0.22223568
EVI5L	0.22214876
NOXA1	0.222132
SAMD1	0.22208352
RBM42	0.22194517
XAGE1B	0.22191417
INPP5K	0.22187093
MAD2L1BP	0.22176225
CLPTM1L	0.22165684
SLC25A38	0.22158636
SHPK	0.22157618
FAM71E1	0.22148716
NSUN5P2	0.22130871
HPF1	0.2212613
CHID1	0.22124842
SNX21	0.2212366
C20orf27	0.22118025
CTSD	0.22113997
CTSA	0.22112323
ACP6	0.22111109
C12orf57	0.22110114
CCNL2	0.22108284
LBHD1	0.22104877
LNCTAM34A	0.22085446
SRD5A3-AS1	0.22071925
HSD3B7	0.22055055
TMEM60	0.22050548
IRX3	0.22042175
POP5	0.22040679
UNC93B1	0.22039707
COASY	0.22039476
EMC9	0.22038563
TIMM8B	0.22030817
GTF2H5	0.22023618
EXOSC10	0.22009325
RPL3P4	0.22002496
INAFM1	0.22000001
TM7SF2	0.21993929
METTL17	0.2198396
HSPB11	0.21983908
FRGCA	0.21963257
CRB3	0.21963008
CLYBL	0.21962392
KRT19	0.21958868
BCAT2	0.2195132
FAF1	0.21949846
NTMT1	0.21944569
CEP131	0.2194211
ARMCX6	0.21931686
PEMT	0.2193055
HMGN2P17	0.21928498
FBXW5	0.21916312
PICK1	0.21904919
SCGB1B2P	0.2190329
PCIF1	0.2190009
ZNF687-AS1	0.2189754
BABAM2	0.2188225
WDTC1	0.21879727
PTPMT1	0.21868213
LINC00240	0.21865208
NIPAL3	0.2185143
CHMP4B	0.21845494
SH2D3A	0.21842209
NUDT13	0.21840882
COX6B1	0.21817988
CTDSP1	0.21817905
PC	0.21811882
PDIK1L	0.21802293
ZMYND12	0.21801795
SLC66A2	0.21797904
SH3GLB2	0.2179612
SLC37A4	0.21794735
LCN12	0.21793051
MAP2K2	0.21792631
RPL13AP25	0.21767797
PDXK	0.21766381
TNK1	0.21764271
LCA5L	0.21762839
MIOS-DT	0.21758299
KRT81	0.21755286
URAHP	0.21749519
PRKAR1B	0.21749076
GMPR2	0.21743265
SF3A3	0.21739568
SPATC1L	0.21731861
RPS3	0.21731436
MRPS2	0.21730025
TOE1	0.21728155
FASTKD3	0.21719699
FLYWCH1	0.21715002
CD81	0.21714886
RPS17	0.21714108
SLC10A3	0.21712719
PARP10	0.21699293
TRIOBP	0.21696655
ULK3	0.21686961
ANAPC16	0.2168684
RP9	0.21664834
ZNF672	0.21662992
MICALL2	0.21661882
NOSIP	0.21654937
PSMG1	0.21641593
STX17-AS1	0.21639238
PRR7	0.21638082
CLUAP1	0.2163762
ACRP1	0.21636848
MT-TC	0.21633267
LINC02447	0.21617962
PPP1CA	0.2160466
COX6A1	0.21577014
CTBP1-DT	0.21574922
TCEAL4	0.21565367
CCDC167	0.21563892
CCDC157	0.21563809
MMP15	0.2156001
LINC00160	0.21558344
LINC00663	0.21556881
KAT2A	0.21556388
ERG28	0.21551071
MAPKAPK3	0.21547373
PHF1	0.21546702
SENP8	0.2154277
CHMP1A	0.21540509
PLD3	0.21529052
AC002467.1	0.2152854
SQSTM1	0.21528272
ISCA2	0.21518002
MAILR	0.21516511
NIPSNAP2	0.21512334
COMMD7	0.2149836
MISP3	0.21491472
ACTR1A	0.21487688
GCSH	0.21487121
MYG1	0.2148682
SCYL1	0.21478538
TMED9	0.2147671
LINC01655	0.21473457
SEC13	0.21471052
WASHC1	0.21459748
XRCC6	0.2145947
RNF32	0.21446551
CLPP	0.21446005
CDK5RAP1	0.21434425
CNPY3	0.21430139
KIF22	0.2142861
AC040169.1	0.21405995
TMEM105	0.21403143
METTL27	0.21395677
MED29	0.21366061
RPS19	0.21363688
IFTAP	0.21362258
PTPA	0.2135541
GS1-594A7.3	0.21352892
SEM1	0.21350972
ZDHHC16	0.21332902
URM1	0.21330218
NECTIN4	0.21325806
AC005759.1	0.21324381
ST7-AS1	0.2132345
SLC25A5-AS1	0.21311037
CPNE7	0.21302639
ANKS3	0.21298477
RFT1	0.2129592
TARBP2	0.21289964
USP39	0.2128397
BTBD2	0.21282789
TMEM91	0.21273741
B4GALT3	0.21251857
HSF4	0.21239565
H4C9	0.21239409
CRTC3-AS1	0.21238819
HS1BP3	0.21237087
C16orf89	0.21236348
SERTAD4-AS1	0.21230674
ANAPC15	0.21215774
BRWD1-AS2	0.21206051
ANKRD16	0.21199949
NADK	0.21197422
DPH5	0.21188815
PNKD	0.21171945
ATP5F1EP2	0.21168576
PDK2	0.21166867
MST1P2	0.21163501
PRRT3-AS1	0.21156871
PPIAP11	0.2115417
PRADC1	0.21150573
GPR39	0.21149974
NRSN2	0.2114514
PP7080	0.2113936
LINC01508	0.21133815
WASH2P	0.21132962
LINC00886	0.21132913
SLC5A2	0.21128699
WDR45	0.2111824
ZNF212	0.21117887
CDK10	0.21115184
MAL2	0.21109477
RCAN3	0.21104085
LINC02159	0.21086669
MRPS23	0.21084075
PCP2	0.2107367
GSDMC	0.21064168
BLCAP	0.21061291
STX5	0.21059698
COQ8B	0.2104306
MSRB1	0.21040566
RPS11	0.21028638
PDRG1	0.21028109
EFCAB15P	0.21014683
RPS2P7	0.21010977
ZNF513	0.21005534
METAP1D	0.20999281
MYL6	0.20998943
AGBL5	0.20988691
HEXA	0.20984937
DBP	0.20976752
CARS2	0.20963155
SNX17	0.20958039
ATP5MPL	0.20955968
RTL8A	0.20947734
EIF3H	0.20945019
TXNRD3	0.20944288
CBX4	0.2090959
MUL1	0.20886642
IRF3	0.20868911
MDK	0.20863378
MMEL1	0.2085611
TRIM62	0.20853467
WNT7B	0.20850472
IPO13	0.20850198
RAB4B	0.20837685
SMARCD3	0.20819432
MED31	0.20817776
SMIM19	0.20817357
AC124068.2	0.20810205
LINC02861	0.2080088
COX14	0.20795798
CHODL	0.20790364
C11orf49	0.2078662
DDA1	0.20781969
GET3	0.20764604
ZNF815P	0.20764446
AP002026.1	0.20760117
MSANTD1	0.20759787
PNRC2	0.20759188
DCST1	0.20751886
DEDD	0.20745055
FAM229A	0.20735052
STK32C	0.20729372
ARPC1B	0.207177
SPOUT1	0.20710148
TADA3	0.207071
AC079145.1	0.2069035
ATOX1	0.20689727
LENG1	0.20687594
TRIM45	0.20683937
PRR32	0.20672436
KLHDC9	0.20666042
ZNF34	0.2066468
KCNE2	0.20664188
BFAR	0.20654319
GTPBP6	0.20645097
AKIP1	0.20643735
SGSM3	0.20637241
LNCOC1	0.20634323
TOMM22	0.2063429
SNHG3	0.2062285
BBC3	0.20617764
MRPL18	0.20616819
SLC25A23	0.20613694
WDR18	0.20606755
TBL2	0.20605573
CLTB	0.20605253
ABHD8	0.20603092
SS18L2	0.20599
BOP1	0.20595206
ZER1	0.20590739
SLC27A3	0.20590389
SIPA1	0.20588668
TMEM11	0.20585552
CNIH4	0.20582294
OMA1	0.20580366
[truncated: 37,324 more rows]
