# Supplementary material for: Simultaneous Presentation of Multiple Myeloma and Lung Cancer: Case Report and Gene Bioinformatics Analysis
Source: Front Oncol. 2022 Jun 13;12:859735. doi: 10.3389/fonc.2022.859735 (PMC9235397; doi:10.3389/fonc.2022.859735)
Supplement: Supplementary file 1 [file DataSheet_1.zip › The bioinformatic analysis of MM and lung cancer supplementary materials/Enrichment analysis/MECR/GSEA_4.1.0/LUAD TCGA/KEGG.Gsea.1639041756227/edb/results.edb]

<?xml version="1.0" encoding="UTF-8"?>

<EDB LC_PROC="none" SORT_MODE="real" ORDER="descending" METRIC="Pearson" NUM_PERMS="1000" USE_MEDIAN="false" FIX_LOW="true" USE_BIASED="false">
  <DTG RANKED_LIST="ExpData_collapsed_to_symbols.rnk" TEMPLATE="ENSG00000116353_profile_in_ExpData.cls" GENESET="gene_sets.gmt#KEGG_CHEMOKINE_SIGNALING_PATHWAY" ES="-0.5366" NES="-2.4695" NP="0.0000" FDR="0.0000" FWER="0.0000" CHIP="ftp.broadinstitute.org://pub/gsea/annotations_versioned/Human_ENSEMBL_Gene_ID_MSigDB.v7.4.chip" RND_ES="0.1921 0.2024 0.1896 -0.1937 0.2164 0.1960 -0.2393 -0.2076 -0.2082 0.2146 0.2684 -0.1969 0.2509 -0.2081 0.2632 -0.1848 -0.2187 0.2274 0.2270 -0.1962 0.1707 -0.2085 0.2541 0.1955 -0.1709 0.2533 -0.2417 0.2218 -0.1840 0.2360 0.2067 0.1968 -0.2176 0.2175 0.2027 -0.2242 -0.2238 0.2886 -0.2060 -0.2448 -0.2244 -0.2242 0.2070 0.1727 0.2638 -0.1937 -0.2294 0.1700 -0.2167 0.2431 0.2426 -0.2092 -0.1843 0.2312 0.2513 0.1807 -0.2130 0.2406 -0.2272 0.3040 0.1974 0.1939 -0.2131 -0.2052 -0.2719 -0.1962 -0.1843 -0.1995 0.1767 0.2744 0.2854 0.2514 0.2819 0.1981 -0.1842 0.2202 0.1833 0.2083 -0.1757 0.2109 0.2192 0.2195 -0.1834 -0.2092 -0.2210 -0.1882 0.2583 0.2826 0.2067 -0.2192 0.3148 0.1970 -0.1935 -0.1704 -0.2288 0.2482 0.2060 0.2067 -0.1952 0.1797 -0.1704 -0.1909 0.2085 0.2197 0.2320 0.1639 0.1920 0.2333 0.2250 0.1877 0.2932 -0.1910 0.1984 -0.2251 -0.1985 -0.1799 -0.2555 -0.2089 -0.2090 0.2170 -0.2139 -0.1819 0.2306 0.1849 -0.2669 0.2462 -0.2100 -0.1800 -0.2234 -0.1736 -0.1750 0.2574 -0.1675 0.1824 -0.2952 0.2056 0.2686 -0.2373 0.1686 0.1861 0.2167 -0.2099 0.2252 -0.1821 0.1723 -0.1952 0.1913 0.2377 0.2653 0.1880 -0.2213 -0.2467 -0.2751 0.1860 0.2102 0.2693 0.1867 -0.2238 0.1785 -0.2009 -0.2083 -0.1852 -0.1974 0.2170 0.2037 -0.2430 -0.2159 0.3472 0.2585 0.1836 0.2140 0.1848 -0.2086 -0.2561 0.2635 -0.2222 -0.2014 -0.1922 -0.1994 -0.1947 -0.1767 -0.2212 -0.2516 0.2977 -0.1955 0.2854 0.1961 0.1864 0.2695 0.1856 -0.2823 -0.3029 0.1999 -0.2292 0.2076 -0.2250 0.2006 -0.2305 0.2613 -0.1898 0.2285 0.2298 -0.2187 -0.2347 0.2087 -0.2628 -0.2074 0.1767 0.2101 0.1994 -0.1865 -0.2096 0.2647 0.2632 -0.3425 0.1873 -0.1926 -0.1822 0.2631 0.2520 0.2376 -0.1836 0.2272 -0.2651 0.2864 -0.2102 0.2500 0.2226 0.1866 0.1966 0.1818 -0.1738 0.2646 0.2036 0.1903 0.2026 0.2479 -0.2219 -0.2188 -0.2390 -0.1862 -0.2740 -0.2356 0.2036 -0.2275 0.1720 -0.2193 0.2103 -0.2294 -0.2095 -0.1774 -0.1986 0.1921 -0.2277 0.2641 -0.1835 0.2146 -0.1817 0.2175 0.2570 0.1903 -0.1713 -0.1964 0.1947 0.2946 -0.2365 -0.1654 -0.2161 0.2167 0.2423 0.2533 -0.1838 0.1989 0.2074 0.1975 -0.2096 -0.2875 -0.2544 0.2489 0.2720 0.2451 -0.2345 -0.1936 0.2099 -0.2009 0.2194 0.2395 0.2016 -0.1850 -0.2004 0.1665 0.2449 0.2501 -0.2194 -0.2152 0.2290 0.2105 -0.2722 0.1928 -0.2473 -0.2413 -0.2470 -0.2173 -0.1986 0.2217 -0.1959 -0.2964 -0.2032 0.2014 0.2419 -0.2610 0.2474 0.1695 0.2250 -0.2340 -0.2240 -0.2055 0.2414 -0.2301 -0.2518 0.2869 0.2319 0.2230 0.1770 0.2278 0.1889 0.2392 -0.2711 0.1653 0.2190 -0.2081 -0.2107 -0.2051 -0.1888 -0.2501 -0.2461 0.2041 -0.2421 -0.1992 0.1913 0.1767 -0.1907 -0.1985 -0.1870 0.2284 -0.2277 0.1984 -0.1770 0.2187 0.2021 -0.2135 0.3043 0.2152 0.2004 0.2041 0.1897 0.2144 0.2320 -0.1717 -0.1793 -0.2190 -0.2568 0.1980 0.2091 -0.2224 0.2070 0.2114 0.2056 0.2145 0.2069 -0.2015 -0.2073 -0.2182 0.2209 0.2734 -0.1996 -0.1756 0.2081 -0.2152 0.1976 0.1697 -0.2103 -0.2139 -0.3028 0.2148 0.2304 0.2078 0.2443 0.1929 0.2280 -0.2132 0.2134 -0.2457 -0.2135 -0.1794 0.1977 -0.2144 0.2223 -0.2609 -0.2520 0.2630 0.1645 -0.2717 -0.2119 -0.2045 -0.1967 0.2830 0.2053 0.2580 -0.1726 0.2642 0.2279 0.1635 -0.2858 0.1982 0.2377 -0.2346 0.2566 0.2186 -0.1951 -0.2006 -0.2032 0.2449 0.2065 0.2100 -0.2272 0.1961 0.1814 0.1790 -0.2164 0.1904 0.2327 0.2165 -0.2178 -0.2091 0.2699 0.2327 0.2000 -0.2271 0.1907 -0.1936 0.2389 0.1744 -0.1757 0.2608 -0.2091 -0.2302 -0.2037 -0.2211 0.2109 -0.2677 0.2235 0.2108 -0.1778 -0.2139 -0.2300 0.1912 -0.2515 0.2178 -0.2685 -0.1747 0.1978 -0.1927 0.2876 0.1943 -0.2425 -0.2049 -0.2238 0.2340 -0.2226 -0.2096 0.2471 -0.2033 -0.2480 0.2126 0.2456 -0.2239 0.2458 0.2064 -0.1847 -0.2272 -0.2758 0.2371 -0.2121 0.2176 -0.2164 0.2153 -0.1890 -0.2400 0.2024 -0.2133 -0.1916 -0.1697 -0.1971 0.2218 0.2176 -0.2306 0.2011 -0.1937 0.2226 -0.1955 -0.2091 -0.2494 -0.2253 0.1748 -0.1858 -0.2045 -0.1801 -0.2938 0.2230 0.2386 0.2620 0.2771 -0.2229 -0.2279 0.2234 -0.2097 0.2484 0.2683 -0.1829 0.2044 0.2465 0.2553 0.2948 0.2029 0.2200 0.2337 0.2177 -0.1957 0.2479 -0.2055 0.2230 -0.1812 -0.2054 -0.2662 -0.2856 -0.2458 0.2360 -0.1942 0.2311 0.2864 -0.2109 -0.2119 0.2753 -0.1759 -0.1905 0.2161 -0.1867 -0.2434 -0.1875 0.2331 0.1962 -0.2192 0.2158 0.1957 0.2126 0.1918 0.2100 0.1769 0.2216 -0.2108 0.2239 0.1777 0.1783 0.2076 -0.1755 -0.1832 -0.1813 -0.1951 -0.2547 -0.2226 -0.1711 0.1729 0.2282 0.1956 0.2187 -0.2264 -0.2264 0.1958 0.1944 0.2128 0.1959 -0.2682 0.2465 -0.1942 -0.2108 0.1940 -0.2011 0.2012 -0.2505 0.2464 0.2937 -0.2136 -0.2339 0.2098 -0.2156 0.1872 0.1870 -0.1965 -0.1878 -0.2040 -0.2567 0.1947 0.2732 -0.2290 -0.3020 0.1708 -0.2097 0.2191 -0.2352 0.2197 0.2474 0.2749 0.2061 0.2636 0.2803 -0.1747 -0.2806 0.1962 -0.2411 0.1807 -0.2305 0.2215 0.1879 0.2374 0.2541 -0.2221 0.2450 0.2203 -0.1923 -0.1750 0.2489 0.2567 0.2084 0.2028 0.2214 -0.2190 -0.2576 0.2232 -0.1745 0.2103 0.2658 0.2106 -0.1862 -0.1877 -0.2270 0.2609 -0.1843 0.2190 -0.2018 0.1891 0.2006 -0.1853 0.2230 0.2240 -0.2484 -0.2645 0.2783 -0.1854 0.1966 0.1810 0.1716 0.2030 0.2398 0.2680 -0.2033 -0.1990 -0.2507 0.2203 0.2542 0.2277 -0.2063 0.2594 -0.2462 0.2683 0.2229 -0.2264 -0.1789 0.2011 -0.2028 -0.2228 -0.2483 -0.2067 -0.2294 -0.2580 0.2268 -0.2348 0.2021 -0.2321 -0.1996 0.1832 -0.2357 -0.2514 0.2353 0.3026 0.2127 0.2381 -0.1873 -0.2320 0.3059 -0.2233 -0.2088 0.1734 -0.2363 0.2608 -0.1838 0.1928 0.2455 0.2360 -0.1776 -0.2543 0.1881 -0.2075 -0.1827 -0.2204 -0.2008 0.2087 -0.2495 -0.1928 -0.2738 0.2075 0.2328 -0.2716 -0.1471 -0.1772 0.2005 0.2257 0.2025 -0.2346 0.2296 0.2503 -0.2113 0.1679 0.2273 -0.1879 0.1869 0.2607 -0.2161 -0.2361 -0.2451 0.2271 -0.2309 0.2124 0.2412 0.2307 -0.2205 -0.2372 0.1955 -0.2315 0.2365 -0.2006 0.2515 -0.2614 -0.2229 -0.2565 -0.1884 -0.2347 -0.1807 0.2662 0.2212 0.2692 0.2263 -0.1678 -0.2027 0.1745 0.2057 -0.1924 -0.2188 -0.1765 0.2266 0.1881 -0.2724 -0.1990 0.2305 0.2124 0.2131 0.2110 0.2132 -0.2211 -0.1931 -0.2401 -0.2108 -0.2425 -0.1810 -0.1832 0.2742 0.2102 -0.2193 -0.2018 0.2280 0.2532 -0.2131 0.2343 0.2225 -0.3206 -0.2235 -0.2197 -0.2891 0.1565 0.3004 0.2710 -0.1942 0.2232 0.2150 -0.2649 -0.2094 0.2138 -0.1987 -0.2129 -0.2845 -0.2439 -0.1835 -0.2263 0.2668 0.2468 0.2417 0.2061 0.2327 -0.2363 0.2198 -0.2178 -0.2009 -0.2104 -0.1951 -0.1977 0.2112 -0.1803 0.2696 0.2064 -0.2617 -0.2045 0.1951 0.2060 -0.2858 0.2432 0.1894 0.2175 -0.2209 0.2310 0.1992 0.2506 0.1834 -0.2141 0.2097 -0.3194 -0.2552 -0.2353 -0.2140 -0.2330 -0.1772 -0.2145 0.1948 0.1953 -0.2673 0.2521 0.2295 0.2473 -0.1971 -0.1879 -0.2213 0.1756 0.2175 -0.2418 0.1961 -0.1749 -0.2877 0.2188 0.1796 0.2041 -0.2005 0.2316 0.3288 0.2839 -0.2589 -0.2074 -0.2246 -0.2166 0.2396 -0.2698 0.1929 -0.1917 -0.2260 -0.2663 0.2355 0.2020 0.2195 0.1915 -0.2053 0.1685 0.2539 -0.2102 -0.2216 -0.2834 0.2112 -0.2545 -0.1828 -0.2555 0.2145 0.1812 0.1835 0.2122 -0.2288 -0.2376 0.2272 0.1995 -0.1946 0.2380 -0.2070 -0.2136 0.2646 0.2336 0.2371 0.2240 0.2226 0.2108 -0.2041 0.1798 -0.2136 -0.1741 0.2872 0.2255 0.2959 -0.2125 -0.2201 -0.2428 -0.1922 -0.2097 0.2324 -0.1932 0.2214 -0.2087 -0.2257 -0.2093 -0.2117 0.2690 0.2135 -0.2453 -0.2245 -0.2456 0.1886 0.2054 0.1759 0.2320 -0.2162 -0.2179 0.1999 0.2332 -0.1923 -0.1916 -0.2274 -0.1859 0.2500 -0.2249 -0.2448 -0.2340 -0.2568 0.1869 -0.2367 0.2379 -0.2499 -0.2593 -0.2122 -0.1591 -0.2110 -0.1999 0.2107 0.1945 -0.2697 0.2670 -0.2337 0.2075 0.1916 0.1858 0.2570 -0.2102 0.1913 -0.1928 -0.2371 0.2070 0.1875 -0.1952 0.2361 0.1998 0.3224 -0.2151 0.2078 -0.1912 -0.2142 -0.2204 0.2241 0.2403 0.1669 0.2707 -0.2238 0.2031 -0.2428 0.1899 0.2077 0.2195 0.2692" HIT_INDICES="545 720 805 1505 1513 1645 2158 2566 3179 3522 4123 4418 4546 5181 5484 6022 6126 6249 6275 6303 6347 6431 7596 7696 7728 7890 8446 8536 8635 9028 9194 9304 9317 10579 10823 11239 11243 11437 11734 11922 12040 12417 13825 14753 14873 14963 15695 15942 16680 16701 17415 17667 17711 18208 18388 18444 18890 19694 19805 20341 20560 21393 22111 22247 22636 22728 23180 23834 24228 24342 24386 24418 24578 24582 24820 25664 25765 26486 26985 27682 27781 27801 27849 28456 28473 28932 28986 29000 29530 29630 29658 30483 30750 30829 31096 31273 31326 31536 31590 31612 31667 31733 31746 31859 31950 32114 32126 33040 33115 33180 33262 33317 33379 33392 33556 33636 33768 34100 34171 34312 34421 34438 34533 34553 34571 34598 34673 34783 34788 34809 34853 34871 35008 35086 35184 35210 35341 35536 35664 35897 35899 36061 36103 36213 36367 36382 36397 36406 36516 36549 36579 36663 36793 36832 36870 36887 36930 36975 36977 37013 37135 37262 37267 37467 37475 37531 37543 37556 37592 37629 37740 37756 37762 37822 37830 37885 37940 37948 37956 38024 38132 38142 38158 38196 38215 38251 38260 38302" ES_PROFILE="-0.0019 0.0049 0.0138 0.0049 0.0137 0.0190 0.0135 0.0101 0.0005 -0.0026 -0.0129 -0.0157 -0.0143 -0.0264 -0.0302 -0.0404 -0.0395 -0.0392 -0.0364 -0.0337 -0.0314 -0.0302 -0.0572 -0.0571 -0.0552 -0.0566 -0.0684 -0.0683 -0.0685 -0.0763 -0.0784 -0.0791 -0.0773 -0.1078 -0.1124 -0.1215 -0.1201 -0.1236 -0.1298 -0.1333 -0.1350 -0.1435 -0.1787 -0.2018 -0.2043 -0.2061 -0.2244 -0.2304 -0.2491 -0.2495 -0.2677 -0.2740 -0.2750 -0.2874 -0.2917 -0.2928 -0.3038 -0.3238 -0.3260 -0.3389 -0.3437 -0.3640 -0.3812 -0.3835 -0.3922 -0.3932 -0.4033 -0.4185 -0.4268 -0.4281 -0.4275 -0.4265 -0.4288 -0.4272 -0.4314 -0.4509 -0.4514 -0.4675 -0.4778 -0.4930 -0.4928 -0.4907 -0.4892 -0.5018 -0.4993 -0.5080 -0.5063 -0.5036 -0.5138 -0.5131 -0.5105 -0.5279 -0.5310 -0.5292 -0.5321 -0.5326 -0.5299 -0.5312 -0.5284 -0.5248 -0.5220 -0.5195 -0.5156 -0.5142 -0.5122 -0.5120 -0.5079 -0.5263 -0.5232 -0.5198 -0.5168 -0.5131 -0.5095 -0.5047 -0.5036 -0.5003 -0.4983 -0.5011 -0.4972 -0.4950 -0.4918 -0.4863 -0.4828 -0.4773 -0.4717 -0.4664 -0.4622 -0.4588 -0.4527 -0.4470 -0.4419 -0.4360 -0.4331 -0.4286 -0.4246 -0.4187 -0.4153 -0.4133 -0.4095 -0.4082 -0.4009 -0.3975 -0.3910 -0.3861 -0.3821 -0.3745 -0.3669 -0.3591 -0.3538 -0.3465 -0.3390 -0.3327 -0.3274 -0.3197 -0.3119 -0.3035 -0.2957 -0.2879 -0.2789 -0.2708 -0.2645 -0.2581 -0.2486 -0.2436 -0.2336 -0.2248 -0.2147 -0.2047 -0.1951 -0.1854 -0.1773 -0.1667 -0.1558 -0.1461 -0.1350 -0.1249 -0.1144 -0.1028 -0.0911 -0.0805 -0.0702 -0.0572 -0.0442 -0.0313 -0.0176 -0.0038 0.0108 0.0261" RANK_AT_ES="31272.0000" RANK_SCORE_AT_ES="-0.1037"/>
  <DTG RANKED_LIST="ExpData_collapsed_to_symbols.rnk" TEMPLATE="ENSG00000116353_profile_in_ExpData.cls" GENESET="gene_sets.gmt#KEGG_CYTOKINE_CYTOKINE_RECEPTOR_INTERACTION" ES="-0.5148" NES="-2.4488" NP="0.0000" FDR="0.0000" FWER="0.0000" CHIP="ftp.broadinstitute.org://pub/gsea/annotations_versioned/Human_ENSEMBL_Gene_ID_MSigDB.v7.4.chip" RND_ES="-0.2168 -0.2095 0.1810 0.2118 -0.1563 -0.1836 0.2063 -0.1768 0.2182 0.2159 -0.2019 0.2113 0.2481 0.2522 -0.1917 -0.2357 -0.1864 -0.1988 -0.1937 0.2464 0.2598 -0.2245 -0.1959 0.1838 -0.2447 0.1973 -0.2333 0.2287 -0.1846 0.2296 0.2162 0.1896 0.2280 -0.1754 0.2220 0.2666 -0.2183 0.2009 -0.2503 0.2113 0.1898 0.2750 0.2005 0.2814 0.2150 -0.2381 -0.2518 0.2171 0.2104 -0.2419 -0.1835 0.1957 -0.2293 0.2245 -0.1832 0.2216 0.2144 -0.2316 0.2607 -0.2313 0.2011 0.2658 0.2067 -0.2130 0.1668 0.1649 0.1706 0.2008 -0.2440 0.2081 0.2470 -0.1939 -0.2059 0.2367 -0.2033 -0.2086 -0.2086 -0.2002 -0.2022 0.2085 -0.2282 0.2655 0.1826 0.2021 -0.2122 0.2230 0.1815 0.2575 0.1905 -0.1872 0.2583 -0.2270 0.2128 -0.2112 0.1941 0.2014 -0.1703 -0.1955 -0.2548 0.1986 0.2372 0.2180 0.2494 0.2216 0.1923 -0.2347 0.1841 -0.2537 -0.2497 0.2128 0.2724 -0.2293 -0.2075 0.1784 0.1826 0.2437 -0.2043 0.2144 0.2348 -0.2155 0.2138 -0.1825 0.2193 -0.2031 0.2381 0.2042 0.2038 0.2428 0.2124 -0.2244 0.1976 -0.1955 0.1846 0.1984 0.2143 -0.2047 -0.1897 -0.2431 -0.1581 0.2090 0.2287 0.1706 0.2563 0.2039 0.1547 0.2030 0.2001 -0.1993 0.2639 0.2554 0.2252 -0.2093 0.1874 -0.2062 -0.1660 -0.2201 -0.2169 -0.1760 -0.2571 0.2236 0.1656 0.1998 -0.2334 0.1972 -0.1828 0.2514 0.1840 -0.2092 0.2254 0.2151 0.2241 0.2130 -0.2350 -0.1851 -0.1913 0.1891 -0.2405 -0.2005 0.2716 -0.1846 0.2084 -0.1861 -0.2164 -0.2416 -0.2605 0.2652 -0.1933 -0.2508 0.2201 0.1743 0.2093 -0.2014 -0.2013 0.2072 -0.2090 0.2281 0.2516 0.2658 0.1834 -0.1967 0.1850 -0.1848 0.2017 -0.2070 -0.1998 -0.2018 0.2349 0.1877 0.2100 -0.2150 0.2081 0.2272 -0.1995 0.2017 -0.1717 -0.1845 0.2238 -0.2058 -0.2393 -0.1869 0.1992 -0.1977 0.2294 0.2052 0.2493 -0.2519 -0.1844 -0.2475 0.3101 0.2257 0.1914 -0.1894 0.2065 0.2091 -0.2479 -0.1901 0.2486 -0.2136 -0.1910 0.2118 -0.1991 -0.2640 -0.2057 0.2348 -0.2417 0.1927 0.1986 0.1936 0.2345 0.2357 -0.1989 0.2004 0.2322 0.2000 -0.2172 -0.2717 0.2030 -0.1892 -0.2289 0.2680 0.2154 0.2055 -0.1834 -0.2008 -0.2071 0.2115 -0.1798 -0.2104 -0.1960 -0.2076 -0.2055 0.2254 -0.2127 0.1747 0.2166 0.1729 -0.1863 0.1814 0.2156 -0.2301 -0.1947 0.1959 -0.1809 0.2557 -0.1793 0.1804 -0.1861 -0.1631 0.2407 0.2407 -0.2251 -0.2540 -0.2256 -0.2000 -0.2312 0.1574 -0.1914 0.1879 0.2085 -0.2033 0.1781 -0.2077 0.2587 0.2073 -0.2297 0.2042 0.2343 -0.1834 0.2254 -0.2041 -0.2538 0.1741 0.2243 -0.2386 -0.1747 0.2034 0.2011 -0.2014 0.2015 -0.1903 -0.2475 0.2463 0.2124 -0.2247 0.1877 0.2258 -0.2081 0.2029 0.2194 0.2346 0.2238 0.1955 0.2286 -0.1882 0.2776 0.2457 -0.1882 0.1953 -0.2060 0.2644 0.2202 0.2235 0.2922 0.1906 -0.1715 0.2027 -0.1859 -0.2140 -0.2072 -0.2867 -0.2673 0.1905 -0.1766 -0.2304 0.1984 0.1880 0.1665 -0.2190 -0.1991 0.2222 0.1692 0.2460 -0.2007 0.2123 0.1813 0.2061 -0.2020 0.2405 -0.1809 0.2527 0.2325 -0.2097 0.1928 -0.1908 0.2670 -0.2493 0.2062 -0.2130 -0.2115 0.2316 -0.2138 0.1738 -0.3252 0.1929 0.2109 -0.2248 -0.1977 -0.1911 -0.1785 0.2271 0.2566 -0.2269 0.1899 0.2219 -0.1844 0.1999 -0.2068 -0.2372 -0.2525 -0.2016 -0.1769 0.2251 0.2345 0.1998 0.1886 0.2696 -0.1807 0.2012 0.2181 -0.1703 0.2011 -0.2175 0.2606 0.2695 0.2456 0.1800 0.2186 0.2124 0.1773 0.1825 0.1897 0.1974 -0.1918 -0.2013 -0.3203 -0.2108 -0.2180 -0.2077 0.2568 0.2213 -0.1834 0.2377 -0.1761 -0.2298 -0.1921 0.1800 0.2042 0.1864 0.1931 -0.2276 -0.1737 0.2132 0.2617 -0.1755 0.2265 -0.2611 -0.1906 -0.2039 0.2157 0.2216 0.2167 0.2011 0.1829 0.2072 0.2430 -0.2197 -0.1847 -0.1836 0.2234 0.2510 -0.2281 -0.2023 -0.2085 -0.2185 0.2289 -0.2449 -0.2000 0.2223 0.1729 0.2021 0.2073 0.1967 -0.2381 0.2094 0.1562 0.1893 0.1806 -0.2516 -0.1821 0.1942 0.1769 -0.2055 0.1853 -0.1894 0.2168 -0.2160 0.2451 -0.1930 0.1985 0.2123 -0.1606 0.1689 -0.2132 0.1830 -0.2413 -0.1828 0.1963 0.2252 -0.1853 0.1887 0.2417 0.2177 -0.2600 -0.2158 -0.2287 0.1866 0.2157 0.2142 0.2551 0.2269 -0.2200 -0.2343 0.2172 0.1874 0.1983 0.2712 -0.1769 0.2597 -0.1663 0.2199 -0.2330 -0.1958 0.2985 -0.2649 -0.2534 -0.2065 -0.1859 -0.1889 -0.2226 0.2315 -0.2135 0.2567 0.1904 0.1787 -0.1878 -0.2540 0.2208 -0.2559 0.2075 0.1977 0.1970 0.1867 0.2113 0.2118 0.1757 -0.2410 -0.2255 -0.2401 0.2482 -0.2251 -0.2164 -0.2021 0.1654 -0.1991 0.2009 -0.1855 0.1924 -0.1773 0.2272 -0.1779 0.1800 0.1745 0.2132 0.1841 0.1980 -0.1846 0.1906 0.1933 0.2716 0.2121 -0.2378 0.2009 0.1644 -0.2055 0.2471 -0.2021 -0.1872 0.1733 -0.2597 0.1776 -0.2007 -0.2199 -0.2042 0.2076 0.2168 -0.2065 0.1753 -0.2196 0.1950 -0.2664 0.1908 -0.1813 -0.2277 0.2501 0.2420 0.1845 -0.2503 0.3095 -0.2278 -0.1951 -0.1978 0.1776 -0.1703 -0.2143 -0.2019 -0.2667 -0.1963 -0.2243 0.2814 0.1916 -0.2583 0.1864 0.1729 -0.2042 0.2164 -0.2043 0.2319 -0.2146 -0.2479 0.2147 0.2588 0.2416 0.2000 0.2043 -0.2158 0.2083 -0.2073 -0.1984 0.2135 -0.1836 0.1895 0.1859 0.2897 0.1824 -0.1794 -0.2062 -0.1939 -0.2127 0.2337 -0.2458 -0.1931 -0.2300 -0.2039 -0.2067 0.2094 -0.2365 0.2185 -0.1693 0.1808 0.2400 0.1912 0.2545 -0.2555 -0.1846 -0.1988 0.2393 -0.1912 -0.1764 0.2350 0.2241 -0.2828 -0.1776 -0.2105 -0.1819 0.1872 -0.1994 -0.2011 -0.2639 -0.2462 0.2314 0.2042 0.1913 0.2064 -0.2332 -0.2646 0.2123 -0.2482 -0.2028 -0.1835 -0.2374 -0.2162 0.1953 -0.1891 -0.1954 -0.1855 0.2221 -0.1893 0.2463 -0.1843 0.2114 -0.2276 0.2348 0.1852 0.2235 -0.1787 0.1994 -0.2121 0.1978 -0.2005 -0.2026 0.2214 -0.2456 0.2023 -0.1741 0.2321 0.1966 0.1938 0.2485 -0.1916 -0.2195 0.1891 -0.1927 0.1973 0.2210 0.2052 -0.1985 -0.2328 0.2534 0.1820 0.2257 -0.1922 0.2229 -0.2279 -0.1945 0.2394 0.2239 0.1936 0.2259 0.1910 -0.1865 -0.2239 0.2224 0.2187 0.2243 -0.2511 -0.2178 -0.2054 -0.2003 -0.1800 0.2077 -0.2945 0.2334 0.2211 0.1963 0.2467 0.2098 0.1935 -0.2051 -0.1855 0.2073 0.2204 -0.2455 0.1805 0.2141 -0.2107 0.1712 0.3013 0.1851 0.2006 -0.1908 0.1887 0.2280 0.2217 0.2333 -0.1794 0.2310 0.2037 -0.2247 -0.2165 0.2139 0.2407 0.2646 -0.1923 -0.2231 0.2537 0.2876 0.2296 0.2246 -0.2540 -0.1843 -0.1954 -0.1959 0.2123 0.2269 -0.1759 0.2050 0.2217 0.2169 -0.1752 -0.1739 -0.2198 0.1889 0.2521 0.2071 -0.2304 0.1836 0.2591 -0.2077 0.1891 -0.2017 -0.2241 -0.2076 0.2295 -0.2211 0.2165 0.2392 0.2142 -0.2204 -0.2415 0.1986 0.1513 0.1852 0.2174 -0.1960 0.1588 -0.2592 -0.2307 -0.1899 -0.2115 -0.2040 0.1956 0.2782 0.2126 0.2347 -0.1921 0.2339 0.1824 0.2240 -0.1874 0.2165 -0.1765 -0.2204 0.2641 0.2675 -0.2209 0.2166 -0.2212 0.1959 0.1943 0.2068 -0.2089 -0.2219 -0.2021 0.2114 -0.2091 0.2029 -0.1903 0.1950 0.2035 -0.1845 -0.2091 0.1887 0.2312 0.1905 -0.2203 0.2016 0.2006 0.2183 0.2259 -0.2131 0.1525 0.2077 -0.1958 0.2400 0.2221 0.1589 -0.2322 -0.2189 0.1795 -0.2756 0.1831 -0.2245 -0.2017 0.1879 -0.1966 0.1901 0.2291 0.1863 0.2209 -0.2215 0.2082 -0.2105 -0.2203 0.2019 0.2096 0.2166 -0.2229 0.2171 -0.1925 -0.2035 0.2003 -0.1794 0.2336 0.1612 0.2185 -0.1953 0.1891 0.1674 -0.2921 0.1986 0.2321 0.2837 -0.2395 0.2396 -0.1849 0.2124 0.1765 0.2048 -0.2109 0.1979 -0.2224 -0.2033 0.2273 -0.1998 -0.2226 -0.2285 0.2185 0.2431 -0.2235 0.2073 0.2225 -0.1842 0.1819 0.2358 -0.1848 -0.1619 0.2611 -0.1816 -0.1768 -0.1908 0.2634 0.2104 -0.2283 -0.1849 -0.2490 -0.1914 0.2310 0.1760 -0.2172 -0.1794 -0.2018 0.1913 0.2032 -0.2275 -0.2297 0.1980 -0.2259 0.2377 -0.1747 0.2386 0.2058 -0.1757 0.2054 -0.1703 0.2080 0.2613 -0.2552 0.1699 -0.2304 0.1990 -0.2067 0.1994 -0.2213 0.2058 -0.2378 0.1530 0.1904 0.1854 0.1655 0.1962 -0.2052 0.2195 0.2392 -0.1877 -0.1946 0.1957 -0.1780 0.2062 0.1708 -0.2015 -0.1956 -0.2121 -0.2252 0.2091 0.1896 0.2136 -0.2153 0.2377 0.2863 0.1787 0.1825 0.2173 -0.2051 0.2130 0.1843 -0.2299 0.1875 -0.2081 0.1887 0.2154" HIT_INDICES="586 617 1519 2574 2627 2702 2710 3134 3362 3522 3649 3751 3795 4359 4418 4583 4748 5027 5380 5463 5689 6009 6062 6168 6244 6347 6391 6966 7378 7688 8074 8089 8091 8127 8318 8536 8538 9153 9334 9567 9728 9888 10516 10754 10820 10823 11373 11655 11857 12291 12366 12375 12417 12472 12776 13004 13190 13347 13668 13825 14064 14454 14753 15071 15115 15125 15668 15859 16049 16104 16481 16656 16891 17012 17667 18208 18384 18890 19101 19183 19508 19637 19762 20238 20341 20439 20479 20772 20777 21312 21419 22182 22276 22340 22636 22728 22882 23048 23093 23180 23228 23245 23890 23994 24386 24418 24706 24820 25260 25274 25294 25630 25765 25822 25864 26001 26168 26311 26486 26670 26985 27093 27247 27301 27432 27801 27955 28219 28284 28473 28551 28932 28986 29382 29384 29427 29805 29965 30305 30423 30618 30713 30869 31096 31193 31273 31326 31394 31529 31536 31563 31590 31612 31685 31733 31746 31950 32114 32352 32409 32493 33115 33180 33212 33280 33298 33316 33317 33379 33392 33434 33440 33514 33556 33634 33655 33732 33750 34005 34080 34100 34111 34115 34137 34171 34193 34254 34282 34438 34476 34548 34572 34673 34783 34842 35008 35086 35184 35185 35429 35601 35644 35652 35787 35899 36134 36138 36159 36313 36344 36345 36379 36396 36398 36521 36579 36605 36616 36622 36632 36663 36724 36751 36793 36824 36832 36857 36887 36899 36930 36977 36985 37027 37028 37135 37182 37188 37201 37256 37267 37315 37343 37359 37376 37467 37475 37504 37510 37662 37681 37740 37753 37775 37830 37908 37941 37948 37972 38056 38059 38105 38193 38231 39170" ES_PROFILE="-0.0054 0.0034 -0.0124 -0.0338 -0.0295 -0.0260 -0.0207 -0.0266 -0.0276 -0.0271 -0.0258 -0.0240 -0.0208 -0.0313 -0.0290 -0.0294 -0.0300 -0.0337 -0.0395 -0.0384 -0.0411 -0.0463 -0.0448 -0.0446 -0.0438 -0.0436 -0.0420 -0.0542 -0.0624 -0.0681 -0.0759 -0.0742 -0.0722 -0.0710 -0.0739 -0.0775 -0.0756 -0.0896 -0.0925 -0.0968 -0.0993 -0.1018 -0.1165 -0.1212 -0.1216 -0.1203 -0.1332 -0.1392 -0.1433 -0.1534 -0.1544 -0.1536 -0.1538 -0.1542 -0.1611 -0.1661 -0.1701 -0.1734 -0.1809 -0.1843 -0.1898 -0.1992 -0.2064 -0.2141 -0.2148 -0.2147 -0.2283 -0.2329 -0.2375 -0.2387 -0.2482 -0.2526 -0.2585 -0.2615 -0.2782 -0.2918 -0.2961 -0.3087 -0.3137 -0.3154 -0.3233 -0.3261 -0.3288 -0.3404 -0.3424 -0.3443 -0.3447 -0.3515 -0.3510 -0.3639 -0.3658 -0.3844 -0.3858 -0.3864 -0.3930 -0.3943 -0.3971 -0.4002 -0.4002 -0.4013 -0.4014 -0.4006 -0.4158 -0.4172 -0.4258 -0.4252 -0.4311 -0.4325 -0.4422 -0.4409 -0.4398 -0.4468 -0.4485 -0.4483 -0.4476 -0.4493 -0.4518 -0.4537 -0.4563 -0.4591 -0.4651 -0.4659 -0.4678 -0.4671 -0.4683 -0.4756 -0.4773 -0.4818 -0.4811 -0.4836 -0.4832 -0.4905 -0.4893 -0.4969 -0.4943 -0.4928 -0.4997 -0.5010 -0.5068 -0.5068 -0.5088 -0.5082 -0.5091 -0.5117 -0.5109 -0.5097 -0.5078 -0.5063 -0.5064 -0.5032 -0.5005 -0.4978 -0.4950 -0.4935 -0.4913 -0.4882 -0.4899 -0.4905 -0.4929 -0.4906 -0.4890 -0.5009 -0.4984 -0.4952 -0.4927 -0.4890 -0.4853 -0.4812 -0.4786 -0.4747 -0.4715 -0.4675 -0.4651 -0.4619 -0.4595 -0.4557 -0.4533 -0.4493 -0.4513 -0.4486 -0.4445 -0.4402 -0.4357 -0.4316 -0.4278 -0.4237 -0.4206 -0.4166 -0.4158 -0.4119 -0.4089 -0.4046 -0.4022 -0.4000 -0.3964 -0.3954 -0.3922 -0.3893 -0.3840 -0.3847 -0.3834 -0.3788 -0.3733 -0.3709 -0.3678 -0.3676 -0.3615 -0.3558 -0.3534 -0.3477 -0.3413 -0.3357 -0.3296 -0.3232 -0.3197 -0.3145 -0.3084 -0.3020 -0.2954 -0.2888 -0.2828 -0.2775 -0.2712 -0.2653 -0.2590 -0.2521 -0.2457 -0.2393 -0.2324 -0.2259 -0.2198 -0.2127 -0.2063 -0.1989 -0.1941 -0.1876 -0.1800 -0.1726 -0.1662 -0.1586 -0.1519 -0.1446 -0.1370 -0.1294 -0.1235 -0.1154 -0.1079 -0.0997 -0.0949 -0.0866 -0.0791 -0.0705 -0.0621 -0.0543 -0.0468 -0.0380 -0.0286 -0.0194 -0.0114 -0.0014 0.0079 0.0169 0.0276 0.0039" RANK_AT_ES="31095.0000" RANK_SCORE_AT_ES="-0.1016"/>
  <DTG RANKED_LIST="ExpData_collapsed_to_symbols.rnk" TEMPLATE="ENSG00000116353_profile_in_ExpData.cls" GENESET="gene_sets.gmt#KEGG_HEMATOPOIETIC_CELL_LINEAGE" ES="-0.6063" NES="-2.4432" NP="0.0000" FDR="0.0000" FWER="0.0000" CHIP="ftp.broadinstitute.org://pub/gsea/annotations_versioned/Human_ENSEMBL_Gene_ID_MSigDB.v7.4.chip" RND_ES="-0.2146 -0.1978 -0.1698 0.2200 -0.2244 -0.2635 -0.1872 -0.2560 -0.2048 -0.2074 -0.2335 0.2744 -0.1576 -0.1905 0.2869 -0.2268 -0.2128 0.2171 -0.3519 -0.2325 0.3236 0.2560 0.2307 -0.2052 0.3600 -0.2430 0.2492 0.2747 0.2021 0.2778 0.2050 0.2025 -0.2702 0.2209 0.2420 0.2933 -0.1624 -0.2110 0.2598 0.2243 -0.2677 0.2841 -0.3101 0.1805 0.2808 -0.3007 0.2610 0.2511 0.2174 -0.1962 -0.2666 -0.3591 0.2255 0.2472 -0.2416 -0.2401 0.3191 0.2696 0.1930 -0.1861 0.2611 0.2337 -0.2703 -0.2508 -0.2700 -0.2845 -0.2418 -0.2581 0.2448 0.3095 0.3210 0.2700 0.2173 0.1938 0.2845 0.2786 -0.2082 0.2904 -0.2838 0.3306 0.2485 0.1642 -0.2448 0.2567 -0.2338 -0.2264 0.2285 -0.2261 0.2397 0.2796 -0.2606 -0.1820 0.2407 0.2016 -0.1657 -0.2257 -0.2201 0.2371 0.2488 0.2521 0.3086 0.1625 -0.2475 -0.2356 -0.1882 -0.2355 0.1969 -0.2858 0.2538 0.2386 0.2220 0.2692 0.2525 0.2342 0.3130 -0.2206 -0.2343 0.3579 -0.2394 0.3258 -0.2039 0.1550 0.3292 -0.2771 -0.2290 -0.1970 -0.2736 0.2895 0.2557 -0.2402 0.2572 0.2121 -0.3207 -0.2894 0.2368 -0.2738 0.2295 -0.2958 -0.2603 -0.2033 -0.2252 0.2563 0.2595 -0.2345 0.2264 -0.2980 -0.2506 0.2659 0.2227 0.2562 -0.3138 -0.2203 -0.1923 0.1915 -0.2659 -0.2388 0.2944 -0.2059 -0.1750 -0.2610 0.1841 -0.2309 -0.2252 0.2534 0.3328 -0.1974 -0.2969 0.2459 0.2200 -0.2417 0.2892 0.2973 -0.2126 0.2124 -0.1784 0.2290 0.3044 0.1685 0.1781 -0.3210 -0.1786 -0.2320 -0.3181 0.2065 -0.1949 0.2338 0.3119 0.1949 0.2759 -0.2953 0.2448 -0.2128 0.2846 -0.2616 -0.3292 -0.2637 0.2570 -0.2045 0.2599 -0.2436 0.2457 0.3027 0.2389 -0.3296 0.2502 0.2454 0.2889 0.3037 0.2597 -0.2913 0.2251 0.1693 0.2751 0.2570 0.2423 0.1790 0.2021 -0.2854 -0.2734 0.2575 -0.2133 -0.2774 0.2088 -0.2742 0.2452 0.2130 0.2816 -0.2361 -0.2863 -0.2473 0.4067 0.1948 0.2296 0.2688 0.2463 -0.2196 -0.3170 -0.2367 -0.3088 0.2679 0.2991 -0.1853 0.3221 -0.2590 -0.2183 0.2358 -0.2827 -0.2695 0.2651 0.1817 -0.3343 0.2890 0.2518 0.1817 -0.1809 -0.2217 0.2006 -0.2856 -0.2568 0.3068 0.2602 0.2971 0.2266 0.2434 0.2506 -0.1868 0.2443 0.2679 0.3161 -0.1882 0.1995 -0.2217 0.2295 -0.2084 -0.2291 0.2255 0.2861 -0.2397 0.2851 -0.2317 0.1735 0.2240 -0.2030 0.2498 -0.2652 0.2846 -0.2497 0.1796 -0.2000 0.2063 0.2357 0.1867 -0.2575 -0.2989 -0.2249 0.1610 -0.2837 -0.2491 -0.2656 -0.2855 0.2163 -0.1960 0.2786 -0.2562 -0.3052 -0.2238 -0.2650 -0.2925 0.3560 -0.1987 0.2280 -0.1941 0.3343 -0.3002 0.2821 -0.2669 0.1736 0.2066 -0.3006 0.3019 -0.1934 -0.2679 -0.3608 0.2465 -0.2285 -0.3334 0.2599 0.2411 -0.2589 0.2278 0.2223 -0.2819 -0.2570 -0.2766 0.2520 0.2197 -0.2175 -0.2412 -0.2544 0.2067 0.2301 0.2194 -0.3802 0.1924 -0.2738 0.2425 0.2431 0.2560 0.2089 -0.3272 -0.2496 0.3579 -0.2735 0.2134 0.2773 0.2203 -0.3175 -0.2249 0.2254 0.2450 -0.2483 -0.3058 0.3261 -0.3275 -0.2544 0.2085 0.2924 0.2838 0.1913 0.2483 -0.2269 -0.2646 -0.2665 -0.2127 -0.1939 -0.3703 -0.2587 -0.3065 0.3091 -0.2189 0.2478 0.1697 0.1872 0.2885 0.2560 0.2921 0.2372 0.1964 -0.2671 0.2245 -0.2319 -0.1986 0.2686 -0.1954 -0.2048 0.3294 -0.2346 -0.3051 -0.2259 -0.3339 0.2103 -0.1782 0.3799 0.2755 0.1966 -0.2124 0.2241 0.1647 0.2265 -0.2505 -0.2331 -0.2275 -0.2684 0.2452 -0.3536 -0.1974 0.2089 -0.2183 0.1798 -0.2843 -0.2674 0.2255 0.2118 -0.2629 -0.2274 0.2115 0.1623 0.2431 0.1884 -0.2521 -0.3162 0.2448 -0.2727 0.2760 0.2108 0.2960 -0.2135 0.3076 -0.2641 -0.2040 0.2030 0.2193 0.1935 0.2067 0.2313 -0.2083 0.2313 0.2071 -0.1907 0.1853 0.2412 0.2341 0.2611 0.2465 0.1814 -0.2061 0.2316 -0.2096 0.3021 0.2754 -0.2616 -0.1918 0.3053 0.2504 -0.2774 -0.3543 -0.1861 -0.2637 -0.3308 0.1974 -0.1974 -0.1687 0.1949 -0.2123 0.2433 0.2518 0.2464 -0.2057 0.2603 0.2662 -0.2583 -0.2476 -0.2774 -0.2511 -0.2537 -0.1653 0.3079 -0.2465 0.3105 0.2375 0.2474 -0.2087 0.2915 -0.2630 -0.2097 0.1782 0.2565 -0.2689 -0.3323 0.3041 -0.2457 0.2668 -0.2650 0.3068 0.2929 0.2244 0.1807 -0.2331 -0.2495 -0.2115 -0.1827 -0.2807 -0.2592 -0.1780 -0.2154 -0.1957 -0.2526 0.2268 0.1890 0.2150 -0.2953 -0.2764 -0.2011 0.2146 -0.3802 0.2328 0.2830 -0.2793 -0.2425 -0.1751 0.3383 -0.3139 0.1750 0.1709 0.2118 -0.3022 0.2185 0.3812 0.2761 0.2059 0.2425 -0.2686 -0.3216 -0.2501 0.1597 0.3109 -0.2329 0.2682 0.1879 0.2461 -0.2090 -0.2112 0.3389 -0.2435 0.2212 0.2053 0.2066 -0.2314 0.3178 0.2544 -0.1901 0.2652 -0.2282 -0.3152 0.1999 -0.2339 -0.2461 0.2721 -0.2345 -0.2319 0.2707 0.2578 -0.3557 0.2592 -0.2800 -0.1634 0.2053 0.2874 -0.2663 -0.2385 0.2217 0.2586 0.2227 0.2600 -0.1962 0.2441 0.2464 -0.2097 0.1794 -0.2508 0.2881 -0.2151 -0.2840 -0.2363 -0.3249 -0.2328 0.2210 0.1916 -0.2503 -0.3313 0.2600 -0.2055 -0.2300 -0.3338 0.2584 -0.3170 -0.3245 0.2866 0.2778 -0.2014 -0.1943 -0.2286 -0.2199 -0.2753 -0.3419 -0.2235 0.2469 0.2481 -0.2217 0.2692 -0.2168 -0.2315 0.2073 0.2445 0.2024 0.2699 0.2670 -0.1967 0.2655 -0.2412 0.3194 -0.2410 0.3997 0.2287 -0.2015 0.2667 0.3160 -0.2090 -0.2634 0.2744 0.2874 0.2175 0.1752 -0.3267 -0.3030 0.1991 -0.3186 0.1858 0.2289 0.2457 -0.2203 0.2706 -0.3285 0.3401 0.3190 -0.2391 0.2519 -0.3058 0.3335 0.2322 -0.1988 -0.2934 -0.2317 0.2218 0.1992 0.2843 0.2383 0.2415 -0.2280 -0.2726 -0.1892 -0.2571 -0.2407 0.2917 -0.2041 -0.3148 -0.3396 0.2200 -0.2484 0.1676 0.2318 -0.2115 0.3004 0.3091 0.1865 -0.1949 -0.1934 0.2810 0.1879 -0.2912 -0.2279 -0.3372 0.2280 0.2193 -0.2241 -0.3521 0.1654 0.2589 0.2237 -0.2563 -0.2271 -0.2762 0.3484 -0.2631 0.3173 0.2238 0.2759 -0.1726 -0.2486 0.3496 -0.1874 -0.2475 -0.2281 0.2940 -0.2209 0.2206 -0.2241 -0.1939 0.1901 0.3216 -0.2417 -0.3097 0.2697 0.4278 -0.2290 -0.3369 -0.3342 0.2560 0.3213 0.2553 0.2173 0.3018 0.3114 0.3583 -0.2444 -0.2131 0.1996 -0.2551 -0.2097 -0.2805 -0.3100 -0.2395 0.3133 -0.2770 -0.3335 -0.1819 -0.2948 0.2917 -0.2187 0.2507 -0.2239 -0.2255 0.2485 0.2668 -0.2834 0.2424 0.2274 -0.2630 0.2638 0.3188 -0.2644 -0.2867 0.2523 -0.2374 -0.2198 -0.1832 0.1664 -0.1776 0.2421 -0.2544 0.1964 0.3326 -0.2748 0.2815 -0.2651 0.3202 -0.2189 0.2322 -0.2394 0.2433 -0.2228 0.1911 -0.2339 0.1742 -0.3240 0.2348 -0.2643 -0.2491 0.2590 -0.2500 0.3033 0.2886 0.2283 -0.2816 -0.1821 -0.2248 -0.3103 -0.2388 -0.2191 0.2499 0.3047 0.1696 0.2142 -0.2323 -0.2613 0.1923 -0.2792 0.2607 -0.2511 0.3006 -0.3290 0.2214 0.3000 -0.1666 0.2603 0.1798 -0.2272 -0.2256 -0.2374 0.2182 0.2426 -0.2352 -0.2127 -0.2751 -0.3075 0.2844 0.1854 0.2220 -0.2731 -0.2247 0.2215 -0.2741 0.1661 0.2369 0.2148 -0.2142 -0.2168 0.3156 -0.2200 0.2453 -0.2422 0.2418 -0.2140 -0.3600 -0.3001 -0.2608 0.2829 -0.2371 0.3218 0.1786 0.3083 0.2118 -0.2355 0.2738 -0.1859 -0.1891 0.2696 0.3070 0.2330 -0.3449 0.2146 0.2070 -0.2232 0.3042 -0.2631 0.2936 0.2551 0.2301 -0.2039 -0.2600 0.1671 0.2349 -0.2506 0.2096 -0.2426 -0.1538 -0.2131 -0.2255 -0.3485 0.1906 -0.2515 0.2009 -0.1900 0.2651 -0.3840 -0.2295 -0.1920 -0.2278 -0.2357 0.2289 0.3329 0.2580 -0.1846 0.2234 -0.2339 0.3091 0.2668 0.2378 -0.2634 -0.3188 0.3085 0.2458 -0.2195 -0.2125 0.2055 0.3109 0.1915 0.2573 0.2767 -0.2522 -0.1936 -0.1895 0.3219 -0.3007 -0.2749 0.2756 -0.2156 -0.1960 0.1882 0.2021 -0.2031 -0.2454 0.3227 -0.2151 0.2396 -0.2297 0.3122 0.2734 -0.1899 -0.1691 -0.2096 -0.3132 -0.2948 0.2836 0.2107 -0.3347 -0.2852 -0.3967 -0.3505 -0.2390 -0.2207 -0.2201 0.1970 -0.1714 0.2303 -0.2354 0.2091 0.2529 -0.1937 -0.1883 0.2963 -0.3023 -0.3293 -0.2025 0.2511 -0.2071 0.2579 -0.1919 0.1823 -0.2500 -0.2597 -0.1993 -0.2140 -0.2018 0.2290 -0.2144 0.2798 -0.2248 -0.2537 0.3442 0.2000 -0.2223 -0.2682 0.2230 0.3105 0.2230 0.2510 0.2301 -0.2473 -0.2666 0.2696 -0.2713 -0.2705 0.2233 -0.2640 0.2605 -0.2169 0.2041 -0.2475 -0.2400 -0.1940 -0.3988 -0.2459 -0.2860 -0.2129 0.2474 0.3682 -0.3194 -0.3627 -0.2414" HIT_INDICES="2627 3614 3751 4045 6062 6549 6966 7129 7378 7403 8074 8091 9230 9521 9759 9888 9987 10444 10518 13668 13795 15033 16677 17663 21312 23228 25260 25630 28518 28687 29384 29524 30419 30496 30834 31394 31546 31649 32139 32493 33298 33434 33514 33530 33655 33732 33891 33922 34080 34282 34576 34659 34665 34729 34763 35025 35653 35724 35748 35751 35833 35881 36101 36153 36344 36396 36547 36644 36824 37028 37064 37201 37205 37309 37320 37510 37540 37597 37917 37941 37972 38105 38221 38275 39021" ES_PROFILE="-0.0523 -0.0656 -0.0576 -0.0542 -0.0980 -0.1035 -0.1075 -0.1053 -0.1055 -0.1001 -0.1117 -0.1067 -0.1311 -0.1342 -0.1361 -0.1353 -0.1338 -0.1417 -0.1400 -0.2185 -0.2200 -0.2505 -0.2921 -0.3170 -0.4079 -0.4537 -0.5013 -0.5064 -0.5738 -0.5718 -0.5827 -0.5793 -0.5944 -0.5886 -0.5891 -0.5948 -0.5898 -0.5836 -0.5867 -0.5858 -0.5955 -0.5879 -0.5787 -0.5679 -0.5597 -0.5502 -0.5425 -0.5315 -0.5235 -0.5163 -0.5110 -0.5001 -0.4872 -0.4757 -0.4634 -0.4564 -0.4574 -0.4441 -0.4294 -0.4143 -0.4009 -0.3866 -0.3760 -0.3611 -0.3491 -0.3334 -0.3198 -0.3045 -0.2905 -0.2763 -0.2576 -0.2408 -0.2206 -0.2025 -0.1820 -0.1650 -0.1437 -0.1228 -0.1059 -0.0812 -0.0564 -0.0324 -0.0050 0.0259 0.0077" RANK_AT_ES="33297.0000" RANK_SCORE_AT_ES="-0.1328"/>
  <DTG RANKED_LIST="ExpData_collapsed_to_symbols.rnk" TEMPLATE="ENSG00000116353_profile_in_ExpData.cls" GENESET="gene_sets.gmt#KEGG_T_CELL_RECEPTOR_SIGNALING_PATHWAY" ES="-0.5768" NES="-2.4143" NP="0.0000" FDR="0.0000" FWER="0.0000" CHIP="ftp.broadinstitute.org://pub/gsea/annotations_versioned/Human_ENSEMBL_Gene_ID_MSigDB.v7.4.chip" RND_ES="-0.1852 0.1950 -0.2339 0.2414 -0.1918 -0.2813 -0.2705 0.2538 0.1689 -0.2195 0.2571 -0.2348 0.2257 0.2103 0.2382 0.2407 0.2628 -0.2040 -0.2422 0.2061 -0.2356 0.2127 -0.2247 -0.1781 0.2579 -0.2820 0.2894 -0.2592 -0.2437 -0.2351 -0.1983 0.2680 -0.2084 -0.2134 -0.1936 0.2169 0.2667 0.2281 -0.2019 -0.2404 0.2252 -0.2705 -0.2133 0.2639 -0.2135 0.2777 -0.2356 -0.3438 0.1522 -0.2685 -0.2159 0.2638 -0.2243 -0.2057 -0.3236 0.2203 0.1929 -0.2464 0.3248 -0.2090 0.1926 -0.2479 0.2840 -0.2265 -0.2872 0.2708 -0.1937 -0.2015 -0.2007 0.2486 0.2905 -0.1974 0.2513 0.2213 0.2390 -0.2587 -0.2306 0.2769 -0.2252 -0.2410 -0.1970 0.3210 -0.2394 0.2459 -0.1891 -0.2715 0.2269 0.2694 -0.2649 -0.3651 0.2452 0.2548 0.2346 0.2119 0.1977 -0.2307 -0.2210 -0.1793 0.3114 -0.1615 -0.2690 0.2540 -0.2574 -0.2107 -0.2259 0.2490 -0.2057 0.1718 0.2075 0.3246 0.2181 0.1985 0.2083 -0.2153 -0.2551 -0.2041 0.2149 0.2313 -0.2814 -0.1927 0.2076 -0.3032 0.3000 0.2485 -0.2119 0.1731 -0.2024 -0.2702 -0.2300 -0.2335 -0.1883 -0.2838 -0.2671 -0.2510 0.2036 0.2429 0.2497 -0.2190 -0.3003 -0.1616 0.2404 0.2235 0.2013 -0.2070 0.2883 0.2115 0.1978 -0.1983 0.2869 -0.1871 -0.2265 0.1885 -0.2201 -0.3216 0.3007 0.1965 0.2547 0.2840 -0.2392 -0.2373 -0.1783 -0.2408 -0.2355 0.1886 0.2949 0.1942 0.2103 0.2609 -0.3023 0.2726 -0.2151 0.1863 0.2043 -0.2484 0.2077 -0.2076 0.1894 0.3323 0.2192 0.2388 -0.2690 -0.2480 -0.1898 0.2453 0.2217 -0.2847 0.2403 -0.1723 -0.2877 0.2292 0.3022 0.2444 0.2554 0.2135 0.2148 0.2153 -0.2818 0.1989 -0.2850 0.2406 -0.1837 0.1726 0.1899 0.2386 -0.1995 0.1838 0.2276 0.3325 0.2302 -0.2831 0.1984 -0.2509 0.2136 0.2381 0.2920 0.2601 0.3275 0.2207 0.2451 -0.2274 0.2585 -0.2738 0.2692 -0.3322 -0.1824 -0.2370 -0.2958 -0.2629 0.2798 0.2079 0.2992 -0.2475 0.2454 0.2767 0.3345 -0.2113 0.2933 -0.2973 -0.3841 -0.2867 -0.2041 0.2472 0.2083 -0.2658 -0.2326 -0.2410 -0.1951 -0.2830 0.1999 0.2063 -0.2197 0.2765 -0.2635 -0.2425 0.1834 0.2169 -0.2082 0.3215 0.3095 -0.2070 -0.2147 0.3037 -0.2080 -0.2614 0.2001 0.1991 0.2333 -0.2413 0.1815 0.2086 -0.2467 -0.2106 -0.2597 0.2241 -0.3168 -0.2591 0.2435 0.2220 0.2369 0.1599 0.2019 -0.3309 0.3005 0.2662 -0.1931 0.1810 0.2679 -0.1919 -0.2615 -0.1827 0.1853 0.2542 -0.2467 0.2675 -0.2759 -0.2440 -0.2632 -0.2018 0.2747 -0.2323 0.2721 0.1984 -0.2904 -0.2563 0.2509 0.3371 -0.1759 -0.2280 -0.3260 -0.1994 0.2300 0.2204 0.2067 -0.2051 -0.2873 -0.2115 0.1934 0.2362 -0.2110 0.2266 0.2443 0.2126 -0.2887 0.2284 0.1795 0.3672 -0.2284 -0.1995 -0.1817 -0.2845 0.2386 0.2432 -0.2520 -0.2229 0.2604 -0.2358 -0.2233 0.2619 -0.2647 0.2856 -0.2785 0.2143 -0.2798 0.2227 0.1769 0.2788 0.2206 0.1907 0.2541 -0.2749 0.2076 -0.2297 -0.1666 -0.3453 -0.2795 -0.2925 0.2018 -0.2443 0.1916 -0.2689 0.3026 0.2151 0.2184 0.2226 0.2665 -0.2571 0.2274 -0.1736 -0.2415 0.2005 0.2326 0.2342 -0.2301 -0.2210 0.2470 -0.2721 0.2476 0.2497 0.2520 -0.2419 -0.2104 0.2211 -0.2437 -0.2560 -0.2204 -0.2511 0.2159 -0.2119 -0.1839 0.2529 -0.1713 0.2784 0.2539 -0.1817 -0.2073 -0.2055 -0.2352 -0.2553 0.2249 0.2050 -0.2727 0.2594 0.2066 0.3479 -0.2448 -0.2042 -0.2377 -0.2081 0.2062 -0.2322 0.2249 0.2664 0.2713 0.3026 -0.3201 0.2195 0.2232 0.1537 -0.2603 -0.1946 0.3136 -0.2170 -0.2449 0.2100 -0.2196 0.2128 0.2078 -0.2334 -0.2302 -0.2095 0.2322 -0.2797 -0.3011 0.2520 -0.2546 0.2135 0.1934 0.2149 -0.3004 0.2735 -0.1963 -0.1741 -0.1955 0.1818 0.2627 -0.2129 -0.2689 -0.2838 0.2650 -0.2548 -0.2228 -0.2422 -0.1749 0.2346 -0.2273 0.2713 0.3165 0.1980 0.1830 0.2351 0.2964 -0.2153 0.1965 0.1907 -0.2505 -0.2842 0.2864 -0.1984 0.2731 -0.2399 0.1942 -0.2837 -0.2817 0.2276 -0.2473 0.1746 0.2722 0.2423 0.2000 -0.2780 0.2088 -0.2444 0.1853 0.2356 -0.2690 -0.2450 0.2984 0.2124 -0.2116 -0.3280 -0.2174 0.3119 -0.2089 -0.2552 -0.2196 -0.2438 0.3659 0.2487 -0.2020 -0.2081 -0.2230 -0.2446 0.2498 -0.2338 -0.2470 -0.2177 -0.3265 -0.2410 0.3168 -0.3058 -0.2672 0.2028 0.2939 0.2295 -0.1899 0.3614 0.2426 -0.2475 0.3119 -0.2228 -0.3183 0.2235 0.2310 0.2199 -0.2884 -0.2687 -0.1998 0.2056 -0.2086 -0.2479 -0.2880 -0.2526 0.2057 0.2487 0.2684 -0.2290 -0.2623 0.3109 0.2036 0.2243 0.2897 -0.2294 0.3093 -0.1830 0.1680 0.3112 0.2553 -0.2182 0.2393 0.1758 -0.2792 -0.2703 -0.1802 -0.1692 0.1644 -0.2204 -0.2379 0.3089 0.3193 0.2475 -0.2336 0.2700 -0.1678 -0.2174 -0.2121 0.2421 -0.2785 0.2189 -0.2318 0.3197 -0.2836 -0.2228 -0.2114 0.2877 -0.2086 0.3259 -0.2445 0.1889 -0.2892 0.2216 0.2147 0.2936 -0.2210 -0.2809 -0.2518 -0.1898 -0.1930 0.1997 -0.2336 -0.2531 0.2719 -0.1819 0.2189 -0.2175 0.2599 -0.2444 -0.1659 -0.2894 -0.2080 -0.1818 -0.2117 -0.2734 -0.2068 -0.2309 -0.2086 -0.2638 0.1886 0.2081 0.2391 0.1837 0.2697 -0.2680 0.2385 0.2124 -0.2573 0.2779 0.1756 -0.2574 0.2070 -0.1907 -0.2221 0.2455 0.2114 0.1854 -0.2212 -0.2421 -0.1879 -0.1777 0.2022 0.2637 -0.2116 -0.2259 -0.1916 -0.3182 -0.2100 0.1750 0.2446 0.1785 -0.3241 0.2026 -0.1860 -0.2522 -0.2427 0.2531 0.2700 -0.2331 -0.2867 -0.3400 0.1715 0.2018 -0.1755 0.1611 0.2275 0.2431 -0.2630 0.1933 -0.2216 -0.2168 0.2063 0.1965 -0.2761 0.1886 0.2124 -0.2405 -0.1910 -0.2944 -0.2094 0.2579 -0.2290 0.2183 0.2164 0.1923 -0.2402 -0.2616 0.2145 -0.2198 -0.1950 0.2180 -0.2356 -0.2084 0.2823 0.1987 -0.3365 -0.2033 -0.2507 -0.2256 0.2364 0.1963 -0.1791 0.2069 -0.2178 0.2277 -0.2174 0.2250 0.1790 -0.1716 0.2030 -0.2362 0.2363 -0.2734 -0.2314 -0.2678 -0.2685 -0.2704 -0.2339 -0.2899 -0.2943 0.2298 0.2214 -0.2681 0.2576 -0.1832 -0.2697 0.2592 0.2261 0.2191 0.2295 0.1920 -0.1811 0.2194 -0.2619 -0.2307 -0.2095 0.2513 0.2291 0.2042 0.3322 -0.2994 0.2423 -0.2748 -0.2408 0.2602 -0.2387 0.1994 -0.2226 0.1812 0.1946 0.2787 0.1678 -0.3021 0.2310 -0.2331 -0.2551 0.2176 -0.2712 0.1906 0.2308 0.2572 0.2482 -0.1906 -0.1978 -0.3570 0.2374 -0.2034 -0.2762 -0.2711 -0.2639 0.2657 -0.2850 -0.1971 -0.2759 0.1712 0.2284 0.2289 0.2842 0.2679 -0.2144 -0.3384 0.2014 -0.2652 -0.1871 -0.2450 -0.2315 0.3091 -0.2351 0.2283 -0.2587 -0.2587 -0.2024 0.2741 -0.2221 0.1808 0.1663 -0.2734 0.2194 -0.1749 0.2494 -0.2108 0.2452 0.2050 -0.2123 0.2408 -0.2201 -0.2842 -0.2570 0.1996 0.2684 0.1912 0.1933 -0.2826 -0.1852 -0.2889 0.2028 0.2360 -0.1986 0.1900 -0.2699 -0.2019 0.2331 -0.2243 0.1538 -0.2791 0.1826 -0.2552 -0.2574 0.2165 -0.1914 0.2476 -0.2159 0.2091 -0.2057 -0.2531 0.2303 0.2063 -0.2355 0.2261 -0.2222 -0.2380 -0.2194 -0.3543 -0.2306 -0.2407 -0.1647 0.2207 -0.3280 0.2215 -0.2036 0.2362 0.1616 -0.2048 -0.2568 -0.2189 -0.2116 0.2291 0.1777 0.1840 0.2295 0.2380 -0.1633 -0.3015 -0.2130 -0.2799 -0.2263 0.2884 -0.2943 -0.2027 -0.2366 0.3021 0.1902 0.2382 -0.2580 0.2275 -0.1975 -0.1895 -0.3617 0.1960 0.2268 0.2317 -0.1724 0.2631 0.1694 0.1828 0.2119 0.2590 0.2272 0.1892 -0.2667 0.2156 0.1880 0.2283 0.2295 -0.2967 0.2070 -0.2169 -0.2382 0.2315 -0.2164 0.2336 0.3298 0.2596 -0.1936 -0.2483 -0.1661 0.2238 0.3203 0.1917 0.1888 0.1813 -0.2551 0.2818 0.2989 0.2830 -0.3341 -0.2628 -0.2191 -0.2206 -0.1683 -0.2161 0.2061 -0.2360 0.2169 0.2728 -0.3161 -0.2370 0.2287 -0.3068 0.2701 0.2048 -0.2839 -0.3069 0.3412 0.2219 -0.2640 0.2280 0.1795 -0.2929 0.2097 -0.2491 0.3046 0.3049 -0.1661 0.2098 0.2270 0.1864 0.2017 0.2543 0.2834 -0.2775 -0.2109 -0.2044 -0.2836 0.2620 0.3111 -0.3196 -0.3058 -0.2135 0.1992 0.2395 0.1645 0.1828 0.2557 -0.2194 -0.2659 0.2197 -0.1662 0.2028 0.2139 -0.2626 0.2230 -0.1997 0.2419 0.2382 0.3194 -0.2200 0.2034 -0.2085 0.2477 -0.2130 -0.2680 0.2475 -0.2320 0.1989 0.2031 -0.2870 -0.2053 -0.2391 0.2043 -0.2185 0.2187 -0.2558 0.2705 -0.2385 -0.2802 -0.1944 -0.1829 0.2469 0.1919 -0.2297 -0.2365 0.1968 -0.2758 -0.2582 -0.1870 -0.2245 0.3919 0.2025 0.1893 -0.1691 -0.2975 0.2955" HIT_INDICES="545 1513 1645 1791 2158 2871 3179 3849 4914 5045 5070 5113 5484 5767 6022 6377 7211 7378 7696 8347 8361 8635 9028 9184 9265 9304 9370 9888 10562 10579 11437 13971 15379 16554 17436 18926 20384 20777 21393 22189 23563 23581 24578 25018 25260 27575 28533 29000 29530 30759 31145 31859 31902 32695 33217 33314 33636 33732 34553 34598 34786 34788 34853 34871 34945 34965 34972 34981 35025 35185 35210 35251 35304 35652 35751 35754 35793 35958 36153 36367 36507 36516 36547 36732 37068 37085 37102 37205 37315 37400 37556 37592 37627 37629 37631 37672 37728 37762 37779 37904 37917 37956 38024 38098 38132 38196 38216 38302" ES_PROFILE="0.0047 -0.0061 0.0040 0.0132 0.0157 0.0076 0.0091 0.0003 -0.0202 -0.0169 -0.0110 -0.0056 -0.0090 -0.0104 -0.0113 -0.0152 -0.0319 -0.0317 -0.0356 -0.0484 -0.0449 -0.0483 -0.0549 -0.0555 -0.0543 -0.0520 -0.0505 -0.0607 -0.0752 -0.0730 -0.0926 -0.1561 -0.1913 -0.2210 -0.2434 -0.2807 -0.3168 -0.3255 -0.3397 -0.3582 -0.3909 -0.3890 -0.4117 -0.4200 -0.4231 -0.4781 -0.4980 -0.5052 -0.5136 -0.5391 -0.5429 -0.5545 -0.5489 -0.5618 -0.5673 -0.5618 -0.5618 -0.5559 -0.5676 -0.5594 -0.5545 -0.5450 -0.5369 -0.5277 -0.5197 -0.5104 -0.5007 -0.4911 -0.4823 -0.4762 -0.4667 -0.4574 -0.4484 -0.4464 -0.4379 -0.4269 -0.4167 -0.4095 -0.4026 -0.3958 -0.3868 -0.3744 -0.3625 -0.3541 -0.3484 -0.3346 -0.3207 -0.3085 -0.2962 -0.2830 -0.2709 -0.2556 -0.2400 -0.2236 -0.2072 -0.1916 -0.1760 -0.1598 -0.1431 -0.1283 -0.1104 -0.0930 -0.0757 -0.0578 -0.0384 -0.0186 0.0029 0.0260" RANK_AT_ES="34552.0000" RANK_SCORE_AT_ES="-0.1560"/>
  <DTG RANKED_LIST="ExpData_collapsed_to_symbols.rnk" TEMPLATE="ENSG00000116353_profile_in_ExpData.cls" GENESET="gene_sets.gmt#KEGG_LEISHMANIA_INFECTION" ES="-0.5923" NES="-2.3471" NP="0.0000" FDR="0.0000" FWER="0.0000" CHIP="ftp.broadinstitute.org://pub/gsea/annotations_versioned/Human_ENSEMBL_Gene_ID_MSigDB.v7.4.chip" RND_ES="-0.1913 0.2673 0.3899 0.3777 -0.3236 -0.2099 -0.2558 0.2398 -0.2651 -0.3514 -0.2627 -0.2181 -0.3020 0.2274 0.3169 -0.2813 0.2260 -0.2123 0.2166 -0.3355 0.2861 0.2332 -0.3179 -0.2225 -0.2297 -0.2278 0.1967 -0.2324 -0.2968 0.2608 0.1958 -0.2037 -0.2988 0.2220 0.1905 -0.2548 -0.3633 -0.2500 0.2969 -0.2999 0.2264 0.2148 -0.2441 -0.2767 -0.2272 -0.2323 0.3738 -0.3210 -0.1809 0.2290 0.2072 -0.2123 0.2170 0.2092 -0.3165 -0.3118 0.2158 0.2654 0.2531 -0.2725 0.2032 0.2872 0.1759 0.2908 0.2713 0.2271 0.3161 0.2786 -0.3330 -0.2644 -0.2433 0.2249 0.2821 0.2333 0.3132 -0.3159 0.1982 0.2317 0.3037 -0.2463 0.2022 -0.2861 0.2422 -0.1787 -0.2406 -0.2950 0.2058 -0.2417 0.2675 0.3981 0.2975 -0.2430 0.2964 -0.2965 0.3219 -0.2940 0.2677 -0.2810 -0.2381 0.2724 -0.2285 -0.2692 0.3030 -0.2233 0.2904 -0.1979 -0.2028 0.4021 -0.2026 0.2771 -0.3177 0.2633 0.2598 -0.2234 0.2378 0.2069 -0.2269 0.2236 0.2280 0.2087 -0.2389 -0.2509 -0.2587 -0.2317 -0.3165 0.3548 -0.2641 -0.2037 0.2058 0.2296 0.2651 0.3055 0.3984 -0.2518 -0.2709 0.3589 -0.2430 -0.1933 0.2488 -0.2452 0.2886 0.2716 0.2248 -0.1984 -0.1935 -0.3073 -0.2608 0.2151 -0.1884 -0.2330 0.2554 -0.1722 0.3182 -0.3191 -0.2367 -0.2981 0.1976 0.2297 -0.2905 0.2736 0.3085 0.2742 0.3095 -0.2173 0.1970 -0.2214 0.3609 0.2642 0.2659 -0.2626 0.1616 -0.2885 -0.2681 -0.2430 -0.2010 0.3442 0.2477 -0.2087 -0.2380 0.2390 0.2885 -0.3368 -0.1976 -0.2236 0.2416 -0.2634 0.1987 0.2681 0.1850 -0.3588 -0.3459 0.2187 -0.2512 -0.2897 -0.2457 -0.2633 -0.2983 0.1956 0.2675 -0.2868 -0.2619 0.1695 -0.2713 0.2401 0.2781 0.2084 -0.3256 -0.1904 0.2548 0.2402 0.3485 -0.2396 -0.2141 -0.2893 0.2543 0.3830 -0.1596 0.2228 0.1667 -0.2186 0.3368 -0.2404 0.3292 -0.3265 -0.1980 0.3173 0.2547 -0.2350 -0.2017 -0.3281 0.3281 0.2392 0.3193 -0.2224 -0.2187 -0.2868 -0.2103 0.3407 -0.2046 -0.1968 0.3044 0.2238 0.1923 0.2512 -0.2378 -0.2974 -0.2123 0.2453 0.2553 0.2053 0.2363 -0.2928 -0.2444 -0.2298 0.1968 0.3672 -0.2258 -0.1933 -0.2221 -0.2015 -0.1916 0.2477 -0.2097 0.2133 0.2362 0.2221 0.2358 -0.1819 -0.2748 -0.3726 0.2508 0.2244 -0.2070 0.3305 -0.2233 0.3085 -0.3564 0.3046 0.2000 0.2301 0.2827 0.3064 -0.4753 -0.3288 0.2492 0.2889 0.2546 0.2908 0.2369 0.2085 0.3076 0.2329 0.3138 0.2697 0.2467 -0.3110 0.1978 0.2772 -0.2410 -0.2291 0.2503 0.2023 0.2428 -0.2539 -0.3597 -0.2677 -0.2743 0.3202 -0.2078 -0.2047 -0.2776 -0.1541 -0.2080 -0.2107 -0.2727 -0.2095 0.2605 0.3009 -0.3050 -0.3516 0.2979 -0.2236 0.2707 0.2347 0.2135 0.2050 -0.2328 0.2864 0.2322 -0.2040 0.3078 -0.2580 0.2680 0.2440 -0.2292 -0.2272 -0.3181 0.2623 0.2476 -0.1897 -0.2420 0.1808 -0.2032 0.2230 -0.1843 0.3428 -0.2957 0.3340 -0.2937 0.2153 0.2642 -0.2882 0.2222 0.2550 -0.2558 0.2238 -0.2331 0.2521 0.2601 -0.2898 0.3088 0.3541 -0.2590 0.2921 0.2050 -0.2748 -0.2154 -0.2446 -0.1945 0.3442 -0.2503 -0.2657 0.2377 -0.3001 0.2926 -0.2940 0.2273 0.2577 -0.2219 0.2639 0.2378 0.1811 -0.2150 -0.2490 -0.2146 -0.3564 0.2203 0.2711 -0.2314 0.2065 0.1893 0.2814 -0.2227 0.2561 0.2037 0.2419 0.2946 -0.3089 -0.2753 0.3501 -0.2121 0.3182 -0.3177 0.2314 0.2920 -0.2074 -0.2582 -0.2783 -0.2308 -0.2323 0.2296 0.2295 0.2928 -0.2288 0.2392 -0.2413 -0.2207 0.1979 0.2891 0.2108 -0.2205 0.2087 0.2431 -0.2163 0.2898 0.3516 0.2999 -0.2057 0.1872 -0.3280 0.3559 -0.1928 -0.2334 0.3108 -0.2705 0.2487 -0.3146 -0.2357 0.2350 -0.2631 0.3046 0.2376 0.2061 0.3571 0.2721 -0.2598 -0.3660 -0.2706 0.2212 -0.2008 0.2620 -0.2623 -0.3058 0.2584 -0.2099 0.2303 0.2229 0.2823 -0.1674 -0.2580 -0.2125 0.3060 0.1955 0.2546 0.3347 -0.2161 0.2298 -0.2027 0.2289 -0.2459 0.2961 -0.2570 0.3395 0.2283 0.2515 -0.2641 -0.2234 -0.2054 -0.2457 -0.2487 0.2516 -0.2796 -0.2282 0.2965 -0.2579 -0.2386 0.2056 -0.2733 0.1568 -0.2889 -0.3033 0.2634 0.2512 -0.2402 -0.3231 0.2600 0.2772 -0.3075 0.2163 -0.2498 -0.3239 0.2805 0.2750 -0.2847 -0.2188 -0.2689 0.1956 -0.2437 0.2462 0.2889 0.2266 0.2303 -0.2817 -0.2895 -0.2885 -0.1784 0.3477 0.3139 0.2606 0.1566 -0.3214 0.1928 0.3236 -0.1762 0.1770 0.2090 -0.2924 0.2758 -0.3161 0.3365 -0.2342 0.3148 0.2010 0.3174 0.3869 0.2663 -0.1888 -0.2701 0.2411 0.2059 -0.2835 0.2674 -0.2482 0.2404 -0.2460 0.2119 0.2887 0.2492 0.2282 -0.1894 -0.2517 -0.3150 -0.2419 0.2539 -0.3590 0.3313 -0.1816 0.2094 0.2644 0.2192 -0.2632 0.2712 0.2441 -0.1858 -0.2353 -0.2057 0.2266 -0.2641 -0.2333 0.3307 -0.2708 -0.2697 -0.2365 0.2139 -0.2206 0.2743 0.2820 0.2342 -0.3436 0.3653 0.3159 -0.2743 0.1880 -0.2414 0.2655 0.3319 -0.1915 0.1466 -0.1858 -0.2925 -0.1944 0.2248 -0.3506 -0.3087 -0.1820 0.2265 -0.3076 -0.2517 0.2537 0.2207 0.2885 0.2313 -0.2935 -0.2794 -0.2538 0.2110 0.1974 0.2088 -0.1812 0.2714 0.2226 -0.2906 0.2950 0.3174 -0.3076 0.2631 0.2158 -0.1971 -0.2562 -0.3064 0.3161 0.3358 -0.2184 -0.2248 0.2527 0.2244 -0.2509 0.1719 -0.2429 -0.2707 0.2564 -0.2237 0.2725 -0.2244 -0.2296 -0.2008 0.3204 -0.1927 -0.1913 -0.1830 -0.2338 0.2147 -0.2104 0.2787 -0.2518 -0.1820 0.2572 -0.2870 -0.2118 -0.1997 0.3002 -0.1934 -0.2477 0.2859 0.2432 0.2305 0.1963 -0.2806 -0.2028 -0.2214 -0.2441 -0.3418 0.2559 0.2975 0.2525 0.2761 0.1754 -0.3018 0.1715 -0.2340 -0.2787 0.1942 -0.2249 0.3148 -0.1897 0.2162 0.2778 -0.3454 0.2327 -0.2563 -0.2969 0.1909 0.2250 0.2218 0.2189 -0.3113 0.3299 -0.2119 0.2951 0.1954 0.2805 -0.3524 0.2731 0.2126 0.3146 -0.2156 0.3022 -0.2803 -0.2437 0.2409 0.3359 -0.2202 -0.2863 -0.2290 0.1794 0.2329 -0.2798 -0.2903 -0.3192 -0.3191 -0.1915 -0.2590 -0.2927 -0.2723 0.1831 -0.2477 0.3868 -0.2980 -0.2059 0.2624 -0.2266 -0.2820 -0.2585 0.3021 0.3209 0.2582 -0.2334 0.1813 0.2256 0.3514 0.2643 -0.2918 -0.2448 -0.2439 -0.2944 0.2754 -0.2458 0.2625 -0.2597 -0.1831 0.1845 0.3677 0.1854 -0.1868 -0.2124 0.2438 -0.2770 0.2689 0.2629 0.2130 -0.2073 -0.3101 -0.2373 0.2947 0.1934 0.2249 0.2662 -0.3065 -0.2037 0.1654 -0.2344 0.2635 -0.3042 -0.1949 0.1941 0.2956 -0.1572 -0.2721 -0.2693 0.2682 -0.2753 0.2673 -0.2098 -0.2975 0.3202 0.3249 -0.1759 -0.2389 -0.2915 -0.2014 0.2592 -0.3044 -0.2279 0.2642 -0.3898 -0.2285 -0.2484 -0.2957 0.3151 -0.2238 0.3615 -0.2220 0.2043 0.1839 -0.1978 0.2642 0.2627 -0.1849 0.2894 -0.2473 0.2331 0.1813 0.2749 -0.2261 -0.2199 0.3057 -0.2973 -0.2421 0.1990 0.1913 -0.2073 0.2166 0.2980 0.2776 0.2268 -0.3539 -0.2507 0.4162 -0.2278 -0.3164 -0.1694 -0.1758 0.3626 0.2812 -0.3035 -0.2172 -0.1797 0.2056 -0.2708 0.2299 -0.2558 0.2930 0.2963 0.2081 -0.3102 0.2466 -0.2816 0.2484 0.1985 -0.2817 0.2640 -0.1957 -0.3222 -0.2246 0.2052 0.3472 0.2812 0.2541 0.3304 -0.2123 -0.2570 0.2971 0.1795 -0.1913 -0.2029 -0.2157 0.2303 0.2003 0.2764 -0.2817 0.2719 -0.2672 -0.3209 -0.2300 -0.2332 -0.2608 0.2235 0.3635 0.2836 0.2128 -0.2222 0.2748 0.3255 -0.2077 -0.2018 0.2527 -0.2279 0.3503 0.2400 -0.2441 0.2255 0.3275 0.2512 -0.2282 -0.2207 0.2011 0.3178 0.3336 0.1825 0.2462 0.2820 0.3644 0.1778 -0.2208 -0.2201 0.2331 0.3273 -0.3003 0.3618 0.2966 0.2541 -0.2510 0.2294 0.3014 0.2639 -0.2771 -0.2315 -0.2750 -0.3003 -0.2042 0.2730 0.2661 0.1739 -0.2599 0.3182 0.2055 0.2671 0.2160 -0.1976 -0.2388 0.2896 -0.2691 0.1778 0.2276 0.3152 -0.3617 0.2528 0.2956 0.2149 0.2438 -0.2720 0.3302 -0.2678 0.1799 -0.2656 -0.2320 0.2821 0.2656 0.2448 0.2600 -0.3547 -0.2588 0.2469 0.1926 0.2001 -0.3270 -0.3129 0.2683 -0.2485 -0.3184 -0.2025 -0.1590 -0.1796 0.2148 0.2939 0.2532 -0.2666 -0.2890 -0.2362 0.3240 0.2522 -0.2071 0.3146 0.2784 -0.2010 -0.2045 -0.2962 -0.2919 0.2064 0.1867 -0.1951 -0.3002 0.2893 0.1919 0.1779 -0.2759 -0.1822 -0.2391 0.2212 -0.2295 0.2085 -0.2959 -0.2809 -0.2836 -0.2798 0.2776 0.3352 -0.2121 -0.2115 0.2956 0.2618 0.2241 -0.3239 -0.2743 0.2030 0.2114 0.2556 -0.2146 0.2625 -0.3642" HIT_INDICES="1258 1645 2702 4341 5045 5484 6022 6377 7019 7378 7696 8411 9265 9370 10444 10518 10971 15071 16356 17663 17913 19230 19762 19901 20418 20731 21828 22276 22340 23563 23581 24356 24935 25018 25059 26001 26567 32570 32898 33498 33636 33691 33711 33732 33997 34080 34659 34786 34941 35022 35652 35787 36367 36485 36644 36975 37201 37262 37315 37450 37489 37748 37793 37822 37850 37877 38140 38221 38251 38275" ES_PROFILE="-0.0061 0.0075 -0.0012 -0.0299 -0.0364 -0.0369 -0.0409 -0.0409 -0.0490 -0.0504 -0.0512 -0.0628 -0.0788 -0.0759 -0.0985 -0.0957 -0.1030 -0.2061 -0.2383 -0.2713 -0.2771 -0.3094 -0.3213 -0.3232 -0.3343 -0.3401 -0.3651 -0.3734 -0.3718 -0.3989 -0.3952 -0.4104 -0.4201 -0.4171 -0.4131 -0.4312 -0.4394 -0.5798 -0.5750 -0.5762 -0.5653 -0.5522 -0.5382 -0.5242 -0.5158 -0.5027 -0.5010 -0.4874 -0.4742 -0.4590 -0.4560 -0.4400 -0.4333 -0.4145 -0.3960 -0.3801 -0.3601 -0.3356 -0.3106 -0.2868 -0.2603 -0.2371 -0.2082 -0.1785 -0.1485 -0.1181 -0.0891 -0.0527 -0.0136 0.0267" RANK_AT_ES="32569.0000" RANK_SCORE_AT_ES="-0.1210"/>
  <DTG RANKED_LIST="ExpData_collapsed_to_symbols.rnk" TEMPLATE="ENSG00000116353_profile_in_ExpData.cls" GENESET="gene_sets.gmt#KEGG_CELL_ADHESION_MOLECULES_CAMS" ES="-0.5268" NES="-2.3037" NP="0.0000" FDR="0.0000" FWER="0.0000" CHIP="ftp.broadinstitute.org://pub/gsea/annotations_versioned/Human_ENSEMBL_Gene_ID_MSigDB.v7.4.chip" RND_ES="-0.2221 -0.2876 -0.1873 -0.2389 0.1954 0.2525 0.2160 0.2098 -0.2021 -0.2253 -0.1968 0.3088 0.2054 -0.2108 -0.2012 -0.1689 -0.2184 0.1772 0.2012 0.1885 -0.1972 0.2382 -0.2374 0.3044 -0.1916 -0.2373 0.2229 -0.2152 -0.1566 -0.2198 -0.1780 0.2692 0.1894 0.1852 0.2418 -0.2948 0.2538 0.2195 -0.2774 -0.2322 0.2209 -0.2718 -0.2363 -0.1732 -0.2183 0.2857 0.1765 -0.2312 0.2834 -0.2142 0.2044 0.2546 -0.1913 0.2191 -0.2234 0.2418 0.2320 0.2407 0.1843 0.2254 -0.2534 -0.2090 0.2421 0.2117 0.1818 -0.1535 -0.3491 -0.1866 -0.2904 -0.3185 -0.2426 -0.2448 -0.2883 -0.2533 -0.2506 -0.2778 -0.2034 0.2033 -0.1974 -0.2117 -0.2347 0.2348 -0.2299 -0.2469 0.2465 0.2424 -0.2745 0.2507 -0.2252 -0.2163 0.2416 0.3327 0.2376 -0.2368 0.2222 0.2008 0.2540 0.2878 0.2159 0.2169 -0.2606 -0.2202 -0.2372 0.2254 0.2347 0.1987 0.2064 0.2002 0.1884 0.2205 -0.2698 -0.2279 -0.2049 0.2839 -0.2340 0.2032 0.2230 -0.2305 -0.2018 -0.2081 -0.1694 -0.1902 0.2909 -0.2009 -0.3225 0.2322 0.1841 0.1738 0.1968 0.1898 0.2086 -0.2540 -0.1853 -0.2063 0.1761 -0.2607 -0.2110 0.2854 0.2561 0.2350 0.1950 -0.2284 -0.2710 -0.2152 0.2859 -0.2309 0.2236 -0.2038 -0.2270 -0.2156 -0.1924 0.1957 -0.2361 0.2266 -0.1846 -0.2044 0.2471 0.2673 0.1900 -0.1929 0.2217 -0.2410 -0.2476 0.2058 -0.2884 -0.2939 0.1948 -0.2263 -0.2260 -0.1849 -0.2682 -0.2369 -0.2311 0.2020 0.2371 -0.2049 0.2832 -0.2419 0.2857 -0.2005 -0.1960 0.1991 -0.3086 0.1510 0.2679 -0.1930 -0.1825 -0.1915 0.2619 -0.2039 -0.2044 0.1868 -0.2378 -0.2631 -0.2791 0.2224 0.2430 0.2469 0.2215 0.3182 -0.2462 0.1597 -0.2338 -0.2411 0.2619 -0.2791 0.2488 -0.2271 0.2351 0.2740 -0.2793 -0.2025 0.2391 0.2808 -0.2048 -0.2067 0.3256 0.1877 -0.2571 0.1958 0.2153 -0.2537 -0.2189 -0.2913 0.3082 -0.2086 -0.2596 -0.2306 0.1868 -0.2247 -0.2965 0.2631 -0.2419 -0.2497 -0.1867 0.2996 0.2805 0.2494 0.2097 0.2196 0.2448 0.2702 -0.2403 0.1818 -0.2533 0.2265 -0.2843 -0.2655 0.2497 -0.2330 0.2802 0.2697 0.2405 -0.1981 -0.2509 0.2224 -0.2801 0.1990 -0.2157 -0.1767 -0.2706 0.2203 0.2565 0.2578 0.2935 0.2622 -0.1928 -0.2168 -0.2248 0.2061 -0.2297 0.1916 0.2201 0.2540 -0.2138 0.1999 -0.2268 -0.2847 0.2028 -0.2738 0.2344 0.1907 -0.2525 -0.2726 0.2593 0.2191 0.1983 0.2275 0.2371 -0.2839 0.2368 0.2113 -0.2454 -0.2198 -0.2602 0.1537 -0.2201 -0.2898 0.2450 -0.1930 0.2273 0.2050 0.2201 -0.2592 -0.2161 0.3038 0.2675 0.2503 -0.1898 0.2778 0.2305 -0.2347 0.2169 -0.2027 -0.2732 -0.2144 -0.1612 -0.2281 -0.2812 -0.1648 -0.2134 -0.2172 0.2632 -0.2376 0.1847 0.1834 -0.2001 0.2651 0.2707 -0.2368 0.2085 0.2044 -0.1933 0.2300 0.3002 0.2453 -0.2240 -0.2568 -0.3052 -0.3263 -0.2054 0.2235 0.1959 -0.2185 0.2117 0.2154 0.2220 0.1900 0.2176 0.1773 0.2667 0.2817 -0.2280 0.2713 -0.2302 0.1921 -0.2476 -0.2277 -0.1968 -0.1756 -0.1814 0.2849 0.1815 -0.2062 -0.2302 -0.1895 -0.1816 -0.2660 0.3185 0.2675 -0.1947 -0.1875 0.2285 -0.1981 0.2284 -0.2013 -0.2350 -0.1757 0.2513 0.2946 -0.2853 -0.2458 -0.2044 -0.2691 -0.2458 0.2749 -0.2318 0.1799 0.2401 0.2320 0.2283 -0.3080 -0.2151 -0.2427 -0.2894 -0.2208 -0.2859 -0.1815 0.2537 -0.2528 0.2402 -0.2054 -0.1718 -0.2125 0.2034 -0.2356 -0.2204 -0.2187 0.2403 -0.2741 -0.2140 0.2069 0.2121 -0.2186 -0.2597 -0.2942 -0.2198 -0.2127 0.1876 0.2529 -0.2229 -0.2536 -0.2484 -0.2032 0.2045 -0.2553 -0.1943 0.2337 -0.2201 0.2574 0.1952 0.2363 0.1945 -0.3049 0.2246 0.2325 0.2531 -0.2635 0.2130 -0.2211 0.2131 0.2263 0.2111 -0.1998 -0.2414 0.3521 0.1719 -0.2212 0.1867 -0.2304 -0.2347 0.2141 0.2068 0.2005 0.2064 -0.2344 -0.2224 0.2674 -0.2130 -0.2282 0.3786 0.2286 0.2678 -0.2029 0.2346 -0.2510 0.2311 -0.2236 0.2479 -0.2581 -0.2370 0.2655 -0.2306 -0.1956 0.2860 0.2373 -0.2021 0.1874 0.1789 -0.1869 -0.2706 -0.1746 -0.1897 -0.2105 -0.2021 -0.2121 -0.2466 0.2124 -0.2067 0.2767 0.1989 -0.1801 0.1619 -0.2053 -0.2013 0.1944 0.2491 -0.2807 0.2045 -0.2169 0.2387 -0.2242 -0.2148 -0.1962 -0.3209 -0.2033 -0.2409 0.2131 0.1755 -0.1986 0.1807 -0.1620 0.2994 0.2310 -0.2211 0.2144 0.1965 -0.2322 0.3238 -0.2587 -0.2088 0.2803 -0.3105 0.2181 -0.2683 -0.2109 0.2417 0.2183 0.1820 -0.2159 -0.2584 0.2164 -0.2103 0.1962 -0.1950 0.2216 -0.2270 0.3742 -0.2088 0.2397 -0.2193 -0.2169 0.3081 0.2089 0.2936 -0.1791 -0.2365 -0.2416 -0.2685 0.2411 -0.2075 -0.2262 -0.1951 0.2418 0.2845 0.1910 -0.2489 -0.1968 -0.2242 0.2549 -0.3148 0.3050 -0.2905 0.2060 0.2945 0.2248 -0.2054 0.2113 0.2487 -0.2201 -0.2096 0.2440 -0.2110 0.1795 0.1702 -0.2201 0.2222 -0.2302 0.2574 -0.2421 -0.1972 -0.2702 -0.2975 -0.2364 0.2024 0.2843 -0.1881 -0.2518 0.2072 -0.2262 -0.2554 -0.1936 -0.2646 0.2148 -0.2753 -0.2580 0.1977 0.1610 0.2066 -0.2473 0.1990 -0.1962 0.2308 0.2506 -0.2368 -0.2500 0.2811 -0.2471 0.1973 -0.1904 -0.2987 0.2089 0.2017 0.1991 -0.2171 -0.2462 -0.2049 -0.2791 0.2240 0.2135 0.2168 0.2597 0.1829 -0.1981 0.2746 0.2422 0.2784 -0.2421 -0.2337 -0.2045 -0.2158 -0.2670 0.2673 -0.3049 0.2368 -0.2696 0.2152 -0.2822 0.2565 -0.2579 0.2006 -0.2566 0.1881 -0.2810 0.2330 -0.1956 -0.2020 0.2379 0.2671 0.2314 -0.2502 -0.2835 0.2283 -0.2210 0.2181 0.2796 -0.2182 -0.2135 -0.1922 0.1811 0.2558 -0.2146 0.2108 -0.1719 -0.2096 0.2877 -0.2042 -0.1756 0.2024 -0.2070 0.2903 -0.2197 0.1739 -0.2564 -0.2796 0.2504 0.2214 0.3138 0.2064 -0.2104 -0.2258 0.1671 -0.2680 -0.2349 0.2236 0.2572 -0.2159 0.1925 0.3352 0.2461 0.3349 -0.2277 0.2897 0.2763 0.1656 -0.2265 -0.2538 -0.2062 -0.2201 0.2254 -0.1735 0.1982 -0.2182 -0.2486 -0.1897 -0.2203 0.2063 0.2792 -0.2398 -0.2333 -0.1812 0.2037 0.2449 -0.2091 -0.1697 0.2035 0.2873 -0.2041 -0.2066 -0.1916 -0.2415 0.1965 -0.2192 -0.2895 0.2322 0.3011 -0.2292 0.2250 0.2152 0.2068 0.2911 -0.2618 -0.2054 0.2891 -0.1908 0.2964 -0.2093 -0.2227 0.2253 -0.2300 -0.2350 0.1854 -0.2552 0.2116 -0.2360 -0.2206 0.2419 -0.2221 0.2324 -0.2442 -0.2746 -0.2449 -0.2075 0.2550 -0.1716 -0.2187 -0.2277 0.2237 -0.2519 0.1649 -0.3244 -0.2335 0.1702 -0.1925 -0.2491 -0.2559 -0.2124 0.1604 -0.3312 0.2689 0.2101 -0.2738 0.2639 0.2584 -0.2506 0.1941 -0.2313 -0.2276 0.2874 -0.2256 0.2461 -0.1570 0.1939 0.2288 0.2178 -0.1692 0.2843 0.1670 -0.1910 0.2331 0.1979 0.2199 0.2161 0.3134 -0.2156 0.2151 -0.2499 0.1959 -0.2431 0.2123 0.2600 0.2456 0.2422 0.3048 0.2260 0.2435 0.2708 0.2668 0.2313 0.2471 -0.2647 0.3172 0.1926 -0.2514 0.2573 0.2645 -0.2310 -0.2231 -0.2600 -0.2562 -0.2834 0.2396 0.2304 -0.2800 -0.2830 -0.1905 0.2248 0.2135 0.1662 0.2102 -0.2175 -0.2893 0.2645 -0.1892 0.2280 0.2168 -0.2185 0.3042 -0.2517 -0.2035 0.2246 -0.2804 -0.3043 -0.2500 0.1882 -0.2065 0.1948 -0.2281 0.2104 0.2697 0.2991 0.1804 -0.2288 -0.1781 -0.2383 -0.2676 0.2278 -0.1815 -0.1965 0.2306 0.2467 0.2841 0.2131 -0.2647 0.3074 0.2092 0.1804 -0.2365 -0.2085 -0.2893 -0.1815 -0.2011 0.2721 0.2180 -0.2201 -0.2472 -0.2938 0.1883 -0.1967 -0.2474 0.2205 -0.1667 -0.3603 -0.1637 0.2640 -0.2297 0.2093 0.2658 0.2505 -0.2098 0.1733 0.2912 0.2902 -0.2183 0.3175 -0.2278 0.2116 -0.1714 -0.2144 0.2659 -0.2013 -0.1938 0.2643 -0.2230 -0.2156 0.2536 -0.2391 0.2251 -0.2076 -0.2375 -0.2388 0.2335 -0.1718 -0.2098 0.2749 0.3000 -0.2048 0.2115 0.2193 -0.1807 -0.2138 0.2643 0.3021 0.2302 -0.1896 -0.1739 -0.2253 0.2394 -0.2063 0.2525 -0.1770 0.2444 -0.2258 -0.2362 -0.2159 -0.2277 -0.2012 -0.1928 0.2093 0.3075 0.2207 0.2051 0.2538 0.2798 -0.2305 -0.2057 0.2265 0.2428 -0.2222 0.1884 0.2121 -0.2407 0.2512 -0.2163 0.2449 -0.2093 0.2663 0.1693 0.2255 -0.2220 0.3123 -0.2605 -0.1928 0.2249 -0.2223 0.3027 0.2084 0.1925 -0.2039 -0.2571 -0.2571 -0.2155 -0.1668 0.2042 -0.2085 -0.2177 0.2280 0.3136 -0.1880 0.2074 0.1958 0.2938 -0.2523 0.1634 -0.2421 -0.1952 0.2075 -0.2449 0.2453 0.1892 -0.2084 -0.2058 0.2358 -0.1836 0.2335 -0.2228 0.2275 -0.2201 0.2001 -0.2213" HIT_INDICES="1249 1316 1334 2069 2175 2445 3000 3014 3831 4341 4980 5034 5297 5635 5872 6015 6209 6690 6930 7370 8090 8184 8465 9073 9612 9621 10444 10518 10827 11907 12140 12279 13305 14072 15366 15394 16356 16706 17012 17663 17913 18739 18816 19230 19606 20072 20349 20731 20870 20934 21637 21659 21733 22989 23456 23572 24026 24356 24935 25285 25505 25953 26396 26402 27760 28510 28925 30196 30677 30904 31035 31355 31546 32201 32375 32742 32898 32916 33498 33691 33891 33900 34044 34500 34555 34687 34859 34965 35125 35185 35223 35552 35649 35724 35838 35870 36147 36153 36197 36210 36233 36547 36601 36615 36644 36696 36786 36980 37016 37047 37064 37068 37103 37205 37250 37384 37400 37427 37606 37616 37624 37625 37726 37779 37798 37850 38154 38155 38216 38275 39071" ES_PROFILE="-0.0174 -0.0050 0.0087 0.0016 0.0103 0.0141 0.0094 0.0185 0.0056 -0.0002 -0.0100 -0.0050 -0.0056 -0.0085 -0.0090 -0.0073 -0.0070 -0.0145 -0.0160 -0.0229 -0.0374 -0.0360 -0.0396 -0.0518 -0.0625 -0.0598 -0.0781 -0.0774 -0.0829 -0.1084 -0.1125 -0.1143 -0.1390 -0.1575 -0.1899 -0.1900 -0.2142 -0.2229 -0.2306 -0.2471 -0.2532 -0.2737 -0.2751 -0.2849 -0.2936 -0.3045 -0.3105 -0.3190 -0.3213 -0.3216 -0.3380 -0.3370 -0.3372 -0.3672 -0.3769 -0.3776 -0.3868 -0.3926 -0.4046 -0.4106 -0.4132 -0.4214 -0.4293 -0.4261 -0.4567 -0.4715 -0.4775 -0.5047 -0.5114 -0.5114 -0.5089 -0.5111 -0.5098 -0.5198 -0.5174 -0.5197 -0.5164 -0.5095 -0.5166 -0.5134 -0.5103 -0.5023 -0.4975 -0.5002 -0.4926 -0.4868 -0.4818 -0.4750 -0.4693 -0.4610 -0.4521 -0.4501 -0.4420 -0.4332 -0.4253 -0.4152 -0.4108 -0.3995 -0.3891 -0.3779 -0.3668 -0.3626 -0.3516 -0.3395 -0.3278 -0.3164 -0.3058 -0.2972 -0.2845 -0.2716 -0.2583 -0.2446 -0.2316 -0.2199 -0.2067 -0.1952 -0.1807 -0.1664 -0.1551 -0.1395 -0.1238 -0.1080 -0.0941 -0.0789 -0.0627 -0.0469 -0.0347 -0.0148 0.0050 0.0261 0.0064" RANK_AT_ES="32741.0000" RANK_SCORE_AT_ES="-0.1237"/>
  <DTG RANKED_LIST="ExpData_collapsed_to_symbols.rnk" TEMPLATE="ENSG00000116353_profile_in_ExpData.cls" GENESET="gene_sets.gmt#KEGG_INTESTINAL_IMMUNE_NETWORK_FOR_IGA_PRODUCTION" ES="-0.6415" NES="-2.2903" NP="0.0000" FDR="0.0000" FWER="0.0000" CHIP="ftp.broadinstitute.org://pub/gsea/annotations_versioned/Human_ENSEMBL_Gene_ID_MSigDB.v7.4.chip" RND_ES="0.3382 0.2458 0.3237 -0.2773 0.2795 0.2728 -0.3662 0.2721 0.2135 -0.2428 0.3213 0.2846 0.3754 0.2237 0.1915 -0.2575 0.2420 -0.1987 0.3694 -0.2869 0.2222 0.2671 0.3066 -0.2397 0.2539 0.3284 -0.3600 0.3438 0.3743 -0.2877 0.1996 -0.3638 0.2302 0.2514 -0.1948 -0.2455 -0.1971 0.2662 0.3083 -0.2393 0.2604 0.2053 0.2095 -0.2755 0.3065 -0.2596 0.3369 0.3409 0.3728 0.2719 0.2106 -0.2719 0.3206 0.3946 -0.3168 -0.2004 0.2634 -0.2789 0.2731 0.2291 0.2006 -0.2980 -0.2747 -0.2756 0.2238 0.3033 0.3641 -0.2375 0.2979 -0.3357 0.2606 -0.2120 0.2163 0.3580 -0.2108 0.2699 0.1845 0.2921 0.2124 -0.2524 -0.2449 -0.1793 0.4795 0.2605 -0.2483 0.2550 0.3224 0.2933 0.3608 -0.2458 0.2150 -0.4297 0.2819 0.2707 -0.2530 -0.2412 0.2731 -0.3315 -0.2825 0.2517 0.2080 -0.2302 -0.3160 -0.3858 -0.2731 0.3763 -0.2939 0.3879 -0.1842 0.2982 0.1828 0.2528 0.2436 -0.4417 0.2885 -0.2275 -0.3006 -0.3124 0.2853 0.2360 0.3318 -0.3483 -0.2897 -0.3264 0.2630 0.2503 -0.3416 -0.2469 -0.2474 -0.3646 -0.3220 0.2214 -0.3398 -0.2721 -0.2275 0.3237 -0.1811 0.3072 -0.4782 -0.1704 -0.3329 0.2472 -0.2168 -0.2647 0.2626 -0.3650 0.3247 -0.3048 0.3017 -0.2379 0.2424 -0.2321 0.2549 0.3226 0.2538 0.3079 -0.2723 -0.3157 0.2530 -0.2420 -0.3625 0.3548 -0.3528 0.2111 0.3812 0.3699 0.2735 -0.3689 -0.2874 0.2173 -0.2541 -0.3252 0.2462 -0.1917 0.3323 0.2342 0.2926 -0.3043 -0.1883 -0.3543 0.2603 0.2417 0.2467 -0.3730 0.2838 0.1832 -0.2076 0.2889 0.2039 0.1991 -0.2817 -0.3512 0.2494 0.3007 -0.3428 0.2723 -0.1743 -0.3212 0.1883 -0.2902 0.3130 0.2231 -0.2147 0.3246 0.2847 0.2574 0.2766 0.2790 0.3441 0.2800 -0.3991 -0.2639 -0.2569 0.2210 -0.3393 0.2672 -0.3517 -0.2404 -0.3230 0.2728 0.2727 0.3195 0.2669 -0.2160 -0.3038 0.3461 0.1625 0.2223 0.2307 0.3443 0.1914 -0.3245 0.2350 -0.2450 0.3502 -0.1867 -0.3405 0.3435 -0.2146 0.3763 -0.2741 0.2566 0.2457 -0.3004 -0.2162 0.1422 -0.3213 -0.1797 0.3910 0.2946 0.3131 -0.4030 0.2180 -0.2711 -0.3217 0.2890 0.1665 0.3271 0.3981 -0.2667 -0.3475 -0.2359 -0.3684 0.2658 0.4121 0.2466 0.3312 0.1988 0.2217 0.3886 -0.3378 -0.3107 0.3591 -0.3094 0.3070 -0.2463 0.2216 -0.2410 -0.2503 0.2037 0.2093 0.2115 0.2460 -0.2556 -0.2428 -0.2455 0.2096 0.2128 0.2734 0.4283 -0.3278 -0.3854 -0.2801 0.2308 -0.2892 0.2171 -0.2984 -0.2634 0.3373 0.2591 -0.2570 0.2242 -0.1758 -0.2463 0.2814 0.2283 0.2176 -0.1792 0.3341 -0.2547 -0.3766 0.2577 -0.3432 0.1896 0.2730 0.1857 -0.3286 -0.2099 -0.2105 0.3127 0.3336 0.2085 0.2548 -0.2553 0.2251 0.2820 -0.3275 -0.3010 0.2281 -0.2401 -0.3605 0.2402 -0.1885 0.3368 -0.3741 0.2624 -0.3997 0.3248 -0.2584 0.2564 0.2445 -0.2975 0.2653 -0.3186 -0.3148 0.3806 -0.2250 0.2377 0.1658 -0.2905 0.2730 -0.2372 0.2283 0.3137 0.3108 0.2693 0.3483 -0.3992 -0.3420 -0.2952 0.2466 0.2621 -0.2201 -0.2450 -0.3044 0.4621 0.3445 -0.1923 0.2394 0.3632 -0.3380 0.2530 -0.2538 0.2591 -0.3353 -0.2869 -0.2267 -0.2729 -0.3286 -0.3471 0.3548 -0.3852 0.2872 0.2179 0.3061 0.2791 0.3695 0.1892 0.2610 -0.2660 -0.3547 -0.2525 0.1793 0.2360 -0.2098 0.2146 -0.3433 -0.3380 -0.3537 0.2222 -0.2685 -0.3631 -0.3034 -0.2696 0.2026 -0.3336 -0.2558 0.3020 0.2610 0.2028 0.1794 0.2895 -0.2705 -0.2201 0.3381 -0.2815 0.3066 0.4219 0.3196 -0.3729 -0.3504 -0.2912 -0.4342 -0.2071 0.2616 -0.2576 0.2887 -0.1953 -0.3103 0.2565 0.2730 0.3131 0.3920 0.3263 -0.3802 -0.3357 0.3729 -0.2880 -0.2360 0.1921 0.2787 -0.2931 -0.2472 0.2583 -0.3598 -0.2563 -0.2480 0.2126 -0.2739 0.3094 -0.2210 0.2054 0.3174 -0.3813 0.2247 -0.2871 0.2047 0.2088 0.1625 0.3958 -0.2503 -0.3458 0.3281 0.2955 -0.2997 -0.2850 -0.2444 -0.3058 0.2418 0.3062 -0.4193 0.2222 0.2032 -0.1764 -0.2521 0.2265 -0.4499 -0.2153 -0.2401 -0.2203 -0.3239 0.1872 0.2395 -0.3060 0.2429 0.2607 0.2940 0.2372 0.2830 0.2341 -0.2029 0.2991 -0.2847 -0.2789 0.3087 -0.4018 -0.2279 -0.2416 -0.2039 -0.2060 0.2509 0.2593 -0.2266 -0.2416 0.3492 -0.2357 -0.4228 -0.2344 -0.3514 -0.1867 -0.3064 0.3547 -0.2295 -0.2328 0.2284 -0.1973 0.2328 0.1868 0.3046 0.2399 -0.3421 0.3483 -0.2854 -0.2461 0.2325 0.2041 -0.2234 0.2657 -0.2046 0.2549 -0.3528 0.3050 -0.3744 -0.2961 0.2766 -0.3011 0.2899 0.2625 -0.3384 -0.2367 0.2596 -0.4023 -0.2058 0.2710 0.2598 -0.3360 0.2559 -0.2085 -0.2555 -0.4495 -0.2924 -0.2146 0.3135 -0.2469 -0.3015 0.2855 -0.2074 -0.3203 -0.2224 -0.2657 -0.3344 0.2479 0.3026 -0.2140 0.3084 -0.4573 0.3610 -0.2682 0.2277 0.1763 0.2178 0.2570 0.2449 0.3123 -0.2383 0.1792 -0.2837 0.3427 0.2985 0.2405 -0.2132 0.2048 0.1979 0.3024 0.2813 0.2047 -0.2275 -0.1950 -0.3089 0.2824 -0.2719 0.3385 -0.2646 -0.4185 0.3311 -0.2759 0.4954 -0.2863 -0.3425 0.2238 0.2102 -0.3110 0.3046 -0.2584 0.3459 -0.2045 0.2470 -0.2897 -0.2012 -0.3298 0.3023 0.2308 -0.2177 0.2290 -0.3385 0.3072 -0.2113 -0.2255 -0.2116 0.2831 0.2510 0.2350 0.2254 0.2310 -0.3032 0.3280 0.2195 -0.2402 0.3465 0.2380 0.2794 -0.2217 0.3248 0.3712 0.2352 -0.2089 -0.2696 0.2439 0.3754 0.1927 -0.3004 -0.2686 -0.3884 -0.2624 0.2990 0.2283 -0.2974 -0.2148 0.2400 -0.2809 -0.2228 0.4223 0.2434 0.2324 -0.2006 -0.3260 0.1731 -0.3662 0.2944 0.2185 0.2677 0.2448 -0.2771 0.2937 -0.2229 0.2765 0.3489 -0.2761 0.2747 0.1929 -0.2914 -0.2037 -0.2481 0.1832 -0.2124 -0.1891 0.3269 -0.2739 0.3677 0.3675 -0.3857 -0.2191 -0.2104 -0.3380 -0.2021 -0.1844 0.3548 -0.3078 -0.2986 -0.2302 0.2061 -0.2640 -0.2929 0.3209 -0.3248 -0.2165 -0.2914 0.2003 0.2479 0.3441 0.3599 -0.2561 0.2777 -0.2013 0.2656 0.5073 0.1957 0.2090 0.2593 -0.2263 -0.2555 -0.2300 0.3149 0.3235 0.2518 -0.2687 -0.2273 0.2435 0.2369 -0.3276 0.2052 -0.3797 0.2237 -0.2558 -0.2297 0.3095 -0.2966 0.1556 0.2998 -0.3657 -0.2449 -0.3682 -0.3020 -0.3172 -0.3391 -0.3355 -0.3001 0.1243 0.4053 -0.3384 0.3342 -0.2533 0.1738 0.2707 0.2056 -0.3137 -0.3887 0.2617 -0.4202 -0.3646 0.3556 -0.2339 -0.2531 -0.4455 -0.2586 -0.1988 0.2097 0.2804 -0.3336 -0.2750 -0.3305 0.3003 -0.4183 0.3525 0.2221 0.2621 -0.3420 -0.2429 -0.3700 0.3043 0.2510 0.2025 -0.1765 -0.3731 -0.2728 -0.1722 0.2776 -0.3236 -0.2348 0.2684 -0.2738 0.2095 0.2291 -0.1680 0.2708 -0.3614 -0.3304 0.2484 -0.2561 0.3482 0.2714 -0.2713 0.2657 -0.2335 -0.2323 0.3037 0.1924 -0.2511 0.2988 0.2865 -0.3286 -0.2355 0.2139 -0.2982 -0.2408 0.2460 0.3994 0.2335 -0.1569 0.2194 -0.2269 -0.1918 -0.3433 0.2784 -0.1648 -0.2587 -0.2159 0.4064 0.4047 0.2336 -0.2656 0.2161 -0.3263 -0.2991 0.2794 -0.2928 0.2962 0.1830 -0.2532 0.2401 0.2254 0.2326 -0.3460 -0.3243 -0.3176 -0.3184 -0.3273 0.1881 -0.3217 -0.2657 0.3206 0.2305 -0.2787 -0.2890 0.2710 0.3468 0.2910 -0.2588 -0.3228 -0.1906 -0.2947 0.2704 -0.1830 -0.2215 0.2632 0.4319 -0.2185 0.2142 0.2363 0.1859 0.1813 0.3476 0.3452 0.3757 -0.2540 0.3371 -0.2242 -0.3826 0.2902 -0.2382 -0.2561 -0.2758 -0.2703 0.3002 -0.4012 0.2189 -0.2206 0.3101 0.2347 -0.3333 -0.2317 0.4025 0.2511 0.2317 -0.2668 0.3208 0.2233 0.3654 -0.1773 -0.1990 0.2975 0.2344 -0.2511 -0.2747 -0.3074 -0.2789 0.1895 -0.2596 0.3446 0.3060 -0.3104 -0.2389 -0.1710 0.3742 -0.3235 -0.2020 -0.1871 0.2466 -0.2302 -0.2303 0.2256 0.3041 -0.2648 -0.2406 -0.2577 0.3573 0.2692 0.3055 0.4032 0.2676 0.1749 -0.2876 -0.2908 0.3610 -0.3363 -0.3272 0.2648 0.2527 0.3807 0.2517 0.3391 -0.3138 -0.2078 0.2629 0.2218 0.1800 -0.2302 -0.2690 -0.3172 -0.4650 -0.2748 -0.2024 0.3083 -0.3686 0.3324 0.2771 0.2644 -0.1794 -0.2820 -0.2695 0.2428 0.2825 -0.3694 0.2520 -0.2521 0.2788 0.3448 -0.2331 0.2368 0.2652 -0.2443 -0.2526 0.1942 -0.2575 0.3458 0.2252 -0.3155 -0.2152 -0.2438 -0.2317 0.3775 -0.2675 0.1750 -0.2256 0.2533 0.3418 -0.2752 0.3740 0.2734 -0.2834 0.3632 0.3932 -0.2871 0.2007 -0.1635 -0.2146 -0.3636 -0.2706 -0.2263 -0.3727 -0.4388 0.1681 -0.2582 -0.2819 0.3572 -0.3661 -0.3659 -0.2643 -0.2190 0.2199" HIT_INDICES="4341 6244 6690 7378 8318 8536 10444 10518 16356 17012 17663 17913 18208 19230 19606 20731 20777 21074 22340 24356 24820 24935 25260 27093 31902 32898 33212 33498 34438 34548 34842 35008 35185 35567 35899 36396 36579 36605 36751 37068 37315 37625 37726 37779 38154 38275" ES_PROFILE="-0.0882 -0.1207 -0.1171 -0.1213 -0.1338 -0.1282 -0.1687 -0.1626 -0.3104 -0.3268 -0.3429 -0.3484 -0.3548 -0.3786 -0.3857 -0.4105 -0.4079 -0.4113 -0.4380 -0.4814 -0.4848 -0.4791 -0.4784 -0.5136 -0.6161 -0.6190 -0.6036 -0.5866 -0.5831 -0.5582 -0.5366 -0.5112 -0.4853 -0.4627 -0.4372 -0.4129 -0.3793 -0.3416 -0.3058 -0.2712 -0.2323 -0.1910 -0.1428 -0.0927 -0.0405 0.0267" RANK_AT_ES="32897.0000" RANK_SCORE_AT_ES="-0.1263"/>
  <DTG RANKED_LIST="ExpData_collapsed_to_symbols.rnk" TEMPLATE="ENSG00000116353_profile_in_ExpData.cls" GENESET="gene_sets.gmt#KEGG_ECM_RECEPTOR_INTERACTION" ES="-0.5664" NES="-2.2879" NP="0.0000" FDR="0.0000" FWER="0.0000" CHIP="ftp.broadinstitute.org://pub/gsea/annotations_versioned/Human_ENSEMBL_Gene_ID_MSigDB.v7.4.chip" RND_ES="0.2719 -0.2415 0.2977 -0.2346 0.2743 -0.2641 -0.2616 -0.2195 -0.2493 0.2212 0.2484 0.2504 -0.2350 0.2750 0.2981 0.2100 -0.2728 0.2164 -0.2518 -0.1910 0.2328 -0.2765 0.1984 0.2994 0.2922 0.2935 -0.3040 -0.1626 0.2940 -0.2745 0.2273 -0.3131 0.2151 -0.2651 -0.1994 -0.1775 -0.2487 0.2682 -0.2730 -0.2379 0.1729 0.2691 0.2531 -0.3233 -0.2625 0.2126 0.2581 0.2771 -0.1738 -0.1984 0.2806 0.2499 -0.2081 -0.3715 -0.2011 -0.2649 0.2028 0.2604 0.2522 -0.1867 -0.2111 -0.2174 -0.2752 -0.2538 0.2109 0.2363 0.1996 -0.2178 -0.2403 -0.3046 -0.3062 0.3506 0.2726 -0.2530 0.3133 -0.2031 0.1530 0.2620 0.2000 0.2665 -0.2518 -0.1723 -0.2006 -0.3638 0.3040 0.2265 0.2892 -0.2432 0.1946 -0.2175 0.2147 0.2467 -0.2798 -0.3013 0.2880 0.3146 -0.2891 0.2074 0.2763 -0.2335 0.1756 0.2699 -0.3104 -0.2044 0.2929 -0.2262 0.2592 -0.3061 0.1895 0.2642 0.2267 0.1953 -0.2026 -0.2183 0.2572 0.2178 0.2367 0.3536 -0.2104 -0.2560 0.2979 0.2282 -0.2495 0.2241 0.3079 0.2743 -0.3731 -0.2946 0.3768 0.3788 -0.2953 0.2884 0.2089 0.2886 0.2093 0.2452 0.3072 0.3587 0.1899 0.2023 0.2462 0.2126 -0.1621 0.2572 0.3478 -0.2478 -0.2049 -0.2203 0.2555 -0.1702 0.2428 0.2183 0.2991 -0.2115 0.2291 -0.2248 -0.2137 0.2341 0.3051 0.2349 -0.2525 -0.2247 0.1873 0.2979 -0.2519 0.2477 -0.2193 0.2398 0.1582 0.2992 -0.2220 -0.2735 0.1900 -0.3172 0.2754 -0.2766 0.3256 -0.2447 0.2250 0.2224 0.2849 0.2217 -0.2355 0.2461 -0.2275 0.2544 0.3422 0.2288 0.2313 0.2878 0.2283 0.2324 0.2885 0.1861 0.2597 -0.3210 -0.1609 -0.2407 -0.2612 -0.2468 0.2063 0.3103 -0.1978 -0.2638 -0.3363 0.1979 -0.2540 -0.2645 0.3115 -0.2143 -0.2456 -0.2024 -0.2089 0.2783 -0.3105 0.2172 -0.3688 -0.2516 0.1846 -0.3554 0.2456 0.2856 0.2816 -0.2789 -0.2385 -0.1800 0.2793 0.2169 -0.2679 -0.2994 0.3663 0.2158 0.3222 0.2755 -0.2271 -0.1781 0.3525 -0.2486 0.2544 -0.2240 -0.2239 -0.2073 0.1760 -0.2377 0.1917 0.2461 0.3278 -0.2082 -0.2327 -0.3683 -0.2897 0.2133 -0.2644 0.1957 0.2561 0.2489 -0.1607 -0.2068 0.3548 -0.2451 -0.2248 -0.1827 0.2680 0.2778 0.2661 0.1826 0.1953 -0.2581 0.2506 0.2608 -0.2400 -0.2819 0.2918 -0.2463 -0.2699 -0.1820 0.2431 0.2749 -0.2814 -0.2548 0.1802 0.2056 -0.2891 -0.2974 0.1971 0.2257 -0.3259 -0.2562 0.2703 -0.2586 0.2449 -0.2475 -0.2650 0.3040 -0.2933 0.2341 -0.2407 0.2134 -0.2911 0.1479 -0.2190 -0.2102 -0.2395 -0.2385 -0.1867 -0.1924 -0.2217 0.2657 -0.2608 -0.1996 0.2699 0.2124 0.2467 -0.2773 0.2446 0.2541 -0.3007 0.2616 -0.3104 -0.2015 0.2963 0.2140 -0.2475 0.2270 -0.2967 -0.2099 0.2303 0.1912 -0.2465 0.2224 -0.2489 0.3153 0.3525 0.2461 -0.1645 0.2614 -0.2848 -0.1766 -0.3050 0.2754 -0.2252 0.2400 -0.3536 0.2227 -0.2367 0.2413 -0.2064 -0.2153 -0.2209 -0.2095 0.2396 -0.3329 -0.2266 0.3184 -0.2915 0.2493 0.2787 -0.2025 0.2679 0.2076 0.1977 0.2701 0.2433 0.2355 0.2672 -0.2329 0.2537 0.2832 0.2569 -0.2144 0.2325 -0.2283 -0.2336 0.2241 -0.2277 -0.1880 0.2574 0.2516 0.2359 0.2674 -0.2594 -0.2202 -0.2997 -0.2544 -0.2136 -0.2157 -0.2538 0.2393 -0.2437 -0.2309 -0.2353 0.2323 0.2248 0.1715 0.2694 0.2806 -0.1757 -0.2094 -0.2442 -0.2325 0.2057 -0.2037 -0.3336 0.2458 0.2595 -0.2631 -0.1998 -0.2407 0.1939 0.2529 0.1702 0.2169 0.1919 0.2092 0.2677 0.2041 -0.2972 -0.1917 -0.2984 0.2828 0.1786 0.1947 0.1631 -0.4112 -0.1950 0.2507 0.2235 -0.3031 -0.3537 0.1927 -0.2527 0.2014 0.2602 0.2541 0.2630 -0.2719 -0.1963 -0.2221 0.2499 -0.2851 -0.2127 0.2225 -0.2300 -0.2328 -0.2263 -0.3049 -0.3040 0.2065 -0.2000 0.2488 -0.1926 -0.2718 0.2222 0.2658 0.2996 0.2198 0.1972 -0.2979 0.2075 0.2011 0.2821 0.1794 0.2188 0.2102 0.2000 -0.2182 0.2041 0.2819 -0.3135 0.2175 -0.1830 -0.2442 -0.1551 -0.2357 -0.2718 0.2207 0.2919 -0.2885 -0.2618 0.2766 0.2144 0.2624 -0.1977 -0.2649 0.2134 0.2434 0.2207 -0.2489 0.3221 0.2944 0.2603 0.2235 0.2670 0.2084 -0.1853 0.2313 0.1930 0.2156 0.2262 -0.2280 0.1991 0.2325 0.2058 -0.1892 0.2012 -0.2563 0.1674 0.2182 -0.3122 -0.1740 0.1910 -0.2438 0.2034 -0.3327 0.2271 0.2326 -0.2903 0.3158 -0.2692 -0.2283 -0.3135 0.1980 -0.2308 0.3144 0.2449 -0.2274 0.2102 -0.2178 0.2391 -0.2786 -0.2182 -0.2867 -0.2741 -0.2433 0.3190 -0.1962 -0.2018 -0.3484 -0.2499 -0.1819 -0.1733 0.2432 -0.2081 -0.2632 -0.2942 0.2532 0.2284 0.2076 -0.2355 -0.2831 -0.1875 0.2311 0.1984 -0.2809 0.2523 -0.4153 -0.2633 -0.2591 0.2073 -0.2167 0.2582 -0.2421 0.3143 -0.2571 -0.2707 -0.2518 0.2655 0.2007 -0.2564 0.2233 -0.1926 -0.2941 -0.1901 -0.2187 0.1944 -0.2196 0.2688 0.2642 0.2447 0.1655 -0.2980 -0.1848 -0.2540 0.2736 -0.2473 -0.2971 0.2679 0.2116 -0.3041 0.2262 -0.1946 0.2885 0.2382 -0.2167 0.3227 -0.2153 0.3264 0.1972 0.1780 -0.2365 0.3701 0.3059 -0.2536 0.3274 -0.1923 -0.2342 -0.2263 -0.3247 -0.2640 0.2228 -0.2222 -0.2630 0.2277 -0.1942 0.1892 0.1806 -0.2752 -0.2215 0.3174 0.2865 0.2924 0.2118 -0.2264 -0.2616 0.3048 -0.3352 -0.2852 -0.1753 -0.3618 0.2001 -0.2320 0.2347 -0.1885 -0.2027 0.3041 0.1687 -0.2972 0.2064 -0.2987 -0.2647 0.3070 -0.2021 -0.3546 0.2082 -0.2263 0.2977 -0.3426 -0.2682 0.2995 -0.2556 0.2845 -0.3484 0.2617 -0.1904 -0.1760 -0.2224 -0.3124 -0.2148 0.1760 -0.2403 -0.2178 0.2666 -0.1652 -0.2469 0.2953 -0.2448 0.1591 0.2783 0.2314 0.2905 0.2715 0.2533 0.1739 0.2631 -0.1760 0.2562 0.1927 -0.2209 -0.2539 -0.1991 -0.2384 -0.1860 0.2276 0.2674 0.2426 0.2925 0.3612 0.2493 -0.1929 -0.2082 0.2994 -0.1641 -0.1922 -0.3201 -0.2610 -0.3441 -0.2248 -0.3085 0.2678 -0.3720 -0.2576 -0.3093 0.2034 0.2568 0.2071 -0.3217 -0.2158 -0.2189 0.2611 0.3223 -0.2167 -0.1847 0.2003 0.2686 -0.2910 0.2594 0.2345 -0.2708 -0.2236 0.2993 -0.2496 -0.3059 -0.2119 -0.3106 -0.1723 -0.2024 -0.3233 -0.3377 -0.1930 0.2694 0.2199 -0.2556 -0.3375 -0.2086 -0.2099 -0.2116 0.2938 0.2558 0.2153 0.2300 0.2074 0.2521 0.2933 0.2766 -0.2443 -0.1895 -0.2401 -0.3109 0.2888 -0.1984 0.2535 0.3007 0.2582 -0.2711 -0.1812 0.2822 0.3777 0.2830 -0.2206 -0.1905 -0.2331 0.2301 -0.2196 0.2703 -0.2365 0.2655 0.2769 -0.3296 0.2599 0.2710 -0.2141 -0.2941 -0.2071 0.2074 -0.2217 0.1967 -0.1912 0.2011 0.2421 0.2831 -0.2577 -0.1686 -0.2469 0.2309 0.2891 0.2428 0.2484 0.2175 -0.3354 -0.2505 -0.1724 0.2172 0.2117 0.2176 0.1570 0.2001 0.2292 0.3810 0.3336 0.2558 0.2296 0.1840 0.2749 -0.2122 -0.1879 -0.2877 0.1950 -0.2680 0.2659 -0.2908 -0.2113 0.2855 0.2121 0.2261 -0.1951 -0.2415 0.3129 0.2263 0.2450 -0.1883 0.2678 0.2549 0.2768 -0.2723 0.2878 -0.2671 0.2788 0.2884 -0.2844 -0.2131 -0.1991 0.2560 0.1831 -0.2935 -0.2596 0.1695 0.3153 0.2278 0.2020 0.3508 0.2547 0.2665 0.2585 -0.3151 -0.3617 0.2081 0.2289 0.2620 0.3126 -0.1716 -0.2293 0.2897 0.1977 -0.2794 0.3153 0.2260 -0.2056 -0.1945 -0.2755 -0.2951 0.2349 0.2775 -0.2281 -0.2357 0.2500 -0.2810 0.2811 -0.1995 0.2180 -0.2950 -0.2879 -0.2020 -0.2021 -0.1941 -0.3175 0.2175 0.2013 -0.3433 -0.2365 0.2381 -0.1965 -0.2121 -0.2330 -0.3034 -0.2433 -0.2893 0.2173 -0.2796 0.2327 0.1972 0.2049 -0.2732 0.2113 -0.1657 0.2124 -0.3358 0.1903 0.2528 -0.2766 -0.2201 -0.2782 0.1916 0.3290 0.1989 0.2192 -0.2018 0.2372 0.2630 -0.1958 0.1839 0.2089 0.2045 -0.2696 0.2685 0.2055 -0.3460 0.2041 0.1884 -0.2494 -0.2096 -0.1979 -0.3369 -0.2312 0.2908 0.3397 0.2869 -0.2985 -0.3335 0.2203 0.2591 0.3218 -0.3442 -0.2726 0.2052 -0.2875 -0.3070 0.2439 -0.2432 0.2730 0.2311 -0.2707 0.2691 0.2399 -0.1967 -0.3149 0.2243 0.2906 0.2884 -0.2375 0.2650 0.1874 0.2116 -0.2210 0.3402 0.2797 0.3161 -0.2108 0.2894 -0.3296 -0.1927 0.2217 0.2500 0.2585 0.1738 -0.2013 0.2467 -0.2452 0.3295 0.2450 0.2884 -0.2708 0.3297 0.2738 -0.2011 0.2547 -0.2872 0.2305 -0.2750 -0.1740 -0.2493 0.2590 -0.2702 -0.1556 -0.2562 0.2418 0.2739 0.3912 0.3107 -0.2345 0.2927 -0.3048 -0.2208 -0.2950 0.2938 -0.2394 0.2930 0.2787 -0.1897 -0.2039 0.2509" HIT_INDICES="1170 1318 2069 2445 3614 5631 5659 6930 7162 8518 9230 9245 10230 13009 13742 13795 14378 16322 16710 17172 18409 19027 19324 20261 20447 20600 21084 21391 21577 25285 26875 27266 27814 27986 28195 28518 28651 30196 30450 31035 31149 31400 31511 31569 32139 32742 33455 33481 33559 33922 34017 34763 34873 34927 35118 35177 35236 35437 35748 35833 35906 36117 36385 36628 36715 36842 36855 37064 37079 37272 37309 37320 37356 37457 37581 37606 37608 37639 37769 37850 38106 38154 38275 39021" ES_PROFILE="-0.0077 0.0098 0.0081 0.0146 -0.0028 -0.0456 -0.0377 -0.0632 -0.0624 -0.0916 -0.1050 -0.1006 -0.1216 -0.1902 -0.2071 -0.2066 -0.2200 -0.2691 -0.2787 -0.2904 -0.3213 -0.3361 -0.3425 -0.3648 -0.3679 -0.3700 -0.3803 -0.3859 -0.3884 -0.4785 -0.5137 -0.5180 -0.5259 -0.5242 -0.5232 -0.5249 -0.5217 -0.5531 -0.5515 -0.5577 -0.5518 -0.5491 -0.5427 -0.5350 -0.5396 -0.5443 -0.5508 -0.5397 -0.5299 -0.5268 -0.5166 -0.5218 -0.5105 -0.4977 -0.4880 -0.4748 -0.4615 -0.4513 -0.4432 -0.4291 -0.4145 -0.4029 -0.3919 -0.3794 -0.3626 -0.3463 -0.3270 -0.3118 -0.2915 -0.2747 -0.2538 -0.2322 -0.2111 -0.1910 -0.1707 -0.1477 -0.1240 -0.1009 -0.0795 -0.0560 -0.0337 -0.0050 0.0258 0.0077" RANK_AT_ES="31034.0000" RANK_SCORE_AT_ES="-0.1008"/>
  <DTG RANKED_LIST="ExpData_collapsed_to_symbols.rnk" TEMPLATE="ENSG00000116353_profile_in_ExpData.cls" GENESET="gene_sets.gmt#KEGG_GRAFT_VERSUS_HOST_DISEASE" ES="-0.6518" NES="-2.2768" NP="0.0000" FDR="0.0000" FWER="0.0000" CHIP="ftp.broadinstitute.org://pub/gsea/annotations_versioned/Human_ENSEMBL_Gene_ID_MSigDB.v7.4.chip" RND_ES="0.2507 0.2826 -0.3111 0.3132 0.3138 -0.2389 -0.2922 0.2404 -0.2119 0.2978 0.3498 0.3174 0.2523 0.2640 0.2410 0.2713 0.2385 0.3721 -0.2184 0.2472 0.3635 0.2152 -0.2676 0.4198 0.2873 -0.2479 0.4563 -0.2277 0.2623 0.2593 -0.3771 -0.2318 0.3321 0.3842 0.3488 0.2718 -0.1784 0.3020 0.2585 0.2326 0.3664 0.2642 0.3534 0.4770 0.1949 0.2762 0.3066 -0.3638 -0.1843 -0.3695 0.3666 0.3623 0.2802 -0.3248 -0.2728 0.2715 0.2644 0.2813 0.2748 0.3530 -0.4124 -0.4093 -0.3798 0.2896 0.3081 -0.1702 -0.4353 -0.2395 0.2607 0.2708 0.3820 0.2118 -0.4708 0.3788 -0.2108 -0.3447 0.3350 0.2154 -0.3865 0.3475 -0.2237 -0.2054 -0.2443 0.2434 0.3043 0.3664 -0.2902 0.2728 -0.2127 0.2837 0.3551 -0.2533 -0.1540 0.2996 -0.1953 -0.2762 -0.3507 0.3373 0.2298 0.2331 -0.2401 -0.3110 0.2607 -0.3598 -0.3434 -0.2420 -0.3290 0.3180 0.2592 0.2716 0.4422 0.4869 -0.2904 0.2902 0.3732 -0.2631 -0.2580 0.3262 0.3209 -0.3011 -0.2433 -0.1795 0.2904 0.2360 -0.3300 -0.2887 -0.2738 -0.3713 -0.2947 -0.3194 0.2121 -0.2545 0.3203 0.2700 -0.4468 0.2314 -0.2587 -0.2077 -0.2952 -0.2830 0.3481 0.3061 0.2871 -0.2637 0.2636 0.3080 -0.2064 0.2200 0.2893 -0.4403 -0.3343 0.2487 0.3811 0.2143 -0.4081 -0.4110 -0.2012 -0.4915 0.2077 -0.2499 -0.3146 0.3151 -0.3222 0.2677 -0.1848 -0.4406 -0.1828 0.3117 0.3680 -0.3237 0.3305 0.2237 -0.2372 -0.2417 -0.2340 -0.3944 0.2576 0.2530 -0.2316 -0.2891 0.2918 -0.1926 0.2104 0.1904 -0.2573 -0.3710 0.3092 0.2400 0.2568 0.2707 0.1735 -0.3716 -0.3181 0.1812 -0.3415 0.3850 -0.3200 -0.2375 -0.3632 -0.3034 0.2197 0.2600 0.3031 -0.2874 -0.2433 0.3296 -0.2554 -0.1879 0.4502 -0.4587 0.2722 -0.2517 0.4160 0.2780 0.2409 -0.3333 -0.2107 -0.4335 0.3707 0.3165 -0.2883 -0.2416 0.3639 0.3374 -0.2895 0.2631 0.4480 0.1967 -0.2292 0.2602 0.2476 -0.2364 -0.2718 0.1827 0.2334 0.2125 -0.1155 0.3530 -0.2796 0.2149 -0.3698 -0.2633 0.2515 0.3602 -0.2718 -0.2799 -0.2495 -0.3047 0.2237 0.4671 0.2297 -0.2433 -0.3052 -0.2609 0.3349 -0.1936 -0.3269 0.2586 0.2933 -0.2536 0.2571 -0.2614 0.2558 0.1927 0.3142 0.2158 0.3673 -0.1844 -0.3869 0.3735 -0.2395 0.2941 -0.2963 -0.2195 -0.3756 -0.3540 -0.2329 0.2969 0.2858 0.2870 -0.2665 0.3622 0.3064 0.2339 0.1508 0.2438 -0.2672 -0.2760 0.2237 -0.2676 -0.3094 0.2356 0.4870 0.3274 0.2606 -0.3707 0.3522 -0.3196 -0.2479 -0.2533 -0.2630 -0.2208 -0.2467 0.3585 0.2895 0.3164 -0.2400 0.2596 0.3213 -0.2540 -0.2778 -0.3007 -0.2512 0.2723 -0.3732 -0.3768 0.2711 -0.3715 0.5374 0.3366 0.2740 -0.2262 -0.2446 -0.3908 0.2285 0.1889 0.2824 -0.3321 -0.2524 0.3153 -0.3840 -0.2777 0.2598 -0.2386 0.2186 -0.2541 -0.3889 -0.2867 -0.3397 0.2486 0.2868 0.2395 0.3372 -0.3461 0.3053 -0.2728 -0.2518 -0.4234 -0.2795 -0.2153 -0.2373 0.3346 -0.3129 -0.2916 -0.2059 0.2406 0.2963 0.3894 0.3610 -0.3334 -0.2457 0.3382 -0.3313 0.4000 -0.4905 -0.4003 -0.2711 0.3206 -0.2630 0.4294 -0.2016 -0.2534 -0.2327 0.3412 0.2586 -0.2283 0.2073 -0.2039 -0.3410 -0.2519 -0.2583 -0.2028 -0.2901 0.3153 -0.2091 0.3094 0.2461 -0.2438 0.2217 0.4540 0.3893 0.4084 0.2968 0.3612 0.3010 -0.2827 -0.1884 0.2224 -0.2545 0.2745 -0.3216 -0.1780 0.3780 -0.3824 0.2539 0.2474 0.3309 -0.2961 0.3427 0.2366 -0.3016 0.1997 -0.2405 0.2012 -0.2495 0.3572 0.2629 0.2423 -0.2775 0.1801 -0.2643 0.2845 0.2712 0.2748 0.3393 -0.3305 0.2627 -0.3291 0.2816 -0.1955 -0.3566 0.4110 0.2235 0.3439 0.2166 0.2779 -0.2567 0.1961 0.3235 0.1893 0.3779 -0.2304 0.3337 0.2736 0.4880 0.3094 -0.3473 0.2250 0.2351 -0.2321 -0.2358 -0.2449 -0.2743 0.3003 0.3008 0.2485 -0.3733 -0.2138 0.4566 0.4068 -0.3204 -0.3596 0.3252 0.3677 -0.1680 -0.2098 0.3395 0.2802 -0.3861 0.2511 0.2637 -0.3315 -0.2787 -0.3259 0.2538 -0.2778 -0.2305 0.2699 -0.3074 0.3553 -0.2931 0.3624 0.3087 -0.3294 -0.1982 -0.2774 -0.2673 -0.3465 -0.3077 -0.2524 0.2264 0.4815 -0.2729 0.3672 0.3881 -0.3142 -0.2169 0.2759 0.3386 0.2764 0.2042 0.2583 0.2085 -0.1932 -0.2303 -0.3758 0.1739 0.4600 0.2816 -0.4136 0.3157 0.3043 -0.2712 -0.3250 -0.3249 -0.4012 -0.4183 -0.3549 0.2194 -0.3994 0.2821 0.3608 0.3167 0.2242 0.3685 0.2653 -0.3070 0.2853 -0.1701 -0.3042 0.4936 -0.2656 -0.4378 -0.3136 0.1949 0.3573 0.2957 0.2729 0.1990 -0.3245 0.2622 0.3001 0.2447 -0.2966 0.4567 0.2518 0.2212 -0.3092 -0.2604 -0.2465 0.3226 -0.2265 0.2725 -0.2225 -0.2816 -0.3201 0.2152 -0.2517 -0.2046 -0.3156 -0.2540 -0.2789 0.2458 -0.4016 -0.4466 -0.3106 -0.2720 0.2949 -0.3666 -0.1741 -0.2483 0.3118 -0.1749 0.2542 0.2434 0.3332 0.4919 0.1909 0.2154 0.3970 0.2274 -0.2455 0.4420 0.2459 -0.2365 0.3234 -0.2622 0.1687 0.3217 0.4797 0.2149 0.3548 -0.3100 0.2436 -0.2250 -0.2603 -0.1950 -0.2727 0.2925 0.2476 -0.2101 -0.3366 -0.2703 0.2944 0.2434 -0.2091 -0.2229 -0.3252 0.2236 -0.2247 0.3043 0.3812 -0.2582 0.2979 -0.2703 -0.2900 0.2233 0.2486 -0.3247 -0.3676 -0.1953 0.3768 0.2044 0.3885 0.2960 0.2187 -0.3496 0.3406 -0.2796 0.2474 0.2602 -0.2484 -0.2814 -0.3299 0.3161 0.2415 0.2103 0.2621 0.2963 0.2921 0.3172 0.3008 -0.2210 -0.3548 -0.2840 0.2067 -0.2471 -0.3195 0.3034 0.3204 -0.2895 0.2199 -0.3358 -0.2584 0.2929 -0.3478 0.3727 -0.4583 0.2367 -0.2839 0.4127 -0.3423 -0.2669 0.3108 -0.2716 -0.4037 -0.3269 0.2799 0.2750 -0.4674 0.2130 0.3083 -0.2867 -0.2386 -0.2279 -0.3216 0.2421 -0.1697 0.3064 -0.2690 0.3963 -0.4132 -0.2334 0.1797 -0.4927 -0.2232 -0.2730 -0.4121 -0.4133 0.3723 0.3177 0.4083 0.2725 -0.1957 -0.2945 -0.1997 -0.2875 -0.2213 -0.3021 -0.2667 0.3320 -0.3583 0.3334 0.1902 0.2051 0.2627 0.2473 0.2727 -0.3440 0.3195 -0.3024 0.2395 0.3167 -0.2803 0.3574 -0.2035 -0.2932 0.2588 0.2824 -0.2108 -0.3322 0.2553 -0.2627 -0.2351 0.3694 0.3637 0.3334 -0.2149 0.3183 -0.3882 -0.2236 0.2484 -0.2946 0.3072 -0.4043 0.3258 -0.3491 0.2063 0.2212 0.2460 -0.3353 -0.2416 -0.2938 0.3096 -0.2969 -0.2271 -0.2260 -0.3543 -0.2447 0.4030 0.3961 0.3657 0.2722 0.2259 -0.2313 0.3030 -0.2899 0.2731 0.2671 0.4013 0.3743 0.2499 0.2225 -0.2388 -0.3598 0.2918 -0.3164 -0.3842 -0.2031 0.2940 0.2247 -0.2795 0.2866 0.2530 0.3595 -0.2308 -0.2966 0.2356 0.2169 0.2988 0.2993 0.5113 0.1991 -0.3369 0.2748 -0.3107 -0.1880 0.2141 0.2814 0.2207 0.1773 -0.3772 0.2404 -0.2567 0.2171 -0.2295 -0.1838 -0.1812 -0.4026 0.3902 -0.2293 -0.2387 0.2627 0.3474 0.2340 0.3669 -0.3026 -0.3453 -0.1913 -0.4491 -0.3824 0.3133 -0.1802 0.2679 -0.2959 -0.2624 0.2419 -0.2100 0.2299 0.3617 -0.3204 -0.3166 -0.2558 -0.3123 0.2180 -0.3806 -0.2357 0.2919 0.2856 0.3322 0.2369 0.3796 0.2281 -0.2713 -0.2468 -0.2519 0.2638 -0.3626 -0.2482 -0.2558 -0.2542 0.3024 -0.2475 -0.3142 0.3039 -0.1857 0.3445 0.2496 0.2942 0.3275 -0.2468 0.2881 0.3773 -0.2876 -0.3413 0.5294 -0.3684 -0.4480 0.3357 0.3186 -0.2886 -0.3211 -0.2602 0.2430 -0.2427 -0.2999 -0.3549 0.1883 0.3425 0.2217 -0.3108 0.3344 0.3642 0.3188 -0.2194 -0.4577 0.1478 0.2654 0.2870 -0.4195 -0.2647 0.3199 -0.2354 -0.3431 -0.2792 0.2268 0.2793 -0.2824 -0.3075 0.2068 -0.3351 0.3405 0.4427 0.2984 -0.2012 0.3304 -0.3133 -0.1936 -0.4300 -0.3297 0.2825 -0.3011 -0.2331 0.3842 -0.2038 -0.1669 0.3242 -0.2181 0.3520 -0.2817 0.3236 -0.2285 0.2462 -0.1999 -0.3220 -0.2118 0.3389 0.3123 -0.2770 -0.2143 -0.2260 0.3486 -0.2514 0.2418 0.3216 0.3717 -0.2417 -0.1896 -0.2951 -0.2299 -0.2136 0.3166 0.3334 0.2144 0.2501 0.3660 0.3178 0.2813 0.3562 -0.3168 -0.3568 0.2850 0.2354 -0.4272 -0.2880 -0.2706 -0.3318 -0.2080 -0.1437 0.4013 -0.2840 -0.4565 -0.3331 -0.2195 -0.1630 0.3184 0.3093 -0.2320 -0.1802 0.2144 0.1957 0.2965 -0.3756 -0.2704 0.2560 -0.3087 0.2736 0.1929 0.2100 -0.2320 -0.1857 -0.4133 -0.2590 -0.1932 -0.3848 -0.3813 0.2120 -0.2112 0.2999 0.3051 0.2413 -0.1954 -0.2503 0.2473 -0.2530 -0.1990 -0.4081 0.2437 -0.2400 0.2645 -0.3139 0.2575 0.3629 0.3255 0.2280 -0.3866 0.2693 -0.3293 0.3638 0.3283" HIT_INDICES="4341 4980 7370 9612 10444 10518 12279 13305 16356 17663 17913 19230 20731 20777 21659 23994 24356 24935 28252 32898 32995 33498 33593 33732 34080 34105 35249 35652 36345 36396 36649 37092 37201 37615 37625 37726 37779" ES_PROFILE="-0.0818 -0.0726 -0.1163 -0.1615 -0.1723 -0.1639 -0.2016 -0.2223 -0.2988 -0.3314 -0.3367 -0.3674 -0.4008 -0.3970 -0.4133 -0.4632 -0.4623 -0.4660 -0.5336 -0.6230 -0.5962 -0.5778 -0.5487 -0.5202 -0.4954 -0.4623 -0.4520 -0.4203 -0.3908 -0.3446 -0.3012 -0.2574 -0.2034 -0.1509 -0.0880 -0.0253 0.0393" RANK_AT_ES="32897.0000" RANK_SCORE_AT_ES="-0.1263"/>
  <DTG RANKED_LIST="ExpData_collapsed_to_symbols.rnk" TEMPLATE="ENSG00000116353_profile_in_ExpData.cls" GENESET="gene_sets.gmt#KEGG_NATURAL_KILLER_CELL_MEDIATED_CYTOTOXICITY" ES="-0.5145" NES="-2.2407" NP="0.0000" FDR="0.0000" FWER="0.0000" CHIP="ftp.broadinstitute.org://pub/gsea/annotations_versioned/Human_ENSEMBL_Gene_ID_MSigDB.v7.4.chip" RND_ES="-0.2303 -0.1958 -0.2416 0.1804 0.1517 -0.3008 0.2359 -0.2263 0.2371 0.2076 0.2078 0.2186 -0.1870 -0.2057 0.2165 0.2382 -0.1811 0.1664 0.1805 0.2146 0.2467 -0.1780 0.1943 0.2571 -0.2448 0.2026 -0.2393 -0.2030 0.1661 -0.2304 0.2286 -0.1777 -0.2315 0.3100 -0.1795 0.2211 -0.2243 0.2192 -0.2097 -0.2380 -0.2980 0.2350 0.1936 0.2132 0.1977 -0.2175 0.2409 0.2802 0.2027 -0.2783 0.2449 0.2478 0.2177 0.3189 -0.2052 0.2527 0.2001 -0.2117 -0.2839 -0.3130 -0.1750 -0.2315 -0.2060 -0.1822 -0.2375 0.2445 0.2482 0.2203 -0.2600 -0.2495 0.2338 0.2387 0.2029 -0.2662 0.1968 -0.2316 -0.2184 0.2409 0.2106 -0.2654 -0.1917 -0.2704 -0.2830 -0.2482 -0.2682 0.2029 0.1897 0.2135 0.2223 0.2003 0.2187 -0.1958 -0.2003 -0.2443 0.2850 -0.2155 -0.2079 0.2405 -0.1988 -0.2191 -0.2211 -0.1956 0.2373 -0.3624 -0.2461 0.2557 -0.1928 -0.2262 0.2927 -0.2298 -0.1976 0.2796 -0.2211 0.1708 0.1774 0.2879 -0.1895 0.2222 0.2350 -0.1877 -0.2297 -0.2964 -0.2612 0.2219 -0.1850 -0.2199 0.2239 -0.2869 0.1965 -0.2719 -0.2683 -0.2235 -0.2539 -0.2141 0.2985 -0.2295 -0.1933 0.2187 0.2195 0.2687 -0.2111 -0.1996 -0.2071 0.2378 0.2336 -0.2383 0.1639 0.1961 -0.2024 0.2369 -0.2333 0.2191 0.2584 0.2092 -0.2199 -0.1657 -0.3020 0.2013 -0.1797 0.1926 0.2770 -0.1878 0.2123 -0.2029 0.1861 0.1983 0.2220 -0.2565 0.2789 -0.2243 0.2159 0.1903 0.1860 -0.2222 0.2684 -0.1949 -0.2537 0.2840 -0.2364 -0.2393 -0.2257 -0.2103 -0.1761 0.1908 -0.2186 0.2165 0.2208 0.1941 0.1915 -0.2382 -0.2347 -0.2562 0.2219 -0.2675 0.2879 -0.1845 0.1760 0.1702 -0.2432 -0.2107 -0.2228 -0.2289 0.2797 -0.2891 0.1887 0.1590 -0.2136 -0.2342 0.2254 0.2474 -0.2266 -0.2585 -0.2293 -0.2160 -0.2291 -0.2429 -0.1925 -0.2696 0.2820 -0.2137 0.2389 0.1976 0.1979 -0.2103 0.2987 -0.2549 0.2293 0.2093 0.2028 0.2490 -0.1989 0.2697 -0.2180 0.2185 0.3399 0.2352 -0.1837 0.2775 -0.2425 -0.1838 -0.2341 0.1841 0.2138 0.2364 0.2013 0.2185 -0.2241 0.2657 0.2152 0.2429 -0.2289 -0.2617 -0.2176 0.1923 -0.2398 -0.2152 -0.1541 0.2033 -0.2769 0.3081 -0.2388 0.2624 -0.2526 0.2499 0.2754 0.2382 -0.3293 0.2571 -0.2028 0.2794 0.2479 -0.2015 0.2004 0.1661 0.2634 -0.2694 -0.2890 0.2329 0.2480 0.2031 0.2271 -0.1911 0.2089 0.2335 0.2879 -0.2114 0.2132 -0.2382 -0.1870 -0.2685 -0.2281 -0.2637 0.2585 0.2593 -0.2370 0.2594 0.1995 0.2271 -0.2578 0.3011 -0.3563 0.2204 -0.2439 0.2447 0.2174 -0.3062 -0.2047 0.2574 -0.1988 -0.2279 -0.1711 -0.1767 0.2427 -0.3188 0.1744 0.2060 0.1969 -0.2172 -0.2754 -0.2705 0.2626 0.2600 0.2153 0.3501 0.2034 0.2631 -0.3108 -0.2051 -0.2267 -0.1890 0.1797 0.2361 0.2608 0.2631 0.2275 0.2160 -0.2440 -0.1745 -0.2164 -0.2630 0.2484 0.2075 -0.2298 0.1798 0.2483 0.2003 -0.2549 0.2619 0.2001 0.3064 0.3018 0.2098 -0.2414 -0.2128 -0.2157 -0.2279 0.3473 0.2294 0.2666 -0.2981 0.1840 0.2628 0.2798 0.2289 0.2617 0.1936 -0.1852 -0.1959 -0.3170 0.2156 -0.2699 0.2287 -0.2636 0.2565 -0.2403 0.2100 0.2088 -0.2518 -0.2675 0.2353 0.1859 -0.1848 -0.1955 -0.1568 0.2883 0.1878 0.1977 -0.1805 -0.2429 0.2491 -0.3531 0.2392 0.2466 -0.2324 -0.2055 0.2773 -0.3081 0.2199 0.2482 0.1799 0.2497 -0.2391 -0.1889 0.2791 0.2591 0.2373 0.2812 0.2102 -0.2347 -0.2838 0.2383 -0.1940 -0.2439 -0.2949 0.2095 0.2027 0.2090 0.2455 0.2187 -0.2285 0.2206 -0.2512 -0.2522 0.2479 -0.2095 -0.2860 -0.2260 0.2316 0.2114 -0.1968 0.2420 0.2721 -0.2814 0.1980 -0.1928 0.2447 -0.1760 0.2211 0.2341 0.2093 -0.1974 0.2259 -0.1799 -0.2025 -0.1975 -0.2404 -0.2280 0.2507 -0.2124 -0.2633 -0.2336 -0.1769 -0.2205 0.3897 -0.2229 0.2070 -0.1821 -0.2598 -0.2118 0.1746 0.2932 0.2060 0.2384 0.2634 0.2577 0.2272 0.2464 0.1912 0.1991 0.2133 -0.2165 -0.2268 -0.1892 -0.2591 0.2619 -0.2039 -0.2414 -0.2272 -0.2107 -0.1839 0.1888 -0.1920 0.2464 -0.1858 0.2391 -0.2377 0.2323 0.2138 -0.2329 -0.2223 0.2185 -0.2941 0.2681 0.1990 -0.3313 0.2672 0.2774 0.2421 -0.2590 -0.2228 0.1897 0.3091 -0.1650 -0.2491 0.2404 0.1947 -0.1933 -0.2708 0.2137 0.2150 -0.2091 0.2013 0.1723 -0.2151 0.2349 -0.1941 -0.1905 -0.2126 -0.1985 0.2843 0.2035 -0.1841 0.3409 0.2798 -0.2394 -0.2425 -0.1884 0.2048 0.1982 0.2362 -0.2130 -0.2253 0.1898 -0.2957 -0.2366 0.2634 -0.1716 0.2251 -0.2070 0.2653 0.2195 0.2212 -0.2080 -0.2304 0.1818 -0.2707 0.2811 0.2380 -0.2349 -0.2574 -0.2090 0.2830 0.2377 -0.2081 0.2003 -0.2002 0.2394 0.2366 -0.1845 0.2513 -0.2350 -0.1658 0.2313 -0.1871 -0.1940 0.1951 -0.2179 -0.2971 0.2001 0.2390 -0.2123 -0.1856 0.1857 -0.2373 -0.2144 -0.2366 0.2309 -0.2011 -0.2556 0.2207 -0.2146 0.1953 0.2004 -0.1919 0.2337 0.2452 -0.2586 0.2135 0.2021 0.2635 -0.2108 -0.1978 -0.2367 -0.2549 0.2336 0.2112 -0.2226 -0.2144 -0.2635 0.1775 -0.1796 -0.2101 0.1898 -0.2034 -0.1786 0.2127 -0.2535 0.1850 -0.1727 0.3266 0.2633 -0.2668 -0.1988 0.1818 0.2879 -0.2068 0.1736 0.2569 0.2188 -0.2125 -0.2926 0.1540 -0.2703 -0.2012 0.2137 -0.1753 -0.2667 0.2522 -0.2799 -0.2111 -0.2264 -0.2721 -0.2870 0.2350 -0.3520 -0.2544 -0.2966 -0.2170 -0.1932 -0.2415 0.2204 0.2121 -0.2080 0.3348 0.2370 0.1861 0.2226 -0.2787 -0.2222 0.2050 -0.2576 0.2493 -0.2359 -0.2442 0.2026 0.2499 0.1998 -0.2680 -0.2256 -0.1877 0.1956 -0.2065 0.2051 0.2172 0.2433 0.2344 0.2283 -0.2883 0.2168 -0.3175 -0.2103 -0.2282 0.2257 0.2468 0.3379 -0.2753 0.2430 -0.2321 0.2411 0.2370 -0.2710 0.2542 -0.2355 -0.3150 -0.1755 0.2393 0.2190 0.1694 -0.2081 -0.2460 -0.2388 0.1998 0.2386 0.2371 0.3076 0.2205 0.3114 0.2706 -0.2277 -0.2131 0.1895 -0.1931 0.2691 0.2999 0.2254 -0.3071 -0.2161 -0.2330 0.2512 0.2422 0.1925 0.1988 -0.2764 -0.2194 -0.1834 0.1917 0.2032 0.2259 0.2206 0.2726 -0.2176 0.1907 0.3090 -0.2059 -0.1736 0.2494 -0.2086 0.2678 0.2081 -0.1655 0.2708 0.2201 0.2728 0.2180 0.3063 0.2166 0.3007 0.2438 -0.2181 0.2373 -0.2587 0.2921 0.3433 0.2369 0.2316 -0.2137 0.1791 -0.2822 -0.2219 -0.2229 -0.2189 0.2879 0.2078 -0.2361 0.2943 0.2560 -0.2655 0.1833 -0.3448 -0.2389 -0.2267 -0.2095 0.2225 -0.2378 -0.2192 -0.2280 0.2923 -0.2023 -0.2873 -0.1922 -0.2664 -0.1804 -0.2475 0.1941 -0.2728 0.2774 -0.2424 0.2234 0.2645 -0.2475 0.2309 0.2215 0.2265 0.2811 0.2767 0.2855 -0.2646 0.2086 -0.1781 -0.1850 0.1953 0.2400 0.2008 0.1756 -0.1913 -0.2033 -0.2080 -0.2655 -0.1637 0.2269 -0.2463 0.1925 -0.2598 -0.2484 -0.2027 -0.1728 -0.1821 0.2047 0.2274 0.2238 0.2512 -0.2235 -0.1870 0.2146 0.2798 -0.1947 -0.2481 0.2905 0.2640 -0.2006 0.2778 0.1823 0.1796 -0.1727 0.2290 0.2624 0.2161 -0.2019 -0.1767 -0.2083 -0.1949 -0.1559 -0.1771 0.2448 0.2179 0.2431 0.2935 0.2002 0.2113 -0.2038 0.2846 0.3038 0.1963 0.2439 -0.3270 0.2730 -0.2729 0.2585 -0.1944 -0.2999 -0.2109 0.2173 0.2388 0.1884 -0.2340 -0.2444 0.2218 0.2307 0.2062 -0.1962 0.2122 0.2985 0.3212 0.2694 0.2515 0.2110 -0.2851 -0.1986 0.2887 -0.2381 0.2054 0.2624 0.2130 -0.1999 -0.2436 0.2505 0.2369 0.1920 -0.2634 0.2131 0.2701 0.2049 0.2975 -0.2227 0.1975 0.2611 -0.1741 0.2687 0.2217 0.2365 -0.2624 0.2077 0.1802 0.1728 -0.1937 0.2195 0.2356 0.1826 0.2592 -0.2839 0.2382 -0.2354 0.1720 0.2143 -0.2771 -0.3554 0.1943 -0.1898 -0.2604 -0.3204 -0.1953 0.2034 0.2839 0.2192 -0.1960 -0.2387 0.2310 0.1948 -0.3133 0.1918 -0.2261 -0.1779 -0.1921 -0.2389 0.2265 0.1777 0.2744 -0.1667 -0.2312 -0.2677 -0.1917 0.2404 0.2021 0.2333 -0.2196 -0.2045 0.1883 -0.2106 0.1894 -0.2207 0.2425 0.1946 -0.1913 0.2157 -0.2014 -0.2310 0.2394 0.2368 0.2146 0.1905 -0.2696 0.2536 -0.2293 0.2416 -0.1940 0.2252 -0.2275 -0.2011 -0.1808 0.2146 0.1916 0.2123 0.2919 0.2156 -0.2737 -0.3105 -0.1904 -0.2155 0.1755 0.2471 0.2300 0.2904 -0.2180 -0.2884 -0.2371 0.2234 0.2188 -0.2708 -0.1664 -0.1884 0.2023 0.2148 0.2469 0.2282 -0.2159 -0.2229 0.2564 -0.2494 -0.2318 -0.2727 -0.2128 -0.2937 -0.2201 0.2322 -0.2601 -0.4284 0.2218 0.2010 0.1935 0.2418" HIT_INDICES="528 545 1513 1645 1791 2566 2702 2871 4344 4980 5070 5181 6009 6275 6499 7211 8090 8304 8538 8635 9028 9035 9153 9184 9259 9334 9612 9888 10562 11016 11857 12279 12356 13004 13190 13305 13933 13971 14963 15859 16049 16266 16656 16891 18384 19637 19762 20384 20479 20891 21419 21659 22350 23581 23890 23994 24228 24342 24578 25080 25505 25804 26311 26343 27247 28252 29000 29467 29530 29630 30305 30759 30869 31110 31522 31859 32080 32695 32995 33217 33593 33636 33691 33714 33732 33888 33950 34105 34553 34598 34692 34788 34853 34871 34981 35210 35249 35321 35448 35652 35714 35754 35989 36043 36345 36507 36516 36649 36732 36770 36784 36857 37013 37085 37092 37102 37450 37556 37615 37624 37629 37631 37672 37729 37822 37877 37904 37956 38119 38132 38264 38302" ES_PROFILE="0.0046 0.0222 0.0109 0.0206 0.0293 0.0200 0.0266 0.0320 0.0017 -0.0082 -0.0041 -0.0008 -0.0165 -0.0182 -0.0189 -0.0327 -0.0513 -0.0530 -0.0554 -0.0544 -0.0611 -0.0580 -0.0577 -0.0553 -0.0540 -0.0528 -0.0569 -0.0611 -0.0757 -0.0849 -0.1044 -0.1133 -0.1135 -0.1286 -0.1319 -0.1335 -0.1483 -0.1481 -0.1727 -0.1951 -0.1995 -0.2047 -0.2144 -0.2203 -0.2580 -0.2891 -0.2914 -0.3061 -0.3074 -0.3166 -0.3286 -0.3332 -0.3490 -0.3782 -0.3837 -0.3839 -0.3874 -0.3877 -0.3911 -0.4011 -0.4089 -0.4134 -0.4230 -0.4204 -0.4397 -0.4611 -0.4756 -0.4827 -0.4794 -0.4770 -0.4889 -0.4948 -0.4920 -0.4922 -0.4966 -0.4988 -0.4979 -0.5065 -0.5068 -0.5049 -0.5066 -0.4997 -0.4931 -0.4856 -0.4780 -0.4738 -0.4670 -0.4625 -0.4650 -0.4571 -0.4504 -0.4435 -0.4358 -0.4269 -0.4201 -0.4161 -0.4072 -0.3990 -0.3921 -0.3867 -0.3777 -0.3680 -0.3629 -0.3530 -0.3489 -0.3409 -0.3289 -0.3198 -0.3093 -0.2974 -0.2849 -0.2737 -0.2640 -0.2521 -0.2384 -0.2248 -0.2186 -0.2058 -0.1915 -0.1758 -0.1601 -0.1442 -0.1292 -0.1142 -0.0998 -0.0840 -0.0673 -0.0508 -0.0355 -0.0163 0.0026 0.0261" RANK_AT_ES="33592.0000" RANK_SCORE_AT_ES="-0.1378"/>
  <DTG RANKED_LIST="ExpData_collapsed_to_symbols.rnk" TEMPLATE="ENSG00000116353_profile_in_ExpData.cls" GENESET="gene_sets.gmt#KEGG_JAK_STAT_SIGNALING_PATHWAY" ES="-0.5006" NES="-2.2154" NP="0.0000" FDR="0.0001" FWER="0.0010" CHIP="ftp.broadinstitute.org://pub/gsea/annotations_versioned/Human_ENSEMBL_Gene_ID_MSigDB.v7.4.chip" RND_ES="0.1795 -0.2715 0.1931 0.2253 -0.2005 0.1774 -0.1941 0.2500 0.2552 0.2889 0.1960 -0.2114 0.2293 -0.1757 -0.2262 0.2404 -0.3019 0.2280 0.2776 -0.2628 -0.2351 0.2188 0.1633 -0.2164 0.2585 0.2201 -0.2154 -0.2748 -0.1791 0.2326 -0.2432 -0.1907 -0.2834 0.1661 0.2157 0.2027 0.2349 -0.2898 -0.2090 0.2095 0.1614 -0.1970 0.2142 0.2320 0.2076 0.2293 0.2050 -0.1867 -0.1943 0.2410 0.2266 0.1799 0.3403 0.2221 -0.2708 0.1894 0.1963 -0.2294 -0.2314 -0.2122 -0.2129 -0.2349 0.2184 -0.1848 -0.2164 -0.2178 -0.2394 -0.1937 0.2721 0.2223 -0.2253 -0.2333 0.1976 0.2233 -0.2264 -0.1957 0.2009 0.1910 0.2666 -0.2551 -0.1995 0.2220 -0.2100 -0.2165 -0.3405 0.2503 0.2355 -0.1828 -0.2758 -0.2260 -0.1787 -0.1810 -0.3284 -0.2193 -0.2180 0.2787 0.1771 0.2077 -0.2730 0.2814 -0.2693 -0.2516 0.2286 0.2725 0.2342 0.2137 0.2121 -0.2001 -0.2218 -0.2528 0.2582 0.2257 0.2064 -0.2397 -0.2591 -0.1934 -0.2529 -0.2575 -0.2454 0.2408 -0.2130 -0.2807 -0.2507 0.1799 -0.2274 0.1755 -0.2100 -0.3037 0.2152 -0.2074 0.2099 0.2001 -0.1826 0.1991 0.1990 0.1950 0.2594 -0.2145 0.2228 -0.2418 0.1987 0.2006 0.2334 -0.2043 0.2827 -0.2232 -0.2517 -0.1985 -0.2415 -0.1980 0.2169 0.1924 -0.2001 -0.2041 -0.2455 0.2757 -0.2229 -0.2098 -0.2957 -0.1953 -0.2480 0.1872 -0.2052 -0.2699 0.2490 0.2941 -0.2138 0.2098 -0.1985 0.2596 0.1986 0.1921 -0.2157 0.2463 -0.2239 -0.2004 0.2368 -0.2105 0.2543 0.2201 -0.1831 0.2944 0.1898 0.1861 -0.2719 0.2004 0.2399 0.2288 0.2332 -0.2059 0.2435 0.1857 0.2554 -0.1955 0.1864 -0.2016 0.2221 -0.2025 0.2021 -0.3052 -0.2604 -0.2881 -0.2709 -0.1973 -0.2093 -0.2257 -0.2148 0.2151 -0.2179 0.2005 0.1775 -0.2016 -0.2309 -0.2225 0.2640 -0.2230 -0.2311 -0.2467 -0.2337 -0.2162 0.1994 0.2087 0.2873 -0.1893 -0.1960 0.3291 0.2778 0.2397 -0.2152 0.2012 0.2197 0.2982 0.1980 0.2097 -0.1953 0.2500 0.2505 0.1859 -0.2212 0.2538 0.2388 0.2453 -0.2024 0.2222 0.2154 -0.2469 -0.1866 0.1785 -0.2224 -0.2472 0.2063 -0.2468 -0.2302 -0.2163 -0.2194 -0.2208 -0.1988 -0.2168 0.1909 0.1777 -0.2274 0.2338 0.1970 0.2139 0.2083 0.1890 0.1927 -0.2870 -0.2341 -0.1582 0.2483 0.2987 -0.2235 0.2528 -0.1740 0.2833 -0.1756 0.2870 -0.2736 0.1985 -0.1980 -0.2080 0.1913 0.1879 0.1743 0.2809 -0.2872 -0.2443 0.1868 0.2582 0.1969 -0.2392 0.1890 -0.2348 -0.1928 -0.2188 -0.2587 0.2139 0.3035 -0.2738 0.1908 0.2438 0.2294 0.2080 -0.2454 0.1975 0.1837 -0.2559 0.2340 -0.1823 -0.1948 -0.1750 0.2044 0.1847 -0.2529 -0.2072 0.3226 -0.1885 -0.2587 0.1958 0.2867 0.2042 -0.1630 0.1992 0.1969 0.2404 -0.1814 0.2269 0.2025 -0.2526 0.2324 -0.2753 0.2098 -0.2006 -0.2580 -0.2542 -0.2474 0.2359 0.2206 -0.1733 -0.1914 0.2221 0.1870 -0.1963 0.2247 0.2146 0.2361 0.2216 -0.2033 0.2143 -0.2219 0.1698 -0.2521 -0.2366 -0.2121 -0.2468 -0.2576 -0.2402 0.2224 -0.1907 -0.2022 -0.2573 -0.2208 0.2517 -0.2275 0.2081 0.2023 0.2302 0.2113 0.2451 0.2054 -0.2999 -0.2267 0.2262 0.1993 -0.2190 -0.1799 0.2265 0.2033 0.1861 -0.2297 -0.2996 -0.2410 0.2392 -0.1971 0.2497 -0.2671 -0.2590 -0.2642 -0.2328 0.2215 0.2297 -0.2308 -0.2048 -0.2160 0.2212 -0.2434 0.1657 -0.2215 0.2579 0.2233 0.2608 0.2476 -0.2736 0.2317 0.1926 -0.2432 -0.1836 -0.2529 0.3601 0.3351 0.2306 -0.2338 0.2670 -0.2309 -0.1917 0.2328 -0.2560 -0.2144 -0.2477 0.1911 -0.2266 0.2605 0.2366 -0.2268 0.2918 -0.2826 -0.3046 0.1942 0.2138 -0.2541 -0.2082 -0.2219 0.2213 0.1814 -0.2112 0.1872 0.1743 -0.1974 -0.1982 0.2680 -0.2409 -0.2085 0.2560 -0.2575 0.2349 -0.2384 -0.2843 -0.2197 -0.2501 -0.1762 0.3025 -0.2704 0.2323 0.2021 0.2415 -0.2230 0.2365 -0.2041 -0.2192 0.3369 -0.2294 0.2639 0.2916 -0.2488 0.1750 0.2005 0.2122 0.2004 0.1986 -0.1786 0.2484 -0.1960 -0.1929 -0.2108 -0.2131 0.2223 0.2330 -0.3054 0.2307 0.2870 -0.2281 -0.2218 0.2455 -0.2523 0.2846 0.2568 -0.2014 0.2289 -0.2164 -0.2321 0.2045 0.2334 -0.2481 -0.1886 0.1908 -0.2388 0.1770 0.2470 0.2488 -0.2055 -0.2466 0.2483 0.2771 0.2020 -0.2085 0.2187 -0.1968 -0.2212 0.3592 -0.1961 -0.1854 0.2275 0.2055 -0.1626 -0.2148 -0.2425 -0.2520 0.2035 -0.1949 0.1941 0.2922 0.2564 0.2397 0.2089 0.2238 -0.2275 -0.1709 -0.2729 -0.2514 -0.2438 0.2059 -0.2365 0.2221 -0.1976 -0.1888 0.1976 0.2048 0.2506 0.2004 0.3288 0.1981 -0.2248 0.2078 0.2705 -0.2326 0.1737 0.1927 0.2102 0.1985 0.2609 0.2137 -0.1742 0.1971 0.2205 -0.1819 0.1874 -0.1672 -0.1682 0.3035 -0.1757 -0.2084 -0.1886 0.1944 0.2314 -0.3058 -0.1761 0.2578 -0.2572 0.2545 -0.2335 -0.2358 -0.2154 -0.2148 0.2957 -0.2222 0.2181 -0.2709 0.2790 0.2338 -0.2362 0.2247 0.2341 0.2331 -0.1691 -0.2598 -0.1844 -0.2539 0.2609 0.2368 -0.2077 0.1937 0.3544 -0.2116 -0.2246 -0.1976 0.2291 0.2435 -0.2106 0.2348 0.1989 -0.2214 0.2643 -0.2101 0.1693 -0.2227 0.2177 0.2694 -0.2345 0.1789 -0.2473 0.2710 0.1956 -0.1763 0.2215 0.2834 -0.2216 0.2048 0.2576 0.2368 0.2407 -0.2369 0.2702 0.2533 -0.2222 -0.1961 0.2076 -0.2430 -0.2197 -0.2555 -0.2234 0.1958 0.2493 0.2767 0.1629 -0.2265 0.2516 -0.3252 -0.2202 0.2583 0.2480 -0.2157 0.1904 -0.2731 0.1979 0.2208 0.2033 -0.2350 0.2078 0.2295 -0.1784 0.2483 -0.2140 0.3176 -0.2074 -0.1925 0.2321 0.3018 -0.2072 0.2316 0.1742 -0.2192 0.1979 -0.2420 0.2005 -0.1821 -0.2306 -0.2091 -0.1979 -0.2273 0.2801 -0.3260 -0.2943 -0.2229 0.2166 -0.1725 0.1850 0.2161 -0.2621 -0.2945 0.2172 0.2383 0.2491 -0.2042 0.1638 0.2767 0.2421 0.2095 -0.2795 0.2373 -0.2277 -0.1849 -0.2563 -0.2088 -0.2173 -0.1779 0.2477 0.2257 0.2801 -0.2493 -0.2350 0.2689 0.2286 -0.2216 0.2428 0.2434 -0.2077 -0.1782 -0.1974 -0.1929 -0.1810 0.1917 0.1766 -0.2227 -0.2137 -0.2199 0.2612 0.2378 -0.2613 0.2771 0.2698 -0.2422 0.2399 -0.2245 -0.3208 0.2034 0.1736 0.2158 0.2147 -0.2220 -0.2683 0.2308 0.2176 0.2011 -0.1999 -0.2657 0.3098 -0.2062 -0.2429 0.1960 -0.2086 -0.2364 0.1668 0.2027 0.2144 0.2296 0.2235 -0.2206 0.1643 -0.2066 0.2817 -0.2269 0.2767 -0.2854 -0.3730 0.1810 -0.1966 -0.2080 -0.2291 -0.1830 -0.1922 0.1850 -0.1776 -0.2247 0.1880 0.1978 -0.2327 0.2021 0.2038 -0.2365 -0.2337 0.1717 -0.2015 -0.1972 0.1903 -0.1906 0.2356 -0.2205 0.2832 0.2157 0.2042 -0.2240 0.2437 -0.1911 -0.2434 -0.1856 0.2455 -0.1843 0.1895 0.2767 0.2294 -0.2088 -0.2737 -0.2493 -0.2433 -0.2681 -0.2274 0.2782 0.1900 0.2323 0.2213 0.2069 -0.2148 -0.2588 -0.2351 0.2921 0.2782 -0.1611 0.2019 -0.2329 -0.2079 0.1875 0.2019 -0.2402 0.2431 -0.2938 0.2059 -0.2974 -0.2678 -0.2827 0.2361 0.1844 -0.2432 0.2115 0.1996 -0.2001 0.2669 -0.1820 -0.2136 0.2505 0.2111 -0.2039 0.2372 0.1720 0.2058 -0.2530 0.2346 -0.1919 -0.2359 -0.1758 0.3271 -0.1750 0.2172 -0.2415 -0.2322 0.3036 -0.1849 0.2207 -0.2477 0.2010 -0.2137 -0.2105 0.2597 0.2949 0.2109 -0.2003 0.2035 0.2490 0.2429 -0.2049 -0.2249 0.3191 0.2364 -0.1825 0.2476 -0.2896 0.2809 -0.2833 -0.2546 0.2181 0.2355 0.2119 -0.2088 0.2083 -0.2225 0.1676 0.2169 0.2054 0.2268 -0.1927 -0.2867 -0.2123 0.2630 0.1787 0.2149 0.2361 0.2486 0.2369 -0.1747 0.2693 0.2282 0.2574 -0.3050 0.1908 0.2117 0.2501 -0.2186 0.2208 0.1944 0.1782 0.2136 0.2265 0.1969 -0.1822 -0.2577 0.2126 0.2031 0.1928 -0.2848 0.2110 0.2086 -0.2090 0.2489 0.2529 -0.2213 0.3084 -0.2651 0.2061 0.3332 0.2038 -0.2118 -0.1709 0.2368 -0.2114 -0.2598 0.1782 0.1918 -0.1925 0.2296 -0.2259 -0.2105 -0.2225 0.1644 0.1992 -0.1995 0.2324 -0.1988 0.2520 -0.1826 0.2559 0.2097 -0.2032 -0.2648 -0.2603 -0.2159 -0.2259 -0.2707 0.2089 -0.1737 -0.3105 0.2210 0.1775 -0.2251 0.2384 0.1869 0.2098 0.2506 -0.1902 -0.2095 -0.2464 -0.2868 0.1756 -0.2004 0.1755 0.2093 0.2066 0.2199 0.1640 0.2076 -0.2001 0.2414 -0.2643 0.1784 0.2429 -0.2352 -0.2525 0.2331 0.1944 -0.2722 0.2158 -0.2428 0.1896 0.2205 0.2415 -0.1850 -0.2667 0.2877 -0.2382 0.2705 -0.2056 -0.2529 -0.2246 -0.1746 -0.2321 0.1893 -0.1817 -0.1925 0.2489 -0.2748 -0.2033" HIT_INDICES="545 1042 1519 2302 2627 2702 3179 3362 3751 4583 4873 5647 6009 6062 6168 6391 6882 6966 7378 8074 8091 8127 8538 8586 9028 9153 9334 9888 10579 10754 10820 11249 11373 11857 11977 12291 12366 12375 12731 13107 13190 13454 14064 15071 15115 15267 15668 15859 16049 16104 16481 16554 16625 16891 16923 18384 19028 19637 19762 20238 20479 20777 21312 21419 22182 22276 22882 23048 23228 23581 23890 24080 25260 25465 25630 25864 26168 26311 27093 27104 27247 27301 27432 28411 28551 29157 29251 29427 29805 30618 30768 30841 31193 31561 31685 31859 32147 32352 32391 32409 32493 32842 33434 33514 33634 33655 33750 34005 34111 34254 34282 34312 34476 34533 34548 34598 34788 34790 34871 35446 35536 35652 35958 36022 36339 36344 36396 36516 36899 37027 37182 37188 37256 37262 37315 37376 37388 37477 37504 37556 37681 37756 37793 37941 37956 37975 38059 38098 38105 38132 38193 38196 38251 38264 38302" ES_PROFILE="0.0024 0.0036 0.0036 -0.0064 -0.0054 0.0019 -0.0021 0.0012 -0.0014 -0.0164 -0.0179 -0.0325 -0.0368 -0.0333 -0.0313 -0.0324 -0.0407 -0.0387 -0.0453 -0.0596 -0.0566 -0.0540 -0.0613 -0.0593 -0.0676 -0.0678 -0.0696 -0.0811 -0.0964 -0.0986 -0.0981 -0.1070 -0.1082 -0.1187 -0.1200 -0.1264 -0.1267 -0.1254 -0.1330 -0.1413 -0.1421 -0.1476 -0.1622 -0.1872 -0.1877 -0.1909 -0.2007 -0.2051 -0.2096 -0.2106 -0.2200 -0.2217 -0.2233 -0.2299 -0.2306 -0.2675 -0.2834 -0.2982 -0.3005 -0.3117 -0.3168 -0.3233 -0.3357 -0.3370 -0.3549 -0.3557 -0.3694 -0.3718 -0.3744 -0.3814 -0.3871 -0.3897 -0.4172 -0.4197 -0.4211 -0.4242 -0.4290 -0.4296 -0.4463 -0.4432 -0.4434 -0.4414 -0.4412 -0.4623 -0.4619 -0.4732 -0.4713 -0.4714 -0.4765 -0.4922 -0.4909 -0.4876 -0.4913 -0.4950 -0.4925 -0.4912 -0.4925 -0.4916 -0.4865 -0.4807 -0.4766 -0.4790 -0.4871 -0.4820 -0.4778 -0.4711 -0.4662 -0.4652 -0.4602 -0.4560 -0.4489 -0.4418 -0.4379 -0.4312 -0.4235 -0.4166 -0.4130 -0.4047 -0.3982 -0.4036 -0.3965 -0.3900 -0.3878 -0.3792 -0.3766 -0.3660 -0.3565 -0.3486 -0.3464 -0.3373 -0.3284 -0.3157 -0.3043 -0.2914 -0.2796 -0.2677 -0.2546 -0.2431 -0.2299 -0.2172 -0.2057 -0.1927 -0.1786 -0.1663 -0.1505 -0.1347 -0.1199 -0.1037 -0.0865 -0.0694 -0.0523 -0.0335 -0.0149 0.0049 0.0261" RANK_AT_ES="31560.0000" RANK_SCORE_AT_ES="-0.1074"/>
  <DTG RANKED_LIST="ExpData_collapsed_to_symbols.rnk" TEMPLATE="ENSG00000116353_profile_in_ExpData.cls" GENESET="gene_sets.gmt#KEGG_PRIMARY_IMMUNODEFICIENCY" ES="-0.6548" NES="-2.2085" NP="0.0000" FDR="0.0001" FWER="0.0010" CHIP="ftp.broadinstitute.org://pub/gsea/annotations_versioned/Human_ENSEMBL_Gene_ID_MSigDB.v7.4.chip" RND_ES="-0.2642 -0.4079 -0.2018 0.2528 0.4095 0.2326 0.2753 0.3222 -0.2953 -0.2696 0.2333 0.2622 -0.2741 -0.2436 0.3697 -0.1899 0.3449 0.4860 -0.2539 0.2205 0.3155 0.3997 -0.2345 0.2156 -0.3910 -0.3473 -0.3000 0.2209 0.2175 -0.3669 0.4296 -0.2415 0.3883 0.2016 -0.2463 0.2319 -0.3710 -0.3000 0.1929 -0.2552 -0.3794 0.2857 0.2403 -0.2467 -0.2671 0.3166 -0.2451 0.2619 -0.3393 -0.3078 -0.3004 -0.4050 -0.3176 -0.3867 -0.4511 0.4163 0.1505 0.1468 -0.2368 0.2646 -0.1950 0.2342 -0.3471 0.4899 -0.2419 -0.2717 -0.3131 0.2431 0.3029 -0.2978 0.3914 -0.2981 0.2833 0.2192 -0.3315 -0.2502 -0.3447 -0.2990 0.1832 0.3063 -0.2999 0.2741 -0.2812 -0.3610 -0.3757 -0.4602 0.3207 -0.3205 -0.3264 0.2938 -0.3738 -0.2182 -0.2057 0.1976 0.2299 -0.3193 0.2308 -0.2476 0.2947 -0.2211 -0.4363 0.2457 -0.3788 -0.3648 0.3031 0.2671 -0.1889 -0.2050 -0.3164 0.2130 -0.3688 0.2283 0.3296 -0.4050 0.5565 -0.3039 0.3431 -0.3279 -0.2510 -0.2651 -0.3016 -0.2670 -0.2410 -0.2632 -0.3075 0.2611 -0.2463 -0.4040 -0.3046 0.3063 0.2926 -0.2898 -0.2631 -0.3695 0.2539 0.2498 0.2986 0.3442 0.2114 0.2659 0.2325 0.3593 0.2482 0.2773 0.2909 -0.2049 -0.2276 -0.2424 -0.2033 0.2352 0.3843 0.4784 -0.3393 0.3131 -0.2252 0.2918 -0.2618 0.2261 -0.2081 0.2397 -0.3339 0.3340 -0.2365 0.2532 0.3306 -0.2749 0.2328 0.2644 -0.2698 0.2594 -0.2334 0.2560 0.3273 -0.3010 -0.4304 0.2375 -0.3044 -0.2283 0.2999 -0.3748 -0.2174 -0.2651 0.4742 -0.4022 0.3387 -0.1763 0.2942 -0.3972 0.3579 0.3114 -0.2382 -0.2901 -0.2849 -0.1922 0.2391 -0.2123 -0.4347 0.3471 0.2439 -0.4385 -0.2833 0.2744 -0.2761 -0.3487 -0.2468 -0.3541 0.4228 -0.2375 0.2526 -0.2975 -0.2396 -0.2758 -0.3309 -0.2803 0.2612 -0.3631 -0.2617 -0.3054 0.3004 0.2745 0.1662 -0.2857 -0.2870 -0.2536 0.2582 0.4611 0.2778 0.2079 -0.3042 -0.3811 0.3594 0.3375 -0.3820 -0.3166 0.3671 0.2315 -0.2427 0.2870 0.2353 -0.4023 -0.3332 -0.2993 0.3211 -0.2491 0.3157 -0.2568 0.3216 -0.3648 0.3633 0.3443 -0.2019 -0.3611 0.4177 -0.3700 0.2580 -0.2376 0.3838 -0.4423 -0.3546 0.2592 -0.3642 -0.3164 -0.3235 -0.3675 -0.2681 0.2338 0.3973 -0.2514 -0.2031 0.3369 0.3315 0.3902 -0.2442 -0.4624 0.3370 -0.2970 -0.2183 -0.3335 0.3215 -0.2926 -0.3038 -0.3004 0.2965 0.3254 0.2866 -0.3191 -0.2254 -0.2789 0.1821 -0.2577 0.2417 0.2424 -0.2638 -0.2034 -0.3976 0.3620 0.2115 -0.3014 -0.3248 0.1872 -0.3118 -0.2873 0.2131 0.2674 0.2200 0.2281 0.2273 -0.2633 -0.3705 -0.4109 0.2764 -0.2325 0.3799 -0.4113 0.2554 -0.2574 0.3887 -0.2934 0.4210 -0.2843 0.2546 0.3520 -0.4190 0.4399 0.3730 -0.3222 -0.3398 0.2684 -0.2358 0.2067 0.3305 -0.2741 0.2682 -0.3336 -0.3454 -0.2464 -0.2226 -0.2285 -0.2580 0.2029 0.2699 -0.1945 -0.2235 0.2980 0.1885 -0.2217 0.2990 0.2737 -0.3158 0.2429 0.3662 -0.2178 -0.3242 0.4569 -0.4877 0.4331 -0.3106 -0.3666 -0.2707 -0.4054 0.3983 0.3804 0.3331 -0.2629 -0.3454 0.2060 0.3613 0.2846 0.3262 -0.3394 0.2889 0.4155 0.2401 -0.3111 0.2587 0.3499 0.2287 0.3316 0.4673 0.3229 -0.4207 -0.1946 0.3550 0.3621 -0.3688 0.2736 -0.3988 -0.3807 -0.3071 -0.3061 0.2419 -0.2915 -0.2456 -0.4587 -0.1986 0.2796 -0.3842 -0.3979 -0.2497 -0.2453 0.3592 -0.2461 -0.3922 0.1877 -0.3569 -0.2574 -0.3533 -0.3074 -0.3050 -0.3167 -0.3583 -0.2477 -0.1713 0.1946 0.2765 -0.3421 -0.2787 0.4210 -0.2830 0.2571 -0.1941 0.3567 -0.2433 -0.3628 -0.2083 -0.3012 0.1816 -0.3971 0.2483 -0.2337 -0.3809 0.3074 -0.2983 -0.2216 0.3420 -0.2909 0.3429 -0.2506 -0.2138 -0.1806 -0.3615 -0.3990 0.2193 0.3763 -0.3012 -0.2029 -0.4026 -0.2835 0.4531 -0.2237 0.2294 -0.2753 -0.2887 -0.2586 0.5589 -0.2468 -0.2654 -0.2354 -0.3279 0.2813 0.2373 0.3657 -0.2466 -0.2069 -0.2519 -0.3138 0.2324 -0.2155 0.4002 -0.3566 0.4723 0.3171 -0.3363 -0.3111 -0.2787 0.4243 -0.3534 0.2721 0.2804 -0.3695 -0.2051 -0.2736 0.3440 -0.3879 0.3198 0.3144 0.2860 -0.1482 -0.2000 -0.2658 -0.2529 -0.2234 0.2590 0.2388 -0.3067 0.3373 -0.2643 0.2555 0.3039 0.2388 0.3152 -0.2265 -0.2452 -0.2037 -0.3119 -0.2655 0.2858 0.3126 0.3383 0.3902 0.2847 -0.4380 -0.4217 -0.2124 -0.2921 -0.2674 0.2429 -0.2944 0.1416 -0.2538 -0.2604 -0.3625 -0.2286 0.3385 0.2866 0.2484 0.3065 -0.3041 0.1813 0.2970 0.2306 -0.2107 0.2377 -0.2305 0.2417 -0.3257 -0.3159 -0.2650 0.3570 -0.2489 0.3268 0.2586 -0.3331 0.3205 0.3276 -0.2050 0.2571 0.3540 0.3034 0.3847 0.3504 0.1889 -0.1860 -0.2333 -0.4229 -0.2173 -0.2236 -0.4436 0.3103 0.3542 -0.3901 0.3469 0.5226 -0.2556 0.3688 0.3465 0.3044 0.1767 -0.3683 -0.3591 -0.2731 -0.3429 -0.2455 0.2051 0.2511 -0.2695 0.2401 0.2512 0.2595 0.2352 0.3536 -0.3689 -0.2249 -0.3287 0.3266 -0.3340 -0.3983 -0.2962 0.2336 -0.2886 0.3001 0.3346 0.2636 -0.2170 0.4802 0.4079 -0.3370 0.2621 0.2181 0.3318 -0.2824 0.3250 0.2645 -0.3088 0.3479 -0.4406 -0.1406 0.4388 -0.2807 -0.2429 -0.2076 0.2984 0.2161 -0.2345 0.2265 -0.2701 0.2171 0.2856 -0.3757 -0.2125 0.3352 -0.3708 -0.2009 0.1965 -0.2515 0.2462 -0.2169 0.4213 -0.2934 0.2275 0.1956 -0.1942 0.2887 0.2138 0.3220 0.3272 0.2836 -0.2713 0.4248 0.3677 -0.2664 0.3440 -0.2758 0.2515 -0.3462 -0.3694 -0.2773 0.2793 0.2676 -0.2358 0.3007 -0.2912 0.4171 0.3834 -0.2717 0.2526 -0.3344 0.2440 0.2073 0.2752 0.3684 0.2151 0.2625 0.3250 0.2334 -0.3377 -0.2314 -0.4895 0.3653 -0.2206 0.3069 0.3499 0.2146 0.3038 0.3536 0.3782 0.4240 0.2657 0.3620 -0.2092 -0.3156 0.2866 0.2053 -0.2791 0.3278 0.3058 0.2023 -0.1966 0.2165 0.3701 -0.5991 -0.3119 0.2051 0.3224 0.2313 -0.3102 0.3509 0.2693 0.2822 -0.3073 -0.4340 0.2742 -0.3384 0.3328 0.3966 0.2674 -0.2434 0.3337 0.2839 0.3450 0.2983 0.3742 0.2038 0.3851 0.2635 -0.2510 -0.2628 -0.2811 0.2397 0.2804 -0.2892 0.1853 -0.2615 0.2320 -0.2892 0.2725 0.2354 0.2912 0.3005 -0.4424 0.2250 -0.5511 0.2872 0.2749 -0.3116 -0.3542 -0.2416 0.3054 0.4108 0.3209 -0.3043 -0.4331 0.2940 -0.4138 0.3688 -0.3628 -0.2927 0.3204 0.2050 0.3785 0.2920 -0.2760 -0.2773 0.2789 0.2588 -0.2989 0.1848 -0.2909 0.2351 -0.2695 0.2557 -0.4336 -0.2657 -0.2238 -0.2451 0.2500 0.2888 -0.2376 -0.2839 0.2910 -0.2926 0.1647 -0.3113 -0.2612 -0.3405 0.2336 -0.2697 -0.3155 0.2399 -0.3090 0.3589 0.3058 -0.2852 -0.1675 0.4124 -0.3446 -0.3922 -0.2393 -0.2908 -0.2799 0.2584 0.3134 -0.2996 -0.3909 0.2899 0.3241 -0.2403 0.3828 -0.3330 -0.3452 -0.3651 0.3828 0.2495 0.3460 -0.1542 0.2249 -0.2393 -0.2349 0.2574 0.2967 -0.4737 -0.3355 0.2526 -0.2125 0.2730 -0.3353 0.2825 0.3297 0.2419 0.3060 -0.2310 -0.3259 0.3985 -0.2626 -0.4074 -0.4208 0.2239 -0.2455 -0.2906 0.4083 0.2076 -0.1987 0.4802 -0.3171 0.2069 -0.2782 -0.2099 0.2782 0.2879 0.3766 0.2735 0.3643 -0.3864 -0.2947 0.2606 -0.2809 0.4151 -0.2699 -0.3285 -0.2017 -0.3663 0.2268 0.3883 -0.3159 0.2186 -0.3252 -0.2388 -0.2229 -0.2723 -0.2950 0.3103 -0.2544 0.3032 -0.2563 -0.3657 -0.2704 0.2421 0.3982 0.2400 -0.4436 -0.2852 0.2341 0.3106 -0.2256 -0.3061 -0.2031 -0.2568 0.2979 -0.3103 0.4155 0.3500 -0.3711 -0.2868 0.3001 -0.2506 -0.1864 -0.2684 0.3568 -0.2434 -0.2751 -0.3941 0.1419 -0.3003 -0.5144 -0.2129 -0.3479 0.2824 -0.3006 -0.1592 0.2160 -0.2352 -0.3780 -0.3482 0.2314 -0.2823 -0.3208 -0.2439 0.3255 0.4057 -0.2623 0.2915 0.3603 0.2640 0.2934 0.2120 -0.3112 -0.2600 -0.2974 0.2757 -0.1945 0.3550 0.2248 -0.3767 0.3217 0.2756 -0.2425 0.3934 -0.3837 0.3978 -0.3944 -0.3154 -0.3147 0.3090 -0.2811 0.3137 0.2425 0.2641 0.2603 -0.2525 0.3348 -0.3211 0.3022 0.2283 0.2933 -0.2711 -0.2461 0.3012 -0.2065 0.2447 0.2629 -0.2390 0.2623 0.3513 0.3065 -0.2613 -0.4022 0.4061 -0.3507 0.2576 -0.3667 -0.2855 -0.3062 -0.2415 0.3337 0.2929 -0.2309 0.2892 0.3210 -0.2706 0.3129 -0.2936 0.1662 0.2043 -0.3018 -0.3191 0.3058 -0.2765 0.4224 0.2705 0.2768 -0.3281 -0.2433 -0.1770 0.1969 -0.3604 -0.3395 0.3627 -0.3790 0.2971 -0.2797 -0.2826 -0.2211 0.4063 0.3748 -0.3789 -0.2481 0.3312 0.3295 0.2481 0.3027" HIT_INDICES="62 9304 10954 17012 22759 23204 23496 29760 30458 30866 31998 32668 32961 32971 33212 34018 34279 34533 34842 34981 35025 35185 35567 35751 35881 35992 36153 36547 37068 37085 37120 37182 37205 37941 38216" ES_PROFILE="0.0726 -0.1530 -0.1878 -0.3417 -0.4821 -0.4870 -0.4876 -0.6318 -0.6329 -0.6260 -0.6350 -0.6305 -0.6157 -0.5936 -0.5767 -0.5717 -0.5519 -0.5312 -0.5105 -0.4850 -0.4568 -0.4310 -0.4089 -0.3810 -0.3510 -0.3199 -0.2891 -0.2618 -0.2332 -0.1914 -0.1498 -0.1081 -0.0651 -0.0297 0.0282" RANK_AT_ES="31997.0000" RANK_SCORE_AT_ES="-0.1130"/>
  <DTG RANKED_LIST="ExpData_collapsed_to_symbols.rnk" TEMPLATE="ENSG00000116353_profile_in_ExpData.cls" GENESET="gene_sets.gmt#KEGG_FOCAL_ADHESION" ES="-0.4811" NES="-2.1986" NP="0.0000" FDR="0.0001" FWER="0.0010" CHIP="ftp.broadinstitute.org://pub/gsea/annotations_versioned/Human_ENSEMBL_Gene_ID_MSigDB.v7.4.chip" RND_ES="-0.2610 -0.1868 0.2547 0.2605 0.2069 -0.1923 0.2093 0.2359 -0.2091 0.2141 0.1875 0.2552 -0.2032 0.2142 -0.2146 -0.1930 0.2193 -0.2169 0.2244 -0.2044 -0.2238 0.1775 -0.1752 0.1732 0.2598 -0.2149 -0.2504 0.2027 0.1914 0.2013 0.2275 0.1573 -0.2230 0.2064 0.1912 0.2132 0.1715 -0.1929 0.1918 -0.1639 -0.1816 -0.2159 -0.1976 -0.2233 0.1995 -0.2298 -0.2127 -0.1910 -0.2427 0.2093 -0.1694 -0.1735 -0.2328 -0.2197 0.2316 -0.2655 -0.2261 -0.2230 -0.2186 -0.1885 -0.2522 -0.2080 0.2039 0.2104 -0.2299 0.2031 0.2573 -0.1875 -0.2054 0.2009 -0.2401 -0.2862 0.2428 0.1637 0.2270 -0.2739 -0.2272 -0.2167 -0.2284 -0.2184 0.2634 -0.2646 -0.2685 -0.2175 0.2293 -0.2553 0.1834 0.3017 0.2309 -0.1953 -0.1821 0.2403 0.2173 -0.2029 -0.2411 0.2445 -0.1896 0.2259 0.1627 0.2392 0.2219 -0.2124 0.2221 -0.2023 0.2670 -0.2488 0.1969 0.2303 -0.1830 -0.2040 0.1877 0.2543 0.2473 -0.1957 -0.2052 -0.2092 -0.2058 -0.2420 0.2247 -0.2120 -0.2160 0.1936 0.2207 -0.2519 0.2158 0.2237 0.1922 0.2022 0.2613 0.2027 -0.1710 0.2136 0.2130 0.2080 0.1731 0.2625 0.1901 0.2257 -0.2170 0.2089 0.2408 -0.1952 -0.2057 0.2032 0.2307 0.2227 0.2114 0.2495 -0.1992 -0.2052 -0.1838 0.1978 0.2021 0.1880 0.1749 -0.2938 -0.2200 -0.2619 -0.2558 -0.2320 -0.2164 -0.2536 -0.2497 -0.1969 0.2215 0.1841 0.1828 -0.2504 0.1642 0.1828 0.1918 0.2003 0.2858 0.1652 -0.2011 -0.1854 0.2113 0.2044 -0.2498 0.2058 -0.2174 0.1840 -0.1993 -0.2267 -0.2335 -0.2921 -0.2071 0.2456 -0.2148 0.1793 0.2858 0.2348 -0.2669 0.1968 -0.1798 0.2107 -0.2121 -0.1872 -0.2380 -0.2026 0.1996 -0.2231 0.1803 0.2067 0.2850 -0.2294 -0.3179 -0.2018 -0.2301 -0.2157 -0.2611 -0.1748 0.1841 0.2238 0.2642 -0.1984 0.3053 0.2377 0.3450 -0.1929 0.1724 0.1798 -0.1889 0.2644 0.2927 -0.2030 0.1824 -0.2943 -0.2636 0.2820 0.2305 -0.2037 0.2603 -0.3021 0.2810 0.1974 0.2924 -0.1848 0.2165 -0.2032 -0.2148 -0.2048 -0.2645 -0.2997 0.1958 -0.1731 0.1758 0.2057 0.2298 0.2784 0.1857 -0.2242 -0.1976 -0.1865 0.2073 -0.2281 0.2456 -0.3061 0.2169 0.2481 0.2820 0.2709 -0.2038 -0.1808 -0.1809 0.2611 0.2100 -0.1976 -0.2044 -0.2284 0.2142 -0.2088 -0.2349 0.2123 -0.2419 -0.2105 0.2101 0.2294 -0.2048 -0.2924 0.2676 -0.1971 0.1855 0.2165 -0.1821 0.2098 0.2663 0.1828 0.1873 -0.2347 -0.2300 0.2036 0.1960 0.1824 0.1938 -0.1973 0.1608 -0.1955 -0.2274 0.2101 0.2173 0.2035 0.2648 0.2720 -0.2171 -0.2039 -0.1932 0.1792 -0.1831 0.2429 0.2355 -0.2225 0.2620 0.2383 0.2024 0.2464 0.2557 -0.1831 -0.2558 -0.2015 0.1885 0.1947 -0.2116 -0.2335 -0.2041 -0.2240 -0.1987 0.2722 -0.1942 0.1952 0.2113 0.2349 -0.1953 -0.2497 0.2405 0.1713 -0.2212 -0.2438 -0.2110 -0.2337 -0.1661 -0.1939 0.2590 -0.1754 0.1964 -0.1876 -0.2239 0.1965 -0.2288 -0.2243 -0.2556 0.2242 0.1862 0.2368 0.2395 0.2107 0.2471 0.2489 -0.1695 0.2380 0.2247 0.1914 0.2377 0.2104 -0.1691 -0.2487 -0.2075 0.2686 0.1903 0.2081 0.2234 0.2200 0.2359 0.2238 -0.2407 -0.2111 -0.2233 0.2205 -0.2633 -0.2134 0.2209 0.1925 0.2058 0.2041 0.2144 -0.1977 0.2037 -0.2240 -0.3211 -0.2621 -0.2252 0.2343 -0.2569 0.2453 -0.2172 0.1980 -0.2527 0.2262 0.2884 -0.2586 0.2229 0.2367 0.2226 0.2212 0.2448 0.1831 0.1930 -0.2069 -0.1964 0.2956 0.2093 -0.2092 0.2782 -0.2455 0.2118 0.1994 0.1848 0.2049 0.1912 -0.2077 0.1736 0.2827 -0.2407 -0.2856 -0.2268 -0.1594 0.2182 0.2422 0.1889 -0.1858 -0.1720 -0.2500 -0.2335 -0.2511 0.2274 0.2758 0.2185 0.1711 -0.3008 -0.1946 0.2479 -0.2454 0.2837 0.1911 -0.1880 0.2243 -0.1986 -0.2276 0.1970 -0.2746 -0.1884 0.2229 -0.1809 0.2487 -0.2417 0.2107 0.2010 -0.2629 0.2358 -0.2021 0.2153 -0.2354 -0.1998 0.1787 0.2038 -0.2667 0.2658 0.2294 -0.2046 -0.1675 0.1972 -0.1622 0.1991 -0.2861 0.1849 -0.2199 -0.2175 0.1951 0.2544 -0.2048 0.2527 -0.2329 0.2893 -0.2026 0.1906 -0.2820 0.2055 0.2018 -0.2568 -0.2301 -0.1909 -0.2398 0.2247 -0.2379 0.1833 -0.2020 0.1925 -0.2027 0.1935 0.2342 -0.2530 -0.2026 -0.2206 0.2506 -0.2185 -0.2367 0.2324 0.2452 0.2407 -0.2255 0.1860 -0.1904 0.2666 0.1977 0.1926 -0.2180 -0.2374 0.2499 -0.2071 -0.2383 0.2536 0.2905 -0.1727 0.2184 0.2386 -0.2134 -0.2327 0.2186 0.2807 0.1906 -0.2228 0.1940 -0.2534 -0.1888 -0.2023 0.2560 0.1954 -0.2765 0.2615 -0.1850 -0.2269 -0.2126 -0.1991 -0.1908 -0.2186 0.2497 -0.1971 -0.1962 0.2094 0.1758 -0.2282 -0.2331 -0.2350 0.2068 0.2236 0.2711 0.1469 0.1928 -0.2353 0.2188 -0.2401 -0.2114 -0.2412 0.2046 0.2217 0.2848 0.1714 0.2351 0.2183 -0.2510 0.2745 0.3143 0.2082 -0.1944 -0.2053 0.2209 0.1916 0.1817 -0.2149 0.2726 0.2400 -0.2088 0.2009 -0.2345 0.1863 -0.1928 0.2285 0.2138 -0.2465 -0.1856 -0.2596 0.2294 -0.2489 -0.1588 -0.1819 0.2300 0.2876 0.2522 0.2850 0.1834 -0.2665 -0.2131 -0.2513 -0.2276 0.2133 -0.2100 0.2271 -0.2066 0.2640 -0.1952 -0.2453 0.2593 0.2090 -0.2150 0.2235 0.2069 -0.2369 0.2757 0.2023 0.2103 0.2593 0.2281 0.2918 -0.1852 0.2030 0.2413 0.1830 0.2472 -0.2007 0.1745 -0.2334 -0.2321 0.2254 -0.2405 0.2353 0.1989 0.2564 0.1953 0.2708 -0.2676 -0.2127 0.2552 0.1879 -0.2611 0.2782 -0.2922 -0.2125 -0.2657 -0.2433 -0.2132 -0.1953 -0.2425 -0.2002 -0.2070 -0.2213 -0.2011 -0.2377 0.1699 0.2053 -0.2950 -0.2291 0.1990 0.2112 -0.1696 0.2379 0.2569 -0.1770 0.1887 0.2740 -0.2329 -0.1947 -0.2373 -0.1996 -0.1965 0.1904 0.2774 -0.2094 0.2109 0.1470 -0.1847 -0.2115 -0.1584 0.2034 -0.1981 0.2473 0.1786 0.2350 -0.2224 0.2953 0.1910 0.3381 -0.1975 0.1953 0.2105 0.2053 -0.1751 -0.1715 -0.1838 0.2165 -0.2258 -0.2351 0.2368 0.1874 0.2457 0.2125 -0.2134 -0.2461 0.2008 -0.1748 0.2337 0.2519 -0.2210 0.2565 0.2695 -0.2308 -0.2366 0.3211 0.2112 0.2378 0.2462 -0.2032 -0.2295 -0.1958 0.2079 0.2270 -0.2170 -0.2030 0.2065 0.1999 0.1987 -0.1881 0.2131 -0.1897 -0.1958 -0.2082 -0.2315 0.2271 0.2142 0.2616 0.1902 0.1952 -0.2184 -0.1856 0.2446 -0.2089 -0.2096 0.2083 -0.2123 0.3241 0.2208 0.2400 -0.1802 -0.2171 0.2774 -0.1820 0.2318 0.2417 0.2292 -0.1849 -0.2117 -0.2149 -0.2154 0.2364 -0.1642 0.1828 -0.1890 -0.1776 0.2374 0.2192 0.2411 0.2842 0.2497 0.2282 -0.1967 0.1996 -0.1773 0.2203 0.1744 0.2533 0.1865 -0.2234 0.1948 0.2319 0.2753 0.1569 -0.2685 -0.2930 0.2675 0.2451 -0.2321 0.2106 -0.2194 0.2425 0.2129 -0.2548 0.1984 -0.2277 -0.1534 -0.2124 -0.2045 -0.1977 0.3156 0.2316 0.2046 0.2529 0.2255 0.2375 0.2186 0.1842 -0.2029 -0.2364 0.2108 -0.2469 0.1657 -0.2292 0.2875 -0.1645 0.2258 0.2918 0.2190 0.2041 -0.1969 -0.2054 0.1871 -0.1856 0.3519 -0.2121 -0.2353 0.2656 -0.2087 0.2051 0.1980 -0.2909 0.2155 -0.1944 -0.2420 -0.2141 -0.2739 0.1870 -0.2529 -0.1966 0.1858 -0.2144 -0.2401 0.1928 -0.2316 0.2504 -0.2242 0.2055 0.1822 -0.1947 -0.2313 0.2338 0.2158 0.2369 0.1855 -0.2030 0.2017 -0.1973 -0.2136 0.2051 -0.3011 -0.1686 0.2028 -0.2039 0.2822 -0.2193 -0.2313 0.2301 0.1885 -0.3023 0.2308 0.2145 -0.2043 -0.2419 0.1924 -0.1885 0.2569 0.1812 -0.2033 0.2195 0.2326 -0.2605 -0.2574 -0.2499 -0.2469 0.2245 0.2105 -0.2334 -0.3036 -0.2340 0.1721 -0.2276 -0.1845 -0.1949 -0.2086 -0.2236 0.1937 -0.2405 -0.2243 -0.1907 0.1905 -0.1913 -0.1856 -0.2051 0.1895 0.2404 0.2258 0.1995 -0.2121 0.2429 0.2285 0.2652 -0.1794 -0.2001 -0.2329 0.2157 0.2233 0.1898 -0.1759 -0.2654 0.1981 0.2201 -0.2377 0.1810 0.1902 -0.2094 0.1966 0.1802 0.1957 0.2135 0.2221 -0.1953 0.1527 -0.2157 -0.1757 -0.2194 -0.2624 -0.2278 -0.2547 -0.2017 -0.2052 -0.3047 0.2084 0.2538 -0.1959 -0.2843 -0.1882 -0.2847 -0.1750 -0.1879 -0.2098 -0.3048 -0.1878 0.2256 -0.1836 -0.1971 -0.2143 -0.1772 0.2802 -0.2476 -0.1885 0.1931 0.2012 -0.2049 -0.3069 -0.2091 -0.2076 0.2047 0.2039 0.2022 0.2322 -0.2089 0.2253 -0.2023 -0.2492 0.2020 0.1767 0.1905 -0.1907 0.1667 0.2013 -0.2289 -0.2535 0.2003 0.2347 -0.1734 -0.1609 0.2283 -0.2314 0.1976 -0.2323 0.2114 -0.1996 -0.2471 0.1710 -0.2137 0.2045 -0.1722 0.2418" HIT_INDICES="174 528 545 586 841 1042 1513 1542 1645 1826 2099 2158 2566 2710 3179 3614 3731 3795 3874 4499 4546 4642 4748 4914 5045 5181 5463 5516 5631 5659 5685 5767 6275 6431 7162 7783 8089 8186 8347 8442 8446 8518 8635 9028 9230 9245 9728 10230 10579 11437 12602 13208 13742 14378 14963 15382 16424 16710 17172 17304 17436 18201 18314 18409 18444 18524 19027 19101 19317 19324 20261 20430 20447 20560 20600 21084 21391 21407 21577 22726 23652 24228 24250 24342 24578 25285 25465 25822 26567 26644 26753 26875 27266 27697 27794 27955 28195 28385 28651 29000 29356 29530 29630 30450 31035 31145 31149 31292 31400 31511 31522 31529 31569 31627 31711 31859 32080 32139 32475 32507 32629 32742 32963 33132 33314 33363 33455 33481 33559 33636 34137 34221 34421 34571 34598 34763 34788 34853 34871 34873 34927 34929 35118 35177 35192 35210 35236 35392 35413 35437 35598 35738 35833 35840 35906 35933 36070 36117 36339 36385 36398 36418 36516 36715 36842 36855 37064 37079 37102 37197 37272 37309 37356 37457 37556 37581 37592 37606 37608 37627 37639 37645 37662 37702 37822 37850 37908 37956 38009 38056 38106 38132 38154 38196 38215 38258 38260 38275 38302" ES_PROFILE="0.0089 0.0111 0.0218 0.0317 0.0352 0.0395 0.0358 0.0433 0.0487 0.0517 0.0519 0.0574 0.0534 0.0559 0.0496 0.0436 0.0456 0.0489 0.0518 0.0402 0.0432 0.0450 0.0464 0.0462 0.0468 0.0471 0.0436 0.0458 0.0464 0.0493 0.0521 0.0535 0.0437 0.0428 0.0269 0.0135 0.0080 0.0079 0.0061 0.0059 0.0080 0.0084 0.0076 -0.0004 -0.0036 -0.0020 -0.0125 -0.0237 -0.0310 -0.0516 -0.0803 -0.0949 -0.1078 -0.1234 -0.1379 -0.1482 -0.1746 -0.1818 -0.1936 -0.1969 -0.2002 -0.2195 -0.2222 -0.2243 -0.2249 -0.2267 -0.2391 -0.2406 -0.2456 -0.2453 -0.2686 -0.2722 -0.2719 -0.2741 -0.2744 -0.2859 -0.2928 -0.2923 -0.2957 -0.3239 -0.3461 -0.3593 -0.3583 -0.3591 -0.3634 -0.3797 -0.3824 -0.3896 -0.4065 -0.4063 -0.4069 -0.4078 -0.4155 -0.4240 -0.4240 -0.4256 -0.4291 -0.4313 -0.4354 -0.4415 -0.4476 -0.4490 -0.4485 -0.4661 -0.4775 -0.4767 -0.4731 -0.4731 -0.4721 -0.4712 -0.4676 -0.4640 -0.4612 -0.4588 -0.4571 -0.4569 -0.4585 -0.4559 -0.4603 -0.4568 -0.4556 -0.4541 -0.4552 -0.4549 -0.4549 -0.4513 -0.4489 -0.4447 -0.4418 -0.4389 -0.4464 -0.4433 -0.4429 -0.4412 -0.4363 -0.4348 -0.4297 -0.4256 -0.4202 -0.4145 -0.4100 -0.4042 -0.4031 -0.3985 -0.3928 -0.3872 -0.3818 -0.3795 -0.3738 -0.3681 -0.3657 -0.3627 -0.3585 -0.3519 -0.3469 -0.3408 -0.3373 -0.3315 -0.3299 -0.3237 -0.3166 -0.3098 -0.3048 -0.3020 -0.2972 -0.2895 -0.2864 -0.2782 -0.2703 -0.2639 -0.2569 -0.2488 -0.2409 -0.2342 -0.2271 -0.2181 -0.2087 -0.1993 -0.1896 -0.1803 -0.1708 -0.1611 -0.1516 -0.1426 -0.1353 -0.1255 -0.1162 -0.1064 -0.0965 -0.0862 -0.0756 -0.0642 -0.0525 -0.0407 -0.0281 -0.0155 -0.0019 0.0117 0.0261" RANK_AT_ES="31034.0000" RANK_SCORE_AT_ES="-0.1008"/>
  <DTG RANKED_LIST="ExpData_collapsed_to_symbols.rnk" TEMPLATE="ENSG00000116353_profile_in_ExpData.cls" GENESET="gene_sets.gmt#KEGG_NEUROACTIVE_LIGAND_RECEPTOR_INTERACTION" ES="-0.4595" NES="-2.1848" NP="0.0000" FDR="0.0001" FWER="0.0010" CHIP="ftp.broadinstitute.org://pub/gsea/annotations_versioned/Human_ENSEMBL_Gene_ID_MSigDB.v7.4.chip" RND_ES="0.1924 -0.2274 -0.2137 0.2085 0.1769 -0.1965 -0.1912 0.1713 -0.2124 0.2173 -0.1943 0.2950 -0.1799 -0.2463 -0.1864 -0.2417 0.2163 0.1803 0.1653 0.1760 0.1806 -0.2116 0.2059 0.1918 0.1750 -0.1980 -0.2276 -0.2150 0.2158 0.1729 0.2194 0.2061 -0.1853 -0.2030 -0.2280 -0.2316 0.2778 -0.1838 -0.2289 0.2018 0.2036 0.2325 0.1948 0.1932 0.2445 0.2161 0.2185 -0.1855 0.2125 0.2125 0.2714 0.1820 -0.1900 -0.1877 0.2623 -0.2031 -0.1978 -0.2102 0.2615 0.1863 -0.2476 0.2224 0.1929 0.1634 0.2184 -0.1781 0.2249 -0.1727 0.2181 0.1961 0.2001 -0.2008 0.1918 -0.2101 -0.1985 0.1915 0.2198 0.2046 -0.2136 -0.2101 0.1806 0.2110 0.1728 0.1805 -0.2614 -0.2594 -0.2175 -0.1764 -0.2336 0.2015 0.1991 0.1864 -0.1804 -0.1718 -0.2069 -0.1945 0.1937 -0.1802 -0.2077 -0.2007 0.2022 0.1917 0.1737 -0.1908 0.2004 0.2097 -0.1894 0.2738 0.2293 -0.1829 -0.1855 0.1930 -0.2002 0.2375 0.2668 -0.2024 0.2405 0.1828 -0.2253 0.1839 0.2018 0.2077 -0.1870 0.2445 0.2143 -0.2294 -0.2429 -0.1925 -0.2033 -0.2207 0.1776 -0.1979 0.1769 -0.2161 0.2170 0.1743 -0.2396 -0.2012 -0.2063 -0.2168 0.2097 0.2309 0.2306 0.1866 -0.2080 -0.2085 -0.2158 -0.2157 -0.2455 0.2112 -0.1971 0.2453 -0.2296 0.2204 -0.2087 -0.2304 0.2170 -0.2168 -0.2314 -0.2379 0.2229 0.2238 0.1628 0.2300 -0.2246 0.1867 -0.1892 -0.2238 -0.2142 -0.1777 0.2393 -0.1966 -0.2370 0.1834 0.1799 0.2450 -0.2560 0.2351 -0.1961 0.2609 0.1948 0.2212 0.1970 0.2238 -0.2593 0.2283 -0.2800 -0.2437 -0.2141 0.2161 -0.1898 0.2070 0.2379 -0.2084 -0.1954 0.1812 0.2076 -0.2119 -0.1992 0.2121 -0.2143 0.1853 0.2899 0.1849 -0.1935 0.1745 0.2007 -0.2043 0.1896 -0.1871 -0.1907 0.2534 0.2290 -0.1761 0.2184 -0.2297 0.2193 -0.2071 0.2399 0.2370 0.2387 0.2206 0.2110 0.2426 0.2113 0.1857 -0.1869 -0.2132 -0.2561 0.2206 -0.2481 -0.2029 -0.2427 -0.1819 0.2018 0.2744 0.1935 -0.1993 -0.2040 0.2461 -0.2132 0.2212 0.2112 0.2235 0.2318 -0.1957 0.1746 0.2140 -0.2034 0.1812 0.2165 -0.2305 0.2188 0.2439 -0.1872 -0.2079 0.1963 -0.2136 -0.2402 0.2262 -0.2336 -0.2063 -0.2016 -0.2220 -0.2301 0.1787 0.2396 -0.2267 -0.2284 0.2240 0.2207 -0.2457 -0.2819 -0.2215 -0.1983 0.2436 -0.2284 0.2469 -0.1825 -0.1913 0.2099 -0.2435 0.2794 0.2227 -0.2191 0.1936 0.2166 -0.1865 -0.1862 -0.2227 -0.1773 -0.2020 -0.2466 0.2307 0.1680 -0.2281 -0.2190 -0.1968 -0.2917 -0.2237 -0.2193 -0.1966 0.2232 0.1765 0.2062 -0.2043 -0.2262 -0.2558 -0.2234 -0.2038 0.2160 0.2133 0.1784 -0.2504 -0.2018 0.2044 -0.1926 -0.2019 0.2469 0.2002 -0.1974 0.2101 0.2756 0.1842 0.1839 0.1946 0.2103 -0.2723 -0.1984 0.2019 -0.2049 -0.2125 -0.2033 -0.2195 -0.1879 -0.1798 -0.2440 -0.2312 0.2658 0.1885 -0.2719 -0.2170 -0.2067 -0.1964 -0.2098 0.2127 -0.2642 -0.2492 -0.2230 -0.2042 -0.1792 -0.1750 -0.2115 0.2036 -0.2150 0.2486 0.2599 -0.2057 0.1869 0.1990 0.2054 -0.2427 -0.1995 0.2125 0.1824 0.1881 0.2624 0.1929 -0.1617 -0.1910 0.2223 0.2403 -0.2134 -0.2332 -0.1761 0.1808 -0.2122 0.2097 0.2352 -0.1578 -0.1669 -0.2480 0.2567 0.2271 -0.2291 -0.2076 0.2528 0.2884 -0.1989 -0.1982 0.1997 0.2499 -0.1946 -0.1935 0.1856 -0.2220 -0.2038 0.2113 0.1836 -0.2115 0.1913 -0.2053 0.2235 -0.1881 -0.2302 0.1818 -0.2486 -0.1897 0.2776 -0.3071 -0.2081 -0.2128 0.2254 -0.2069 0.2647 0.1858 0.2010 -0.2080 0.2287 0.2169 0.2283 0.2051 -0.1781 0.2604 0.1876 -0.1895 -0.1939 0.2022 0.1726 0.2166 0.1913 0.2262 -0.2452 0.2264 0.1888 -0.1914 0.2002 0.1966 -0.1944 -0.1962 0.2309 -0.2145 -0.2082 -0.1977 0.2009 0.2294 -0.1620 -0.2220 0.2437 0.2263 0.1849 0.2299 -0.1779 -0.1791 -0.2185 -0.1725 -0.2023 0.1868 0.1933 -0.1858 -0.2074 0.1901 -0.2444 0.2153 -0.2054 0.1868 -0.1940 -0.2167 -0.1981 -0.2160 -0.1631 0.2334 0.1827 0.2312 0.2289 0.1876 -0.1892 0.2516 -0.1948 -0.2102 0.1895 -0.2350 -0.2085 0.2195 -0.1685 0.2028 0.2670 0.2239 -0.1967 -0.1959 0.2088 -0.2030 -0.1837 -0.2155 -0.2317 0.1717 -0.2579 0.2036 -0.2025 0.2053 0.2000 0.2138 -0.2059 -0.2553 0.1763 -0.2062 -0.2811 0.2687 -0.1931 -0.2046 -0.1933 -0.2219 -0.2573 0.1928 0.2121 -0.2104 0.2633 0.2214 0.2228 -0.2073 -0.2381 -0.1676 -0.2310 -0.2249 0.2220 0.1783 0.2274 0.1864 0.2580 0.1959 0.2290 -0.1816 0.1858 0.2133 0.2950 0.1810 0.2731 0.1934 -0.2490 -0.2009 0.2135 0.1931 -0.2192 -0.2172 -0.1929 0.2116 -0.2155 0.2761 -0.2131 -0.2625 -0.1939 0.1998 0.1961 0.2675 -0.1718 0.1921 0.1841 0.2610 -0.2218 -0.2061 -0.2507 -0.2300 -0.2258 -0.2530 -0.1662 -0.2385 0.2157 0.1977 -0.2275 -0.1957 -0.1705 0.2373 -0.1667 -0.1828 -0.2213 0.2117 -0.2093 0.2197 0.2090 -0.2757 -0.1982 0.1929 -0.1935 0.2025 -0.1915 -0.1784 0.2057 -0.1773 -0.2485 0.2296 0.2156 0.1980 -0.2230 -0.2428 -0.1980 0.2504 -0.1974 -0.2084 -0.1936 -0.1990 -0.1942 -0.2284 0.2737 -0.1958 -0.2621 -0.1658 0.2039 -0.2359 0.2138 -0.1984 -0.1769 -0.1918 -0.2310 0.2509 0.2011 0.1615 -0.1865 -0.1759 -0.2444 0.2278 0.1976 0.2051 -0.2310 -0.2386 -0.1871 0.1748 0.1754 0.2098 -0.2284 -0.1570 0.2061 -0.2436 -0.2252 0.1740 0.2682 -0.2006 -0.2456 -0.2621 0.2091 0.2217 0.2212 0.2011 0.1688 0.1982 -0.2552 -0.2558 0.2050 -0.1977 -0.1900 -0.2127 0.1781 -0.1879 0.1707 0.1956 0.2170 -0.2120 0.2065 -0.2185 0.2722 -0.2077 -0.1892 0.2462 0.2152 -0.1846 0.1930 -0.1982 -0.2172 -0.1961 0.2101 0.2184 0.1953 -0.2124 0.2079 -0.2084 -0.1983 -0.2270 -0.2116 -0.2264 -0.1855 -0.2374 -0.2189 0.1918 0.1890 0.1726 -0.2009 -0.2067 0.1767 0.1856 -0.2715 0.1679 0.1886 -0.2061 0.2052 0.2055 0.2193 -0.1977 -0.2314 -0.2490 0.2286 0.2389 0.2235 -0.2272 -0.1961 0.1836 0.2330 0.2542 0.2074 0.2238 -0.1919 -0.1976 0.2041 0.1986 0.1958 -0.2108 0.2131 0.2652 0.2547 -0.1939 0.2545 0.1884 -0.2144 -0.2404 0.2651 0.1803 -0.2089 0.2068 -0.1827 0.1853 -0.2071 -0.2347 -0.2177 -0.2044 0.1950 0.2456 0.2278 0.2035 -0.2140 0.2380 -0.1919 0.2220 0.2164 0.2052 0.3051 0.2595 0.2446 0.2377 0.1648 0.2782 -0.2178 -0.1654 0.1908 -0.1847 0.2035 -0.2244 0.2308 0.2573 -0.2097 -0.2518 0.1951 -0.1970 -0.2203 0.2277 -0.1932 0.1736 -0.1756 0.1893 -0.2030 -0.1772 -0.2056 -0.1860 0.2019 -0.1980 0.2135 0.2106 0.1787 0.2342 0.2374 0.1576 0.2817 0.2424 0.1762 0.2403 -0.1933 -0.1985 0.1927 0.2604 -0.2301 -0.1873 -0.2831 -0.2302 -0.2351 0.2236 0.1798 -0.2133 -0.1994 -0.2249 -0.2515 0.2888 -0.1728 -0.2144 -0.1521 -0.1852 -0.1753 0.2402 0.1958 -0.1883 -0.1947 -0.1922 0.1981 -0.1902 -0.2203 0.1839 -0.2176 -0.2142 0.2419 -0.1671 0.1950 0.2739 -0.1869 0.2073 -0.2061 0.1916 0.2433 0.2049 -0.1789 0.1785 0.2145 -0.2309 -0.1971 0.2249 0.2157 0.1891 0.1865 0.2313 0.1872 0.2452 0.2423 -0.1787 -0.1932 0.1871 0.2058 -0.2487 -0.2181 0.1774 0.2160 -0.2019 0.2296 -0.2155 -0.2567 -0.2041 0.2169 0.1745 -0.1922 0.2066 -0.2157 -0.1750 0.1907 -0.1862 -0.2127 0.2194 0.2113 -0.2000 0.2276 -0.2062 -0.1872 -0.2257 0.2403 0.1983 -0.1818 -0.2564 -0.1884 0.2846 0.2674 0.2172 -0.1821 0.2638 -0.2291 -0.2221 0.2682 -0.1801 0.1639 0.2180 -0.1731 -0.2174 -0.1775 0.1882 0.2944 -0.1905 -0.2180 -0.1924 -0.1956 0.2105 -0.2322 0.2334 0.2482 -0.1776 0.2100 -0.2120 0.1969 0.2188 -0.2464 -0.2211 0.1701 -0.2315 -0.2074 -0.1988 0.2218 0.1996 -0.2465 0.2547 0.2310 0.1839 -0.2167 0.2052 -0.1898 0.2331 0.1952 -0.2105 0.2315 0.2112 -0.2478 -0.2095 -0.2025 -0.2367 -0.2228 -0.1745 0.1961 -0.2690 -0.2140 0.1959 0.2219 0.2187 -0.1813 -0.2000 0.2788 -0.2150 -0.2248 -0.2555 0.2177 -0.1805 0.2238 0.2487 0.1801 -0.1931 0.2121 -0.2027 -0.1974 -0.1899 -0.2107 0.2406 0.1866 0.2120 0.2165 0.1900 0.2201 -0.2080 -0.2253 0.1797 0.2634 -0.2217 0.2599 0.2113 0.2079 -0.2213 -0.2036 -0.2151 -0.2309 -0.2350 0.2404 0.2163 0.1804 -0.1990 0.2010 0.2070 -0.2053 -0.1911 0.1775 -0.2115 -0.2123 0.2061 0.1831 0.2355 0.2326 0.1865 0.2334 0.1738 0.2222 0.1958 -0.1952 -0.2328 -0.2466 0.2050 0.1853 0.2404 0.2292 -0.2150 0.1892 0.2067 0.2683 -0.2198" HIT_INDICES="644 1280 2380 2760 3536 3563 3697 4169 4228 4599 5047 5406 5590 6321 6325 6470 6652 6914 8046 8115 8272 9147 9165 9172 9260 9514 9532 9606 9648 9739 9829 9944 10269 10278 10675 11153 11179 11242 11248 11320 11459 11486 11693 11922 12142 12256 12358 12366 12444 12676 13107 13125 13150 13175 13202 13298 13535 13577 13633 13719 13844 13896 14008 14065 14286 14311 14384 14506 14571 14690 14991 15112 15282 15603 15647 15720 15795 15818 15855 15863 16446 16475 17069 17175 17261 17406 17459 17584 17702 17899 17977 18033 18041 18566 18661 18972 19334 19407 19704 19798 19868 19906 20219 20266 20469 20927 21142 21151 21281 21302 21309 21649 21736 22041 22306 22612 22668 22725 22816 23024 23399 23481 23612 23881 24014 24065 24213 24449 24937 25175 25182 25204 25417 25551 25714 26168 26208 26595 26705 27013 27294 27307 27325 27332 27432 27597 27724 27810 27895 28020 28021 28209 28223 28230 28286 28974 29050 29086 29188 29236 29427 29528 29542 29568 29625 29626 29975 30049 30124 30139 30418 30452 30493 30585 30606 30618 30681 30735 30806 31002 31007 31012 31257 31282 31409 31486 31638 31650 31665 31727 31735 31775 31796 31826 31999 32015 32047 32110 32282 32414 32575 32688 32744 32748 32942 33114 33350 33435 33459 33512 33574 33695 33713 33816 33967 33999 34005 34167 34207 34460 34476 34703 34737 34755 34761 34940 35112 35366 35529 35560 35597 35689 35812 35828 35832 35860 35874 35916 35941 35962 36163 36186 36201 36316 36472 36586 36641 36675 36691 36694 36735 36776 36787 36808 36934 36996 37178 37446 37524 37533 37574 37638 37679 37922 37958 37998 38019 38040 38086 38233" ES_PROFILE="-0.0045 -0.0110 -0.0317 -0.0345 -0.0486 -0.0435 -0.0413 -0.0483 -0.0447 -0.0495 -0.0566 -0.0617 -0.0624 -0.0776 -0.0742 -0.0745 -0.0758 -0.0794 -0.1057 -0.1048 -0.1063 -0.1264 -0.1247 -0.1226 -0.1227 -0.1271 -0.1255 -0.1253 -0.1243 -0.1246 -0.1249 -0.1259 -0.1324 -0.1307 -0.1392 -0.1498 -0.1489 -0.1490 -0.1476 -0.1479 -0.1499 -0.1491 -0.1530 -0.1575 -0.1619 -0.1635 -0.1649 -0.1639 -0.1647 -0.1695 -0.1795 -0.1790 -0.1786 -0.1783 -0.1780 -0.1795 -0.1847 -0.1849 -0.1854 -0.1868 -0.1892 -0.1897 -0.1918 -0.1924 -0.1974 -0.1973 -0.1985 -0.2010 -0.2020 -0.2044 -0.2116 -0.2142 -0.2180 -0.2259 -0.2266 -0.2281 -0.2297 -0.2299 -0.2305 -0.2304 -0.2451 -0.2457 -0.2608 -0.2635 -0.2657 -0.2693 -0.2706 -0.2737 -0.2765 -0.2814 -0.2832 -0.2844 -0.2844 -0.2975 -0.2995 -0.3070 -0.3158 -0.3171 -0.3241 -0.3259 -0.3270 -0.3273 -0.3346 -0.3351 -0.3395 -0.3503 -0.3548 -0.3541 -0.3565 -0.3560 -0.3552 -0.3628 -0.3639 -0.3706 -0.3761 -0.3826 -0.3828 -0.3829 -0.3838 -0.3878 -0.3958 -0.3964 -0.3982 -0.4034 -0.4052 -0.4048 -0.4069 -0.4111 -0.4217 -0.4258 -0.4240 -0.4225 -0.4259 -0.4273 -0.4293 -0.4387 -0.4374 -0.4449 -0.4453 -0.4507 -0.4553 -0.4530 -0.4509 -0.4484 -0.4483 -0.4499 -0.4504 -0.4498 -0.4492 -0.4496 -0.4468 -0.4487 -0.4462 -0.4434 -0.4420 -0.4564 -0.4552 -0.4529 -0.4523 -0.4503 -0.4518 -0.4511 -0.4481 -0.4453 -0.4434 -0.4400 -0.4454 -0.4437 -0.4420 -0.4388 -0.4422 -0.4394 -0.4366 -0.4352 -0.4319 -0.4284 -0.4262 -0.4237 -0.4217 -0.4227 -0.4188 -0.4150 -0.4172 -0.4137 -0.4128 -0.4105 -0.4102 -0.4062 -0.4023 -0.3995 -0.3954 -0.3920 -0.3882 -0.3846 -0.3846 -0.3805 -0.3768 -0.3739 -0.3737 -0.3724 -0.3717 -0.3697 -0.3663 -0.3615 -0.3614 -0.3607 -0.3615 -0.3583 -0.3536 -0.3495 -0.3457 -0.3432 -0.3382 -0.3352 -0.3333 -0.3284 -0.3228 -0.3211 -0.3162 -0.3166 -0.3109 -0.3104 -0.3049 -0.2990 -0.2928 -0.2909 -0.2886 -0.2882 -0.2853 -0.2789 -0.2727 -0.2678 -0.2635 -0.2564 -0.2491 -0.2423 -0.2352 -0.2287 -0.2218 -0.2147 -0.2120 -0.2047 -0.1972 -0.1921 -0.1878 -0.1822 -0.1750 -0.1673 -0.1590 -0.1504 -0.1427 -0.1350 -0.1264 -0.1180 -0.1121 -0.1044 -0.0993 -0.0958 -0.0872 -0.0769 -0.0672 -0.0579 -0.0479 -0.0420 -0.0307 -0.0192 -0.0072 0.0050 0.0169 0.0279" RANK_AT_ES="28973.0000" RANK_SCORE_AT_ES="-0.0795"/>
  <DTG RANKED_LIST="ExpData_collapsed_to_symbols.rnk" TEMPLATE="ENSG00000116353_profile_in_ExpData.cls" GENESET="gene_sets.gmt#KEGG_CALCIUM_SIGNALING_PATHWAY" ES="-0.4659" NES="-2.1117" NP="0.0000" FDR="0.0002" FWER="0.0030" CHIP="ftp.broadinstitute.org://pub/gsea/annotations_versioned/Human_ENSEMBL_Gene_ID_MSigDB.v7.4.chip" RND_ES="0.2328 -0.2581 -0.1896 -0.1997 -0.2158 0.2128 0.2269 -0.1866 0.2626 -0.2162 -0.2477 -0.1965 0.1963 -0.2443 -0.2629 0.2440 -0.2127 0.2360 -0.2199 -0.1911 -0.2551 0.2674 0.2335 -0.1622 -0.2795 -0.1670 0.2864 -0.2079 0.2436 -0.2897 0.1995 -0.2484 0.1747 -0.2011 -0.2001 -0.1852 0.1905 0.1752 0.2147 0.2547 0.2600 -0.2516 -0.2150 -0.1969 0.2750 0.2001 0.2446 0.1928 -0.3078 -0.1958 -0.2973 0.2244 -0.2290 -0.2244 0.1871 0.1832 0.1965 -0.2021 -0.3249 -0.2475 -0.2059 -0.1800 0.2535 0.1837 -0.1781 0.2649 -0.1687 -0.2550 0.2050 0.2353 -0.2627 0.2692 0.2363 0.2126 -0.1954 0.2102 0.2949 -0.1636 0.2463 0.1972 -0.2140 0.2167 0.2395 -0.1988 0.3061 -0.2451 -0.2356 0.2411 -0.1978 0.2485 -0.1934 -0.1946 0.1872 0.1758 -0.1928 0.2342 -0.1745 0.2186 0.2416 -0.2263 -0.2053 0.2825 -0.2514 -0.2207 0.2369 0.2113 -0.2230 -0.2523 0.1790 0.2206 -0.2717 0.2682 -0.2552 0.2530 0.2018 -0.2461 -0.2489 -0.2351 -0.2084 -0.2363 -0.2121 0.1927 0.1557 0.2466 -0.1768 -0.1849 0.2048 0.2207 0.2451 0.1798 -0.2553 0.2110 0.2512 0.2615 -0.2418 -0.1730 -0.1854 -0.1924 -0.1923 0.1956 0.2304 0.2279 -0.2840 0.2424 -0.2321 0.2196 0.1643 0.2244 -0.2545 -0.2250 -0.2353 0.2216 0.2164 0.2532 -0.2760 0.1825 0.1989 0.1902 -0.2155 0.2175 -0.2369 0.1986 -0.2189 -0.1933 0.2017 -0.2036 0.2403 0.2433 -0.2207 -0.2286 0.3100 -0.1757 -0.1942 -0.2442 0.2753 -0.2819 0.2070 -0.2442 -0.2443 0.2283 -0.2368 -0.1662 -0.1993 -0.2495 0.2093 -0.2130 -0.2021 -0.1939 0.2038 0.2556 -0.1843 0.2193 0.2149 0.2858 -0.2115 -0.1965 0.1999 0.3114 0.2341 0.2179 0.2659 0.3141 -0.2359 0.1662 0.2401 0.2705 -0.1823 -0.2300 -0.2070 -0.2251 0.2620 0.2500 0.2021 -0.1942 0.2919 0.1884 -0.2427 0.1888 0.1965 0.2228 0.1642 0.2203 -0.2773 -0.1966 0.1724 -0.2351 -0.1882 -0.2693 -0.2347 -0.3113 -0.1936 0.2584 0.2008 0.1867 -0.2160 -0.2577 -0.2363 -0.2248 0.2108 0.2070 -0.2443 0.2157 -0.2901 0.1853 -0.2041 0.2117 0.1837 0.2054 0.1846 0.2477 0.1830 -0.2546 -0.2346 0.1987 0.2008 -0.1846 -0.2444 0.2096 0.2358 -0.2455 0.2135 -0.2178 -0.2651 0.2451 -0.2182 -0.1830 0.2307 0.2312 0.3017 -0.2005 0.2059 0.2296 0.2147 -0.2443 0.3182 -0.1577 -0.2387 -0.2367 0.2072 -0.2359 -0.2762 -0.2361 0.2070 0.1820 0.1752 -0.1879 -0.1743 0.2533 0.1843 -0.2194 0.2329 0.2053 -0.1749 -0.2215 0.1723 -0.2332 -0.1996 -0.2675 0.2631 -0.2326 -0.2127 0.2282 0.2772 -0.2643 0.2872 0.2547 0.2087 0.1901 -0.2161 -0.1719 0.2008 0.2094 -0.3160 0.2189 0.2526 -0.1963 0.2080 0.2152 0.2046 -0.2346 -0.2798 -0.2662 -0.2665 -0.2613 0.2102 0.1777 0.2047 0.2879 0.1783 0.2484 -0.2015 -0.2187 -0.2308 0.2380 -0.2066 -0.1671 -0.2100 0.1836 -0.2497 0.1991 -0.2350 0.2247 -0.2188 0.2046 0.2062 -0.2164 -0.2355 -0.1981 -0.2163 0.1834 -0.3144 -0.1749 -0.2397 0.1878 0.1963 -0.2169 -0.2008 0.2297 -0.1856 -0.3018 0.2657 -0.2358 -0.2028 0.2131 0.2269 -0.2164 -0.2171 -0.2248 -0.2225 -0.2474 0.2256 0.1980 0.2202 -0.2165 0.2841 0.2732 -0.2086 0.1533 0.2049 -0.2165 -0.1802 -0.2288 -0.2538 0.1953 -0.2231 0.2457 -0.1848 0.2209 -0.2038 0.2496 -0.2462 0.2102 0.1892 -0.2477 -0.2238 -0.2366 0.1901 -0.2765 -0.1946 0.2009 -0.2824 0.2312 -0.1760 0.1831 0.1844 0.2283 -0.2572 0.2044 0.2571 0.2069 0.2234 -0.1691 -0.1943 0.1924 -0.2489 0.1626 0.1984 0.1934 -0.2268 0.2392 0.2009 -0.1964 0.2643 -0.1914 0.2012 0.1667 -0.2350 -0.3328 0.2143 0.2358 0.2323 0.2234 -0.2125 0.2463 0.1818 0.2339 0.1866 -0.2556 0.1774 0.1968 0.2541 0.2755 0.2293 0.2645 -0.1917 0.3034 -0.2613 0.1895 0.2644 0.1770 -0.2141 -0.1653 0.3006 -0.2073 -0.2233 0.2408 -0.2518 0.1989 -0.2908 0.1916 -0.2001 0.2462 0.2100 0.2437 -0.3046 0.2150 -0.2097 -0.2755 -0.2276 0.1939 0.2044 0.2676 0.2453 -0.1909 0.2775 0.2203 -0.1772 -0.2528 -0.1963 0.1661 0.2192 0.2122 -0.1795 0.1833 0.1756 -0.2173 0.2020 -0.1837 0.3084 0.2487 0.2198 0.1936 0.2076 -0.1805 -0.2108 0.1981 -0.1802 0.2109 0.1698 0.1858 -0.2484 0.2777 0.2220 -0.2716 -0.1930 -0.2236 -0.2495 -0.2608 0.2688 0.2117 -0.1870 -0.2670 0.2072 0.2183 -0.2384 0.2084 -0.3138 -0.2162 0.2465 0.2142 -0.1955 0.2347 0.1932 -0.2011 -0.1977 -0.2000 0.2014 0.2021 -0.2400 -0.2078 0.2493 -0.2003 -0.1960 -0.2007 -0.2302 -0.2327 0.2171 0.2069 0.2604 -0.1931 -0.2572 0.2154 -0.2545 -0.1867 -0.1971 -0.2398 0.2579 0.1795 0.2415 0.3017 -0.2333 -0.2602 -0.1966 0.1930 0.1755 0.1878 0.2242 -0.1888 -0.1863 -0.2106 -0.2364 0.2607 -0.2168 0.2034 0.1834 0.2588 -0.1991 -0.2544 0.2574 0.2500 -0.2088 0.2379 -0.3221 0.2212 0.2195 -0.1748 0.1995 0.2591 -0.2334 0.1996 0.2978 -0.2008 0.2008 -0.2078 0.2197 -0.2128 -0.2187 -0.2284 -0.2005 -0.2356 0.1963 -0.1730 0.2377 -0.2618 -0.2755 -0.2018 0.2193 0.2691 0.1928 0.2534 -0.2292 -0.1770 0.2333 0.2064 0.1922 -0.1857 0.2676 -0.2524 -0.2185 0.2601 0.2149 0.2283 -0.2092 0.2363 0.2404 0.2344 -0.1941 0.1924 -0.1960 -0.2350 -0.2202 0.2368 0.1901 0.2080 -0.2035 -0.2169 -0.1544 -0.2549 0.1940 0.2700 -0.1641 0.2368 -0.1592 -0.1991 -0.2718 -0.2467 -0.2205 -0.2034 0.2074 -0.2317 0.2887 0.2185 0.1908 -0.1955 0.1995 0.2683 0.2165 -0.2029 -0.2141 -0.1686 0.2179 -0.1847 0.2134 0.2442 -0.2774 0.2248 0.1957 0.2430 0.2641 0.2068 -0.2513 -0.2281 -0.2209 -0.2027 0.2567 0.2081 0.2286 -0.2166 0.2301 -0.2033 0.2488 -0.1998 -0.2429 0.2068 0.3027 0.2227 0.2601 -0.2480 -0.2382 0.2817 0.2448 -0.1750 0.1931 -0.1988 -0.2033 0.2013 -0.2317 0.2504 -0.2175 0.2512 0.2004 0.2135 0.1998 0.2083 -0.2107 0.3179 -0.2390 0.2138 0.2017 0.1830 -0.2175 -0.2151 -0.2123 -0.1834 0.2804 0.2213 0.2288 0.2377 0.2049 -0.2624 0.2300 -0.2158 0.1965 -0.2350 -0.1609 0.2177 0.1720 0.2159 0.2316 0.1803 0.1914 0.2287 -0.1903 0.2356 0.2396 -0.2206 -0.1810 0.2758 -0.2518 -0.2537 0.2722 0.2255 -0.1865 -0.2282 0.2360 0.2622 -0.2014 0.2802 -0.2122 -0.2550 -0.1571 -0.2174 -0.2065 0.2206 0.1842 -0.1737 -0.2386 -0.2098 -0.2036 0.3079 0.2105 -0.1931 -0.2326 -0.2118 -0.2341 0.2033 -0.2038 0.2370 -0.2100 -0.1868 -0.2365 -0.1839 0.2773 -0.1803 0.2246 0.2184 0.2400 0.2184 0.1975 0.2225 0.2261 -0.2492 -0.3030 0.2815 0.2449 0.2416 0.2322 0.2222 -0.2153 0.2110 -0.2268 -0.2030 -0.2017 0.1990 0.1918 -0.2005 0.2178 0.1709 0.2117 0.3003 0.2122 -0.2031 0.2506 0.2133 0.2621 -0.2697 0.2602 0.1902 0.2814 -0.2691 -0.1750 0.2192 0.2103 -0.2109 0.2230 -0.1779 -0.2206 -0.2117 0.2339 0.2229 0.2662 -0.1880 0.2168 0.2613 -0.2335 0.1998 0.2084 -0.2274 -0.2248 -0.2063 0.2275 -0.1654 -0.2535 -0.1998 -0.2325 0.2349 -0.2254 -0.1888 -0.1748 -0.2292 0.1879 -0.2495 -0.2290 0.2290 -0.2138 -0.2098 0.2688 -0.2181 0.3051 -0.2268 -0.1770 -0.2439 0.3347 0.2228 -0.2115 -0.2674 0.1996 0.2267 -0.2473 0.2038 0.2410 0.2304 -0.2602 0.2869 0.1929 -0.2148 0.2155 -0.2408 0.2557 -0.2105 -0.2732 0.1803 0.1788 0.2544 0.2242 -0.3413 0.2789 0.2348 -0.1960 0.2509 -0.2217 0.2211 0.2436 0.2077 -0.1946 0.2682 -0.2182 -0.2213 -0.2488 -0.1881 0.1706 0.2628 0.1867 -0.2381 -0.2157 0.2513 -0.2373 -0.1891 0.2006 0.2320 0.2492 0.2501 -0.2081 0.2238 -0.2483 -0.2013 -0.2445 0.2060 0.2174 -0.1971 0.2096 0.2404 0.2413 -0.2661 0.2022 -0.2423 -0.2009 0.2098 -0.2135 -0.1985 0.2129 0.2351 0.1867 -0.2042 0.2161 -0.1969 -0.1862 0.1869 0.1832 -0.2041 -0.1899 0.2068 0.2105 -0.2124 0.2087 0.1914 0.2084 -0.2287 -0.2683 0.2081 0.2072 -0.1586 0.2488 -0.2175 -0.2136 -0.1782 0.2716 -0.1978 0.1886 -0.1693 -0.2102 -0.1603 0.2054 -0.1974 -0.2339 0.1725 0.2215 0.2051 0.3038 0.1831 0.2448 0.1608 -0.1743 -0.2390 0.2399 0.2088 0.2601 -0.1992 -0.2460 -0.2436 0.2417 0.2088 -0.2951 0.2562 0.2065 0.2611 -0.1909 0.2276 0.2494 -0.2060 -0.2525 0.2359 -0.2216 -0.1977 -0.1882 0.2250 0.2155 0.1966 0.2228 -0.1909 0.2146 -0.2389 -0.2128 -0.1693 -0.2014 -0.2109 0.1991 0.2394 -0.2599 0.1978 0.1955 0.1976 0.1973 0.2201 0.2969 0.2291 -0.2587 0.2156 0.2665 -0.2662" HIT_INDICES="345 1410 2243 2531 3062 3100 3282 3536 3556 3697 3912 4642 4760 5070 5313 5478 6249 6303 6589 7201 7211 7224 8272 8407 8784 9058 9260 9648 9728 10201 10562 10585 11134 11153 11248 11320 11481 11693 13298 13616 13971 14065 14531 14690 14873 14991 15118 15647 15818 15941 16902 17175 18041 18404 18566 18698 18799 19085 19185 19385 20266 22247 22725 23963 24014 24213 24582 24691 24803 25204 25333 25700 25939 26208 26595 26602 26644 27008 27013 27332 27770 27781 27794 27849 28020 28021 28223 28286 28532 29009 29059 29125 29528 29625 29848 29975 30104 30139 30151 30593 30666 30681 30735 30750 30753 30759 30789 31282 31522 31649 31665 31673 31690 31706 31727 31781 31999 32027 32047 32080 32414 32695 32748 32942 33040 33206 33217 33242 33350 33519 33627 33694 33737 33761 33768 33914 33997 34460 34737 34875 35067 35281 35597 35689 35754 35812 35860 35916 36103 36186 36211 36213 36397 36398 36472 36675 36776 36808 36870 36934 37013 37066 37178 37197 37227 37541 37543 37638 37662 37818 37822 37862 37888 38019 38119 38151 38233 38241" ES_PROFILE="0.0076 -0.0080 -0.0199 -0.0184 -0.0241 -0.0174 -0.0145 -0.0139 -0.0074 -0.0041 -0.0030 -0.0159 -0.0134 -0.0160 -0.0171 -0.0164 -0.0317 -0.0288 -0.0320 -0.0440 -0.0405 -0.0372 -0.0608 -0.0612 -0.0679 -0.0722 -0.0747 -0.0821 -0.0816 -0.0914 -0.0985 -0.0969 -0.1090 -0.1075 -0.1081 -0.1080 -0.1104 -0.1140 -0.1539 -0.1609 -0.1690 -0.1705 -0.1816 -0.1849 -0.1889 -0.1913 -0.1939 -0.2069 -0.2109 -0.2137 -0.2381 -0.2450 -0.2669 -0.2758 -0.2795 -0.2824 -0.2845 -0.2912 -0.2932 -0.2977 -0.3193 -0.3684 -0.3790 -0.4086 -0.4078 -0.4108 -0.4180 -0.4185 -0.4191 -0.4269 -0.4277 -0.4345 -0.4379 -0.4420 -0.4490 -0.4463 -0.4444 -0.4506 -0.4477 -0.4526 -0.4605 -0.4574 -0.4544 -0.4524 -0.4533 -0.4499 -0.4515 -0.4495 -0.4522 -0.4605 -0.4579 -0.4556 -0.4618 -0.4602 -0.4616 -0.4605 -0.4594 -0.4559 -0.4518 -0.4585 -0.4557 -0.4514 -0.4480 -0.4437 -0.4390 -0.4345 -0.4305 -0.4381 -0.4391 -0.4371 -0.4322 -0.4272 -0.4224 -0.4175 -0.4127 -0.4088 -0.4089 -0.4041 -0.3992 -0.3945 -0.3973 -0.3985 -0.3939 -0.3928 -0.3890 -0.3870 -0.3809 -0.3752 -0.3715 -0.3692 -0.3653 -0.3603 -0.3546 -0.3484 -0.3418 -0.3386 -0.3337 -0.3381 -0.3374 -0.3331 -0.3299 -0.3270 -0.3263 -0.3198 -0.3124 -0.3048 -0.2969 -0.2892 -0.2844 -0.2769 -0.2679 -0.2583 -0.2530 -0.2430 -0.2347 -0.2294 -0.2212 -0.2111 -0.2017 -0.1922 -0.1828 -0.1726 -0.1636 -0.1521 -0.1409 -0.1360 -0.1230 -0.1121 -0.0993 -0.0892 -0.0752 -0.0618 -0.0480 -0.0360 -0.0223 -0.0064 0.0096 0.0276" RANK_AT_ES="29527.0000" RANK_SCORE_AT_ES="-0.0848"/>
  <DTG RANKED_LIST="ExpData_collapsed_to_symbols.rnk" TEMPLATE="ENSG00000116353_profile_in_ExpData.cls" GENESET="gene_sets.gmt#KEGG_SMALL_CELL_LUNG_CANCER" ES="-0.5205" NES="-2.1017" NP="0.0000" FDR="0.0002" FWER="0.0030" CHIP="ftp.broadinstitute.org://pub/gsea/annotations_versioned/Human_ENSEMBL_Gene_ID_MSigDB.v7.4.chip" RND_ES="-0.2531 -0.2052 0.2542 0.1704 -0.1875 -0.2865 0.2309 -0.2210 0.3158 0.2181 -0.3398 -0.1954 0.1902 0.2470 0.2633 0.2191 0.2563 -0.2703 -0.2652 -0.1887 0.1665 -0.2724 -0.2476 -0.2432 0.3143 -0.2261 0.2159 -0.2579 0.2177 -0.2005 -0.2528 0.2903 -0.3377 0.2355 -0.2098 0.2843 -0.2240 0.1784 -0.2838 -0.2320 -0.2599 -0.2662 0.2405 0.2297 -0.3556 -0.2477 0.2351 -0.3428 -0.2741 -0.2737 -0.3069 0.2929 -0.1911 0.3251 -0.2114 -0.2258 -0.2291 0.2160 0.2367 -0.2741 -0.2181 0.3434 -0.3238 -0.2924 0.2904 0.1986 -0.2302 0.1770 0.2577 0.2963 0.2035 -0.1952 -0.2654 0.1748 0.3053 -0.2237 0.2217 -0.1801 -0.3874 0.2060 0.2579 -0.1676 0.2502 -0.3134 0.2228 -0.2945 -0.2351 0.3366 0.2235 -0.2395 0.2491 -0.2409 0.2477 0.3446 -0.2693 0.2275 0.2265 -0.1812 -0.2448 0.2765 0.2079 0.2349 0.2844 0.2271 -0.2226 -0.2951 0.1700 -0.2280 0.2645 -0.2148 0.2791 0.2747 -0.2356 -0.1860 -0.2218 0.4765 -0.3065 0.2491 0.2024 -0.3497 0.2305 -0.2693 0.2705 0.1780 -0.2318 -0.2604 -0.3008 0.1937 -0.2615 -0.2330 0.2764 -0.3544 0.2638 0.2050 -0.2920 0.1812 -0.2034 0.2302 0.1778 0.3308 -0.4022 0.2882 0.2956 -0.1667 0.2525 -0.2636 0.2214 -0.1977 -0.2517 -0.2994 -0.2637 0.1898 0.1911 0.2028 -0.3332 -0.2079 -0.2101 0.2275 -0.2682 0.2377 -0.2085 -0.3242 -0.1847 0.2358 -0.1775 0.2326 0.3726 0.2187 0.2574 0.3148 0.1736 -0.1930 0.1650 -0.2336 0.2493 0.3018 -0.2452 0.3111 0.2302 0.1991 -0.2537 0.2031 0.3068 0.2838 -0.3482 0.2807 0.2015 -0.2587 0.2105 0.2346 0.2020 -0.3249 0.2334 -0.2020 0.2056 0.2328 -0.1955 0.2503 -0.1995 0.3074 -0.2533 0.2295 -0.2589 -0.2152 -0.2251 -0.2782 0.3580 0.1718 -0.2176 -0.2328 -0.2385 -0.2562 0.2427 0.2789 -0.2134 -0.2023 -0.2843 0.1994 -0.2022 0.2638 0.2275 -0.2369 -0.2019 0.2402 0.2154 0.2136 0.2098 -0.2349 0.2215 0.1706 -0.1896 -0.1702 0.2172 0.2608 -0.2423 -0.2164 -0.2570 0.2011 -0.2625 -0.2801 0.2927 0.2345 0.2595 0.3094 0.1780 0.2284 -0.3063 -0.2184 -0.2551 0.2251 0.1803 -0.2077 0.2638 -0.2298 0.3034 0.2706 0.2589 0.2165 -0.2060 -0.1945 -0.2132 0.3307 -0.2201 0.2536 0.2482 0.3069 -0.3054 0.2155 0.2876 0.2375 -0.3028 -0.3278 0.2938 0.2218 0.1701 -0.1988 0.2194 -0.2305 -0.3245 -0.3123 0.1654 -0.3195 -0.2663 0.2082 0.2262 -0.2070 0.1971 -0.2987 0.2967 -0.2663 -0.2217 -0.2218 -0.2741 -0.2184 -0.2319 0.2060 0.2205 -0.2256 -0.2162 -0.1682 0.1665 -0.2147 0.2218 0.1728 0.2165 0.2601 -0.3009 -0.2475 -0.3458 0.2011 -0.2106 0.2613 0.1733 0.2567 0.2872 0.2207 0.2312 -0.2518 0.2543 0.2027 -0.1919 0.2943 0.2251 -0.2640 -0.2176 -0.2721 -0.2246 -0.2896 -0.2155 0.3288 -0.2269 0.2092 -0.2592 -0.3201 -0.2738 0.2165 0.2965 -0.2120 -0.2165 0.2101 0.1989 -0.2245 -0.2957 -0.2323 -0.2670 -0.3344 0.2024 -0.2597 -0.3153 -0.2521 -0.2499 0.2590 0.2693 0.2716 -0.2751 -0.2116 0.2554 -0.2369 0.2246 -0.2094 -0.2084 -0.2425 0.2628 -0.2139 0.2232 0.2572 0.2480 0.3236 -0.2895 -0.2220 -0.2629 0.2438 0.2081 -0.2301 0.2235 -0.1389 0.2424 -0.2490 0.3078 -0.2395 -0.2587 -0.2199 0.2503 -0.2546 -0.2501 -0.2277 0.4091 0.2048 -0.1669 -0.2223 -0.2488 0.2999 -0.2116 -0.1803 0.3133 0.2154 0.3118 0.2505 0.2333 -0.2498 -0.1895 -0.2399 -0.2909 -0.2386 -0.2003 -0.2365 0.2529 0.1868 -0.2383 0.2431 -0.2508 0.1783 0.2684 0.2319 0.2964 0.2064 0.2249 -0.2201 0.2728 -0.2648 -0.2571 -0.3275 0.2225 0.2848 -0.1947 0.1871 -0.2189 -0.2777 0.3646 -0.1993 0.2675 -0.2744 -0.3132 0.2259 -0.2084 0.1973 0.2664 -0.2734 -0.3189 0.2629 -0.2201 -0.2856 0.1984 0.2037 0.2055 0.2560 -0.2290 -0.2439 -0.2115 -0.2150 -0.2265 -0.1806 0.2972 -0.2361 0.2556 -0.2836 0.2402 0.3147 0.2553 -0.2118 -0.3056 0.2360 -0.2075 0.2975 -0.2517 -0.2182 0.2830 -0.2028 -0.2436 -0.2431 0.3039 -0.2129 0.2176 0.3066 0.2359 0.2551 0.1532 -0.2934 -0.1974 0.1616 -0.3342 0.1939 -0.2476 -0.3030 -0.1993 0.2598 -0.3101 -0.2679 0.2649 0.2387 -0.2596 0.2445 0.3397 0.2279 0.2661 -0.2944 0.2955 -0.2393 -0.3258 0.2413 -0.2068 0.3761 -0.2756 0.3223 -0.2703 0.2236 0.2946 0.2250 -0.1528 -0.1766 -0.3041 -0.2502 -0.2027 -0.2493 0.2375 0.2438 -0.3568 0.2527 0.2247 0.3227 0.2651 -0.2855 -0.2106 -0.2247 0.2385 -0.2014 0.2003 0.2286 0.1984 -0.2370 0.3246 -0.3286 -0.2457 0.2235 -0.3679 0.2169 -0.1949 0.1951 -0.2812 0.2365 -0.1909 -0.3834 0.2049 0.2149 -0.3002 -0.1988 -0.2778 0.2393 -0.2643 -0.2836 -0.3683 0.3683 0.2229 0.1956 -0.1851 0.3110 0.1972 -0.2287 -0.2613 0.1960 0.2131 0.2578 -0.2802 -0.2249 -0.2540 0.2920 0.1914 0.2840 0.3044 -0.2622 -0.2076 -0.2374 -0.3013 0.3063 -0.2915 -0.2381 0.2585 0.2525 -0.2655 0.2854 -0.3361 0.2474 -0.2389 0.2342 -0.2389 0.2251 0.2181 0.3097 0.2228 0.1557 -0.3276 0.2484 -0.2182 0.2262 -0.2546 0.3112 0.3430 -0.1854 -0.2936 0.2387 0.1911 0.2900 0.2277 0.2722 -0.2073 -0.2691 -0.2616 0.3131 0.2267 -0.2903 0.1789 -0.2593 -0.1942 0.2240 -0.1887 0.2890 -0.2231 0.1909 0.1975 -0.2701 -0.2418 -0.1987 -0.2091 -0.2002 -0.2867 0.2563 0.2796 -0.2255 0.2685 0.2827 0.2533 0.1804 0.2383 -0.2432 -0.2764 0.2127 -0.2431 -0.2648 -0.2244 0.2862 -0.3386 -0.2550 -0.1987 0.1867 0.2143 0.1948 0.2669 0.2598 0.2083 0.2409 -0.1709 -0.2375 -0.2669 -0.2985 0.2132 0.3777 0.3242 -0.3171 0.2528 -0.2862 -0.2285 0.2873 0.2162 0.3260 -0.2119 -0.2358 0.2866 0.2210 0.2416 -0.3182 -0.2921 0.2364 -0.2572 0.2466 -0.2147 -0.2480 -0.1757 0.2365 -0.2555 -0.2198 -0.2643 0.2081 -0.2530 0.2753 -0.1929 -0.2313 -0.2633 -0.2919 -0.1968 -0.2395 0.2696 -0.2727 0.1737 -0.2063 0.2080 -0.2147 0.2465 0.2317 0.3090 -0.2793 0.1643 0.2378 0.2462 -0.2112 0.2723 -0.2396 -0.2780 -0.2476 0.2046 0.2636 0.2907 0.3319 0.1941 0.2757 0.2260 -0.2491 -0.2370 0.3437 -0.2091 -0.3071 0.1857 -0.2228 -0.3774 -0.2456 0.3117 0.3268 0.2409 -0.2759 0.2301 -0.2904 0.2165 0.3021 -0.2412 -0.2318 0.2048 0.1584 0.1994 0.2322 -0.3199 0.2257 -0.2726 -0.1603 -0.2749 -0.2226 -0.1691 0.2433 0.2965 -0.3044 0.2547 0.2071 0.2544 0.4289 0.2292 -0.2556 0.3495 -0.2327 -0.2805 0.2479 0.2131 -0.2407 0.2692 0.3634 -0.2057 0.2469 -0.3093 -0.2743 0.2076 0.2777 0.1915 -0.2855 -0.2290 -0.3164 0.1979 -0.2003 -0.1833 -0.2205 0.2437 0.2224 0.3063 -0.3030 -0.2629 0.1967 -0.2623 -0.2499 -0.3307 0.2363 0.2994 0.2046 0.2283 -0.2338 -0.2091 0.2760 0.2554 0.2199 -0.2526 -0.2229 -0.2287 0.2792 -0.2201 -0.1956 -0.1967 0.2594 0.2281 -0.2199 0.1920 0.2024 0.2740 0.4853 -0.2958 0.1996 -0.2465 -0.1875 0.2519 0.2587 0.1756 -0.2013 0.2355 -0.1867 0.1914 -0.2417 0.2252 0.2734 -0.3135 0.2253 -0.3290 0.1614 0.1520 0.1972 0.3124 0.2618 -0.2142 0.3028 0.2836 -0.2476 0.2473 -0.2041 -0.2144 0.2610 0.2377 -0.2822 0.1971 0.1867 -0.2001 -0.2401 0.2973 -0.2383 0.3262 -0.1861 0.3075 0.2084 0.2374 0.2082 -0.1707 0.2413 0.2981 -0.1983 0.1966 0.3248 0.2699 0.2806 0.1767 0.2107 -0.2423 -0.2850 0.2505 0.2739 -0.2899 -0.2097 0.1713 0.2597 0.2357 -0.2265 0.2882 -0.2995 0.2505 0.1791 -0.3405 0.2574 0.2446 -0.1760 -0.2460 -0.2871 0.2162 -0.2676 0.2579 0.2396 -0.3398 0.2636 0.1969 -0.1924 -0.1805 0.2398 0.2607 0.2761 -0.2721 0.2133 0.3367 -0.2223 -0.3132 -0.2113 0.2233 -0.1875 -0.2621 0.2089 0.2553 -0.2127 -0.2542 0.2832 0.3558 -0.2619 0.1964 -0.3808 0.1816 -0.1982 -0.2040 -0.2747 0.2752 0.2835 -0.2004 0.3427 -0.2590 0.2645 -0.1947 -0.3279 0.2085 0.2464 0.2657 0.2132 0.2814 0.2407 0.2163 -0.2727 0.1858 -0.2516 -0.3746 -0.1938 -0.2703 0.1649 0.2672 -0.2467 0.2152 -0.1999 -0.2103 -0.2735 0.3290 -0.2445 0.2097 -0.2944 0.2219 0.2114 0.3588 0.2081 0.2415 0.2077 0.2474 -0.3002 -0.2348 0.2918 -0.2642 -0.2317 -0.2462 0.2189 -0.2303 -0.1865 -0.2219 0.2473 -0.2776 -0.2905 0.2712 -0.1900 -0.2996 -0.1922 -0.1889 -0.2749 -0.2465 0.2555 0.2475 -0.2581 -0.2359 -0.2066 -0.2556 0.2050 0.2053 0.2773 -0.2213 -0.1805 -0.2367 0.3481 0.2607 0.2581 -0.2315 -0.2406 0.2026 -0.2507 0.3356 -0.1908 -0.2092 -0.2196 -0.2876 0.2120" HIT_INDICES="545 606 1265 1540 2344 3179 3419 3614 4769 5563 5647 6022 6431 6628 6882 7162 7696 8363 8681 9028 9230 9304 10579 11249 13742 15379 16710 16923 17516 18706 19324 19690 20261 21084 21393 21665 23219 25465 27266 27697 27776 29251 29596 31025 31400 31859 32570 32963 33152 33481 33735 33997 34088 34221 34788 34871 34927 35118 35236 35693 35778 35833 35840 36367 36715 36794 36855 36874 37064 37457 37556 37606 37639 37692 37702 37748 37762 37850 37956 37975 38106 38196 38254 38302" ES_PROFILE="0.0111 0.0340 0.0372 0.0487 0.0435 0.0348 0.0407 0.0473 0.0271 0.0149 0.0207 0.0186 0.0151 0.0169 0.0169 0.0159 0.0080 -0.0040 -0.0072 -0.0115 -0.0122 -0.0097 -0.0386 -0.0526 -0.1144 -0.1553 -0.1889 -0.1942 -0.2091 -0.2387 -0.2534 -0.2615 -0.2746 -0.2937 -0.2996 -0.3043 -0.3410 -0.3940 -0.4347 -0.4402 -0.4367 -0.4677 -0.4697 -0.4980 -0.4992 -0.5020 -0.5105 -0.5103 -0.5047 -0.5023 -0.4975 -0.4926 -0.4832 -0.4747 -0.4762 -0.4653 -0.4536 -0.4449 -0.4342 -0.4311 -0.4184 -0.4047 -0.3898 -0.3868 -0.3781 -0.3621 -0.3455 -0.3278 -0.3135 -0.3026 -0.2835 -0.2629 -0.2416 -0.2204 -0.1980 -0.1764 -0.1538 -0.1324 -0.1104 -0.0859 -0.0626 -0.0360 -0.0067 0.0260" RANK_AT_ES="32962.0000" RANK_SCORE_AT_ES="-0.1273"/>
  <DTG RANKED_LIST="ExpData_collapsed_to_symbols.rnk" TEMPLATE="ENSG00000116353_profile_in_ExpData.cls" GENESET="gene_sets.gmt#KEGG_B_CELL_RECEPTOR_SIGNALING_PATHWAY" ES="-0.5313" NES="-2.0979" NP="0.0000" FDR="0.0002" FWER="0.0030" CHIP="ftp.broadinstitute.org://pub/gsea/annotations_versioned/Human_ENSEMBL_Gene_ID_MSigDB.v7.4.chip" RND_ES="0.2937 0.2362 0.2737 -0.2252 -0.3686 0.3003 0.2471 0.2718 0.2928 0.2926 -0.2781 0.3075 0.2968 0.2367 0.2485 -0.2771 -0.1765 0.2502 0.2245 -0.3122 0.2649 0.1969 -0.2575 0.2980 -0.2189 -0.2031 0.1993 0.2795 -0.2921 0.2745 0.2021 0.3134 0.2777 -0.2598 0.2735 0.2480 -0.3758 0.2323 -0.2682 -0.2455 0.1864 -0.2979 -0.3295 0.2911 0.1986 -0.2327 -0.2353 -0.2730 0.3290 -0.2976 0.3098 0.2637 0.2881 0.3903 0.3391 -0.2214 0.2939 0.1969 -0.2190 0.2143 -0.1999 0.1986 -0.3402 0.2798 -0.2397 0.2371 0.3239 0.2189 -0.3529 0.3204 0.1725 -0.1877 -0.2448 -0.3171 -0.2987 0.2594 0.3380 0.2626 0.2027 -0.2313 0.2043 -0.2636 0.1690 0.2790 0.2623 -0.2597 0.2085 -0.1986 -0.2673 -0.2801 -0.4184 -0.2279 -0.2359 -0.1979 -0.1713 -0.1673 -0.1969 -0.2440 0.2265 0.2730 0.2550 -0.2160 -0.2383 -0.2248 -0.2457 0.2076 -0.2887 -0.3126 0.2248 -0.2170 0.2767 -0.3301 -0.2630 0.2711 -0.3685 0.1999 -0.1997 0.2723 -0.2428 0.3165 0.3061 0.2974 0.2422 0.1948 0.3240 0.2773 0.4102 0.2566 -0.2463 0.2134 0.3408 -0.2725 0.2779 -0.2415 0.2795 -0.2680 0.2696 -0.1683 -0.2030 0.2405 -0.2005 0.2975 -0.2951 -0.2327 0.2537 -0.3662 0.3291 -0.3311 0.2305 -0.2156 -0.3114 0.2485 -0.2161 0.3709 -0.3259 -0.2223 -0.1815 0.2702 -0.2457 0.2622 0.3326 0.2374 0.2545 -0.2757 -0.2001 -0.3565 -0.2910 -0.2742 0.3369 -0.2906 -0.2164 -0.2149 0.2466 0.2636 0.2381 -0.2337 -0.2718 -0.2910 0.2855 0.3408 -0.2648 0.1958 -0.2069 -0.2043 0.3152 -0.2568 0.2818 0.2187 0.2527 -0.2662 0.3335 0.1691 -0.2022 -0.2649 -0.2832 -0.1973 -0.2309 -0.2525 0.2172 -0.2490 -0.2807 -0.2500 0.2297 0.2845 -0.2667 0.2202 0.2057 0.3169 -0.1549 -0.2445 0.3007 -0.2851 -0.1998 0.2611 0.2813 0.2732 -0.2178 -0.1955 -0.2469 0.3509 -0.1968 -0.4016 0.2294 0.3141 0.2746 -0.2385 -0.2701 0.2266 0.2248 0.2975 -0.2669 -0.2092 0.3645 0.2344 0.2713 -0.4520 -0.2174 0.2285 -0.2363 0.1597 0.3353 -0.2324 0.1830 0.2387 -0.1831 0.2256 0.2911 0.2015 -0.2243 0.2626 -0.2213 0.2698 0.2221 0.2501 0.3728 -0.2347 -0.2669 -0.2256 -0.2203 -0.2133 -0.2010 0.2432 0.2005 -0.2310 -0.1678 -0.2504 -0.2190 -0.3254 -0.2911 0.2440 0.2501 -0.2393 0.2828 0.2174 0.1921 0.2746 0.2342 0.2008 0.2289 0.3065 -0.1660 0.2350 0.2555 -0.2877 -0.2904 -0.3688 0.2381 0.2662 0.1740 -0.2081 0.3299 0.2353 0.2876 -0.3930 -0.1962 0.1943 0.2271 -0.3046 -0.2252 0.3881 -0.2639 0.2963 -0.2012 -0.2269 0.2527 0.1786 0.1979 0.1588 -0.2137 -0.2763 0.1944 -0.2177 -0.2770 -0.2456 0.2277 -0.2248 0.2161 -0.2623 0.2199 0.3379 -0.1958 0.2628 0.3384 0.1919 0.2194 -0.2520 -0.3055 -0.2728 -0.2377 0.2463 0.3024 -0.2634 -0.3510 0.2298 -0.2063 0.2293 0.2354 0.2067 0.3321 0.1705 -0.2439 0.2333 -0.2126 0.1774 -0.2456 0.2249 0.2640 -0.3504 0.2107 -0.2348 0.2752 0.2497 0.2577 -0.2171 -0.2937 -0.1861 -0.2414 0.2428 -0.2815 0.2487 -0.2695 -0.1866 0.2500 -0.2430 -0.2540 -0.2573 -0.2482 -0.2197 0.2688 -0.2090 0.2071 -0.2685 0.2469 0.2184 -0.2773 0.1976 0.1758 0.2335 -0.2836 0.1815 -0.1964 0.2083 -0.1890 -0.2919 0.2621 0.2425 -0.2254 0.2227 0.2563 -0.2037 -0.2121 0.2316 -0.2409 -0.2190 0.2018 -0.2006 0.3353 -0.2807 -0.2051 -0.3577 -0.1695 -0.3081 0.3307 -0.2915 -0.2599 -0.2158 0.2656 -0.1909 -0.2286 -0.2285 -0.2302 0.3505 0.2680 -0.2921 -0.2120 0.2035 -0.2922 -0.1573 0.2827 0.2407 -0.3208 -0.2684 -0.3874 0.2844 -0.2743 0.2862 -0.2280 0.3154 0.1777 0.2084 0.2485 -0.2551 0.2710 -0.2078 -0.2811 0.3338 0.2521 -0.2231 0.3305 0.2750 -0.2564 -0.2878 0.2313 0.2698 0.3012 0.2197 0.2645 0.2823 -0.2680 0.1655 0.3542 -0.2513 0.3024 -0.2092 -0.2949 -0.2686 -0.4044 -0.2674 0.1960 0.3044 -0.2620 -0.3199 0.2275 -0.2955 -0.2441 -0.3089 -0.3363 0.2954 0.2248 -0.2210 0.2304 -0.1749 0.2302 -0.2293 -0.2206 -0.2447 0.3426 0.2170 0.1947 0.4023 -0.1732 -0.2151 -0.2194 -0.3141 0.2559 0.1701 -0.2420 0.2197 -0.2733 0.1895 0.3142 -0.2201 0.1915 -0.3266 -0.3724 0.2926 -0.1972 -0.2688 -0.2306 -0.2064 -0.2972 -0.2064 0.2689 -0.2192 -0.2675 0.2713 0.2392 0.3035 0.2098 -0.2398 0.3718 0.2396 0.3029 0.2202 -0.2215 0.3087 0.3171 0.2663 -0.2376 -0.2029 0.1988 -0.2269 0.2150 0.2523 -0.2416 0.2252 -0.2821 -0.2650 -0.3298 0.2504 0.2225 0.1930 -0.2473 -0.3408 -0.2209 0.2272 -0.2476 -0.1802 -0.2546 -0.3921 -0.2179 0.2404 0.2975 -0.3041 0.3105 0.2326 -0.2089 0.2356 0.3196 0.2047 0.2544 -0.2481 -0.3753 -0.2015 -0.2088 0.3169 -0.2719 -0.2567 0.2174 -0.1960 -0.3383 0.2432 0.2345 0.1902 -0.2372 -0.3046 -0.2066 -0.2196 0.2642 0.2973 0.2188 0.2327 0.3290 0.3788 0.2326 0.2739 0.2858 0.1813 0.2167 0.2129 -0.1875 0.3183 0.2736 0.2648 -0.2442 0.2297 -0.1921 0.3127 0.3056 0.3495 0.2526 -0.3319 -0.2253 0.1842 0.2317 -0.2888 0.2921 -0.2431 -0.3085 0.2047 -0.2146 0.3055 -0.2561 -0.3336 -0.2333 -0.1786 0.2821 0.1712 0.2015 -0.3193 0.2528 0.2373 0.2632 -0.2482 0.2487 0.1591 0.2537 -0.2595 -0.2688 0.2119 0.3144 0.3275 0.2495 -0.2824 0.2209 0.2711 0.3359 -0.3282 -0.2133 -0.2065 0.2665 0.3197 -0.2121 0.2127 -0.3224 -0.2634 -0.2028 0.2628 0.2658 0.1823 -0.2580 -0.2626 -0.2443 0.2581 0.2503 0.2519 0.2657 -0.2702 0.1980 0.2484 -0.2430 -0.2277 0.2551 -0.3623 0.2244 0.2658 0.2122 -0.1914 0.2152 -0.3016 -0.3602 0.2471 0.2659 0.2410 -0.1835 -0.2415 -0.3011 0.3145 -0.2600 0.2296 -0.2046 0.2258 -0.2213 0.4304 -0.2118 0.1850 -0.2484 -0.2357 0.2356 -0.1984 0.3317 0.1835 0.2473 0.2744 0.2579 -0.3005 -0.2427 -0.2955 -0.2268 -0.2774 0.2634 -0.3842 -0.2750 -0.2850 -0.4170 -0.2409 -0.2441 0.2106 0.1857 -0.2865 -0.2002 0.2629 -0.2289 -0.2537 -0.2173 -0.2525 0.2214 -0.2136 -0.2358 -0.3213 0.2222 0.3281 -0.2020 0.3658 -0.3199 0.2623 -0.2082 0.2548 0.3274 -0.2844 0.3012 0.2523 -0.2806 -0.2149 -0.2690 -0.2736 -0.2778 0.1966 0.2681 -0.2352 -0.2776 -0.2413 0.3033 0.1894 0.2409 -0.2094 -0.3613 0.1950 -0.2304 -0.3109 -0.2458 0.2832 0.1818 -0.2773 -0.2472 -0.2352 0.2494 0.2962 0.2267 -0.2274 -0.3207 -0.3341 -0.2007 0.2574 0.3216 0.2432 0.2140 0.1938 0.3459 -0.2478 0.2522 -0.2946 -0.2122 -0.2636 0.2809 -0.1838 0.2487 -0.2633 -0.1906 -0.2219 0.2142 0.2744 -0.2444 0.2754 0.2495 0.2434 0.2676 -0.2832 0.1987 0.2493 0.2231 -0.2794 -0.1435 0.1963 -0.2384 -0.2784 -0.1974 0.2126 -0.2515 -0.2429 -0.2244 -0.2690 0.2771 -0.2437 0.2806 -0.3149 -0.2803 0.4347 0.2320 0.2119 0.3237 -0.2284 -0.3288 0.2645 -0.2309 -0.2227 -0.2237 0.2491 -0.3088 -0.2551 0.3443 0.3656 0.2892 -0.1759 -0.2155 0.2245 -0.2884 0.2654 0.2215 -0.2358 0.2434 -0.1875 -0.2399 -0.2375 -0.2801 -0.2332 0.2792 0.2278 0.3153 0.2846 0.2465 -0.1657 -0.1795 -0.2966 -0.2781 -0.2064 -0.2184 -0.2138 0.2218 -0.3073 0.2296 -0.2541 0.2190 -0.2956 0.2270 -0.2512 0.3706 0.2082 -0.3300 -0.2179 0.2486 -0.2663 -0.1962 -0.2785 -0.1821 0.2567 -0.2656 -0.3607 -0.3125 -0.2732 0.3229 -0.1808 -0.3074 0.1732 0.2575 -0.1822 -0.2649 0.2620 -0.2980 -0.2236 0.2391 -0.2225 -0.3196 -0.2678 0.2436 -0.1821 -0.2786 0.2223 0.2988 -0.2017 -0.2207 -0.2632 0.2742 0.3566 -0.2803 0.2039 -0.2305 -0.2580 -0.2535 -0.3017 -0.1592 -0.2068 -0.2329 -0.2652 -0.2187 0.2245 -0.3189 -0.2049 -0.3027 -0.2237 -0.2447 0.2772 0.2994 0.2340 -0.2298 -0.2055 -0.1647 -0.2862 -0.2768 -0.3724 -0.2470 0.3435 0.3375 0.1906 -0.2226 0.2148 0.1966 -0.1869 -0.2145 -0.2369 0.3768 0.3238 -0.3007 0.2285 0.2585 -0.2327 0.4632 -0.2488 0.2736 0.3225 -0.1821 0.3570 -0.2572 -0.1711 -0.2872 0.2393 -0.3025 -0.2600 0.2522 -0.2017 -0.2368 -0.3164 -0.3211 0.1911 -0.3545 -0.2574 0.2053 -0.2241 -0.2877 -0.2873 -0.2566 -0.3342 0.2328 0.2360 0.2574 0.2781 0.2833 -0.2647 -0.2588 0.2622 -0.2130 0.3220 -0.2243 -0.2671 0.3002 -0.2269 0.1831 0.2934 0.2474 -0.3014 0.2156 0.2184 0.2975 0.2483 -0.1728 -0.2277 0.3527 0.2306 -0.1916 -0.2462 -0.2757 0.3441 0.1927 0.2191 0.2878 0.1860 0.2367 0.2220 -0.2368 -0.2911 -0.2304 0.2875 -0.2296 0.2706 0.2295 -0.2205 -0.3388 0.1995 0.3279 0.1803" HIT_INDICES="528 545 1513 1645 1791 1808 2566 2871 3179 5045 5070 5113 5484 6022 7211 7696 8635 9028 9184 9304 10562 10579 13971 18926 21393 22223 23563 23581 24228 24578 27575 28456 29000 30834 31854 31859 31998 32695 32824 33217 33636 33891 34553 34598 34788 34853 34871 35210 35740 35754 35793 35881 35992 36001 36367 36516 36732 37120 37464 37556 37592 37629 37631 37672 37729 37762 37822 37852 37956 38091 38119 38132 38196 38213 38302" ES_PROFILE="0.0111 0.0351 0.0286 0.0428 0.0561 0.0726 0.0674 0.0728 0.0772 0.0383 0.0462 0.0536 0.0522 0.0457 0.0214 0.0146 -0.0046 -0.0102 -0.0098 -0.0086 -0.0371 -0.0341 -0.1190 -0.2444 -0.3053 -0.3240 -0.3551 -0.3525 -0.3656 -0.3710 -0.4420 -0.4586 -0.4663 -0.5053 -0.5226 -0.5141 -0.5088 -0.5170 -0.5105 -0.5103 -0.5102 -0.5055 -0.5102 -0.4992 -0.4914 -0.4804 -0.4681 -0.4634 -0.4624 -0.4483 -0.4347 -0.4221 -0.4099 -0.3950 -0.3882 -0.3755 -0.3638 -0.3548 -0.3431 -0.3244 -0.3040 -0.2834 -0.2619 -0.2411 -0.2203 -0.1989 -0.1776 -0.1553 -0.1338 -0.1115 -0.0859 -0.0597 -0.0332 -0.0048 0.0260" RANK_AT_ES="31853.0000" RANK_SCORE_AT_ES="-0.1111"/>
  <DTG RANKED_LIST="ExpData_collapsed_to_symbols.rnk" TEMPLATE="ENSG00000116353_profile_in_ExpData.cls" GENESET="gene_sets.gmt#KEGG_ARRHYTHMOGENIC_RIGHT_VENTRICULAR_CARDIOMYOPATHY_ARVC" ES="-0.5122" NES="-2.0370" NP="0.0000" FDR="0.0004" FWER="0.0060" CHIP="ftp.broadinstitute.org://pub/gsea/annotations_versioned/Human_ENSEMBL_Gene_ID_MSigDB.v7.4.chip" RND_ES="0.2890 0.3785 0.3278 0.2570 0.2165 -0.3310 0.1764 -0.3393 0.2099 0.2473 0.2378 -0.2502 0.2305 -0.2911 -0.2767 0.2292 -0.1992 0.2595 -0.2785 0.3158 -0.2485 -0.3099 0.2549 -0.2730 -0.2140 -0.2881 -0.2150 0.2370 0.2912 0.2958 -0.2880 0.1878 0.3387 0.1634 -0.2204 0.3124 -0.2548 -0.2612 0.2396 0.2881 -0.2309 -0.2634 0.2592 -0.2898 0.3599 -0.2615 0.2224 -0.3560 -0.1590 0.2842 0.2999 -0.2372 -0.2099 -0.3123 -0.2550 -0.1793 0.3943 0.2621 -0.2583 -0.3310 0.2468 -0.2231 -0.1844 0.1604 -0.1932 -0.1871 0.2617 0.2724 0.2580 -0.2610 -0.1781 0.3352 -0.1855 0.2941 -0.2822 0.3184 -0.2754 -0.2561 -0.2411 0.2912 0.1990 0.3097 0.2245 0.3656 0.2847 0.2488 -0.1988 0.1843 -0.2694 -0.1780 0.3932 -0.2491 0.3140 -0.3260 0.3133 0.2425 -0.2360 -0.2105 0.2448 -0.2616 0.2472 0.2199 -0.2044 -0.2553 0.2194 -0.2722 -0.4649 0.1791 -0.3478 -0.2131 -0.2187 -0.2984 0.2408 -0.2532 -0.2589 -0.3170 -0.3164 0.1913 -0.2811 -0.2879 0.2870 0.1719 0.2215 -0.2786 -0.2314 -0.2052 -0.2214 0.2328 -0.2010 -0.2483 -0.2569 -0.1966 -0.3176 0.2037 -0.2265 -0.2011 0.2975 0.2904 0.2053 -0.2423 0.2447 -0.2098 -0.2723 0.2321 0.2030 -0.2552 0.2678 0.1667 -0.2722 -0.2193 -0.1933 -0.2355 0.1656 -0.3829 0.2327 -0.2190 -0.2668 0.2263 -0.2298 -0.2671 -0.1733 -0.3478 0.2967 -0.2555 -0.1844 -0.1778 -0.2162 -0.2144 -0.2128 0.2168 -0.2804 0.2286 -0.2648 -0.2932 0.2316 -0.2726 -0.3307 -0.1626 -0.2054 -0.1998 -0.2090 -0.2461 0.2786 -0.2429 0.2792 0.3094 -0.2583 -0.2150 0.2587 0.2898 0.2610 -0.2776 0.2236 0.2930 -0.2231 -0.3031 0.3115 -0.3065 -0.1820 -0.2203 -0.2365 0.1783 0.2497 -0.2848 -0.3724 0.2408 -0.2574 -0.2319 0.1454 0.2614 -0.2437 -0.4216 -0.2405 -0.3034 -0.2678 -0.2661 0.2890 -0.2321 -0.3445 -0.2445 -0.2386 0.2888 0.2090 -0.4270 -0.3236 -0.3069 -0.1789 0.2554 0.2872 -0.2822 -0.3353 -0.3933 0.1922 -0.3103 0.3775 0.2439 0.2056 -0.2726 -0.3159 0.2098 -0.2271 -0.2962 -0.2227 -0.2384 -0.2448 0.2758 0.2865 -0.2584 -0.1701 0.3438 -0.2316 -0.2212 0.1997 0.2143 -0.2267 0.2798 -0.2186 -0.3088 -0.2444 -0.2563 0.2941 -0.1994 -0.2205 0.1762 -0.1858 -0.2254 0.2846 -0.2460 -0.2974 0.2790 -0.3038 -0.2259 0.1930 -0.1769 -0.2299 0.2254 -0.2866 0.2745 0.2840 0.2509 0.2207 -0.2646 -0.2413 0.2607 0.2264 -0.2005 -0.2664 -0.3568 -0.3133 -0.2644 0.2234 -0.2029 -0.1990 0.3266 0.1898 0.2520 -0.2463 0.3604 0.2216 -0.2829 0.2780 0.2933 0.1468 0.2812 0.2372 -0.2462 -0.2710 0.3411 0.2041 -0.1969 0.2139 -0.2223 0.2165 0.2356 0.2469 -0.2421 0.2093 -0.3500 -0.2857 -0.2168 0.2388 -0.1737 0.3012 -0.1946 0.2491 0.3321 0.2370 -0.2443 0.1950 -0.2097 -0.2185 0.3054 -0.2315 -0.2614 0.3467 -0.2592 0.3873 -0.3268 -0.3056 0.2679 0.3234 -0.2874 -0.2872 -0.2317 0.2213 0.3133 0.1583 0.2581 0.2844 0.1781 -0.2533 -0.2444 0.3382 -0.3982 0.3091 0.2500 0.3286 0.2509 0.2087 0.3148 0.3874 -0.2872 0.2687 0.1947 -0.3242 -0.2238 -0.2353 -0.2244 0.2453 0.2581 0.2897 -0.2670 -0.2657 -0.2333 0.2148 -0.2409 0.2432 0.2748 -0.2882 0.2920 0.2091 -0.2456 0.3225 0.3239 -0.2614 0.3860 0.2293 -0.3458 -0.2256 -0.2541 0.2846 -0.3180 0.3018 -0.1977 0.2973 -0.2263 -0.2571 -0.2656 0.2106 0.2372 -0.2790 0.1837 0.1868 0.2450 0.2950 -0.2344 -0.1452 0.2478 -0.2662 0.2090 -0.2854 -0.3091 -0.2231 -0.2270 0.2657 -0.2205 0.2903 0.2692 0.2482 -0.2001 0.2237 -0.2785 0.2890 0.3588 -0.2378 -0.2093 -0.2213 0.3150 0.3388 0.3019 -0.3147 0.3443 -0.2622 0.3501 -0.2081 0.2360 -0.2273 -0.3040 -0.2001 0.1779 -0.2661 -0.2093 0.2533 0.2534 0.1698 0.2434 0.2448 -0.1957 0.2894 0.2572 -0.2271 -0.2292 -0.2341 -0.2326 -0.2768 0.2797 -0.1980 -0.2658 -0.2372 0.2767 -0.1814 -0.3178 -0.2284 0.2732 -0.2870 -0.2760 0.2109 -0.2377 0.2595 -0.2172 -0.3821 -0.2888 -0.2820 -0.2297 0.3863 0.2510 -0.2515 0.3329 -0.2269 -0.2462 0.2183 0.2317 -0.2278 0.2509 0.3783 -0.2357 -0.3316 -0.2972 -0.3339 0.2777 -0.2460 0.2203 -0.2359 0.2834 0.2675 0.2253 -0.2821 -0.2306 0.2617 -0.2486 0.2642 0.2085 0.2522 0.3325 -0.2030 0.3085 -0.2014 -0.2477 -0.2341 -0.2193 0.1977 -0.2454 -0.2405 0.1851 0.2196 0.3294 0.2738 0.2574 -0.2469 -0.2421 0.1859 0.1751 0.2313 0.3389 0.2054 0.2820 0.2563 0.2389 0.2469 0.1727 0.2009 0.2601 0.2741 -0.2659 -0.2523 -0.2552 -0.3181 0.3830 0.3015 0.2875 -0.2592 0.2423 -0.2521 -0.3008 -0.2889 -0.1569 0.2561 0.2324 0.2408 -0.2254 -0.2475 0.2347 0.3045 0.2659 0.2599 0.1463 0.2082 -0.3160 0.1894 -0.2976 0.2369 -0.2561 0.2509 0.3597 -0.2992 -0.1955 0.2764 -0.2290 -0.1852 0.1860 -0.2254 0.2423 0.2825 0.1970 -0.2888 0.3893 -0.2892 0.2157 0.2480 0.2578 -0.3315 -0.2905 -0.1565 -0.3178 -0.1642 -0.2434 -0.1640 -0.1995 -0.2012 -0.1737 -0.3657 0.3922 -0.2185 -0.1666 -0.2776 -0.2060 0.2093 0.2789 -0.2169 0.3197 -0.2275 -0.2755 0.2034 0.2359 -0.2258 0.1681 0.3135 -0.2282 -0.2162 -0.2041 -0.1809 0.3782 -0.2451 -0.1772 -0.2654 0.2443 -0.2615 -0.2313 0.2592 -0.2324 0.2392 -0.3705 -0.2012 0.3220 0.2718 0.1952 -0.1901 0.2586 -0.3003 0.2225 0.3113 -0.2522 0.1946 -0.2723 -0.3443 0.1850 0.2584 0.2363 -0.2770 0.3078 -0.2053 -0.2123 -0.2669 0.2706 0.1955 -0.2392 0.2327 0.2246 -0.2340 0.2161 -0.2616 0.2270 0.2225 0.2236 0.2562 0.1783 0.3351 0.2735 0.1375 0.1983 0.4019 0.4002 -0.2630 0.2701 0.2182 0.3158 0.2575 0.1622 0.1962 0.2129 0.3483 -0.2507 0.1773 -0.1960 0.2315 -0.2715 0.2835 0.2005 0.4042 0.2138 -0.2648 0.2205 0.3492 -0.1965 -0.3560 -0.2097 0.2535 0.2733 -0.2243 0.2439 -0.1951 0.2108 -0.2400 0.2417 -0.1936 0.2759 -0.2619 0.2883 -0.2745 -0.2597 0.3027 0.3048 0.1692 0.3369 0.3278 -0.1922 0.2311 0.2140 0.1960 0.2784 0.2211 0.3224 0.2818 0.3179 -0.2484 0.2875 -0.2367 -0.3175 -0.3289 -0.2799 0.2443 -0.2288 0.1825 0.2197 -0.2072 -0.2023 0.1827 -0.2421 0.2544 -0.3084 0.3850 -0.2335 -0.2385 0.2531 -0.2079 0.2212 -0.3120 0.3215 0.2242 -0.1919 0.3132 -0.1809 -0.1642 -0.2229 0.2078 0.2952 0.2782 0.2215 0.2325 0.2046 0.2000 -0.2924 0.1776 0.4142 -0.2074 -0.2201 0.2666 0.2859 -0.2926 -0.3353 -0.3212 -0.2157 0.2875 -0.2371 0.1848 -0.2761 0.3234 0.2502 0.2251 -0.2425 0.2113 0.3402 0.3214 0.1911 0.2461 -0.2408 0.2946 -0.2796 0.2050 0.2673 0.2096 0.2921 -0.2071 -0.2976 0.2280 0.2766 0.1902 0.2545 0.1804 -0.2748 -0.3291 0.2860 0.2447 0.3336 0.2626 -0.1969 0.2688 -0.2647 0.2936 -0.2619 -0.2100 -0.2537 0.2260 -0.2958 -0.4142 -0.2716 0.3361 -0.2494 0.3039 0.1858 0.2099 -0.2810 -0.2432 0.3161 0.2458 0.2184 -0.2196 -0.1838 0.2012 0.2471 0.2568 0.2486 -0.2226 0.3131 -0.1975 0.2580 0.2216 -0.1908 0.2110 -0.2366 -0.3122 -0.2574 0.1991 -0.1750 0.2227 -0.2680 -0.2094 -0.2718 0.2699 0.2035 -0.2523 -0.2468 -0.2683 -0.1936 -0.2312 -0.2219 -0.2746 0.3074 -0.2429 -0.2915 -0.2183 0.2689 -0.2112 -0.2230 0.1973 -0.3156 0.2342 -0.2808 -0.2086 -0.2568 0.3108 -0.2944 -0.2425 -0.1863 -0.2266 0.2011 0.3021 0.2659 -0.2469 0.2088 -0.2612 0.2506 0.2424 0.1852 -0.2976 0.3205 0.2760 0.2908 0.2948 0.2112 -0.1873 -0.3356 -0.2833 -0.3179 0.2391 0.2352 -0.2603 0.2439 0.2517 0.2928 0.2135 0.2330 0.2039 0.2481 0.2403 -0.2794 -0.3115 -0.1807 0.2243 0.2380 -0.2354 0.2668 0.2026 0.2619 0.2304 0.2624 0.4554 0.3312 0.2778 -0.2537 -0.2000 0.3024 -0.2389 -0.2968 0.1698 0.3004 -0.2418 -0.3161 -0.1851 -0.2669 0.2334 -0.2258 -0.2565 -0.3090 0.2847 0.1845 0.2156 0.1997 0.3185 -0.1893 0.2114 -0.2131 -0.2002 -0.2445 0.2763 0.2081 0.2605 0.2756 0.2016 0.2744 0.2882 -0.2419 -0.3276 -0.2410 0.3868 0.3477 -0.1939 0.1950 0.3209 0.2686 -0.1727 -0.2131 -0.2317 0.2698 -0.3224 -0.2017 0.2549 -0.2798 0.1934 -0.2051 0.2469 0.2518 0.3127 0.2222 0.1934 0.1888 -0.2304 0.3068 0.2588 0.3313 0.1957 -0.2124 -0.2514 -0.2849 0.2731 -0.2065 -0.2806 -0.2483 -0.2514 0.2079 0.2965 0.2800 -0.3374 -0.2917 0.2357 0.2299 -0.1905 -0.2600 0.2713 -0.2018 0.2379 -0.3597 0.4357 -0.2481 -0.3046 0.2199 -0.2229 -0.2202 0.2105 0.2043" HIT_INDICES="426 632 1361 3614 4499 5516 6872 6964 7299 8097 8518 8784 8967 9230 9979 10034 10903 15330 16322 16587 18409 18724 19027 19317 20447 20543 20662 21391 22048 24021 24427 25285 26223 26743 27746 28612 29356 30104 30406 31035 31569 31627 31782 31918 32139 32475 32742 32990 33224 33228 33627 33661 34456 34749 34763 35352 35425 35459 35833 36070 36615 37064 37309 37457 37541 37606 37710 37818 37850 37888 37977 38154 38241 38275" ES_PROFILE="0.0226 0.0483 0.0545 0.0118 0.0016 -0.0139 -0.0402 -0.0344 -0.0353 -0.0488 -0.0532 -0.0539 -0.0527 -0.0538 -0.0678 -0.0643 -0.0822 -0.1938 -0.2185 -0.2249 -0.2706 -0.2776 -0.2842 -0.2903 -0.3171 -0.3175 -0.3184 -0.3344 -0.3481 -0.3941 -0.3999 -0.4166 -0.4346 -0.4416 -0.4601 -0.4744 -0.4849 -0.4947 -0.4928 -0.4986 -0.5013 -0.4917 -0.4844 -0.4765 -0.4705 -0.4668 -0.4611 -0.4544 -0.4470 -0.4337 -0.4298 -0.4165 -0.4211 -0.4122 -0.3961 -0.3933 -0.3771 -0.3599 -0.3502 -0.3363 -0.3283 -0.3154 -0.2959 -0.2729 -0.2477 -0.2213 -0.1951 -0.1681 -0.1388 -0.1092 -0.0796 -0.0488 -0.0125 0.0267" RANK_AT_ES="31568.0000" RANK_SCORE_AT_ES="-0.1074"/>
  <DTG RANKED_LIST="ExpData_collapsed_to_symbols.rnk" TEMPLATE="ENSG00000116353_profile_in_ExpData.cls" GENESET="gene_sets.gmt#KEGG_LEUKOCYTE_TRANSENDOTHELIAL_MIGRATION" ES="-0.4796" NES="-2.0367" NP="0.0000" FDR="0.0004" FWER="0.0060" CHIP="ftp.broadinstitute.org://pub/gsea/annotations_versioned/Human_ENSEMBL_Gene_ID_MSigDB.v7.4.chip" RND_ES="0.2263 -0.2291 0.1331 -0.2124 -0.1870 0.2758 0.2104 -0.2026 0.1729 0.3020 0.3524 -0.2439 0.1928 0.2201 -0.2194 -0.2477 0.2088 0.2915 0.2674 0.2305 -0.2189 -0.1982 -0.2768 0.2445 0.1907 0.2053 -0.2632 0.2456 0.2303 0.2096 -0.2432 -0.2630 -0.2648 -0.2220 0.2112 0.3176 0.2738 -0.2508 0.3072 -0.2133 0.2574 -0.2464 0.2462 -0.1894 -0.2336 -0.2339 -0.1952 0.1723 -0.2365 0.2527 0.2602 -0.2467 -0.2044 0.2105 0.2258 -0.3263 0.2788 0.2833 -0.2306 0.2229 0.2091 0.2417 0.2295 0.2083 0.2130 -0.2646 -0.1977 -0.2421 0.1875 -0.2389 0.2414 -0.2662 0.2870 -0.2080 -0.2397 0.2337 -0.2107 0.2272 -0.3030 0.2868 0.2835 0.2453 -0.2678 0.2718 0.2935 0.1984 0.2476 -0.2213 -0.2374 0.2322 0.2814 0.1973 -0.2174 -0.2358 -0.1877 0.2376 -0.2260 -0.1907 0.1919 0.2065 0.2395 0.2018 -0.2574 0.2382 0.2281 -0.2117 -0.2095 -0.1865 0.2291 0.2276 -0.2005 0.1938 -0.2718 -0.2581 0.2203 0.1896 -0.2745 0.2488 -0.2588 -0.2891 -0.2872 0.2625 -0.2198 -0.3256 -0.3196 0.2337 0.2517 -0.2342 -0.2251 0.2676 -0.2430 -0.2853 -0.2194 0.1982 0.1904 0.2431 -0.1978 0.2598 0.2628 -0.4002 -0.1770 -0.2126 -0.2681 -0.2018 -0.2007 0.2005 0.1782 -0.2364 -0.2110 -0.2150 0.1968 -0.2413 -0.2007 -0.3132 0.1896 -0.2140 -0.2784 0.2516 -0.1834 -0.2322 -0.2267 -0.2667 0.2121 0.2225 -0.2463 0.2319 0.3278 0.2414 0.2585 -0.2507 -0.2001 -0.2333 -0.2186 0.2156 0.2250 0.2461 -0.2215 0.3146 -0.2175 -0.2078 -0.1677 -0.2323 0.2286 0.3053 0.1804 0.2635 -0.2280 -0.1937 -0.2059 0.1925 -0.2278 -0.2222 -0.1682 0.2790 -0.2465 0.2250 0.2399 -0.1856 0.1975 0.2311 0.3056 0.2342 0.1815 -0.1974 0.2433 0.2091 -0.2868 -0.3457 0.1665 0.2248 0.2729 0.1842 -0.2423 -0.2429 -0.2052 0.2150 -0.2780 -0.3029 0.2339 0.2759 0.2980 -0.1700 -0.2140 -0.2497 -0.2605 -0.2092 0.2361 0.2301 -0.2305 -0.2192 0.2072 -0.2236 0.1831 0.2135 -0.2759 0.2405 0.2271 0.2744 -0.2009 0.1793 0.2034 0.1724 0.2073 0.1846 0.2162 0.1947 -0.3052 -0.2090 -0.2573 0.1901 0.2804 0.2112 -0.2120 -0.2144 -0.1884 0.2084 -0.2202 -0.2649 -0.2168 -0.3025 -0.2142 0.2469 -0.2065 -0.2318 0.2931 0.2211 0.2276 -0.2533 -0.2127 0.2000 -0.2109 -0.2503 0.2376 -0.2525 0.2298 -0.1889 0.2564 -0.1816 -0.2351 0.1813 0.2671 0.2490 0.2115 0.2547 -0.3012 0.2036 -0.2308 -0.2096 -0.2257 -0.2171 -0.2295 -0.2950 -0.2405 0.2947 -0.1966 0.1917 -0.2685 -0.2378 0.2121 -0.2269 -0.2434 -0.1772 0.2351 -0.1838 -0.1959 -0.2213 -0.2027 0.2288 -0.2018 -0.2093 0.1741 0.2066 -0.2017 -0.2284 -0.1920 0.2096 -0.2143 0.2276 0.2438 -0.2339 -0.2277 0.2339 -0.2402 0.2211 0.2323 0.1814 0.2057 0.2536 -0.2718 0.3004 0.2168 -0.2575 0.2478 -0.1706 0.3093 0.2507 0.2372 -0.2038 0.2232 -0.2075 -0.2611 -0.3217 -0.2558 0.3274 0.1739 0.2021 0.1811 0.2808 0.1918 -0.1830 0.2797 -0.2621 -0.2449 0.2820 -0.2281 -0.2453 -0.2674 0.2130 0.2170 -0.2661 0.2309 0.1973 -0.1779 -0.1861 -0.1900 -0.1967 0.2403 0.2120 0.2340 0.2379 0.1741 0.2453 -0.2885 0.2031 -0.1604 -0.2551 0.3109 -0.2550 -0.2418 0.2324 0.2515 0.2501 -0.2266 -0.2431 0.2630 -0.1391 0.1930 0.3409 -0.2254 0.2845 0.2304 0.1590 -0.2748 -0.3235 0.2723 0.1850 0.2580 -0.2332 -0.2289 0.1859 -0.2584 0.2702 0.1718 0.2148 -0.3212 -0.2154 -0.2562 0.2885 0.2069 -0.2710 0.2193 -0.2296 0.2382 -0.2100 0.1916 -0.2200 0.2650 -0.2034 0.3830 0.1846 0.2743 0.2003 0.2339 -0.2354 -0.1781 -0.1915 0.2809 0.2262 -0.2766 -0.3176 0.2456 -0.2187 0.2637 -0.1857 0.1845 -0.2456 0.2466 -0.1984 0.2038 0.2605 0.2811 0.2473 0.1997 0.2013 -0.2538 0.2446 0.2835 0.1742 0.2434 -0.1597 -0.2700 -0.2098 0.2579 0.2126 -0.2912 -0.1880 -0.2611 0.1717 -0.1833 0.2978 0.2604 0.2431 -0.1903 0.2503 -0.3327 -0.2609 -0.2555 -0.2149 0.2399 -0.2433 0.2137 0.2283 0.2163 -0.1984 -0.1711 0.2631 -0.2606 -0.2135 -0.3020 -0.1583 0.2196 -0.1941 0.2699 -0.2651 0.1886 0.1979 0.2891 0.2969 0.3362 -0.2509 -0.2072 -0.2075 -0.2532 0.2296 -0.2810 0.2283 0.2252 -0.2297 0.2811 0.2174 0.2007 0.3647 0.2055 0.2568 -0.1986 0.2509 -0.2486 -0.1657 0.2347 0.1860 -0.2008 -0.2873 -0.2013 0.1861 0.1911 -0.2119 0.2174 -0.2246 0.2833 0.2606 -0.2738 0.2190 0.2375 0.2031 -0.2221 0.2428 0.2327 0.2233 -0.2415 -0.2065 -0.2669 -0.2408 -0.2009 -0.2292 0.2836 -0.2530 0.3110 -0.1960 0.2157 0.1927 -0.2838 0.2937 -0.2232 0.2122 0.1887 0.2994 -0.2940 -0.2070 0.2093 -0.1846 0.2367 -0.1887 -0.2600 -0.2468 0.2816 -0.2030 0.2735 0.2675 -0.2981 0.2645 0.2344 -0.1753 -0.2070 0.2330 0.2433 -0.2295 0.2123 -0.1915 -0.2529 0.3095 0.2635 0.2009 -0.2433 0.2477 0.2069 0.1998 -0.1545 -0.2281 -0.2895 0.1924 0.2737 -0.2463 0.2346 -0.2394 -0.2027 -0.2038 0.2238 0.2054 -0.1891 0.2947 0.2796 0.2284 -0.2004 -0.2267 0.1897 -0.2205 0.1758 -0.2365 -0.2021 -0.3053 0.2119 0.2699 0.2564 0.1885 -0.2425 -0.2565 0.2902 -0.2199 -0.1895 0.2349 0.2313 -0.2379 -0.2993 0.2049 -0.2868 0.2813 -0.2776 0.1811 -0.2599 0.2445 0.2596 0.1967 0.3305 0.2923 -0.2355 -0.4039 0.2376 0.3374 -0.2348 -0.2863 0.2295 -0.2508 0.2647 -0.2315 0.2187 -0.1781 0.1932 -0.2445 0.2210 -0.2955 -0.2306 -0.2837 0.2559 0.2443 0.2521 -0.1699 0.1776 0.2306 -0.2805 -0.2319 -0.2586 0.2562 0.2816 -0.2828 0.2092 0.2648 0.2515 0.2722 -0.1893 0.2846 0.1917 -0.1955 0.1894 -0.3191 -0.2874 0.2096 0.2919 0.1750 -0.1748 0.2191 0.2586 -0.2078 0.2370 -0.2691 -0.2487 0.2569 0.1756 0.2019 0.2145 -0.3103 -0.3555 -0.2396 -0.1947 0.2572 0.2144 -0.2518 -0.2172 0.1967 0.2535 -0.2858 -0.2289 0.2177 -0.2918 0.1890 -0.1678 -0.2679 -0.2086 -0.2036 -0.2802 0.2308 0.3100 0.2815 -0.1856 0.1843 -0.2490 0.2198 0.1638 -0.3199 0.2234 -0.1824 0.2025 0.2102 -0.2598 0.2190 -0.2186 -0.2038 0.2452 -0.1824 -0.2390 0.2061 0.2039 0.1954 -0.1843 -0.2579 -0.2191 0.2669 0.2497 0.2553 -0.3129 0.2137 0.2027 0.2170 0.2201 -0.2972 -0.2558 -0.3275 0.3176 -0.1907 -0.2732 -0.2841 0.2466 -0.2203 0.1677 -0.3203 0.2510 -0.2120 -0.2300 0.3761 0.1661 0.2591 0.2446 0.3732 -0.2526 0.2916 0.2657 0.3375 0.1934 -0.2302 0.2421 0.2516 -0.2440 0.2469 0.2797 -0.2260 0.2145 -0.3013 0.2948 0.2096 -0.2766 -0.2343 0.3416 -0.2484 -0.2663 0.3368 -0.2180 0.2736 0.2252 -0.2129 0.2811 -0.2689 -0.2273 -0.2482 -0.2450 0.2129 -0.2365 -0.1959 -0.2590 -0.2721 0.1718 -0.2277 -0.3534 0.2539 0.2839 0.2746 0.2726 -0.2627 -0.2213 0.1769 0.2282 0.1579 0.2951 -0.2126 -0.2273 -0.2306 -0.3011 0.2137 0.2765 -0.2258 0.1777 -0.2406 0.2936 -0.3813 0.2918 0.2031 -0.3033 -0.1950 0.1833 0.2360 -0.2475 -0.2353 0.2056 -0.2569 0.1880 0.2827 0.2864 0.2011 0.2938 -0.1984 -0.2581 0.2414 0.2194 -0.2727 0.2584 -0.1973 0.2053 -0.2182 0.2542 0.2408 0.1929 -0.1898 0.2737 -0.1769 -0.1822 0.1792 -0.2266 -0.2246 0.2920 0.2119 0.2669 0.2104 0.2057 0.2235 0.3030 0.2538 -0.2438 0.2183 -0.1926 0.2557 0.2441 0.2343 0.2575 0.2426 0.2598 0.2143 -0.1959 -0.2930 0.2033 -0.2699 0.2131 -0.1943 -0.2142 -0.3086 -0.2777 -0.1887 0.1780 -0.1840 0.3019 0.2740 -0.3152 -0.2293 -0.2152 -0.2419 -0.2196 0.2627 0.2017 0.1936 0.3312 0.2737 -0.2206 -0.2980 0.3728 0.2059 -0.2368 -0.1866 -0.2417 0.2490 0.2065 -0.2099 0.2447 0.2931 0.1937 0.2354 -0.2171 -0.1862 0.2190 -0.2151 0.1560 0.2927 0.2301 0.2592 0.2075 0.2261 -0.2374 0.3026 -0.1538 0.2554 -0.2879 -0.2155 0.1991 -0.1973 0.2036 -0.2322 -0.2646 0.3466 0.1671 0.2594 0.2097 0.2504 -0.1943 -0.2552 -0.2166 -0.2184 0.2831 0.1642 0.2086 -0.1875 -0.2979 -0.2184 -0.2199 -0.2493 -0.1914 -0.1845 0.2029 0.2308 -0.2226 0.3194 0.2464 0.3036 -0.2587 -0.2903 0.1919 0.2607 -0.2235 -0.2863 0.2639 -0.2378 -0.2965 0.2311 0.2363 0.2969 -0.2804 0.2556 -0.2225 0.2193 0.2681 0.2748 0.2555 -0.1980 -0.2163 0.2235 -0.2014 -0.1750 0.2060 0.2323 -0.1969 -0.2223 -0.2447 0.2430 -0.2616 -0.2614 0.2341 0.2732 -0.2743 0.2501 0.2395 -0.1775 -0.2139 -0.2965 -0.1854 -0.1992 -0.2984 -0.2000 0.1918 -0.3063 0.2363 0.1920 0.2266 0.2218 -0.1972 -0.2639" HIT_INDICES="545 841 1249 1316 1542 1996 2099 2158 2175 2566 3000 3014 3831 3874 4499 4546 5034 5067 5297 5516 6125 6209 6377 6431 8090 8411 8446 8967 9028 9265 9370 9621 10857 11243 11437 12140 12602 13208 13416 15366 15382 15695 18201 18724 18739 19317 20418 20543 20560 21637 22726 22989 24228 24578 25018 26396 28091 28510 28925 29000 29356 30483 30690 30759 31522 31627 31859 32051 32080 32475 33691 33711 33852 33900 34044 34138 34500 34555 34571 34788 34853 34859 34871 35375 35423 35598 35738 35870 35899 35933 36070 36210 36579 36644 36975 37013 37103 37241 37250 37427 37556 37579 37624 37822 37850 37911 37956 38023 38024 38119 38215 38260 38264 38275 38302 39071" ES_PROFILE="0.0046 0.0138 0.0183 0.0311 0.0391 0.0397 0.0489 0.0592 0.0704 0.0712 0.0698 0.0791 0.0665 0.0735 0.0647 0.0707 0.0648 0.0705 0.0708 0.0713 0.0612 0.0644 0.0653 0.0691 0.0307 0.0263 0.0291 0.0192 0.0211 0.0183 0.0188 0.0155 -0.0135 -0.0210 -0.0238 -0.0398 -0.0498 -0.0638 -0.0678 -0.1168 -0.1166 -0.1240 -0.1876 -0.2003 -0.2001 -0.2141 -0.2410 -0.2430 -0.2422 -0.2681 -0.2939 -0.2985 -0.3275 -0.3337 -0.3421 -0.3737 -0.4127 -0.4189 -0.4248 -0.4220 -0.4261 -0.4493 -0.4488 -0.4448 -0.4579 -0.4542 -0.4535 -0.4517 -0.4457 -0.4487 -0.4714 -0.4637 -0.4588 -0.4516 -0.4466 -0.4402 -0.4403 -0.4325 -0.4236 -0.4196 -0.4116 -0.4021 -0.3928 -0.3952 -0.3860 -0.3797 -0.3723 -0.3644 -0.3539 -0.3435 -0.3354 -0.3271 -0.3238 -0.3126 -0.3072 -0.2942 -0.2822 -0.2710 -0.2564 -0.2455 -0.2328 -0.2173 -0.2022 -0.1899 -0.1731 -0.1567 -0.1395 -0.1223 -0.1034 -0.0859 -0.0665 -0.0448 -0.0220 0.0010 0.0254 0.0064" RANK_AT_ES="33690.0000" RANK_SCORE_AT_ES="-0.1395"/>
  <DTG RANKED_LIST="ExpData_collapsed_to_symbols.rnk" TEMPLATE="ENSG00000116353_profile_in_ExpData.cls" GENESET="gene_sets.gmt#KEGG_TGF_BETA_SIGNALING_PATHWAY" ES="-0.5034" NES="-2.0361" NP="0.0000" FDR="0.0004" FWER="0.0060" CHIP="ftp.broadinstitute.org://pub/gsea/annotations_versioned/Human_ENSEMBL_Gene_ID_MSigDB.v7.4.chip" RND_ES="0.1866 -0.1937 0.1973 -0.2554 0.1879 0.2514 -0.2077 0.2052 -0.1632 0.2654 0.2290 -0.2412 0.2748 -0.2452 -0.2435 0.2143 -0.1842 -0.2186 0.3073 0.2273 0.2829 -0.2589 -0.2195 0.3097 -0.2997 0.2938 0.2073 -0.2830 -0.1965 0.2672 0.2189 0.3003 -0.2464 -0.2978 -0.2919 0.2047 0.2683 0.2863 0.1912 -0.2209 -0.1902 -0.2111 -0.2512 0.2192 0.1925 -0.2780 -0.2356 0.1987 0.2601 0.2838 -0.1956 0.2460 -0.2933 -0.2555 0.2324 0.2690 -0.3693 -0.2562 0.2142 -0.2838 0.2723 0.2544 0.2520 -0.2517 -0.2321 -0.2443 -0.1966 -0.3496 -0.2749 -0.2511 0.2865 0.3084 0.2678 0.1926 0.2319 -0.2331 -0.1676 -0.2415 -0.3281 0.2226 -0.2130 0.2867 -0.2549 0.1943 0.1913 -0.2547 -0.2582 0.2957 0.2386 -0.2430 0.2188 0.1843 0.2662 -0.2563 0.2592 -0.1844 -0.2481 0.1904 -0.3376 0.2160 -0.2281 0.2420 0.1775 0.2163 0.3074 0.2298 -0.2133 0.1679 -0.2009 -0.3088 0.2037 -0.2719 0.2907 -0.1953 -0.2268 -0.3364 0.2939 -0.2665 0.3705 -0.2233 -0.2602 -0.2402 0.2280 -0.2395 0.2439 0.2072 0.2360 0.1531 0.2121 -0.2137 0.1954 0.2603 0.2208 0.2177 0.2310 -0.1956 0.2570 0.1773 -0.2991 -0.2025 -0.2302 -0.2734 0.2364 -0.2253 -0.2529 -0.2270 0.1792 -0.2163 -0.2252 0.1790 0.1838 -0.1737 0.2210 -0.2558 0.2979 -0.2542 0.3188 0.2036 0.3564 0.2507 -0.2612 0.2504 0.2089 0.2579 0.3509 -0.2379 0.2280 0.1937 0.2580 -0.2067 0.1952 0.2013 0.2065 0.2727 0.3352 0.2555 0.2291 0.2393 0.2347 0.2553 0.2871 0.2014 0.2364 -0.2745 -0.2226 0.2363 -0.3811 0.3262 0.2408 -0.2187 -0.1782 -0.1657 -0.2123 0.2090 -0.2258 -0.3759 0.2638 0.1802 0.1904 -0.2604 -0.2413 0.3357 0.2199 -0.1728 -0.1897 -0.2200 -0.2547 0.3300 0.2563 0.2256 -0.2382 0.2263 0.3532 -0.2628 0.2456 0.2484 -0.2389 -0.2482 0.2522 -0.3220 -0.1726 -0.3063 -0.2702 0.2596 -0.3113 0.2463 0.2389 -0.2504 -0.2088 -0.1849 -0.2123 0.1698 -0.2373 0.2348 -0.2652 -0.1880 -0.1800 -0.2779 0.3499 -0.2593 0.3681 0.2355 -0.2079 -0.2268 -0.2252 -0.2082 -0.2687 0.2701 0.2087 0.2085 0.3021 -0.2692 -0.3072 -0.2481 -0.2215 0.2537 0.2229 0.2519 0.2980 0.2158 -0.2109 0.1992 0.1611 0.2154 0.2473 -0.2042 -0.2390 -0.2661 0.2008 0.2008 0.2304 -0.2533 0.2081 -0.2136 0.2976 -0.1914 0.2344 -0.2255 -0.2648 -0.2203 -0.2756 0.2583 -0.3273 0.2623 0.1885 0.3499 0.2739 -0.2547 0.3078 -0.2264 -0.3155 0.2157 0.2647 -0.1862 -0.2207 -0.3080 -0.3302 0.3549 -0.3196 -0.1845 -0.4411 0.2110 0.2205 -0.2868 -0.2753 0.2327 -0.2496 0.2072 0.3089 0.2571 -0.1863 -0.2828 0.1825 0.2631 0.2250 -0.2323 0.2666 -0.2527 0.1720 -0.1636 0.1835 -0.1919 -0.2088 0.1990 -0.2165 0.2799 -0.2491 -0.2081 -0.2287 0.2180 0.2447 -0.2693 -0.3644 0.2034 0.2472 -0.2558 0.1916 -0.2887 -0.2742 0.2305 0.3245 -0.3344 -0.2087 -0.2082 0.2002 -0.2133 -0.3064 -0.2415 0.3197 0.2735 -0.2501 0.2578 -0.3352 -0.2723 -0.2996 -0.2907 -0.1932 0.2278 -0.2676 -0.2651 -0.1870 0.2767 -0.2160 0.1675 0.2509 -0.2114 -0.1943 0.3240 0.2122 0.1916 -0.2043 -0.2082 -0.2059 0.3431 -0.3028 0.2645 0.2795 0.3232 -0.2865 -0.2255 -0.3233 -0.2101 -0.3492 -0.2162 0.2254 -0.2193 -0.2612 -0.2745 0.3087 -0.2013 -0.3061 0.3290 -0.2371 -0.1908 0.2435 0.2198 0.3411 0.3122 -0.3152 -0.3247 0.2180 -0.2338 -0.1995 -0.2638 0.3028 -0.2615 0.2249 0.2052 0.2095 -0.2825 0.1543 0.3002 -0.2485 -0.2109 -0.2696 -0.1827 -0.2492 0.2824 -0.1919 -0.2016 0.2264 0.2557 -0.2635 -0.1770 0.2692 -0.2268 0.1832 -0.2205 -0.2692 -0.2089 -0.2367 -0.1797 -0.2075 0.2755 -0.2490 -0.2161 -0.2027 0.2268 -0.2333 0.2874 -0.2645 0.2297 -0.3025 -0.2363 -0.3657 0.3369 0.1874 0.2689 0.2420 -0.2577 -0.3496 -0.2198 -0.2138 -0.2955 -0.2910 0.3082 -0.2010 0.3080 0.2468 0.2193 0.2138 -0.2752 0.2357 -0.2842 0.2446 -0.2587 0.2276 0.1740 -0.2225 -0.2036 0.2989 0.2272 -0.2004 -0.2818 0.2157 0.2718 0.1760 -0.2088 -0.2500 -0.1968 -0.2515 0.2556 0.1925 -0.2751 0.2580 -0.1908 -0.3388 0.2115 -0.2321 0.2688 0.1663 0.2791 -0.2908 0.2325 -0.1860 -0.1915 -0.2846 -0.3014 0.3218 -0.2444 0.2245 -0.2549 0.2036 -0.2324 -0.2062 0.2291 -0.1972 -0.1911 0.2878 -0.3193 -0.1779 -0.2675 0.3196 0.1919 0.3711 -0.3012 0.2140 -0.2363 -0.3326 -0.2684 0.1843 -0.2456 -0.2912 0.2364 0.2105 -0.2290 0.2807 0.2628 0.3350 0.2438 0.2773 0.2833 -0.2781 0.2450 0.2096 0.1993 0.3256 -0.3027 0.2585 0.3067 0.2184 0.2532 0.2261 -0.3112 -0.2940 -0.1859 -0.2513 -0.2148 -0.2748 0.2971 0.3030 -0.3066 -0.2814 -0.2269 0.2773 -0.2063 0.2670 0.2624 0.1718 0.2242 0.2309 -0.1892 -0.2345 0.2848 -0.2329 0.2667 -0.2509 0.2383 -0.2201 0.2484 0.2527 0.3525 -0.2663 0.2120 -0.2496 0.3235 -0.2240 -0.2520 -0.3112 0.2488 0.2065 0.1709 0.2896 -0.1904 -0.1919 0.3145 0.3248 0.2447 -0.2420 0.3297 -0.2735 -0.2101 -0.2762 0.2829 0.2325 -0.1580 -0.2505 -0.2787 -0.3697 0.2965 -0.2406 0.2084 -0.1819 -0.2508 0.2173 -0.2053 0.2068 -0.2373 0.3462 -0.2376 0.2065 -0.1931 -0.1806 -0.3316 -0.2550 0.2547 0.2914 0.3731 -0.4033 0.2709 0.2936 -0.2668 0.2927 0.2422 -0.2135 -0.3002 0.3445 0.2152 -0.4206 -0.2784 0.2597 -0.2641 -0.2373 -0.2700 0.2054 -0.2619 0.2651 -0.2064 0.2411 -0.3340 -0.1825 -0.2500 -0.2624 -0.1919 -0.2018 -0.2141 0.2375 -0.2272 -0.2609 0.3017 -0.2254 0.2196 -0.2965 -0.2028 0.3089 -0.2178 -0.2379 -0.1979 0.2115 0.2208 -0.1922 0.2503 0.2904 0.2289 0.1635 -0.2208 -0.1883 0.2181 -0.2107 0.2238 -0.3359 -0.2347 0.2434 -0.2054 0.1984 -0.2386 0.3061 -0.2332 0.2397 -0.2579 0.3359 -0.2428 -0.3223 -0.2105 0.2437 -0.1975 -0.3049 0.1751 -0.2744 -0.2096 0.2897 -0.2630 -0.2034 -0.2897 0.2243 -0.2309 0.1805 0.2129 -0.2288 0.2713 -0.3050 -0.2788 -0.3115 -0.1946 -0.2213 0.2818 -0.2019 0.2003 -0.2985 -0.3201 0.1830 0.2749 0.1891 0.2705 0.3130 -0.2279 -0.2310 -0.2837 -0.2692 -0.2696 0.3072 -0.2279 -0.2006 0.2717 -0.2561 0.2077 -0.2912 0.2317 -0.2128 0.3053 -0.1847 -0.1937 0.2415 0.3165 -0.2246 0.2842 0.2038 -0.1764 0.2649 0.3114 -0.2312 0.2922 0.2428 -0.3003 -0.2995 -0.2076 0.3394 -0.2571 0.2162 -0.3272 0.2208 -0.2112 -0.1979 -0.2765 -0.2124 0.1582 0.2158 0.2360 0.1928 0.3083 -0.2099 -0.2324 0.2205 0.2322 0.2475 -0.2398 -0.2467 -0.2095 0.2975 -0.2112 -0.2811 0.2274 -0.2269 0.3005 -0.2638 0.2477 -0.2383 0.3029 0.2652 -0.3175 0.2206 0.2002 -0.2710 -0.2192 -0.3332 0.2465 0.1881 0.2390 -0.2369 -0.2466 -0.2189 0.1757 -0.2619 -0.2050 -0.2803 -0.1790 0.3262 0.2228 0.2770 -0.1969 0.2653 0.3230 -0.2131 -0.2201 -0.2629 0.3006 -0.2414 0.2855 -0.2371 0.3623 -0.2916 -0.2277 0.2407 0.2160 -0.2279 0.2699 0.2288 -0.2556 0.2724 0.2650 0.1969 -0.2459 0.1860 -0.2507 -0.2751 -0.3015 0.2222 -0.1882 0.2118 -0.2364 -0.1974 0.2680 -0.2474 -0.1895 0.2245 -0.3159 -0.2110 -0.1719 0.2029 -0.2840 -0.2059 0.2007 -0.2371 0.2892 0.2475 -0.2248 -0.2493 0.2201 0.3092 -0.2485 -0.2319 -0.2468 0.2033 0.1840 -0.2286 0.2185 0.2526 0.3161 0.2440 0.2616 0.3071 -0.2355 0.2792 -0.2534 -0.3062 0.2761 -0.3587 0.2029 0.2612 0.2131 0.2515 0.2109 0.2228 0.2139 -0.2054 -0.2403 -0.3157 -0.2660 0.2062 -0.2453 0.2411 0.2074 0.2151 0.3228 -0.2453 -0.3257 -0.1729 -0.2809 -0.2098 -0.2826 -0.3057 -0.1874 0.2804 0.2790 -0.2914 -0.2085 -0.1828 0.3688 0.2720 0.1902 -0.2334 -0.2504 0.2973 -0.2712 0.2289 -0.2712 -0.3031 0.2317 0.2552 0.2702 -0.3115 0.2339 -0.3605 -0.2593 0.2094 -0.2407 -0.2475 0.2420 0.2104 -0.2287 0.2892 -0.2718 0.1829 -0.2894 -0.2297 0.2112 0.2264 -0.2483 0.2522 -0.2503 0.3109 -0.2358 -0.2393 -0.2510 -0.2002 0.2827 -0.2965 0.1841 -0.3803 -0.2320 0.2418 -0.2591 -0.2564 0.2758 -0.3019 -0.2160 -0.2042 0.2307 -0.2101 0.2874 -0.2218 0.2333 -0.2433 -0.3858 0.2510 0.2914 -0.2553 -0.2664 0.3067 -0.2638 -0.2291 0.2882 0.2331 -0.1760 -0.1839 -0.2285 0.1941 0.1700 -0.1979 0.1355 0.2162 -0.2568 -0.2206 0.2583 0.2336 -0.1676 0.1906 0.2061 0.2418 -0.3867 -0.2015 0.2523 0.1920 -0.3269 -0.2143 -0.4210 -0.2511 -0.2216 0.2696 0.2254 0.2658 0.1731 0.1790 -0.2162 -0.1822 -0.2494 -0.1801 0.2116 0.1994 -0.3599" HIT_INDICES="236 1294 1645 2574 4377 5588 5659 6943 7229 7688 9245 9403 9838 10516 11253 11437 11655 11958 12786 13286 13729 14328 14454 14996 15125 16585 16923 18008 18155 19458 19508 20600 21342 21665 22253 22340 23093 24863 25274 26001 27082 27728 28206 28703 28806 28980 29082 29382 29400 30256 30423 30713 31640 32933 33636 33732 33803 33827 33836 34494 34595 34691 34790 34948 35267 35395 35429 35626 35652 35735 35787 36117 36159 36215 36632 36716 36724 36882 37079 37343 37388 37578 37775 38109 38215 38260" ES_PROFILE="0.0295 0.0266 0.0397 0.0336 -0.0002 -0.0213 -0.0134 -0.0383 -0.0381 -0.0429 -0.0772 -0.0760 -0.0822 -0.0951 -0.1101 -0.1111 -0.1132 -0.1176 -0.1360 -0.1464 -0.1557 -0.1692 -0.1708 -0.1833 -0.1854 -0.2222 -0.2307 -0.2578 -0.2610 -0.2928 -0.2928 -0.3186 -0.3350 -0.3406 -0.3526 -0.3518 -0.3675 -0.4080 -0.4135 -0.4266 -0.4479 -0.4576 -0.4627 -0.4678 -0.4628 -0.4595 -0.4542 -0.4538 -0.4461 -0.4589 -0.4540 -0.4519 -0.4649 -0.4855 -0.4900 -0.4787 -0.4667 -0.4535 -0.4399 -0.4416 -0.4289 -0.4158 -0.4026 -0.3905 -0.3818 -0.3679 -0.3515 -0.3388 -0.3216 -0.3056 -0.2887 -0.2779 -0.2596 -0.2414 -0.2309 -0.2116 -0.1903 -0.1720 -0.1537 -0.1356 -0.1115 -0.0899 -0.0669 -0.0427 -0.0094 0.0271" RANK_AT_ES="33635.0000" RANK_SCORE_AT_ES="-0.1385"/>
  <DTG RANKED_LIST="ExpData_collapsed_to_symbols.rnk" TEMPLATE="ENSG00000116353_profile_in_ExpData.cls" GENESET="gene_sets.gmt#KEGG_PATHWAYS_IN_CANCER" ES="-0.4159" NES="-2.0192" NP="0.0000" FDR="0.0006" FWER="0.0110" CHIP="ftp.broadinstitute.org://pub/gsea/annotations_versioned/Human_ENSEMBL_Gene_ID_MSigDB.v7.4.chip" RND_ES="0.2055 -0.1956 0.1916 0.2165 -0.1999 0.1922 0.2287 -0.2022 -0.2230 -0.2056 0.1954 -0.1940 0.2288 -0.2865 -0.1975 -0.1976 -0.1770 0.2301 -0.2281 -0.1969 -0.1829 0.2226 -0.1584 -0.1753 -0.2493 -0.1943 0.2008 0.1977 -0.2035 -0.1968 0.2135 0.2344 -0.2218 -0.2270 0.2022 -0.2107 0.2070 0.2132 -0.2287 0.1866 0.2240 0.2247 -0.1910 0.2188 -0.1993 0.2160 -0.1987 -0.2158 0.2244 0.2385 -0.1777 -0.2193 -0.1852 -0.1812 0.1896 0.2097 -0.2402 -0.2060 -0.2060 -0.2635 0.1909 0.1966 0.2279 -0.1763 -0.2205 0.2171 -0.1999 0.2222 0.1669 0.2264 -0.1988 0.1986 -0.2707 0.1705 0.2139 -0.2045 -0.1872 0.1901 -0.2198 0.2177 -0.2065 -0.1942 0.2736 -0.1911 -0.1953 0.1888 0.1910 0.1971 0.2252 -0.1688 0.1845 0.2468 -0.1978 0.1861 0.2016 0.2055 0.1920 0.1878 -0.1777 -0.2420 -0.2582 0.2046 -0.2306 0.2315 0.2337 -0.2201 -0.1876 0.1930 0.2071 -0.2078 0.2019 0.2660 -0.1692 0.1856 0.1823 -0.2041 -0.2358 -0.2530 0.2033 0.2097 -0.2040 0.2145 -0.1857 -0.1980 0.2263 -0.2150 -0.1542 -0.2323 0.1934 0.1704 -0.2302 0.1945 0.2375 0.2269 -0.1827 0.1686 -0.2078 -0.1976 0.1757 -0.1999 -0.2006 -0.1777 0.1992 -0.1754 -0.1880 -0.1699 -0.2099 0.1910 0.1792 -0.2320 0.1901 -0.1894 0.1940 0.2302 0.2388 0.2706 -0.2334 -0.2012 0.2167 -0.2061 -0.1957 0.2160 0.2022 -0.1916 0.1855 0.1810 -0.2118 -0.2152 -0.1829 0.1850 -0.1788 0.2147 -0.1741 -0.1839 0.2806 0.1907 0.1762 -0.2579 0.2272 0.1855 -0.2012 -0.1870 -0.1593 0.2054 0.2161 -0.1996 -0.2464 0.1906 0.1734 0.2198 -0.2313 -0.1739 0.1974 0.2055 -0.2258 -0.1797 -0.1789 0.2141 0.2192 -0.1887 0.1823 -0.1756 0.2232 0.2417 -0.1963 0.1965 -0.1744 0.1856 -0.2219 -0.1923 -0.2453 -0.1658 -0.1799 0.1851 0.2000 -0.1756 -0.2356 -0.1974 -0.1967 0.2371 -0.2509 0.1796 0.2177 0.1794 -0.2109 -0.2013 -0.2584 0.2222 0.2081 0.2552 -0.2076 0.1698 -0.2038 0.1799 -0.1801 -0.1932 0.1877 0.2002 -0.2041 -0.2248 0.2081 0.1743 -0.2342 -0.2018 0.1882 0.1826 -0.1926 -0.2125 -0.1748 -0.2233 -0.1963 0.2048 0.2456 -0.2034 0.2104 -0.1746 0.1865 0.2049 0.1873 -0.2028 -0.2169 0.2573 0.1763 0.1929 0.2066 0.2664 0.2338 0.2207 -0.1798 -0.2066 -0.2065 0.2263 0.1962 0.2053 0.2455 0.2173 -0.1884 -0.1659 0.2371 -0.2024 0.1832 -0.2230 -0.2018 -0.1900 0.2184 -0.1779 -0.1886 0.2015 -0.2263 -0.2463 -0.2131 -0.2113 -0.2138 -0.2020 0.2399 0.2113 -0.1894 0.2448 -0.2255 -0.2056 0.2271 -0.2283 -0.1823 0.2316 0.2177 -0.2027 0.1924 0.1788 0.2028 0.2157 0.1946 -0.1607 0.1832 -0.1927 -0.2280 0.2452 0.2528 -0.1863 -0.1955 -0.2379 -0.2070 0.1924 0.2483 -0.2133 -0.1814 0.1924 0.2120 0.2367 0.2343 0.1965 -0.2244 0.1923 0.2000 0.2312 0.1955 0.2197 0.2009 -0.1729 0.2578 -0.2594 0.1994 -0.2289 -0.2118 0.2077 0.2455 -0.2610 -0.1934 -0.2181 -0.1978 0.1844 0.2346 -0.2426 0.1971 -0.2255 -0.2153 -0.2014 -0.1988 0.2002 -0.1998 -0.1820 -0.2060 0.2440 0.1945 -0.2080 -0.1854 0.2308 0.1646 -0.1926 0.1696 0.1903 0.2081 0.1873 0.2537 -0.2429 -0.1836 0.2125 0.1793 0.2172 0.2998 0.1926 0.1874 0.2306 0.1701 -0.2311 0.1895 0.2082 -0.1936 -0.2415 -0.1933 -0.1767 0.2322 0.1960 -0.1808 -0.2213 0.2141 0.1953 -0.2226 -0.1723 0.2116 -0.1700 -0.2307 -0.2111 0.2133 -0.2240 -0.2416 -0.2487 -0.2021 0.2001 -0.1797 -0.1659 -0.1974 -0.1743 0.2481 0.2029 0.1705 -0.1987 0.2049 0.1927 0.2179 0.2251 -0.1853 0.2151 0.1790 0.2030 -0.2581 0.1570 0.2426 -0.2271 0.1787 0.1753 0.2114 0.2345 0.2580 -0.2168 -0.2563 -0.1946 0.2336 -0.1686 0.2165 0.2573 -0.2526 -0.2606 -0.2295 0.2654 -0.2042 -0.1860 -0.2278 -0.1970 0.2066 -0.2181 -0.2446 -0.1778 0.2021 -0.2772 0.1879 0.1916 0.1892 0.1823 0.1917 0.2058 -0.2257 0.2398 -0.1796 0.2198 -0.2748 -0.2196 0.2001 -0.2050 -0.2074 0.1968 -0.2269 0.1854 0.2535 0.2063 0.2012 -0.1870 0.2626 0.2017 -0.1879 -0.2184 0.1901 0.2412 -0.2108 -0.1636 0.1913 -0.2278 0.2037 -0.2000 -0.2483 0.1947 0.1832 0.2707 0.1896 -0.2086 -0.1817 -0.2323 -0.2323 -0.2202 -0.1898 -0.2177 -0.1588 0.1975 0.1735 0.1981 -0.1781 0.1731 0.2227 0.1894 -0.2145 0.2510 0.2001 -0.1995 -0.2257 -0.1992 0.1914 0.2264 0.1920 0.2350 0.1881 -0.2160 0.2236 0.2034 -0.1644 -0.1978 -0.2072 0.2649 -0.2405 0.2012 0.2381 -0.2103 -0.2321 -0.2012 0.2702 -0.2431 -0.2185 0.2054 0.2258 -0.1985 0.2048 -0.1763 0.2275 0.2276 0.2250 -0.2187 0.2210 -0.1798 0.2070 -0.1746 0.1815 0.1913 0.2365 -0.1808 -0.1979 0.1766 0.1985 -0.2431 -0.2111 0.2227 0.1738 0.2753 -0.1968 -0.2008 -0.2005 0.1779 0.1753 -0.1796 -0.2331 -0.2027 0.2452 -0.1836 -0.2196 0.2139 -0.1751 -0.2670 -0.2256 0.2403 -0.1917 0.2618 -0.2681 -0.2054 -0.1799 -0.1845 -0.2531 0.2616 0.1449 0.2378 0.2142 -0.1777 0.1854 -0.2033 0.1898 0.2235 0.2011 0.2232 0.2107 -0.1914 0.2444 -0.2073 -0.2173 0.2203 -0.1829 -0.1994 -0.1948 -0.1850 0.1932 -0.1939 -0.1566 0.2614 -0.2087 -0.2024 0.2128 0.2065 0.1777 0.1660 -0.1990 -0.1995 -0.2004 -0.2035 -0.2336 -0.1847 0.2244 0.2286 0.2081 -0.2560 -0.1830 -0.2286 -0.1656 -0.2016 -0.2118 -0.1692 -0.2191 -0.2057 -0.2332 -0.1929 0.1952 0.1706 0.1788 0.1831 0.1884 0.2247 -0.2174 -0.1691 0.2063 0.1998 -0.1805 0.2036 0.2389 0.1725 -0.2114 0.2500 -0.1965 0.1785 -0.2291 -0.1840 -0.1776 0.2564 0.2666 -0.2163 0.2219 0.1686 -0.2274 0.2631 0.2479 -0.2637 -0.2088 0.1940 -0.1890 -0.2169 -0.2039 -0.1817 0.2280 -0.1895 0.2015 0.2109 0.1892 -0.2166 -0.1818 -0.2107 0.2010 -0.1859 0.2213 -0.2164 -0.1696 -0.2605 -0.2205 0.1774 -0.1883 0.1737 0.1936 0.2575 0.2053 -0.1889 -0.1758 -0.1888 0.1861 0.2100 -0.1869 0.1975 0.2271 -0.2445 0.2003 -0.1571 -0.1886 0.2397 -0.2394 0.2174 0.2011 -0.2228 -0.2768 0.3013 0.1816 -0.2487 0.2451 0.2019 -0.2157 0.1784 0.2658 0.1750 -0.1941 -0.2071 0.1968 0.2260 0.2126 0.2265 0.1723 -0.2172 0.1661 -0.2133 0.1859 -0.1669 -0.1994 -0.2146 0.2201 0.2462 -0.1953 0.1697 0.1675 -0.1884 -0.2309 0.2435 0.2173 0.2018 0.1900 -0.1660 -0.2037 0.2047 -0.2340 0.2029 0.2116 0.2140 -0.1970 0.2077 -0.1857 -0.2423 0.1645 0.2053 0.2120 -0.2010 -0.1743 -0.1948 0.1720 0.2110 0.2288 0.1579 0.1930 -0.2061 -0.1970 -0.2576 -0.1717 -0.1990 0.2025 -0.1956 0.2179 -0.1972 0.2040 0.2158 0.1848 0.1899 0.1812 -0.1949 -0.1975 -0.2239 0.1823 -0.2294 0.1801 -0.1664 -0.2018 -0.1837 0.2060 0.2430 0.1822 -0.2595 -0.2034 0.2369 0.2224 -0.1746 0.1860 -0.1735 0.2124 -0.2059 0.2467 -0.1927 0.2159 -0.2494 -0.2252 -0.2106 0.2310 0.2136 -0.1964 -0.2032 0.1733 -0.1820 -0.1809 0.1994 0.1916 -0.2177 0.1917 -0.1824 0.2012 -0.2383 -0.2250 0.2180 0.1577 -0.2270 0.2953 -0.2052 -0.2330 -0.1678 -0.1999 0.1922 0.2149 -0.2001 -0.2030 0.2613 0.2191 0.1841 0.1950 -0.2237 0.2661 -0.2393 0.1782 0.2189 0.2309 0.1857 0.2013 -0.2103 0.1992 0.1746 0.1999 -0.1886 0.2131 0.2047 -0.2132 0.2681 0.2044 -0.2293 -0.2306 0.1924 0.2215 -0.1953 -0.1819 0.2405 0.1898 0.1968 -0.2172 -0.1845 -0.2275 -0.2143 0.2193 -0.2446 0.2160 0.2438 0.2489 0.1950 -0.2044 0.1959 -0.2722 0.1859 0.2055 0.1908 0.2122 0.2447 0.1945 0.1836 0.1999 -0.2377 -0.1880 0.1569 0.2364 0.2072 -0.2084 -0.1772 0.1712 -0.1724 -0.2200 -0.1904 0.1925 -0.2207 -0.1879 -0.1772 -0.1814 0.1789 -0.2401 0.2217 0.2142 0.1797 -0.1717 -0.1997 -0.1960 0.2647 -0.1835 0.2639 0.1881 0.1979 -0.2118 -0.2017 0.2134 -0.2104 0.2234 0.2047 -0.1858 -0.1845 0.2207 -0.2399 0.1673 0.1829 -0.2312 0.2203 0.1755 -0.2174 -0.2069 0.1973 0.2274 -0.2134 0.2203 0.2847 -0.2352 0.1813 -0.2124 0.1949 0.1795 -0.2175 0.1856 0.2044 0.2025 0.1822 -0.2178 0.1886 -0.1985 0.2123 -0.1813 0.2261 -0.1825 -0.2291 0.1811 0.2126 0.2186 -0.2265 -0.2125 0.1936 0.2034 -0.1895 -0.2451 0.1988 -0.2205 -0.2121 -0.2066 -0.2702 0.2006 -0.1945 -0.2120 0.1677 0.2800 -0.2175 -0.2101 -0.1865 -0.1921 -0.2297 0.2515 0.2714 0.2206 0.1932 0.1754 -0.1882 -0.1804 0.2071 -0.2064 -0.2266 0.2492 0.1794 0.1927 0.1903 0.2331 -0.1894 -0.2043 0.1972 -0.1839 0.2233 0.2817 0.1798" HIT_INDICES="44 137 174 236 437 528 545 586 1265 1346 1513 1540 1544 1645 1791 1946 2055 2158 2192 2344 2566 2706 2710 2833 2850 2883 3179 3307 3407 3419 3614 3746 3795 3807 3957 4284 4424 4642 4748 4769 5010 5045 5290 5563 5647 6022 6184 6431 6438 6490 6499 6599 6628 6882 6943 6982 7020 7162 7299 7334 7588 7635 7696 7734 8089 8095 8097 8347 8363 8458 8635 8681 8967 8968 9028 9051 9230 9304 9357 9390 9538 9728 10089 10579 10652 10901 11249 11318 11437 12714 12855 13349 13438 13668 13742 13933 14211 14429 14772 14923 15278 15379 15607 16025 16198 16202 16554 16623 16710 16923 16946 17113 17304 17516 17576 18444 18524 18706 18724 19101 19324 19690 20036 20261 20405 20543 20698 21084 21393 21665 21861 22042 22159 22253 22340 22619 22684 22733 23093 23219 23260 23456 23563 23833 23994 24103 24228 24539 25325 25465 25625 25630 25723 25762 25822 26001 26098 26427 26634 26674 26743 26895 27239 27243 27266 27461 27512 27587 27697 27776 27915 28238 28669 28852 28909 28968 29048 29082 29214 29251 29356 29468 29596 29630 29931 30101 30276 30565 30640 30671 30759 30760 30984 31025 31110 31350 31394 31400 31470 31522 31529 31617 31746 31763 31859 31891 31924 31993 32037 32051 32080 32337 32570 32577 32854 32963 32990 33132 33152 33298 33481 33490 33620 33636 33735 33738 33997 34088 34138 34173 34221 34298 34312 34421 34553 34598 34788 34790 34865 34871 34896 34927 34933 35118 35210 35236 35248 35317 35395 35413 35423 35505 35693 35728 35778 35787 35796 35833 35840 35904 35958 36022 36159 36178 36344 36345 36367 36388 36396 36398 36418 36506 36516 36715 36724 36782 36794 36840 36855 36874 36923 36948 36965 36976 37028 37064 37084 37187 37262 37312 37347 37388 37457 37479 37510 37556 37565 37592 37606 37629 37639 37662 37692 37702 37710 37748 37756 37762 37793 37822 37850 37868 37908 37956 37975 37989 38037 38098 38106 38112 38119 38132 38196 38274 38302" ES_PROFILE="0.0090 0.0156 0.0234 0.0303 0.0328 0.0378 0.0447 0.0508 0.0392 0.0429 0.0440 0.0487 0.0540 0.0567 0.0581 0.0589 0.0609 0.0629 0.0666 0.0671 0.0657 0.0662 0.0702 0.0710 0.0745 0.0776 0.0737 0.0740 0.0750 0.0782 0.0766 0.0765 0.0785 0.0814 0.0807 0.0753 0.0746 0.0718 0.0718 0.0740 0.0704 0.0721 0.0683 0.0636 0.0638 0.0564 0.0543 0.0501 0.0519 0.0526 0.0544 0.0538 0.0550 0.0504 0.0508 0.0516 0.0525 0.0507 0.0489 0.0498 0.0450 0.0455 0.0456 0.0462 0.0387 0.0401 0.0416 0.0367 0.0378 0.0369 0.0338 0.0340 0.0280 0.0294 0.0292 0.0299 0.0267 0.0261 0.0260 0.0264 0.0239 0.0202 0.0121 0.0006 -0.0003 -0.0057 -0.0137 -0.0145 -0.0167 -0.0487 -0.0517 -0.0638 -0.0655 -0.0709 -0.0723 -0.0767 -0.0834 -0.0886 -0.0970 -0.1006 -0.1094 -0.1117 -0.1173 -0.1278 -0.1321 -0.1320 -0.1409 -0.1426 -0.1448 -0.1502 -0.1507 -0.1549 -0.1598 -0.1651 -0.1666 -0.1887 -0.1905 -0.1949 -0.1952 -0.2045 -0.2099 -0.2189 -0.2274 -0.2327 -0.2359 -0.2390 -0.2425 -0.2518 -0.2591 -0.2654 -0.2698 -0.2737 -0.2760 -0.2777 -0.2792 -0.2856 -0.2864 -0.2869 -0.2953 -0.2976 -0.2978 -0.3019 -0.3037 -0.3097 -0.3128 -0.3146 -0.3168 -0.3237 -0.3426 -0.3450 -0.3478 -0.3467 -0.3478 -0.3475 -0.3478 -0.3510 -0.3522 -0.3592 -0.3631 -0.3627 -0.3630 -0.3654 -0.3727 -0.3713 -0.3704 -0.3738 -0.3735 -0.3738 -0.3750 -0.3754 -0.3773 -0.3839 -0.3931 -0.3960 -0.3956 -0.3952 -0.3954 -0.3944 -0.3958 -0.3949 -0.3956 -0.3965 -0.3978 -0.3966 -0.4023 -0.4045 -0.4068 -0.4120 -0.4116 -0.4102 -0.4101 -0.4079 -0.4113 -0.4100 -0.4097 -0.4135 -0.4121 -0.4098 -0.4091 -0.4080 -0.4056 -0.4054 -0.4061 -0.4040 -0.4038 -0.4020 -0.4003 -0.3994 -0.3979 -0.3955 -0.3936 -0.3975 -0.4006 -0.3979 -0.4021 -0.4019 -0.3996 -0.4002 -0.3977 -0.3983 -0.3999 -0.3969 -0.3970 -0.3942 -0.3935 -0.3902 -0.3935 -0.3924 -0.3902 -0.3876 -0.3854 -0.3838 -0.3807 -0.3799 -0.3796 -0.3771 -0.3782 -0.3745 -0.3726 -0.3689 -0.3657 -0.3627 -0.3590 -0.3598 -0.3582 -0.3548 -0.3511 -0.3488 -0.3467 -0.3430 -0.3392 -0.3371 -0.3376 -0.3342 -0.3311 -0.3270 -0.3228 -0.3194 -0.3151 -0.3123 -0.3092 -0.3063 -0.3052 -0.3010 -0.3005 -0.2957 -0.2915 -0.2872 -0.2825 -0.2777 -0.2734 -0.2707 -0.2660 -0.2660 -0.2611 -0.2574 -0.2524 -0.2483 -0.2434 -0.2386 -0.2344 -0.2297 -0.2246 -0.2195 -0.2153 -0.2106 -0.2055 -0.2024 -0.1985 -0.1939 -0.1888 -0.1839 -0.1795 -0.1739 -0.1685 -0.1634 -0.1573 -0.1516 -0.1456 -0.1397 -0.1335 -0.1276 -0.1218 -0.1155 -0.1091 -0.1034 -0.0969 -0.0904 -0.0844 -0.0783 -0.0722 -0.0657 -0.0596 -0.0536 -0.0469 -0.0399 -0.0336 -0.0274 -0.0199 -0.0122 -0.0045 0.0031 0.0099 0.0170 0.0262" RANK_AT_ES="31349.0000" RANK_SCORE_AT_ES="-0.1045"/>
  <DTG RANKED_LIST="ExpData_collapsed_to_symbols.rnk" TEMPLATE="ENSG00000116353_profile_in_ExpData.cls" GENESET="gene_sets.gmt#KEGG_FC_GAMMA_R_MEDIATED_PHAGOCYTOSIS" ES="-0.4800" NES="-2.0154" NP="0.0000" FDR="0.0006" FWER="0.0110" CHIP="ftp.broadinstitute.org://pub/gsea/annotations_versioned/Human_ENSEMBL_Gene_ID_MSigDB.v7.4.chip" RND_ES="-0.2690 -0.1924 -0.3020 -0.2537 -0.2458 0.2315 0.2877 -0.2431 0.2359 0.3211 0.2234 0.2258 0.2571 -0.2671 0.2428 -0.2102 -0.1456 0.2625 -0.2180 -0.2309 -0.2543 -0.1787 0.2943 0.2773 0.2172 0.2903 0.2714 0.2715 0.2312 -0.2597 -0.2055 0.2643 -0.1717 0.2520 -0.1953 -0.1782 -0.2505 0.1953 -0.2765 0.2067 0.2947 0.2078 -0.2488 0.1890 0.2086 -0.2112 -0.2725 -0.2177 -0.2050 -0.1957 -0.2129 0.1884 0.2181 -0.2630 0.2191 -0.2186 -0.2782 0.2914 -0.2163 -0.1832 -0.2047 -0.2252 0.1897 0.2447 0.2766 0.2092 0.2111 -0.2251 -0.2288 0.2189 -0.2513 0.2017 -0.1817 0.1972 -0.2143 0.1347 -0.2464 -0.3408 0.1983 0.2514 -0.2644 0.2718 0.2427 0.2161 0.2866 -0.2037 -0.2320 0.2294 -0.2023 -0.1742 -0.2627 0.1442 -0.2406 -0.2009 0.1819 -0.2762 -0.2040 0.3014 -0.1739 -0.3069 -0.2728 -0.2346 -0.2791 0.2396 -0.2710 0.2084 0.2399 -0.2050 -0.1714 -0.2167 -0.2792 -0.2676 0.2627 0.2353 0.1794 -0.2041 -0.2291 0.2571 0.2053 0.2400 -0.3722 0.2013 0.1853 -0.2338 -0.2233 0.2535 0.2434 -0.2172 -0.2088 -0.2365 -0.3113 -0.2202 -0.2262 0.3308 0.2711 -0.2648 -0.4069 -0.2099 -0.2439 -0.2254 -0.1847 -0.2757 -0.1603 0.2579 -0.2807 0.2764 0.1598 -0.1599 -0.2298 -0.2829 0.2440 -0.3002 -0.2449 0.2622 0.2083 0.2399 0.1851 -0.1753 -0.1726 0.2813 -0.1805 0.3079 0.2489 0.2740 -0.2141 -0.1746 0.2420 -0.2785 -0.2669 0.2194 -0.1892 0.2065 0.2371 0.2244 0.2834 -0.2942 -0.2537 -0.2516 0.2173 -0.2342 0.3236 -0.2943 0.3109 0.1935 0.2289 -0.1664 0.2971 -0.2639 -0.2303 -0.2458 -0.2229 0.2395 -0.1649 0.1964 -0.2200 0.2279 0.2391 0.2736 0.2100 0.2416 -0.1928 0.2368 -0.2123 -0.2381 -0.2630 -0.2220 -0.2348 0.2140 -0.2347 -0.2673 -0.2307 0.2384 0.2532 -0.1877 -0.3302 0.1807 0.3056 0.2245 0.3029 -0.1908 0.2285 0.3509 -0.3056 -0.2184 -0.2939 -0.2920 -0.2395 0.2582 -0.2458 0.2547 0.2249 0.2597 -0.3175 -0.2668 -0.2051 0.2353 -0.2069 -0.2228 0.2333 0.1789 -0.1892 0.2774 -0.2204 -0.3178 -0.1924 -0.2232 -0.1992 0.3051 -0.2517 -0.2107 0.1982 -0.1941 -0.2325 -0.2763 -0.2406 0.2632 -0.2214 -0.2335 0.2045 0.1793 0.2245 0.1821 -0.2095 0.2283 0.2417 -0.2471 0.2712 -0.2277 0.2398 0.2344 0.1980 -0.3172 -0.2889 -0.2417 -0.1997 0.2561 -0.2511 -0.3322 -0.3087 0.2226 -0.2825 -0.2863 -0.2461 -0.2734 0.2963 0.2415 -0.1588 0.2185 0.3930 -0.2537 -0.2471 0.1979 0.2163 0.2449 -0.2189 0.2863 0.3234 0.1944 -0.2044 0.2633 0.1957 -0.2453 0.2410 -0.2000 -0.2536 -0.2138 0.2335 -0.2647 0.2179 0.1832 -0.3019 0.2462 0.2219 -0.2234 -0.2611 0.2626 0.2220 0.2726 -0.2318 0.2726 -0.2056 0.2102 -0.2341 0.2410 -0.2229 0.2224 0.2412 0.3294 0.3258 -0.2670 -0.2335 0.2648 -0.2811 -0.2244 0.2410 0.1916 0.2757 0.2355 -0.1939 0.2353 0.2011 0.2277 0.2520 0.2040 -0.1825 0.2988 -0.2089 0.1889 0.3085 -0.2865 -0.1947 -0.2150 0.2006 -0.1545 -0.2301 -0.1777 0.2285 0.1966 0.2109 0.2707 0.1846 0.1776 -0.2410 0.3299 -0.2038 0.2875 0.2088 -0.1979 0.2428 0.2133 -0.2253 -0.3375 -0.1660 0.2452 -0.3039 -0.3036 -0.2754 0.2682 0.2295 -0.2042 -0.2281 0.1588 0.2828 0.1996 -0.2017 -0.2535 -0.1928 -0.3045 -0.2377 0.2441 -0.2593 0.2596 0.2591 -0.3181 -0.1893 0.1981 0.2465 0.3178 0.3277 -0.3392 0.1988 0.2353 0.2429 -0.2030 -0.2737 0.2393 -0.3260 -0.1968 -0.2756 0.1511 0.2493 -0.2111 -0.1938 0.1716 0.2828 0.2893 -0.2520 -0.1638 0.2710 -0.2086 0.2913 0.2699 -0.2623 -0.2901 0.2666 -0.2140 0.2718 0.1845 -0.2238 0.2001 -0.2026 -0.1828 -0.2285 0.2486 -0.2660 -0.2720 0.2509 0.2233 -0.2173 -0.2110 0.2062 0.2107 -0.2434 0.2118 -0.3083 -0.1890 -0.2325 0.2417 0.2147 -0.1576 -0.2333 0.2453 -0.2216 -0.2178 0.2621 -0.1817 0.2651 -0.2204 -0.2140 -0.2217 0.1998 -0.1932 -0.1975 0.2961 0.2830 0.2108 0.3504 0.1755 -0.2665 -0.2151 0.3386 0.2718 0.2339 -0.3194 0.2076 -0.2146 -0.2222 0.2690 0.2061 -0.2451 -0.3321 0.2990 0.2191 -0.1754 -0.2252 0.2097 -0.1752 0.1890 -0.2971 -0.2249 0.2978 0.3025 -0.2009 0.2918 -0.2470 0.2606 -0.1988 -0.2140 -0.1983 -0.2495 -0.2679 0.3078 0.2165 -0.1935 0.2636 0.2485 0.1655 0.1497 -0.2422 -0.2457 -0.3051 0.2699 -0.2160 0.2694 -0.2189 0.2554 0.2626 0.3729 0.2407 -0.2271 0.2944 0.3695 -0.3134 -0.3551 -0.2016 0.2403 -0.2155 0.2203 0.3036 0.2286 -0.2461 0.2447 -0.2892 -0.1556 0.2507 0.2850 -0.1861 -0.2063 0.1888 -0.2806 -0.3161 0.3538 -0.2286 0.2444 0.2773 -0.2750 0.2052 -0.1933 -0.1903 -0.1676 0.2033 0.2187 0.1633 0.2344 0.2085 -0.2493 0.2269 -0.2288 -0.2128 0.2196 0.2791 -0.1756 -0.2204 0.2373 -0.2353 0.2537 0.3230 0.2610 0.1931 0.2656 0.2257 -0.2749 -0.2200 -0.2794 -0.2956 -0.2561 0.2405 -0.2311 0.2498 0.2025 0.2468 -0.2034 0.2539 0.3492 0.2772 0.2784 0.2540 0.2156 -0.2033 -0.2911 0.2655 0.3150 0.2171 0.2414 0.1599 -0.2165 0.2875 -0.2160 -0.2393 0.2022 0.2653 -0.1884 -0.2317 -0.2657 -0.1776 -0.2366 0.2885 0.2612 -0.2414 0.2754 0.2769 -0.2879 0.2636 -0.3343 -0.2193 -0.2212 0.2454 0.2581 0.2477 -0.2251 -0.1901 -0.2345 -0.2643 0.2295 -0.2363 0.1989 -0.3465 0.2387 0.2496 0.2146 -0.2323 -0.1789 0.2795 -0.2235 0.2372 -0.2315 -0.2387 -0.2287 -0.1982 0.1812 0.2104 -0.2560 -0.3345 0.2034 0.2576 -0.2455 0.2005 -0.2800 -0.2409 0.2619 -0.2245 -0.1900 0.2605 -0.2772 -0.2432 0.2132 0.3105 -0.2929 0.2279 0.2199 -0.2328 -0.2812 0.1932 -0.2190 -0.1811 0.2187 0.1827 -0.1982 0.2057 -0.3327 -0.2569 0.2606 0.2545 -0.3785 -0.2217 -0.2184 0.2373 -0.2350 0.2122 0.2678 0.2464 -0.2691 -0.2263 0.3262 -0.2800 -0.1931 -0.2203 -0.3340 -0.1920 0.2807 -0.2005 0.2640 -0.3179 -0.2400 0.1864 -0.2775 -0.2673 0.2169 -0.2733 0.2978 -0.3065 0.3334 0.1911 -0.2731 -0.2223 -0.2623 0.1669 -0.3024 -0.1846 0.2689 -0.2110 0.3223 0.2952 0.2120 -0.2659 0.2592 0.2305 0.2113 0.2033 -0.2595 -0.1964 -0.1632 -0.2365 -0.1644 0.3062 -0.2153 0.3373 -0.2653 -0.1670 -0.1881 -0.3196 0.3093 0.2508 -0.2468 0.2911 -0.2364 -0.2594 -0.3104 -0.2285 0.2567 0.3268 -0.2478 0.2651 0.1974 -0.2369 -0.2466 -0.2093 0.2000 0.2381 -0.2740 0.1668 -0.2145 0.3144 0.2631 -0.2067 -0.2872 0.2535 0.2322 -0.1944 -0.2140 -0.2256 -0.2946 -0.2677 -0.3405 0.2274 -0.2497 0.2411 -0.1974 0.2792 -0.1739 0.2491 -0.2400 0.3473 0.3126 -0.1986 0.2116 -0.2926 0.2615 -0.2126 0.2364 -0.2664 -0.2380 -0.3071 -0.1943 -0.2309 0.2716 0.1933 0.2524 -0.2338 -0.2701 -0.2392 -0.2775 0.2460 -0.1915 -0.2254 0.2990 -0.1947 0.2244 0.2436 -0.1633 0.2053 0.2512 0.2591 -0.2935 0.3087 0.1986 0.2294 0.2097 -0.2885 -0.2204 -0.2313 -0.2489 -0.1900 -0.2419 -0.1681 -0.2713 -0.2637 0.2087 -0.2597 -0.2825 -0.2731 -0.2572 -0.2727 -0.2271 0.2146 0.3135 -0.2918 0.2599 -0.2990 0.2354 0.2573 0.2405 -0.2620 0.2351 0.2503 0.2212 -0.2190 -0.2012 -0.2205 -0.2554 -0.2473 -0.2689 -0.2312 -0.2591 -0.1762 -0.2019 -0.2784 0.2479 -0.1875 -0.2224 0.2735 -0.3250 -0.2057 -0.2174 0.2822 0.2165 -0.2405 -0.1913 -0.2057 -0.2147 -0.1973 -0.1909 -0.2751 -0.2815 -0.2285 -0.2295 -0.2742 -0.3589 0.2431 -0.2095 0.2841 0.2636 -0.2134 0.2558 0.3119 -0.2603 0.2171 -0.2039 -0.2846 -0.1866 -0.1908 -0.2178 -0.2420 -0.2620 0.2678 -0.2623 -0.2074 0.2523 0.2090 0.2944 -0.2212 -0.2313 -0.2308 -0.3142 -0.2286 0.2349 -0.3159 -0.2490 0.3325 -0.2494 -0.2251 0.2243 -0.2754 -0.2520 -0.1846 0.3563 -0.1876 -0.2019 -0.2031 0.2824 0.2357 0.2670 -0.2394 -0.2238 -0.1834 -0.2697 0.2346 -0.2341 -0.2341 0.3373 0.2163 0.2507 0.2494 0.2154 -0.3578 0.2840 -0.2291 -0.2592 0.2805 -0.2443 0.2120 0.1674 -0.2386 -0.2169 -0.2109 0.2886 -0.1982 -0.2826 -0.1882 -0.2656 0.2576 -0.2191 0.1892 -0.2506 -0.2907 0.2012 -0.1834 0.2757 0.2239 0.3022 -0.1509 -0.2225 0.2309 0.2775 -0.2522 -0.2562 0.2868 0.2603 0.2071 -0.2751 0.2930 -0.2522 -0.2493 -0.2350 -0.2108 0.2295 0.2451 -0.2099 0.2094 0.2217 -0.1778 -0.2516 -0.2508 -0.2414 -0.2364 0.2048 -0.2600 -0.3608 -0.1870 -0.2961 -0.2328 -0.2832 -0.2304 0.2699 -0.2469 -0.2056 0.2455 0.2408 -0.2162 0.2372 -0.2766 -0.3325 0.2012 0.2297 0.2132 0.1928 -0.2142 -0.2883 -0.2000 0.2451" HIT_INDICES="545 1294 1376 1449 1633 1645 1967 2158 2553 2566 3179 3663 3796 4498 4656 5179 5503 7019 7951 8635 9028 10579 11017 11720 13243 14574 14731 15118 15743 15860 18207 18388 18444 18517 20384 20430 20514 20912 21112 22111 22558 22726 24228 24578 25700 26195 28456 29000 29530 29736 29815 30346 30759 31243 31522 31859 32040 32080 32196 33636 33640 34421 34494 34659 34788 34832 34853 34871 34941 34993 35210 35308 35422 36001 36061 36406 36485 36639 36975 37043 37450 37464 37556 37565 37573 37715 37729 37813 37822 37956 38119 38142 38196 38216 38302 38303" ES_PROFILE="0.0083 0.0068 0.0219 0.0369 0.0482 0.0639 0.0704 0.0796 0.0824 0.0950 0.0905 0.0884 0.0949 0.0856 0.0899 0.0843 0.0832 0.0502 0.0313 0.0182 0.0122 -0.0241 -0.0324 -0.0478 -0.0849 -0.1177 -0.1206 -0.1296 -0.1449 -0.1473 -0.2067 -0.2107 -0.2116 -0.2129 -0.2591 -0.2589 -0.2596 -0.2682 -0.2716 -0.2950 -0.3040 -0.3059 -0.3411 -0.3468 -0.3716 -0.3801 -0.4324 -0.4406 -0.4481 -0.4472 -0.4430 -0.4499 -0.4535 -0.4585 -0.4580 -0.4587 -0.4553 -0.4482 -0.4429 -0.4698 -0.4601 -0.4691 -0.4600 -0.4530 -0.4448 -0.4344 -0.4233 -0.4122 -0.4023 -0.3919 -0.3852 -0.3754 -0.3658 -0.3668 -0.3544 -0.3485 -0.3356 -0.3241 -0.3161 -0.3009 -0.2927 -0.2744 -0.2576 -0.2386 -0.2196 -0.2031 -0.1832 -0.1647 -0.1442 -0.1256 -0.1059 -0.0821 -0.0578 -0.0321 -0.0041 0.0260" RANK_AT_ES="34420.0000" RANK_SCORE_AT_ES="-0.1536"/>
  <DTG RANKED_LIST="ExpData_collapsed_to_symbols.rnk" TEMPLATE="ENSG00000116353_profile_in_ExpData.cls" GENESET="gene_sets.gmt#KEGG_TOLL_LIKE_RECEPTOR_SIGNALING_PATHWAY" ES="-0.4848" NES="-2.0076" NP="0.0000" FDR="0.0006" FWER="0.0120" CHIP="ftp.broadinstitute.org://pub/gsea/annotations_versioned/Human_ENSEMBL_Gene_ID_MSigDB.v7.4.chip" RND_ES="0.2693 -0.2867 -0.2902 0.2385 -0.2099 0.3139 0.2021 0.3134 0.1905 -0.2190 -0.2301 -0.1951 0.2908 0.2206 0.2948 -0.2299 0.2549 -0.1656 -0.2153 0.2422 0.2788 -0.1528 0.2654 0.2312 0.2066 -0.2381 0.2346 0.2923 0.2061 0.2287 -0.2004 -0.2591 -0.2929 0.2700 0.2350 -0.1638 -0.2499 -0.2703 -0.2803 -0.1771 -0.3396 -0.2020 -0.2630 0.2337 -0.3287 0.2543 -0.2351 -0.2464 -0.2616 0.3085 -0.2047 -0.2803 0.2778 -0.2520 -0.2148 0.1804 -0.3176 -0.2166 -0.2744 0.2321 0.2956 0.2715 0.2718 0.3286 0.2759 -0.2717 -0.2557 -0.3326 -0.1938 -0.1989 0.2516 0.2645 0.2268 -0.1732 -0.3516 -0.2249 0.2310 -0.2837 0.1765 0.2138 -0.2018 -0.2213 -0.1895 0.2388 -0.2083 -0.2456 -0.2200 0.2312 -0.2235 0.1882 -0.2669 -0.2095 0.2638 0.2496 -0.1343 -0.2312 0.1676 -0.2611 -0.2516 -0.1967 -0.1865 -0.2297 -0.2777 0.2549 0.1991 0.2749 -0.2133 -0.2751 0.2380 -0.2522 0.2056 -0.2032 -0.2304 0.2406 0.2361 -0.2300 0.2710 -0.2817 -0.2674 0.2746 -0.2445 0.2550 -0.2065 0.2677 0.3109 -0.2564 0.2264 0.2405 -0.2583 -0.3032 -0.2275 -0.2363 0.3464 0.2241 -0.2264 0.3197 0.2366 -0.2094 0.1829 -0.2435 0.2409 -0.2436 -0.1914 0.3217 -0.2302 0.2518 -0.2051 0.2673 0.1924 -0.2641 -0.2340 0.1839 -0.2133 -0.1921 -0.3209 0.2503 -0.2404 -0.2261 -0.2261 -0.2172 -0.2490 0.3046 -0.2271 -0.2618 -0.1919 -0.2317 0.2137 0.1954 -0.2704 -0.2394 0.2584 -0.2628 -0.1930 -0.2184 0.2205 0.2938 -0.3067 0.2105 -0.1752 -0.2785 -0.2740 -0.2826 0.1656 -0.1890 0.3320 0.2120 0.2599 0.2385 -0.2311 -0.2146 0.2289 0.1957 0.2344 0.2368 0.2061 -0.2406 -0.1911 0.2782 -0.2144 -0.2437 -0.2637 -0.2065 0.2299 0.2857 0.2811 0.2299 0.2277 -0.2286 0.1942 0.2422 0.1838 0.2390 0.2239 -0.3468 0.2055 -0.2491 -0.2295 -0.2635 0.2349 -0.2640 -0.2591 0.2268 0.2012 -0.2581 -0.2580 0.2521 -0.2675 0.2009 -0.2208 0.2315 0.2253 -0.2376 -0.2644 -0.2073 0.2552 -0.3178 0.1356 0.1825 -0.2397 0.2454 -0.2203 -0.2005 -0.3016 0.2059 -0.2016 0.2325 0.1810 0.2808 -0.2246 -0.2141 0.2842 0.2269 0.2652 0.2703 -0.2378 0.1834 -0.2979 0.3272 -0.1784 -0.2462 0.1860 -0.1736 -0.2177 0.3307 -0.2123 0.3031 -0.2341 -0.2230 -0.2146 -0.2013 0.1332 -0.2134 -0.2573 -0.2811 -0.2231 0.2938 -0.2361 -0.1930 -0.2515 -0.2267 0.2971 -0.3115 0.2566 -0.1857 0.2699 0.2653 -0.1638 0.2778 0.3226 -0.2477 0.2524 0.2065 0.2124 0.2614 0.2265 0.2920 -0.2653 0.2105 0.2168 0.2750 -0.2753 0.2824 0.2399 0.1622 0.2299 0.1963 -0.1744 0.2060 0.1997 0.2807 -0.1912 0.2555 -0.1963 0.1784 0.2281 -0.2552 0.3507 -0.2282 0.2506 0.2445 -0.2368 0.2519 0.2210 -0.2634 0.1884 -0.2223 0.2060 0.1902 0.2433 0.3232 -0.2031 0.2406 0.1850 -0.2006 -0.2110 -0.2393 -0.2158 -0.2654 -0.2340 -0.1878 0.2293 0.2540 0.2120 0.2846 -0.2581 -0.2385 -0.2498 -0.2182 0.2107 0.2942 0.2865 0.2439 -0.2691 -0.2330 0.2486 0.3212 -0.2167 -0.2644 -0.2071 -0.1838 -0.2661 0.2011 0.3192 0.2586 -0.2519 -0.1881 -0.2439 0.2077 0.2969 -0.2381 -0.2152 0.2145 -0.2174 -0.1949 0.2362 -0.2411 0.2605 -0.2384 -0.2433 -0.2943 -0.3322 0.2726 0.2862 0.1812 0.2175 -0.2240 -0.2356 0.1603 0.2608 0.2473 -0.2730 -0.1668 0.2481 0.2025 -0.2282 -0.1963 0.2271 0.2128 0.2357 -0.2624 0.2867 -0.2024 -0.2474 0.2497 -0.2174 -0.2609 -0.2470 -0.2268 -0.2433 0.3189 -0.2327 -0.2539 0.1914 -0.2191 0.2438 -0.2932 0.2564 0.2561 0.2212 -0.2632 -0.2889 -0.1587 -0.2962 -0.2393 0.2123 -0.2372 -0.2177 0.2221 -0.2352 -0.2968 -0.2026 0.2863 -0.2063 0.2166 -0.2576 0.2324 -0.2503 0.2891 -0.3476 -0.2381 -0.1957 0.2359 -0.2453 -0.2496 0.2636 0.2027 -0.2710 0.2342 0.2095 0.3002 -0.2606 -0.2089 -0.2711 0.1920 0.3042 -0.2295 -0.2069 0.2262 0.2242 -0.2533 -0.2339 -0.1842 -0.3710 0.2198 0.2965 -0.2656 0.2763 -0.2322 -0.3095 0.2596 -0.2090 -0.1915 0.2534 0.2964 0.2044 -0.2891 -0.3058 -0.1967 0.2526 0.2293 0.2388 0.2846 0.2002 -0.2657 0.1950 -0.3408 0.1916 0.2184 0.2013 -0.2404 0.2807 0.3322 -0.3506 -0.2656 0.2742 0.2426 -0.1737 0.1795 0.2178 0.2307 0.2002 -0.2589 -0.3212 0.2026 -0.2852 0.2222 -0.2340 0.2176 -0.2675 0.3364 -0.2166 0.2299 -0.3210 -0.2890 -0.2095 0.2331 -0.2223 0.1692 0.2019 0.2764 -0.3032 0.1988 0.3444 0.2371 -0.3167 -0.2162 -0.2351 -0.2136 0.2278 0.2376 0.1567 0.2676 0.2367 -0.3549 0.2284 -0.2594 0.3134 -0.2002 0.1813 0.3418 0.1715 0.3537 0.2272 -0.2617 -0.2285 0.2396 -0.2998 0.2190 -0.3126 -0.3110 -0.2880 -0.1783 -0.2275 -0.2453 0.2944 0.2735 -0.2170 -0.2185 0.2983 0.1698 0.2042 0.2169 0.2557 -0.2038 -0.2395 0.3059 -0.3423 0.2799 0.3096 0.2703 0.2192 0.2455 -0.2269 0.2350 0.2102 -0.1863 0.2237 0.1813 0.2067 0.2900 0.2355 0.2892 0.3056 0.1733 0.2225 0.2155 0.2646 -0.2546 -0.2694 -0.2493 0.2216 0.2144 0.2370 -0.2397 -0.3060 -0.2261 0.2135 0.1996 -0.2247 -0.2278 -0.1832 0.1822 0.1879 -0.1970 -0.2176 -0.2184 -0.2486 0.1845 -0.2645 0.2588 -0.2068 0.1998 -0.2705 -0.2656 0.2279 -0.2291 -0.3090 -0.2421 0.1924 0.2333 -0.2344 -0.2485 -0.3012 -0.1560 -0.2178 0.2206 -0.2776 0.2140 -0.2028 0.2258 -0.2310 -0.2844 0.2832 -0.1815 -0.2072 -0.2701 0.2307 -0.2640 0.2814 0.2453 0.1938 -0.3197 0.2008 0.2243 0.2508 -0.2935 0.2207 -0.2828 -0.2169 0.2105 0.2126 0.2451 -0.3017 0.3215 -0.2625 -0.2494 -0.2021 -0.2193 0.1976 -0.2565 0.2233 -0.2312 -0.2948 0.2480 -0.2609 -0.2804 0.2137 0.2513 -0.2221 -0.3044 -0.2295 -0.2285 0.2883 -0.2152 -0.2159 0.2188 0.2234 0.2354 0.2516 0.2502 -0.2283 0.2100 -0.2213 0.2259 -0.2074 0.2024 0.1968 0.1836 -0.2353 0.1888 0.2141 0.3059 0.2777 -0.2476 0.2337 0.3511 0.3510 -0.2394 -0.2523 -0.2554 -0.2967 0.2334 0.2441 0.1697 0.2883 -0.2623 0.2183 0.2164 0.2151 -0.2811 0.2177 -0.2702 -0.2535 -0.2827 -0.2599 -0.2035 -0.2457 0.1684 0.2431 -0.2768 -0.1852 0.2427 0.2516 0.2520 -0.2141 0.2026 -0.2363 0.2351 0.2511 0.2140 -0.2635 -0.2287 -0.3566 0.2077 0.2537 -0.2190 -0.2210 0.2175 -0.3077 -0.2294 -0.3575 0.1964 -0.2546 0.2644 0.2026 0.2389 0.1961 -0.2265 -0.2452 -0.2168 0.2358 -0.2336 -0.1963 0.2282 -0.2553 0.2965 -0.2018 0.2551 -0.2006 -0.2498 0.2597 -0.2590 0.2901 0.2427 -0.2807 0.2459 0.2909 0.1860 -0.2156 0.2191 0.1686 0.3004 -0.2586 -0.1937 -0.3017 0.1651 0.1899 0.3377 0.2495 0.1676 -0.2158 0.2067 -0.2877 0.3118 -0.2456 0.1709 0.2276 0.1918 0.2916 -0.2081 0.2086 0.1811 0.2472 -0.1926 -0.2210 -0.1736 -0.2772 0.2125 -0.2620 0.2144 0.2384 -0.1986 -0.1981 0.2478 -0.2298 0.2211 0.2020 -0.2436 -0.2252 0.2248 0.3162 -0.2972 0.2433 0.1960 -0.2746 -0.2069 -0.2307 -0.2185 -0.2941 0.1616 -0.2532 -0.2763 0.2415 0.3072 -0.2689 0.2072 -0.1870 0.2933 -0.2087 -0.2090 0.2885 0.1805 0.2921 0.2128 0.2118 -0.2893 0.2122 0.2015 -0.2380 -0.2189 0.1648 0.3453 0.1976 -0.2417 -0.2014 -0.2311 0.1818 0.2963 -0.2344 -0.2725 -0.2357 0.2595 0.1977 -0.2274 -0.3204 -0.2078 -0.3677 -0.2154 0.2106 0.2729 -0.2005 0.1903 -0.2094 0.3442 0.1726 -0.2750 -0.2459 0.1920 0.2013 -0.2226 0.3190 -0.2333 0.3020 -0.2194 0.2177 0.2491 -0.2347 0.2498 0.2402 0.1974 -0.2004 -0.2745 -0.1988 -0.2418 0.3094 0.2427 0.1942 0.2177 -0.1949 0.1607 -0.2586 0.2608 0.3522 -0.1910 0.2046 0.2647 0.2629 0.2990 0.2496 -0.2712 -0.2396 -0.1817 -0.2539 0.2091 -0.3240 0.2016 0.2506 -0.2749 0.3170 0.2582 0.2524 0.3484 -0.1951 -0.1918 -0.2515 -0.2216 0.3480 0.2329 -0.2125 -0.1823 -0.1904 0.2391 0.2783 0.3162 -0.2520 0.2251 0.2252 -0.2269 0.2937 -0.1980 -0.2300 -0.2438 0.2733 0.2013 0.2287 -0.2783 -0.3210 0.2700 -0.1821 -0.2982 -0.2891 -0.2269 -0.2054 -0.2535 0.2604 -0.2228 0.2467 0.2451 -0.2478 -0.2973 -0.1709 -0.1771 -0.2363 0.2335 0.2467 0.2232 -0.2664 -0.3653 0.3393 0.2906 -0.2542 0.2051 0.2473 0.1952 0.2780 0.3127 -0.2605 0.2829 0.3057 0.2300 -0.3238 0.2311 -0.2371 -0.1688 0.2125 -0.2186 -0.2485 0.2335 0.2840 0.1849 0.2666 0.2194 -0.2351 0.2456 -0.2491 -0.2218 0.2382 0.2801 0.2551 0.3001 -0.2230 -0.2665 0.3626 0.2129 0.2141 -0.1757 0.1741 0.2474 -0.2739 -0.2903" HIT_INDICES="545 1016 1258 1645 1791 1942 2566 2883 3179 3849 3993 5045 6009 6022 6377 7696 8263 8347 8538 9028 9153 9265 9304 9334 9370 10174 10579 10971 11824 11857 11919 13190 15071 15859 16027 16049 16434 16740 16891 17012 17304 18384 19637 19901 20479 20734 21393 21419 21828 22276 23563 23890 24452 25018 26311 26610 27243 27247 28195 30684 31326 31383 31746 31859 32176 33180 33530 33636 33732 34673 34786 34788 34871 35022 35086 35210 35251 35413 35778 36367 36396 36853 36887 36935 36977 37190 37201 37262 37489 37556 37605 37625 37634 37726 37748 37762 37956 38012 38140 38196 38235 38302" ES_PROFILE="0.0093 0.0171 0.0294 0.0363 0.0486 0.0602 0.0577 0.0621 0.0663 0.0594 0.0656 0.0470 0.0293 0.0359 0.0333 0.0049 -0.0047 -0.0021 -0.0024 -0.0107 -0.0097 -0.0085 -0.0054 -0.0021 0.0010 -0.0160 -0.0230 -0.0299 -0.0491 -0.0474 -0.0465 -0.0771 -0.1240 -0.1435 -0.1473 -0.1473 -0.1568 -0.1644 -0.1681 -0.1710 -0.1784 -0.2054 -0.2362 -0.2417 -0.2550 -0.2599 -0.2749 -0.2736 -0.2820 -0.2911 -0.3210 -0.3263 -0.3373 -0.3481 -0.3768 -0.3799 -0.3912 -0.3865 -0.4053 -0.4615 -0.4702 -0.4639 -0.4650 -0.4597 -0.4592 -0.4751 -0.4739 -0.4664 -0.4585 -0.4707 -0.4616 -0.4497 -0.4398 -0.4313 -0.4205 -0.4110 -0.3992 -0.3903 -0.3858 -0.3855 -0.3709 -0.3657 -0.3496 -0.3337 -0.3175 -0.3047 -0.2866 -0.2696 -0.2558 -0.2375 -0.2185 -0.1986 -0.1783 -0.1596 -0.1390 -0.1182 -0.1002 -0.0781 -0.0559 -0.0305 -0.0037 0.0260" RANK_AT_ES="33179.0000" RANK_SCORE_AT_ES="-0.1307"/>
  <DTG RANKED_LIST="ExpData_collapsed_to_symbols.rnk" TEMPLATE="ENSG00000116353_profile_in_ExpData.cls" GENESET="gene_sets.gmt#KEGG_DILATED_CARDIOMYOPATHY" ES="-0.4894" NES="-2.0040" NP="0.0000" FDR="0.0006" FWER="0.0120" CHIP="ftp.broadinstitute.org://pub/gsea/annotations_versioned/Human_ENSEMBL_Gene_ID_MSigDB.v7.4.chip" RND_ES="0.2710 0.2245 -0.3150 -0.2243 -0.2030 0.1890 0.3321 0.2371 0.1675 -0.1993 0.1872 -0.2273 0.3427 -0.2841 0.1962 -0.2515 0.2667 0.3171 0.2010 0.2385 0.2588 0.2446 0.2345 0.2715 -0.2310 0.2295 -0.3229 0.3058 -0.2494 -0.1942 -0.4207 -0.2397 0.1997 0.3438 0.2055 -0.2179 0.2349 0.2278 0.3678 -0.2625 -0.3246 -0.1963 -0.2359 -0.1858 -0.1776 0.2163 0.1665 0.2066 0.2810 0.2248 -0.2969 0.2771 0.2240 -0.2266 -0.2263 0.1826 -0.2918 0.2265 0.1761 -0.1908 0.2462 -0.2246 0.3120 -0.3492 0.2519 0.1771 0.3450 -0.2137 0.2678 -0.2612 -0.3161 0.1882 0.2770 -0.2312 0.2210 0.2372 0.2375 0.1653 0.1982 0.1548 0.2874 -0.2190 -0.2452 -0.1908 -0.2814 0.2745 0.2515 -0.2126 -0.2123 0.2330 -0.2546 0.2187 -0.2040 -0.3239 0.2433 0.3765 0.1887 0.1891 -0.2287 -0.2986 -0.2265 -0.2623 -0.3517 -0.2316 -0.2900 0.1733 0.2350 -0.2241 -0.2133 -0.2429 0.2696 0.3876 -0.2303 0.1729 -0.2772 -0.2696 -0.2558 -0.2089 0.2408 0.1753 -0.3469 0.2188 0.2029 0.2390 -0.2213 -0.1803 -0.2220 -0.2590 -0.2371 -0.2091 -0.2018 -0.2671 -0.2719 0.2036 -0.3190 -0.2108 0.2406 -0.2073 0.3224 -0.2991 -0.2442 0.2834 0.2153 -0.2527 0.2171 0.2382 0.2880 -0.2828 0.2144 -0.2958 -0.1949 0.2002 -0.2430 -0.2271 0.2324 -0.2410 0.1909 -0.2493 -0.2321 0.2386 -0.2543 -0.2578 0.3752 0.2590 -0.2024 0.2210 0.2949 0.2218 -0.2326 0.2965 0.2227 0.2944 0.2076 -0.2172 0.2377 0.2541 -0.2628 0.2375 0.2489 0.2418 -0.1768 0.2518 -0.3332 -0.2383 0.2566 -0.2317 -0.2304 -0.2553 0.2241 0.2655 0.3222 -0.3478 -0.2643 0.1693 -0.2063 0.2285 0.1786 0.2223 0.2404 0.3171 -0.2223 0.1944 0.1915 -0.2132 0.2405 0.2386 0.1817 0.2601 -0.2197 -0.2243 0.2588 0.2335 -0.1857 0.2773 -0.2606 -0.3181 0.2094 0.1876 -0.2251 0.2561 0.2785 -0.2792 0.1929 -0.2924 -0.2707 -0.2455 -0.1870 -0.2191 0.2391 -0.2437 0.2907 0.2300 0.1856 0.2153 0.1974 0.2880 0.2944 -0.1965 0.2249 -0.2218 0.1954 -0.2670 0.3087 -0.2729 -0.2398 -0.2286 0.3147 0.2608 0.2319 -0.2289 -0.2579 0.3026 0.3627 0.2750 -0.2321 -0.1400 -0.2279 -0.1883 0.2777 -0.2275 -0.3076 0.3168 0.3122 0.2897 0.2867 0.3203 0.1849 -0.2583 0.2847 0.2021 -0.2942 0.3301 0.3112 -0.2130 -0.2788 -0.2902 -0.2572 0.2045 0.2764 -0.2395 -0.2340 -0.2543 0.2885 0.2251 -0.3152 -0.2517 0.2902 -0.2690 -0.1461 -0.2084 0.3587 0.2122 0.2215 0.2621 0.2248 0.2123 0.2989 -0.2635 -0.2095 -0.2784 -0.2759 -0.2668 0.2779 -0.2630 0.3743 -0.2568 -0.2510 0.2166 -0.2485 0.2109 -0.2499 0.2281 -0.1502 0.3861 -0.2608 -0.2349 -0.2916 -0.2015 0.2179 -0.2520 0.3517 -0.1904 0.2063 0.2444 -0.2434 0.2717 0.2584 -0.2720 0.2738 0.2246 -0.1948 0.2737 0.2021 0.2450 0.2027 -0.2722 -0.2756 0.2495 0.2267 -0.2648 0.2306 -0.3095 -0.2960 0.1600 -0.2198 0.2357 -0.2829 0.3050 -0.2243 0.2522 0.2833 -0.2809 0.2592 -0.2389 0.2079 -0.2985 -0.1926 -0.2168 -0.2603 -0.1959 0.2083 0.1706 0.2434 0.2267 0.2444 0.2268 0.2638 0.2767 -0.3476 -0.3034 -0.3382 -0.3111 -0.2524 -0.2573 -0.2272 -0.2019 -0.2524 0.2329 -0.2036 0.2329 0.1874 -0.2164 0.1931 -0.2309 -0.2079 -0.1896 0.2273 0.2109 -0.2639 0.1597 0.2892 -0.2791 0.3213 0.4128 0.2495 0.2616 -0.3058 0.2279 -0.2319 -0.2378 -0.2013 0.2057 0.2675 -0.2395 0.2803 0.2948 -0.2714 -0.2258 0.2080 -0.2333 0.2568 -0.2266 -0.3264 -0.3297 -0.2684 0.2377 -0.1900 -0.2845 -0.2644 -0.2358 0.2547 -0.2190 0.2483 -0.2052 0.2561 0.2095 0.2325 -0.2636 0.2498 -0.2094 0.2109 0.3579 -0.1997 0.2263 0.3184 0.3423 -0.2222 -0.2432 -0.2108 -0.3119 0.2784 -0.1792 0.2486 0.2159 -0.2967 -0.2743 -0.2060 -0.3993 0.2231 -0.2883 0.1837 0.2005 0.2177 -0.3451 -0.2587 -0.2176 0.2036 -0.2178 0.1811 0.3059 0.2264 -0.2276 -0.2520 -0.1938 -0.2888 0.2395 -0.2356 0.3152 -0.2780 0.2925 -0.2121 -0.1718 0.2458 0.2392 0.2351 0.3619 -0.2488 0.1971 -0.2625 -0.2415 -0.2313 -0.2424 0.3271 -0.2035 0.1862 0.2370 -0.2345 0.2326 0.2516 0.2593 0.2745 0.1525 -0.2087 -0.2502 -0.2141 0.2388 0.2443 -0.1771 0.3781 -0.3135 0.1959 -0.2324 -0.1611 0.3416 -0.1487 -0.2556 -0.3635 -0.2219 0.2913 0.2186 -0.1973 -0.1809 -0.1977 0.2828 0.2499 -0.2095 -0.2411 -0.2478 0.2596 -0.2289 -0.2067 -0.2770 -0.2183 0.1658 -0.2196 0.2543 0.1687 -0.2070 -0.2467 0.3696 -0.3066 -0.2121 -0.1988 0.3598 -0.2252 0.2940 0.2919 0.1959 0.3259 0.2591 0.2276 -0.2320 0.2171 -0.2829 0.3353 -0.2392 0.2636 -0.2513 0.2583 -0.2558 0.2076 -0.3338 -0.3125 -0.1997 0.2653 -0.3162 0.2057 0.3014 -0.1961 -0.1939 -0.1589 0.3082 0.2511 0.1933 0.1845 0.2955 -0.2659 -0.2793 0.2578 0.2559 0.3627 0.3186 0.2570 -0.1843 0.2267 0.1945 0.2359 -0.1728 0.2480 -0.2563 -0.1484 -0.3314 -0.2081 0.2997 -0.2414 -0.2545 0.2169 -0.3230 0.2546 -0.2168 0.2678 -0.2746 0.2329 -0.2275 -0.2284 0.2136 -0.2770 0.2271 0.2647 0.3138 0.2310 0.3651 -0.3000 -0.2285 0.2243 -0.2064 0.2132 -0.2265 0.2484 0.2285 0.2100 0.2532 0.2411 0.3028 0.2956 0.2342 0.2369 -0.1882 -0.2144 -0.2184 0.2393 -0.2399 -0.1793 0.2390 0.2918 -0.3122 -0.2538 0.3019 -0.2072 -0.3100 0.2116 0.2764 -0.2724 -0.1920 0.2225 -0.2370 -0.2252 0.2142 -0.2477 -0.2166 -0.1876 -0.2424 0.3135 -0.3739 0.2692 0.2377 0.2110 -0.3545 0.2250 -0.2437 -0.2291 -0.3151 -0.2813 0.2762 -0.2278 -0.1978 0.2386 -0.2428 -0.2711 -0.2165 0.2299 0.2556 0.3436 -0.1816 0.2248 0.2556 0.1829 -0.2138 0.2156 0.2608 -0.2340 -0.1605 0.2450 0.2546 0.2593 0.2186 -0.3231 0.2874 0.2430 0.3132 0.2028 -0.3501 0.2365 0.3067 0.3198 -0.2117 0.2214 -0.2357 0.2438 -0.1836 0.2221 -0.3321 0.2968 0.2000 -0.1754 -0.1974 -0.2346 -0.2068 -0.3047 0.2430 0.3472 -0.2320 0.1931 -0.1828 0.2186 0.2474 0.2497 -0.1909 -0.2451 -0.2376 -0.2963 -0.2737 -0.1746 0.2164 -0.2466 0.2900 0.2188 0.2077 -0.1678 -0.2529 0.2142 -0.1957 0.2207 -0.3313 0.2521 0.2535 -0.2460 0.2600 -0.2752 0.3646 0.2845 -0.2356 -0.2588 0.2567 -0.3016 -0.2839 -0.2216 0.2238 0.2000 0.2339 -0.2303 0.2129 0.2339 0.3325 -0.2426 -0.3256 -0.2826 -0.2234 -0.2263 0.2257 0.1899 -0.2934 -0.2378 -0.1971 0.3128 -0.2746 -0.2338 -0.1969 -0.2322 -0.2271 -0.2855 0.3477 0.2217 -0.3238 0.2461 0.2073 0.2259 0.2610 0.2631 -0.2267 -0.1834 0.2992 -0.2243 -0.2133 -0.2460 0.1552 -0.3489 0.2029 -0.2195 -0.2326 -0.1875 -0.2579 0.1611 -0.2367 -0.1614 0.3088 -0.2365 -0.2422 0.2997 0.2147 -0.2736 -0.2434 0.2723 0.1883 0.2479 0.2123 -0.3346 0.1677 0.2389 0.2899 0.3101 0.3331 -0.2391 -0.2347 -0.2582 0.2065 0.2041 0.2582 -0.2880 -0.3352 -0.2015 0.2158 0.2387 -0.2255 0.2665 -0.1919 0.1651 -0.2875 0.3274 0.1990 -0.3043 -0.2634 -0.3632 0.2708 0.3019 0.3166 0.2174 -0.1916 0.2249 -0.1958 0.1650 -0.2303 -0.2405 -0.2237 0.2599 -0.2021 -0.2364 -0.2174 0.1570 -0.2919 -0.2197 -0.2843 0.1704 -0.1993 -0.2417 0.2083 -0.2261 0.2970 0.2796 -0.2169 0.3042 0.3104 -0.2356 0.1978 -0.3184 0.1916 0.2162 -0.2582 0.1912 0.2608 0.2235 0.2459 0.2391 -0.2376 0.2381 -0.1993 -0.2190 -0.2389 -0.2312 0.2256 -0.2110 0.2264 0.2755 -0.2537 -0.2265 -0.2070 -0.2296 -0.2611 -0.2218 -0.2418 0.2375 -0.1953 -0.2136 -0.1952 0.2224 0.2212 -0.2819 -0.1671 0.1938 0.2284 -0.2891 0.1538 0.1935 -0.2303 0.2074 -0.2650 0.2107 0.2395 0.2506 0.1845 0.1421 0.2116 -0.2542 0.3016 -0.2490 0.2207 -0.2754 -0.2951 -0.1857 -0.2066 0.3321 -0.3430 -0.2350 -0.2043 0.2589 -0.2759 -0.1739 0.2122 -0.2407 0.2034 0.2168 -0.2796 -0.1674 -0.2142 -0.2236 0.2688 0.3603 -0.2236 -0.2030 -0.3525 0.2750 0.1769 -0.2090 -0.2059 -0.2726 0.2128 0.2177 -0.2713 -0.2712 -0.3606 -0.2335 -0.2864 -0.2358 0.2669 0.1898 -0.2093 0.2554 -0.2153 -0.1871 -0.2798 -0.1943 -0.2777 -0.1980 0.2543 0.3391 -0.3052 0.3008 -0.2133 -0.2326 0.2179 0.3248 0.2643 0.3441 0.2260 0.2207 -0.2142 -0.2621 0.3061 0.3155 -0.2044 -0.3115 -0.2056 -0.2387 0.2168 -0.2140 0.2288 -0.2846 0.2270 -0.2485 0.3860 -0.3012 0.2531 0.1752 0.2194 -0.2029 -0.2316 -0.3170 -0.2371 0.2062 -0.2962 0.2111 -0.3068 -0.1827 0.2536 0.2008 -0.1677 0.2165 0.2413 0.3083 -0.2337" HIT_INDICES="426 632 1361 2243 3100 3614 4499 4741 5516 6303 6665 6872 6964 7382 8095 8518 8784 9230 9260 9979 10034 10903 14467 14873 15330 16322 16587 18201 18409 19027 20447 20662 21391 22048 22247 22340 24427 24582 25285 26001 26130 26223 27746 27849 28612 29658 30104 30750 31035 31296 31304 31569 31782 31918 32001 32139 32742 33040 33224 33228 33627 33661 33732 33794 34456 34763 34977 35459 35664 35787 35833 36103 36211 36213 36418 36870 37064 37153 37309 37457 37541 37543 37606 37818 37850 37888 37977 38154 38241 38275" ES_PROFILE="0.0167 0.0370 0.0389 0.0328 0.0245 0.0235 0.0112 0.0148 0.0036 -0.0090 -0.0112 -0.0096 -0.0052 -0.0096 -0.0222 -0.0277 -0.0295 -0.0362 -0.0323 -0.0465 -0.0439 -0.0625 -0.1519 -0.1611 -0.1718 -0.1966 -0.2030 -0.2436 -0.2483 -0.2631 -0.2977 -0.3014 -0.3178 -0.3321 -0.3346 -0.3344 -0.3838 -0.3839 -0.3975 -0.4111 -0.4096 -0.4071 -0.4401 -0.4369 -0.4499 -0.4693 -0.4730 -0.4813 -0.4801 -0.4780 -0.4694 -0.4671 -0.4633 -0.4574 -0.4500 -0.4438 -0.4488 -0.4456 -0.4392 -0.4283 -0.4268 -0.4160 -0.4061 -0.3957 -0.3997 -0.3939 -0.3855 -0.3828 -0.3726 -0.3600 -0.3453 -0.3357 -0.3216 -0.3047 -0.2925 -0.2848 -0.2697 -0.2514 -0.2341 -0.2158 -0.1953 -0.1728 -0.1513 -0.1321 -0.1080 -0.0838 -0.0597 -0.0351 -0.0055 0.0267" RANK_AT_ES="30749.0000" RANK_SCORE_AT_ES="-0.0976"/>
  <DTG RANKED_LIST="ExpData_collapsed_to_symbols.rnk" TEMPLATE="ENSG00000116353_profile_in_ExpData.cls" GENESET="gene_sets.gmt#KEGG_COMPLEMENT_AND_COAGULATION_CASCADES" ES="-0.5042" NES="-1.9871" NP="0.0000" FDR="0.0006" FWER="0.0130" CHIP="ftp.broadinstitute.org://pub/gsea/annotations_versioned/Human_ENSEMBL_Gene_ID_MSigDB.v7.4.chip" RND_ES="0.2536 -0.2637 0.2135 -0.2339 -0.2853 -0.3064 0.2100 0.3118 0.2524 0.2363 0.2656 -0.1768 0.2335 -0.3122 -0.2631 0.2405 0.2312 -0.2180 0.2449 0.2517 -0.2759 -0.2331 0.3232 0.1853 -0.2613 0.2334 -0.2804 0.2341 0.2866 0.2950 0.2402 0.1802 -0.2225 0.2158 0.2950 -0.2367 -0.2691 -0.2739 0.2283 0.1888 -0.2928 0.2620 -0.2335 -0.1503 -0.1595 -0.3034 0.2454 0.2707 -0.1785 -0.3006 0.1877 -0.3280 0.3525 -0.2675 -0.2417 0.2291 -0.2890 -0.2470 0.2548 0.2347 0.3898 0.2930 0.1985 0.2867 -0.2447 -0.2414 0.2291 0.2189 0.2646 -0.2662 0.2553 -0.2492 0.2381 -0.1878 -0.1483 0.2579 -0.2229 -0.2277 -0.3103 0.3320 0.2896 0.2116 0.2938 0.2125 0.2923 -0.3246 -0.1688 -0.2476 0.2645 -0.3267 -0.2477 -0.2776 0.2220 0.2516 0.2730 -0.2673 -0.2194 0.2292 0.2755 -0.3203 -0.2836 -0.2252 -0.2867 0.1679 0.2676 -0.2742 0.2644 -0.3487 0.2214 -0.2280 -0.2590 -0.3003 0.2006 -0.2347 -0.3000 -0.2586 -0.2331 0.2464 0.3001 0.2671 0.2101 -0.2087 -0.2469 -0.2509 -0.2882 -0.2119 0.2642 -0.2054 0.2637 0.2450 0.1826 -0.2539 -0.2552 0.3079 -0.2233 0.3079 -0.2303 0.2940 -0.2084 -0.2711 -0.2226 -0.2935 0.2415 0.2246 0.1927 0.2759 0.2799 0.2569 -0.2946 0.2721 -0.2523 -0.2310 0.2600 -0.2814 0.1940 -0.2326 0.1568 0.2684 0.1947 -0.2305 -0.1882 -0.2045 0.1998 0.1674 -0.2077 -0.1707 -0.1964 0.2317 0.2838 0.2443 0.2289 -0.2824 0.2516 -0.2804 -0.1642 0.2248 0.2116 0.2659 0.2138 0.2159 -0.2550 0.2406 0.2845 0.3169 0.2977 0.2261 0.2645 0.2507 -0.3572 -0.1932 -0.2316 -0.2176 -0.2233 0.3096 0.3090 -0.2177 0.2268 0.2843 -0.3674 0.2267 0.2324 0.2018 -0.2255 0.2142 0.2382 0.1903 -0.2477 0.2057 -0.2499 0.3331 0.2348 -0.3447 0.1880 0.2455 -0.2026 0.4304 0.2062 -0.2220 0.1966 0.2820 -0.3878 -0.2334 0.3622 0.2888 0.2348 0.1818 0.2548 0.2857 -0.3315 0.2559 0.2485 0.3958 0.2885 -0.1999 0.2453 0.2338 0.1984 -0.3404 0.2390 0.2536 -0.1717 0.2105 0.1984 0.2136 -0.1816 0.3374 -0.2769 -0.2795 -0.2078 0.2555 -0.2027 0.2410 0.2160 0.2732 -0.2161 0.2006 -0.2324 -0.2751 -0.2244 -0.2834 -0.2006 -0.2554 0.3219 0.3213 0.2244 0.2567 0.2593 0.2389 -0.2043 0.2468 -0.2946 -0.2265 -0.3168 -0.3418 -0.2355 0.2724 -0.3087 -0.2512 0.1870 -0.2704 0.2166 0.3232 0.3388 -0.2082 -0.2544 0.1671 0.1994 0.2366 -0.3019 -0.2357 0.2360 -0.3412 -0.1771 0.2744 0.2143 -0.2378 -0.2478 0.1820 -0.2974 0.2613 0.3464 -0.2101 0.2393 -0.1867 -0.2416 -0.2549 -0.2499 0.2712 0.3369 0.3141 -0.1964 -0.2303 0.2256 -0.2682 -0.2470 0.1906 0.2430 -0.1670 -0.1914 0.3358 0.2455 -0.2132 0.3038 0.2079 -0.2265 0.2690 0.3028 -0.2247 -0.2220 0.2130 0.2360 0.2104 -0.1971 -0.1821 0.2822 -0.1797 0.2360 0.2612 0.2586 0.2127 -0.3195 -0.2835 0.2108 -0.2677 0.1890 -0.2515 0.2954 -0.2014 -0.2609 -0.3303 0.2892 -0.3100 0.2196 0.2425 0.3521 -0.2628 0.2304 -0.2989 -0.3354 -0.3976 0.2508 0.2351 0.2589 0.3386 -0.2253 -0.2465 -0.2880 -0.1629 0.3266 0.2457 -0.2596 -0.2550 0.2347 -0.1865 0.2477 -0.2547 -0.2141 -0.1952 -0.3161 0.1799 -0.2471 0.4252 -0.2890 0.2729 0.1694 0.3117 -0.2495 -0.3338 0.2399 0.2363 0.3716 0.2074 -0.3693 0.2020 -0.2445 0.2406 -0.2489 -0.2863 0.2288 -0.2997 0.2772 -0.3367 0.2556 -0.2654 -0.2793 -0.2268 0.2273 0.2341 -0.1923 -0.2673 0.1912 0.2598 0.1611 0.2910 -0.3006 0.1796 -0.2557 0.2772 0.3104 -0.2584 0.2499 0.3360 -0.2278 0.2077 0.2428 0.2428 -0.2686 0.2209 0.2103 0.3051 -0.2877 0.2229 0.2200 0.2425 0.2241 0.3519 -0.2075 -0.2025 0.3120 0.2920 -0.2195 -0.2508 0.2506 0.3430 -0.2191 -0.2341 0.1994 0.1733 0.3810 -0.2688 -0.2277 -0.2483 -0.2957 0.2102 -0.3246 -0.3092 -0.2445 -0.2283 0.2373 0.2719 -0.2513 -0.2629 -0.1947 0.1927 -0.2416 0.2671 0.2487 0.2284 0.2800 0.2540 0.2975 -0.2029 -0.2468 0.2447 -0.3134 -0.3479 -0.2113 0.2407 -0.2238 0.2040 0.2479 -0.2577 -0.2291 -0.2961 -0.2078 -0.2197 -0.2209 0.2778 -0.2840 0.2074 -0.2188 0.3327 0.2276 -0.2553 0.2346 0.2340 -0.3221 0.3224 -0.2374 -0.2678 -0.1879 -0.1872 0.3443 -0.1842 0.2454 -0.2134 0.2371 -0.2910 -0.2838 0.2857 0.2781 -0.2556 -0.3397 -0.2403 -0.3388 -0.2609 -0.3147 0.2931 0.3167 0.2592 0.2677 0.1872 0.2493 -0.2176 0.2273 -0.2418 -0.2434 0.2982 -0.2810 0.3469 -0.3190 -0.2256 -0.2434 0.3655 0.3044 0.2369 0.2669 -0.2483 -0.2312 -0.2514 0.2753 0.3042 0.2432 -0.2884 -0.2795 0.2852 -0.2649 0.2643 -0.2839 -0.2252 0.2298 -0.2224 0.3187 -0.2650 0.2483 0.3562 -0.2397 -0.3209 -0.2639 -0.2070 -0.3633 -0.2402 -0.3024 0.2002 0.3284 -0.3922 0.2242 -0.3761 -0.3131 -0.2485 -0.3423 -0.2357 -0.2443 -0.2930 0.1880 0.4010 0.2045 -0.3043 -0.2231 -0.2069 0.3289 0.2452 0.2327 0.2023 0.2385 -0.2733 0.2510 0.2328 0.2308 0.2346 0.3573 -0.2273 -0.2761 0.2488 -0.3957 0.3007 0.2898 0.2542 0.2730 -0.1935 0.1938 -0.2308 0.2576 -0.2476 -0.2606 -0.3041 -0.2697 0.3256 0.2824 -0.2090 0.1777 0.2936 0.3334 -0.2816 0.1952 -0.2306 0.1980 -0.1961 0.3869 -0.2821 0.3120 -0.2748 0.2807 0.3100 0.2693 0.2604 -0.2693 -0.2984 0.2413 -0.2262 0.2831 0.2945 -0.3312 0.2488 0.2033 0.1946 0.1996 -0.2339 -0.2418 -0.2300 0.2046 0.2449 -0.2773 -0.2608 0.2692 0.2875 -0.2407 0.2168 -0.2626 0.2789 -0.1873 0.2459 0.3020 0.2685 -0.3374 -0.2321 -0.2495 -0.2602 -0.3361 0.2277 0.1634 -0.2421 -0.2662 0.2307 0.2820 -0.2410 0.2326 0.3424 -0.2208 0.2627 -0.2348 0.3095 -0.2137 0.2653 0.3869 0.2588 -0.2832 0.2440 -0.2784 0.2787 -0.2979 0.3251 -0.2265 0.2277 0.3463 -0.2240 -0.1922 -0.2866 0.3414 0.2901 0.2814 0.3270 -0.2509 0.2737 0.2049 -0.2693 -0.2185 -0.2387 -0.4167 0.3076 0.2153 0.2157 0.3451 0.2378 0.1720 -0.2895 -0.2462 0.2735 -0.2781 -0.2784 -0.2686 -0.2264 0.2842 0.2544 0.2227 0.3354 0.2755 0.2427 -0.3968 0.2276 0.2878 0.2668 -0.2514 -0.2012 -0.2551 -0.2491 -0.3861 -0.2776 0.2460 -0.2394 -0.2313 0.2464 -0.2757 -0.3133 0.2488 0.4293 -0.2980 0.2418 0.1921 0.2053 -0.1898 -0.2160 -0.2345 -0.2649 -0.2821 0.2850 0.1768 0.3377 -0.2627 0.2754 0.3411 0.2387 -0.2633 -0.3205 0.2339 -0.3035 0.2307 -0.2245 0.1801 -0.3160 -0.1887 -0.2485 0.3004 0.2580 -0.1918 -0.2576 0.1860 0.2641 -0.2363 0.1885 -0.2948 0.2382 -0.2294 0.2361 -0.2461 0.3291 0.1574 0.2464 -0.1949 -0.2901 -0.2063 0.2983 0.2038 0.2286 0.2891 -0.2224 -0.2149 -0.2071 -0.2585 -0.2532 -0.2160 0.1974 0.1950 0.2435 0.3579 -0.2516 0.2634 0.3402 -0.2415 0.4403 -0.2555 0.1963 -0.2589 0.2001 0.2335 0.3828 -0.2163 0.2281 0.2354 -0.2871 -0.4000 0.2378 0.3014 0.1849 0.3063 -0.2394 0.2495 -0.2317 0.2878 0.3143 0.2436 0.2612 -0.2773 0.2237 -0.2595 0.2555 0.3196 0.3597 -0.2788 0.2783 -0.2855 0.2522 0.2596 -0.1774 -0.2075 -0.2713 0.2447 -0.2424 0.3840 -0.2169 -0.2293 -0.3067 -0.2509 -0.2643 0.3304 -0.2248 -0.3310 -0.2589 -0.2149 0.2452 0.2988 0.2867 -0.1884 0.2636 -0.2205 -0.3012 -0.3198 -0.2563 0.3703 0.2865 -0.1851 0.2818 -0.2244 0.3184 0.2584 0.2479 0.2292 0.2817 0.2404 -0.3437 0.2971 -0.2300 0.2482 0.2376 0.1810 -0.2427 0.2507 -0.2589 0.2227 0.3066 -0.3044 0.1973 0.3017 -0.2135 -0.2829 -0.2651 -0.2697 -0.2268 -0.3618 -0.1129 -0.2177 -0.2246 0.3108 0.1868 0.2413 0.2001 -0.2767 -0.1914 0.1974 0.2499 0.2209 -0.1948 -0.1746 0.2585 -0.2740 -0.2142 -0.2493 -0.1852 -0.3116 0.2886 0.2238 -0.2273 -0.2020 -0.2080 -0.1772 0.2931 -0.3371 0.2949 0.2171 -0.2673 -0.2201 -0.2313 0.2576 -0.2168 0.2939 0.2992 -0.2749 -0.2661 -0.2482 -0.2781 -0.2533 -0.2184 0.2975 -0.2495 -0.3628 -0.1897 0.3053 -0.2980 -0.3309 0.2200 0.3166 -0.2244 -0.2396 -0.2950 0.2278 0.2367 -0.2970 0.2549 0.3356 0.2766 -0.1808 -0.2822 -0.2319 0.2919 -0.2503 0.2078 -0.2609 -0.2785 -0.2390 0.2506 0.2789 -0.2118 0.1940 -0.2258 -0.2517 -0.3028 -0.2541 -0.2402 0.3152 -0.2382 -0.3111 -0.1592 -0.1723 0.2069 0.2734 0.2033 0.2290 0.2730 0.2691 -0.2018 0.1999 0.2643 -0.2201 -0.2449 -0.2162 0.3680 -0.1802 0.2163 -0.2295 0.2415 -0.3256 -0.2092 0.2561 0.2539 -0.2404 0.3975 0.2437 0.2105 0.2630 -0.2444" HIT_INDICES="2202 3620 4953 6549 7403 7426 11826 12066 12914 15065 18191 18194 18326 18331 18506 18547 19091 19555 20594 21301 21776 22257 22777 23002 23262 24343 24619 24824 24829 25059 25185 27174 27347 27816 27978 28223 29186 29268 30041 30070 30285 30493 30511 30538 30617 30834 31540 31650 32810 33504 33699 34107 34188 34460 35209 35217 35268 35270 35496 35615 35689 35789 36468 36722 37574 37581 37679 38221 38257" ES_PROFILE="-0.0284 -0.0442 -0.0625 -0.0911 -0.1024 -0.0925 -0.1998 -0.2013 -0.2191 -0.2721 -0.3509 -0.3501 -0.3525 -0.3516 -0.3550 -0.3549 -0.3671 -0.3769 -0.4005 -0.4150 -0.4232 -0.4312 -0.4397 -0.4404 -0.4418 -0.4632 -0.4637 -0.4622 -0.4557 -0.4546 -0.4508 -0.4923 -0.4874 -0.4896 -0.4837 -0.4797 -0.4927 -0.4832 -0.4902 -0.4782 -0.4706 -0.4626 -0.4496 -0.4369 -0.4254 -0.4170 -0.4200 -0.4075 -0.4195 -0.4180 -0.4033 -0.3929 -0.3740 -0.3592 -0.3542 -0.3303 -0.3072 -0.2829 -0.2635 -0.2409 -0.2168 -0.1930 -0.1808 -0.1562 -0.1397 -0.1016 -0.0646 -0.0262 0.0272" RANK_AT_ES="29185.0000" RANK_SCORE_AT_ES="-0.0815"/>
  <DTG RANKED_LIST="ExpData_collapsed_to_symbols.rnk" TEMPLATE="ENSG00000116353_profile_in_ExpData.cls" GENESET="gene_sets.gmt#KEGG_NOD_LIKE_RECEPTOR_SIGNALING_PATHWAY" ES="-0.5154" NES="-1.9825" NP="0.0000" FDR="0.0006" FWER="0.0130" CHIP="ftp.broadinstitute.org://pub/gsea/annotations_versioned/Human_ENSEMBL_Gene_ID_MSigDB.v7.4.chip" RND_ES="0.3313 0.3340 -0.3698 -0.2964 -0.3703 0.2387 0.2625 -0.1925 0.2204 0.3073 -0.2247 0.2992 0.3587 0.2326 0.3378 -0.2027 0.1977 -0.2590 0.1847 0.2471 -0.2421 -0.3125 -0.2631 -0.3495 0.2910 -0.3061 0.2000 0.1801 -0.3560 0.2776 -0.4007 0.2448 0.2024 0.2488 0.2156 0.2542 0.3250 -0.2299 -0.2080 -0.2312 -0.2336 -0.2013 -0.2307 -0.3662 0.2432 -0.2928 0.2564 -0.1700 0.1926 0.2833 -0.2239 -0.2209 0.2590 -0.2296 0.2255 -0.2625 0.2691 -0.1829 0.2814 0.2231 0.2664 0.2681 -0.2020 0.2338 0.2276 0.3103 -0.3743 0.2227 -0.2450 0.2599 0.2041 -0.2449 0.2581 -0.3350 -0.1988 -0.3741 -0.2558 0.2572 -0.4118 0.3108 -0.2856 -0.3474 0.2123 -0.2519 -0.2751 -0.2292 -0.2237 -0.2609 -0.2681 -0.3161 -0.2114 -0.2808 -0.3726 -0.2754 -0.2279 -0.2758 0.2391 0.3439 -0.2952 -0.3197 -0.2968 0.2424 -0.2599 0.1896 0.1700 -0.2504 -0.2836 0.1649 0.1959 0.2448 0.2724 0.2469 0.2319 0.2014 0.3076 0.3314 0.2093 -0.1996 0.2392 0.2488 0.3612 0.2879 -0.2677 -0.3127 -0.3388 -0.2035 -0.2189 0.1764 0.1760 0.2081 0.2238 -0.2090 -0.1924 0.2727 0.2914 -0.2639 -0.2704 0.2159 -0.2550 -0.2343 0.2463 0.2659 -0.2220 0.3643 -0.2072 0.3002 0.2267 0.2770 -0.3117 0.3028 0.2515 -0.2903 0.2178 -0.2069 -0.2783 -0.3367 0.2705 -0.2926 0.2528 0.3133 -0.2305 0.2093 0.2236 0.3269 -0.1894 0.3688 -0.2519 -0.2136 0.2354 -0.1964 0.4066 0.2379 -0.2083 0.2131 0.2030 0.2659 -0.2322 -0.2436 -0.2565 -0.2582 -0.1786 -0.2240 0.3534 0.2387 0.2766 -0.2417 -0.2190 0.2694 -0.2087 -0.3106 -0.1788 0.2361 0.2653 -0.3420 0.2594 -0.2922 -0.2099 -0.2740 0.2893 0.1871 0.1972 0.3244 -0.3128 -0.2684 0.2537 -0.2702 0.2318 0.2719 0.2199 0.3178 -0.2857 0.2615 0.2398 0.2098 0.2186 -0.2014 -0.2535 -0.2796 0.2467 0.2919 0.2586 -0.2115 -0.2500 0.2734 0.3190 -0.2752 0.2421 -0.3530 0.2293 -0.2333 -0.2479 -0.3267 0.2223 0.2600 -0.2275 0.3456 0.2292 0.3171 0.2808 0.1913 -0.2573 0.2550 -0.2052 -0.2307 0.2087 -0.2432 -0.2439 -0.2503 -0.2549 -0.1861 0.2429 0.1748 0.2879 0.1907 -0.3025 0.2985 -0.3734 0.2932 0.3579 -0.2793 -0.2270 -0.3076 -0.2609 -0.3290 0.2546 0.2980 0.2514 -0.2127 -0.2250 -0.2332 -0.2149 0.2225 -0.2015 0.2612 0.2321 0.2541 -0.3107 -0.2322 -0.1893 -0.3011 -0.3065 0.2132 0.1916 -0.2758 0.2523 0.2568 -0.3304 -0.2106 0.3302 0.3141 0.2287 0.2202 -0.2903 0.2448 0.3323 -0.2215 -0.3830 0.2722 -0.2919 0.2537 0.1827 0.3003 -0.2898 0.1621 0.2194 0.3711 0.2149 0.1964 0.2872 0.2194 0.2967 -0.2147 -0.3076 -0.2675 0.2632 0.2811 0.2374 -0.2600 -0.2743 0.1477 -0.2140 0.1869 0.2364 0.2889 0.2382 -0.2055 -0.1991 -0.2415 0.2235 0.2593 0.2148 0.4252 0.2897 -0.2702 -0.3241 0.2432 0.2222 -0.3164 0.2636 0.2552 -0.2797 -0.2633 -0.2899 0.1991 0.2234 0.2505 -0.3718 0.2540 0.4007 -0.1946 -0.1904 0.2364 0.2885 0.2928 -0.1959 -0.1902 0.3236 0.2120 -0.2305 -0.1771 0.3513 -0.1872 -0.2489 0.2999 0.2691 -0.3105 0.2822 0.3470 0.2531 0.3124 0.2566 -0.2234 -0.2499 0.2328 0.1786 -0.2948 -0.2097 -0.2490 0.1658 -0.2773 -0.3601 0.2629 -0.4145 0.2882 0.2655 -0.1909 -0.3301 0.1926 0.2715 0.2045 -0.2261 0.2566 -0.3559 0.2410 -0.2250 -0.2069 0.2519 0.2394 -0.2109 -0.3192 -0.2098 -0.2727 0.2386 -0.3172 0.2493 0.2407 -0.3033 0.2316 0.1948 -0.3807 -0.2224 0.2266 0.2140 -0.3049 0.2342 -0.2659 0.3090 0.2180 0.2089 0.3030 0.2920 0.2242 -0.2964 0.2863 0.4186 -0.2435 0.1975 -0.1636 -0.3860 0.2597 0.2294 -0.2460 -0.2509 0.2507 0.2798 0.1876 0.2620 0.3802 0.2992 -0.2796 -0.1973 0.2968 -0.2924 0.2404 0.2708 0.3078 -0.1942 0.3293 0.2999 -0.2063 0.2934 -0.2908 0.2664 -0.2036 -0.2890 -0.3471 0.3660 0.2347 -0.2407 0.3354 -0.1943 0.3731 -0.1969 -0.3133 0.1884 0.2824 0.3177 0.2061 0.1905 0.1879 0.2578 0.2648 -0.2340 0.3564 0.3138 0.2557 0.1790 0.3174 -0.2092 -0.2303 0.3659 0.2194 0.1730 -0.3433 0.2136 -0.1745 -0.2909 -0.2649 0.2493 0.1769 -0.2894 0.2359 -0.3783 -0.2921 0.2495 0.2627 -0.3235 0.2665 -0.1755 -0.3003 0.2612 -0.1947 -0.2694 0.2789 -0.2647 -0.2331 -0.2309 0.2654 0.2822 -0.2170 -0.2078 0.2678 -0.3126 -0.2276 0.2709 -0.1625 -0.2313 0.2718 0.1908 0.2765 0.1795 -0.2209 -0.3312 -0.3388 -0.3864 -0.4177 -0.1671 0.2212 -0.1685 0.2496 -0.1773 0.2837 -0.2458 0.2214 -0.2731 -0.2804 -0.2091 -0.1970 0.2592 0.2653 0.2105 -0.4132 0.2900 0.3083 -0.2201 0.2159 0.3706 -0.3293 0.2597 0.2732 -0.3407 -0.2763 0.2610 -0.2230 -0.2154 -0.2568 0.2081 0.2297 0.2212 0.2640 -0.2431 0.2159 0.2672 -0.3025 -0.2766 -0.1827 -0.2775 0.3242 -0.2980 -0.2240 0.3421 0.2469 0.1915 0.1886 0.2691 -0.4022 -0.3053 -0.3385 0.2544 0.2365 0.3682 0.3805 -0.2992 -0.2416 -0.1531 -0.2824 -0.3204 0.2001 -0.2061 -0.3215 0.2347 -0.2186 -0.3325 0.2416 -0.3301 -0.1678 -0.2632 0.3319 0.3097 0.2996 -0.3157 0.2987 0.2625 0.2484 -0.2365 -0.2311 0.2583 -0.2168 -0.1789 -0.3180 0.2087 -0.3932 0.2183 -0.3412 0.3189 -0.2436 0.2618 -0.2782 -0.2703 0.2527 -0.2440 0.2198 -0.2858 -0.1533 0.2269 -0.2746 0.2627 0.1895 0.2431 0.2114 -0.2213 -0.2777 -0.2446 -0.2564 -0.2092 0.1952 -0.3274 0.3569 -0.3487 0.2822 -0.3226 0.3638 -0.2023 -0.2381 0.2948 0.2324 -0.2887 -0.1937 0.2877 0.2320 0.3381 0.2468 -0.2787 0.2276 -0.2234 -0.2164 0.3643 -0.1815 -0.2231 0.2774 -0.2535 -0.2604 -0.2768 0.3187 0.2811 -0.1947 -0.2258 -0.2402 0.2931 -0.2304 0.2166 -0.2462 -0.2402 0.4819 -0.3026 -0.2802 -0.3332 -0.1688 0.2308 0.2357 -0.2395 -0.1977 0.2865 -0.2353 0.2468 -0.3700 -0.2133 -0.2475 -0.2661 0.2131 -0.2641 0.2075 0.3393 0.2248 0.2700 0.2473 0.4566 0.2142 -0.3855 0.2797 0.2807 0.2523 0.2328 -0.1902 -0.2283 0.2561 -0.2487 0.3092 -0.2131 0.2609 0.2204 -0.3367 0.3640 0.2528 0.2099 -0.2874 0.2849 -0.2142 0.3227 0.2850 -0.3073 0.3552 0.2254 0.3879 0.2150 -0.2420 0.2018 -0.2204 -0.2186 -0.2518 0.3946 -0.2210 0.2664 0.2160 0.2438 -0.4055 -0.3482 -0.3558 0.2081 0.2845 0.2593 -0.2131 0.3092 -0.2341 0.1933 -0.2531 0.2755 -0.3409 -0.3323 -0.2395 -0.2399 0.1967 0.2493 -0.2434 -0.1783 -0.2083 0.2616 -0.3386 0.2904 0.3029 0.2918 -0.1871 -0.2284 0.1968 0.1743 -0.2432 0.3219 -0.3027 0.2691 -0.2971 0.2399 0.1870 0.2266 -0.2952 0.1765 -0.1493 0.3081 -0.3587 0.2577 0.2168 -0.2982 -0.2754 0.3369 -0.4273 0.2638 -0.2269 0.2737 -0.2651 0.2420 0.1404 0.2098 0.2148 0.2366 -0.2229 0.2880 0.2799 -0.2435 0.2488 -0.1712 -0.2865 -0.2702 -0.2346 -0.2822 0.1800 0.3608 -0.2701 0.2997 -0.3074 0.2359 -0.2324 -0.2795 0.2330 -0.2195 -0.3102 0.4535 0.3453 0.3609 0.2736 0.1271 -0.3960 0.2048 0.3944 -0.2471 -0.2654 -0.2624 0.2715 -0.2395 0.3163 0.2019 -0.2396 0.2895 -0.1997 -0.2036 0.2870 0.2443 -0.2791 0.2286 0.2173 -0.3148 -0.3377 -0.2767 0.2162 -0.3012 -0.3039 -0.2067 -0.2215 0.2144 -0.2730 -0.1928 0.2098 0.2919 0.3112 -0.2219 0.2486 0.2573 -0.2848 0.2638 0.2904 0.2280 0.2733 0.2784 0.2457 -0.2328 -0.2243 -0.2498 -0.2693 -0.2908 0.2520 -0.2765 -0.2154 -0.3489 0.2449 -0.2514 -0.3292 0.1891 -0.1707 -0.2265 0.2052 -0.1924 -0.2699 -0.2464 0.2347 -0.2580 -0.3100 -0.2434 -0.2069 0.2306 0.2330 0.2624 -0.3736 -0.1865 -0.2286 -0.2841 -0.2941 -0.2187 0.1989 0.3107 0.2646 -0.2479 0.2188 -0.2155 -0.2552 -0.1854 0.2324 0.3134 0.2071 0.3539 0.2604 -0.2257 -0.2884 0.3099 -0.2047 0.1814 0.3133 -0.2404 -0.3682 -0.2660 -0.1858 -0.3474 -0.2813 0.1964 -0.3522 -0.2393 -0.1966 -0.2453 -0.2533 0.3168 0.1969 0.2204 0.2993 -0.2766 -0.2908 -0.2058 -0.2633 -0.2346 -0.1881 -0.3110 -0.2930 0.2847 -0.2755 -0.2528 -0.2098 0.2963 0.3413 -0.1923 0.2309 -0.2417 0.2548 0.2554 -0.2115 0.2552 0.1968 0.3533 -0.1461 0.2139 0.1886 -0.2771 -0.3245 -0.1689 0.2033 -0.2094 -0.2117 0.3588 0.2840 0.3811 0.2442 0.2514 -0.3322 -0.2187 -0.3146 0.3600 -0.1871 0.2316 -0.2696 0.1854 0.2833 0.2320 0.3376 0.2673 -0.2321 -0.1957 -0.3007 -0.2409 0.2526 0.2331 0.2781 0.3118 -0.2698 -0.2738 -0.1907 -0.1846 0.3356 0.3975 0.2546 0.2970 -0.1796 0.3469 -0.1994 -0.2932 0.2356" HIT_INDICES="298 1258 1645 3682 5383 5484 6022 6377 7696 8347 9265 9304 9370 10652 11000 12472 14529 17304 21393 22070 22636 22728 23180 24000 24418 25018 26903 27243 28052 28932 29518 31019 31746 31950 32963 33180 33464 33636 33732 34157 34171 34221 34786 35022 35248 35349 35413 35678 35840 36367 36396 36525 36840 36958 36979 37201 37337 37748 37762 38021 38166 38212" ES_PROFILE="0.0334 0.0383 0.0549 0.0197 -0.0114 -0.0020 -0.0048 -0.0035 -0.0288 -0.0379 -0.0548 -0.0494 -0.0447 -0.0723 -0.0763 -0.1103 -0.1608 -0.2314 -0.3326 -0.3463 -0.3569 -0.3553 -0.3625 -0.3785 -0.3839 -0.3934 -0.4341 -0.4351 -0.4474 -0.4605 -0.4655 -0.4919 -0.4976 -0.4896 -0.5005 -0.4907 -0.4820 -0.4702 -0.4562 -0.4496 -0.4326 -0.4163 -0.4118 -0.3983 -0.3838 -0.3659 -0.3468 -0.3320 -0.3140 -0.3032 -0.2796 -0.2581 -0.2395 -0.2152 -0.1883 -0.1649 -0.1385 -0.1154 -0.0822 -0.0513 -0.0138 0.0283" RANK_AT_ES="32962.0000" RANK_SCORE_AT_ES="-0.1273"/>
  <DTG RANKED_LIST="ExpData_collapsed_to_symbols.rnk" TEMPLATE="ENSG00000116353_profile_in_ExpData.cls" GENESET="gene_sets.gmt#KEGG_HYPERTROPHIC_CARDIOMYOPATHY_HCM" ES="-0.4933" NES="-1.9654" NP="0.0000" FDR="0.0006" FWER="0.0140" CHIP="ftp.broadinstitute.org://pub/gsea/annotations_versioned/Human_ENSEMBL_Gene_ID_MSigDB.v7.4.chip" RND_ES="0.2379 -0.2306 -0.2746 0.3257 -0.2006 0.2794 -0.2714 0.2512 -0.3197 0.2476 -0.2113 -0.2460 0.3008 -0.3013 -0.2680 0.1664 -0.2033 -0.2401 0.3732 0.3253 -0.2274 -0.3159 0.2502 -0.2134 0.2754 0.2465 -0.3336 0.2858 -0.2179 -0.2221 0.3045 -0.2736 0.3776 0.2064 0.2094 -0.2105 0.2516 0.2233 0.1827 -0.2815 0.2871 0.2857 -0.2232 0.2195 -0.2952 -0.1999 0.2634 0.3001 0.3689 -0.2906 0.2044 0.3238 0.2337 -0.2104 -0.2221 -0.2821 0.2257 0.2659 -0.2255 -0.1963 -0.2245 -0.2147 -0.3066 -0.3142 -0.2495 0.2219 -0.2521 0.2949 -0.2493 -0.2672 -0.2818 0.2569 0.2291 0.2384 -0.2184 0.2119 0.2261 -0.3271 -0.2804 -0.1955 0.2654 -0.2455 0.2087 0.3121 0.2553 0.2618 -0.2632 0.2526 0.1863 -0.2087 0.2401 0.2391 0.2093 0.2845 0.1978 -0.2622 -0.2209 -0.2004 0.2593 -0.2310 -0.2011 0.2344 -0.2500 0.2628 -0.2010 -0.1898 -0.1987 -0.2773 0.2656 -0.2170 -0.3884 0.2525 -0.2484 -0.3109 0.2433 -0.1987 0.2739 0.1924 -0.2642 -0.2812 0.2930 0.2640 -0.1935 -0.2493 -0.2001 0.2147 0.2089 -0.3012 -0.2790 -0.2679 -0.2098 0.2003 0.3059 0.2125 0.1778 0.2507 0.2374 0.1842 0.3265 -0.1864 0.2932 0.2205 -0.2417 0.2586 0.2789 -0.2509 -0.2474 0.2439 0.3023 0.3601 -0.2275 -0.2217 0.2918 -0.2418 -0.2617 -0.2495 0.3083 0.2428 -0.2760 -0.1752 -0.2662 0.2744 -0.2977 0.1812 -0.3251 0.2115 0.2585 0.2695 0.2028 -0.3152 -0.1914 0.2512 0.3725 -0.2550 -0.2435 0.1927 -0.2251 0.2158 0.2947 0.1911 0.3372 -0.2665 0.1899 -0.2538 0.2477 0.2038 0.1888 0.2019 -0.2343 -0.2572 -0.3276 -0.2283 0.3067 0.2333 -0.2347 0.2875 0.2136 -0.3132 0.3278 -0.2142 0.2832 0.2906 0.3073 0.2326 -0.2367 -0.2960 0.2542 -0.3235 -0.3260 0.2210 -0.2977 -0.2289 0.2751 -0.2122 0.1887 0.2242 -0.2287 -0.2765 -0.2632 -0.2668 -0.2120 0.3182 0.2256 -0.2400 -0.2254 0.2936 0.2443 -0.2870 0.2743 -0.2785 -0.2351 -0.3439 0.2296 -0.2552 -0.1956 0.1741 -0.2524 0.2304 0.2276 -0.2427 0.2673 0.1943 -0.2429 0.2077 -0.2452 0.2131 0.2998 0.2205 -0.2189 -0.2087 -0.3227 0.3623 0.3273 -0.2391 0.2306 -0.2379 -0.2699 -0.3104 -0.2282 -0.2868 -0.3240 -0.3220 -0.2342 0.2124 -0.2409 0.2728 0.2950 -0.2309 -0.2603 0.2711 -0.2041 0.3592 -0.2826 -0.3031 0.2888 -0.2074 0.2172 0.1928 0.2912 0.1998 -0.2432 0.2418 -0.2661 -0.2775 0.3028 -0.2332 -0.2555 0.2055 0.2876 0.1744 0.2033 -0.2511 0.3054 -0.2118 -0.2841 -0.1557 -0.1975 0.1607 0.2465 -0.2514 0.2992 0.1926 -0.2149 -0.2564 0.2289 0.2512 -0.2270 -0.2634 0.2276 -0.2265 0.2364 0.1707 0.2526 0.2135 0.3004 0.2323 0.3008 -0.3812 -0.2684 -0.2582 -0.2158 0.2308 0.2104 0.2237 -0.3110 0.2833 0.3168 -0.3177 0.2175 -0.2540 -0.2417 0.3013 -0.2844 0.2397 -0.2206 0.2760 0.1800 -0.2549 0.2714 -0.1929 -0.2207 0.2554 -0.2524 -0.2222 -0.2121 -0.2387 0.3233 -0.2038 0.2301 -0.2244 0.2324 0.2370 -0.2481 -0.2467 0.2397 -0.3031 0.2750 0.2441 0.2442 0.2173 -0.3086 0.1949 0.2523 0.2724 -0.3327 -0.1857 0.2090 0.2661 0.2491 -0.2207 0.2397 0.2350 0.2232 -0.2300 0.2265 0.2445 0.2421 0.2249 0.2300 0.1933 -0.2321 -0.1822 -0.2843 0.1899 -0.2897 -0.1751 -0.2277 -0.2774 0.2207 -0.2256 -0.2155 -0.1899 -0.1935 0.2061 -0.2683 0.2831 -0.2016 -0.2524 -0.2095 0.1947 0.2348 -0.2052 0.2437 0.1631 -0.2626 -0.1621 -0.2081 0.1695 0.2152 0.2747 -0.2458 0.1896 -0.2600 0.2407 0.2310 0.2722 0.1784 -0.2697 -0.2729 -0.3037 0.2411 0.2344 0.3086 0.1722 -0.2516 0.1869 0.2608 0.2800 -0.2710 -0.2790 0.3385 -0.2495 -0.2433 -0.2323 -0.2157 -0.2492 -0.3750 -0.1931 -0.2445 -0.2159 0.2423 0.2192 -0.2139 -0.2006 -0.2228 0.3181 -0.2497 0.2253 -0.2653 -0.2853 0.3003 -0.2170 0.1701 -0.2341 0.2070 0.2134 0.3359 -0.1860 0.2346 0.2059 -0.2325 -0.2484 -0.4022 -0.2646 -0.2420 0.2352 -0.2516 0.2304 0.2828 -0.2976 0.2074 -0.2623 -0.2526 0.2435 0.3129 -0.3640 -0.3481 -0.2466 0.2221 -0.2258 -0.2650 -0.2143 -0.1917 0.3282 0.2038 0.2251 0.2468 0.1864 0.2033 -0.2080 0.2446 0.2124 -0.2257 -0.2532 -0.2638 -0.1948 0.2375 0.2155 -0.1921 -0.2282 -0.2507 -0.2432 0.2729 0.3128 0.2530 -0.1643 0.2850 -0.2653 -0.3636 0.2865 0.2395 0.1681 -0.1855 0.2897 0.2912 0.2492 0.2460 -0.3437 -0.2074 -0.2125 -0.2326 0.1585 0.2391 0.2240 -0.2911 0.1906 0.2636 -0.1904 0.1685 0.2196 -0.2202 0.1888 -0.2359 -0.2373 -0.2424 0.2263 0.3056 0.2419 0.1973 0.1708 0.2656 0.2918 0.2626 0.2146 0.3499 -0.2067 -0.2068 0.2452 -0.2149 -0.1915 -0.2910 0.2491 -0.1740 -0.2484 0.3340 0.2257 -0.2504 -0.3057 0.1810 0.2745 0.3701 -0.2031 -0.2786 0.1989 0.2633 0.2440 -0.3115 -0.3853 0.2431 -0.2192 -0.2299 0.2309 -0.1936 -0.2616 -0.3095 0.1885 0.3241 0.2200 0.1813 -0.3693 -0.2456 -0.2939 0.3425 -0.2257 0.2468 0.2672 -0.2577 -0.2595 0.2853 0.2847 -0.2487 0.3190 -0.2760 0.2757 0.2183 -0.2093 -0.2493 -0.2160 -0.2004 0.1886 -0.2872 -0.2505 -0.2438 -0.2397 0.1919 0.2043 0.2387 0.2705 0.1888 0.1888 -0.2307 0.2291 0.2431 -0.3103 0.2739 0.2839 -0.2385 -0.3157 0.2397 -0.2244 -0.2280 -0.2115 -0.3194 -0.3085 -0.2311 0.2717 -0.2058 0.2247 0.1759 -0.1841 0.2098 -0.2902 -0.2741 -0.3076 -0.2417 0.2526 -0.2980 -0.2683 0.2377 -0.2600 0.2184 0.1951 -0.2844 0.2473 0.2054 0.2145 -0.2648 -0.2865 0.2836 -0.2329 0.3178 -0.2968 0.1897 0.2124 0.3085 -0.3266 0.2747 0.1882 0.2928 0.2844 0.2014 -0.2748 0.2659 -0.2690 0.2194 0.2860 -0.2405 0.2302 -0.2461 0.2827 -0.2187 -0.1786 0.2192 0.1930 0.2296 0.1908 -0.2223 0.2050 0.2910 0.3275 -0.2046 0.2493 -0.2270 -0.1895 -0.2836 0.2677 -0.2585 0.2621 0.2173 0.2122 -0.3011 -0.2625 -0.1767 -0.1863 -0.1737 0.2698 0.2097 -0.2880 0.2752 -0.2565 0.2514 0.3102 -0.1868 0.3065 0.2510 -0.2638 -0.2216 0.2268 -0.2307 -0.1978 0.1893 -0.2990 0.1908 -0.1939 0.2121 -0.2944 -0.3493 0.2877 0.2378 0.2580 0.2536 0.2181 0.2605 0.2384 -0.2698 0.2504 0.1832 -0.3231 -0.1934 0.2016 0.1848 -0.1943 0.2065 0.3111 0.2810 0.2968 -0.2452 0.2443 0.2506 -0.2306 0.3229 0.2125 0.2415 0.2044 0.2321 0.3029 0.2415 0.2682 -0.2120 0.2156 -0.2214 -0.2658 0.2672 0.2363 -0.2734 0.2674 -0.2958 0.2360 0.2858 0.2015 -0.2774 -0.2398 0.2916 -0.2353 -0.3075 0.2138 -0.3362 -0.2618 0.2824 0.1892 0.2405 -0.2412 0.2133 0.2382 -0.2534 -0.2307 0.3070 -0.2783 -0.2536 -0.1902 0.2005 0.2588 0.2677 -0.2705 0.1917 -0.2935 -0.1832 -0.2444 -0.2505 -0.2879 0.1957 -0.1901 0.2558 -0.3913 -0.2749 0.2030 -0.2304 0.1768 0.2691 0.2866 -0.2548 -0.2996 0.2267 0.3906 0.1702 0.2656 0.2571 -0.1789 -0.2832 0.3039 -0.2653 0.2286 0.2523 0.2972 0.2168 0.1942 -0.1952 0.2124 0.2239 -0.1938 -0.2101 -0.2127 -0.3056 -0.1981 0.2298 0.2058 0.2070 -0.2292 -0.2572 0.2750 -0.2705 -0.3082 0.3123 -0.2218 0.2860 -0.2533 -0.2874 -0.2790 -0.2420 -0.1888 0.2472 0.2726 -0.3277 0.1685 0.2359 0.2648 -0.2654 -0.1650 -0.2546 -0.2618 -0.2966 0.3223 0.3223 -0.2738 0.2502 -0.2725 0.1682 -0.1899 0.2126 0.2307 0.1741 -0.2043 0.2508 0.2091 -0.2373 0.2919 -0.2706 0.2251 -0.2504 -0.3240 0.2767 -0.2379 0.2400 -0.2378 0.2371 -0.2456 -0.2065 0.2678 -0.1878 0.2751 -0.2331 0.2347 0.2299 0.2374 0.2867 -0.3361 0.2981 -0.2360 0.2161 -0.2547 -0.2981 0.1988 -0.2335 0.3119 0.2510 -0.3291 0.2672 0.3092 -0.1970 -0.2267 -0.1833 -0.3706 0.2784 0.1814 0.2699 0.2992 0.2335 0.2178 0.2312 -0.3125 0.2836 0.1774 -0.3207 -0.2064 0.3251 0.2415 0.2995 0.2588 -0.2326 -0.2738 -0.2130 -0.3182 0.2160 0.2918 -0.2374 -0.2819 0.2599 0.3218 0.2534 -0.2038 0.2292 -0.2637 -0.2785 -0.2254 0.2454 -0.2601 -0.1761 0.3165 -0.2449 0.2090 0.2379 -0.2553 -0.3709 0.2470 0.2420 0.1731 -0.2739 0.2495 -0.2365 -0.2519 -0.1965 -0.2846 0.1810 0.1815 0.1928 -0.2394 0.1964 0.3567 0.2421 0.2464 0.2201 0.2247 -0.3455 0.2628 0.2569 -0.2743 -0.2371 0.2848 -0.2940 -0.2873 0.2386 0.2387 -0.2322 -0.2621 0.2161 -0.1943 0.3020 -0.3216 0.1876 0.2386 0.2720 0.1997 0.2472 -0.2036 -0.2613 0.2279 0.2838 -0.3029 -0.1851 0.1582 0.2105 -0.2883 -0.2998 -0.2968 -0.2453 0.2135 0.2078 0.2244 0.2415 0.1784" HIT_INDICES="426 632 1361 2958 3100 3614 3794 4499 4741 5516 6665 6867 6872 6964 7382 8095 8518 8784 9230 9979 10034 10903 14467 15330 16322 16587 18201 18409 19027 20447 20662 21391 21756 22048 22340 24427 25285 26001 26130 26223 27746 28612 30104 31035 31296 31304 31569 31782 31918 32001 32139 32417 32742 33224 33228 33627 33661 33732 33794 34456 34763 34977 35216 35459 35787 35833 36396 36418 36701 37064 37153 37230 37309 37457 37541 37606 37818 37850 37888 37977 38154 38241 38275" ES_PROFILE="0.0185 0.0404 0.0436 0.0177 0.0284 0.0282 0.0361 0.0290 0.0333 0.0226 0.0008 0.0030 0.0101 0.0149 0.0109 -0.0013 -0.0065 -0.0080 -0.0144 -0.0291 -0.0262 -0.0445 -0.1339 -0.1549 -0.1797 -0.1861 -0.2267 -0.2313 -0.2460 -0.2805 -0.2841 -0.3004 -0.3072 -0.3120 -0.3167 -0.3659 -0.3832 -0.3964 -0.3946 -0.3919 -0.4245 -0.4397 -0.4696 -0.4843 -0.4817 -0.4726 -0.4697 -0.4653 -0.4588 -0.4508 -0.4441 -0.4405 -0.4378 -0.4383 -0.4267 -0.4245 -0.4129 -0.4022 -0.3911 -0.3942 -0.3877 -0.3783 -0.3691 -0.3594 -0.3510 -0.3353 -0.3311 -0.3131 -0.3007 -0.2886 -0.2690 -0.2487 -0.2281 -0.2084 -0.1865 -0.1636 -0.1429 -0.1172 -0.0914 -0.0657 -0.0392 -0.0076 0.0267" RANK_AT_ES="31034.0000" RANK_SCORE_AT_ES="-0.1008"/>
  <DTG RANKED_LIST="ExpData_collapsed_to_symbols.rnk" TEMPLATE="ENSG00000116353_profile_in_ExpData.cls" GENESET="gene_sets.gmt#KEGG_ALLOGRAFT_REJECTION" ES="-0.5693" NES="-1.9635" NP="0.0000" FDR="0.0006" FWER="0.0140" CHIP="ftp.broadinstitute.org://pub/gsea/annotations_versioned/Human_ENSEMBL_Gene_ID_MSigDB.v7.4.chip" RND_ES="-0.1707 -0.1811 -0.3121 -0.2973 0.4220 0.2920 0.1955 -0.2766 0.2535 -0.2549 -0.4525 -0.2149 0.3087 -0.2720 -0.2980 -0.1958 0.3115 -0.3428 0.3273 -0.2968 0.5091 0.3059 0.2335 0.2428 -0.3254 -0.4068 0.2728 -0.4453 0.2728 -0.2907 -0.4503 0.2063 -0.3151 0.3673 -0.2642 -0.3538 0.3797 -0.4123 -0.3228 0.1943 -0.2123 -0.2154 -0.3768 0.2812 0.3665 0.2159 0.3339 -0.2476 0.2244 0.2435 -0.2295 -0.2762 0.2338 -0.3655 0.3810 -0.2125 0.3486 0.2792 0.3123 -0.2736 -0.3636 -0.3287 -0.1996 -0.2602 -0.4124 -0.3598 0.2096 -0.3315 0.4453 0.4679 -0.4054 0.2662 -0.3053 -0.2254 -0.3200 0.2501 -0.1940 0.3399 -0.3039 -0.2345 0.2741 0.3750 -0.2306 -0.3431 0.3036 -0.2431 -0.2965 -0.3356 -0.3282 0.3804 -0.2715 -0.3538 -0.2914 -0.1972 0.4069 -0.2361 0.2608 0.3141 0.4301 -0.3403 -0.3167 -0.1814 -0.2240 0.4587 0.2932 -0.2373 0.4161 0.3458 0.2597 0.2365 -0.2212 0.2052 0.1397 0.2481 -0.1928 -0.2250 -0.2959 -0.3382 0.3383 0.3006 -0.2380 0.3815 0.2726 -0.2485 0.2789 0.2608 -0.4085 -0.3341 -0.2315 -0.4573 -0.2580 -0.3382 0.1953 -0.2280 0.2873 0.2511 0.2357 -0.2138 -0.3787 -0.2772 -0.3636 0.2855 -0.2514 -0.2498 0.2436 0.4086 0.3619 0.1795 0.2066 -0.3190 0.2599 0.3662 0.1859 -0.2523 0.2640 0.2985 0.2873 0.3093 0.3021 0.2161 -0.3481 0.2424 0.2251 0.2352 0.2467 0.2080 -0.2928 0.3604 0.2546 0.2178 -0.2556 0.3051 -0.3770 0.3584 0.2783 0.3189 0.4019 -0.2964 -0.4493 -0.3546 0.2224 0.3349 -0.3669 0.1782 -0.2984 0.2405 -0.3828 -0.3169 0.3287 0.4632 -0.2981 -0.3122 -0.2872 -0.2686 -0.2800 0.4001 0.2936 0.2758 -0.2352 0.2927 0.4094 -0.2740 0.5242 -0.2005 -0.3599 0.2736 -0.2550 -0.3327 0.3003 0.3499 0.2037 -0.3247 -0.2483 0.3512 0.3460 0.1992 -0.2176 0.4192 0.3004 0.3467 0.1957 -0.1841 0.2815 -0.3654 -0.2813 -0.2752 -0.3652 -0.2461 -0.3607 -0.3475 -0.3605 -0.4384 -0.2019 0.2800 -0.2782 -0.2964 -0.3149 0.2445 -0.2849 -0.3140 0.3083 0.3207 -0.3447 0.3626 0.2829 -0.3808 0.2645 -0.3425 0.3366 -0.2965 -0.3288 -0.2057 -0.2227 -0.3554 0.2049 -0.2804 -0.3930 0.2809 0.2220 -0.2524 -0.2357 0.4064 -0.2844 0.2179 0.4027 0.2336 -0.2601 -0.4142 -0.3431 0.2477 0.2636 0.3678 -0.4109 0.3045 -0.2720 0.2779 -0.3703 0.2095 0.2789 0.3704 0.2857 0.2548 -0.2391 -0.2253 -0.2863 0.4604 0.4025 0.2629 -0.2616 0.3078 0.2247 0.3454 -0.2818 -0.1996 -0.2180 0.1397 0.2084 -0.2281 -0.2484 0.3584 0.2786 -0.3678 -0.3169 -0.3532 -0.4349 0.3750 -0.2152 0.2577 0.2121 -0.2860 0.3144 0.2403 -0.2237 -0.2673 -0.3190 0.2568 0.2442 0.4652 -0.3250 0.1809 0.2169 -0.2652 0.3417 0.4611 0.3369 0.2727 0.2515 -0.3230 0.2377 0.3151 0.3166 -0.2600 -0.2967 0.2627 -0.3260 -0.2134 0.2417 0.2403 0.2356 -0.4287 0.3211 -0.2793 0.2918 -0.2283 -0.3135 0.2270 0.2252 0.2541 -0.3247 -0.3170 0.2510 0.2829 0.2488 -0.3133 0.3018 0.3131 -0.3366 0.2120 -0.2290 0.2785 -0.2699 0.2154 0.2222 -0.2487 0.2751 -0.3883 -0.2980 0.2892 0.2462 0.2565 -0.2865 0.3612 -0.3247 -0.3905 0.3568 -0.4570 0.2266 -0.2346 -0.2022 -0.2495 0.2532 0.2567 0.2961 -0.3084 0.3140 -0.2407 0.2604 0.1897 -0.2803 -0.2666 -0.2363 0.3212 0.3217 0.3277 0.3596 -0.2327 0.3064 0.2104 -0.1914 -0.3079 0.2639 -0.3900 0.2679 0.3257 0.4478 -0.2792 0.2936 -0.4263 -0.3486 -0.3092 -0.3818 0.3492 -0.2807 -0.2205 -0.2654 -0.3994 -0.2192 0.2606 -0.3955 0.2195 0.2652 -0.2455 -0.3715 0.3904 0.2974 -0.3111 0.3584 -0.2062 -0.3108 0.3322 0.3847 0.1732 0.4204 -0.3071 0.3065 0.3025 0.4510 0.2177 -0.4143 0.2879 0.2426 -0.1901 -0.4189 -0.2990 -0.2170 0.3501 -0.2269 0.1737 0.3125 -0.3101 -0.2616 0.3877 -0.5111 0.4000 -0.3187 -0.2701 0.1684 0.4466 0.3544 -0.2366 -0.4181 -0.1794 0.2698 0.3344 0.3281 0.2873 -0.1956 -0.2168 -0.3478 0.2584 0.2940 -0.2900 -0.2580 -0.2887 -0.3651 -0.2561 -0.3638 0.3133 0.1880 -0.2569 -0.2386 0.2430 0.3783 -0.3217 0.2521 0.3108 0.2892 0.3311 -0.3538 0.5297 0.3625 -0.2482 -0.2615 0.4076 0.2307 -0.2666 -0.2801 -0.3311 0.3253 0.1675 -0.2765 0.2123 0.1938 -0.4263 0.3039 -0.2053 0.5399 0.3743 -0.3362 0.1987 0.3697 0.2226 -0.2704 0.3586 0.3242 0.3338 -0.2474 0.2669 -0.3088 -0.2221 -0.4021 0.4435 -0.2356 0.2883 0.3111 -0.2186 -0.2442 -0.2738 0.2217 0.2110 0.1924 0.2774 -0.3383 0.3621 0.2660 -0.3302 0.3638 -0.2193 0.3373 -0.2937 -0.1935 -0.2439 -0.3144 0.4320 -0.1625 -0.3091 0.2431 0.3604 0.2888 0.3183 0.3058 -0.1866 -0.3991 0.4288 -0.2604 -0.3703 0.2828 -0.2481 0.2706 0.3099 -0.1856 -0.3855 0.2974 0.3977 0.3349 0.2058 0.2143 0.3309 0.2710 0.3275 0.2195 -0.2816 0.3750 0.2937 0.2228 -0.2012 -0.3629 -0.2085 -0.2546 0.2034 -0.3388 0.2138 0.3966 0.3483 0.1812 -0.2599 0.3142 -0.2313 0.2169 -0.2259 -0.3922 -0.1452 0.2076 0.2651 -0.2195 0.2409 -0.2962 0.2276 -0.3089 0.2068 -0.2078 0.2803 0.2110 -0.2743 -0.3717 0.1987 0.4317 -0.2958 -0.3377 0.3089 -0.4616 0.2488 -0.3283 -0.2410 -0.3768 0.4954 0.2960 -0.2562 -0.2864 0.2491 -0.2714 -0.2166 0.1974 0.3158 0.2274 0.2254 0.2513 -0.2730 -0.2124 -0.3160 -0.1955 0.2724 0.2784 0.3182 -0.2489 -0.3319 0.2599 -0.3517 0.2029 -0.2698 -0.2410 -0.2063 0.2601 -0.2853 -0.2796 0.3383 -0.2527 -0.2033 -0.2602 -0.3442 -0.2619 0.2401 0.3928 0.3199 -0.3038 0.2995 0.5273 0.2743 -0.2881 -0.3177 -0.2804 0.2729 -0.2774 -0.2847 0.3153 -0.2902 -0.2571 -0.3143 -0.3120 0.2030 0.3097 -0.2664 0.2628 -0.2525 -0.2163 -0.2187 -0.2337 0.2301 0.2760 -0.3229 0.3848 -0.2925 -0.2652 -0.2317 0.4014 0.3282 -0.3039 -0.4909 0.1861 -0.2996 0.3080 -0.3525 -0.2286 -0.2065 0.2694 0.2168 0.3006 0.3097 0.2726 0.4047 -0.2903 -0.3911 0.2493 -0.3470 0.2719 -0.2532 0.2879 0.4010 -0.1998 -0.2307 0.2656 -0.2502 -0.2229 0.2373 0.3056 0.1992 -0.2297 0.3567 -0.2214 0.2635 0.2580 -0.4209 0.2685 -0.2108 0.3229 -0.2452 -0.2996 0.2658 -0.2524 0.2037 -0.2709 0.4251 0.3980 -0.2146 0.3542 0.2769 -0.4884 0.4513 0.3678 0.2307 0.2607 -0.3288 -0.2113 -0.3681 -0.3782 0.3217 0.1512 -0.2495 -0.1521 -0.2392 -0.2835 -0.3289 -0.3246 0.4640 0.3297 0.3360 -0.2399 0.2057 -0.4497 0.2680 -0.3185 -0.2579 0.3513 0.3639 0.2066 0.2884 -0.2283 -0.3544 -0.2249 0.3038 0.2688 -0.2784 -0.2782 -0.1868 -0.2568 0.1841 0.4440 0.3503 0.2078 -0.2898 0.2177 -0.2528 0.4118 -0.2181 0.3850 -0.3487 -0.3949 0.2956 -0.1970 -0.3022 0.4676 -0.3779 -0.3464 -0.2701 -0.3360 0.3962 -0.3512 0.3088 0.2716 0.2179 -0.1848 0.2157 0.4143 0.2083 -0.3646 0.3114 -0.3697 -0.2979 -0.1858 -0.3803 -0.4349 -0.3059 -0.2259 -0.3016 0.3026 0.2445 0.2175 -0.3543 0.2506 -0.2534 -0.2735 -0.2526 -0.2025 -0.3603 -0.3850 -0.2625 0.3212 -0.3709 -0.2594 0.3078 -0.2494 0.2278 -0.2800 -0.3737 -0.3231 0.1857 -0.4249 0.2703 0.2532 0.3138 -0.3825 0.3343 -0.2103 -0.4145 -0.3316 -0.2414 0.2128 0.2930 -0.2943 -0.2179 -0.1883 -0.3428 -0.4127 -0.2072 -0.2472 -0.2379 -0.2788 -0.2319 -0.2323 0.2801 0.3000 -0.1858 -0.2607 0.3567 -0.2072 -0.3756 0.3027 0.3847 -0.3121 0.1961 -0.3231 0.2172 -0.2639 0.3778 0.2682 -0.2653 -0.2479 -0.2318 -0.2114 0.2757 -0.3176 -0.2851 0.2812 -0.3032 0.3354 0.2648 0.2095 0.3402 0.2629 -0.2739 0.3925 0.3417 -0.2671 0.2389 0.2787 -0.5472 0.2930 0.2480 0.2883 0.2334 -0.2125 -0.2257 -0.3292 0.2550 0.2757 0.4244 0.2408 -0.4345 0.1813 -0.2997 0.5115 0.2435 0.2426 -0.2115 -0.2708 0.3824 0.3205 -0.2973 -0.3883 -0.2095 -0.3963 0.2603 0.2237 0.3918 0.3474 -0.2255 0.4122 -0.2914 0.3174 0.2424 0.2402 -0.2631 -0.3658 -0.2960 -0.2770 -0.2985 0.3259 0.3178 -0.2443 -0.4040 -0.2945 -0.2776 0.2596 -0.2601 0.2585 -0.2112 -0.3622 0.2643 0.3605 -0.2394 0.5076 -0.2741 -0.2269 -0.2397 0.3363 -0.2110 0.4164 -0.1695 -0.2347 0.2616 -0.3001 0.2500 -0.3561 -0.2135 -0.2164 -0.1978 0.2329 0.2741 -0.2017 0.4971 0.2519 -0.2905 0.3701 0.2964 0.3619 0.3312 -0.2409 -0.2177 0.2872 -0.4399 0.3553 -0.2423 0.2082 -0.2292 -0.2856 0.2689 0.3780 -0.2854 0.3474 -0.2289 -0.2617 0.2444 0.3660 -0.2602 0.4498 -0.3354 -0.2397 -0.2809 -0.3039 0.2704" HIT_INDICES="4341 4980 7370 7378 9612 10444 10518 12279 13305 15071 16356 17012 17663 17913 19230 20731 20777 21659 22276 23994 24356 24935 25260 32898 33498 33732 35185 35249 35652 36345 37092 37315 37625 37726 37779" ES_PROFILE="-0.0734 -0.0567 -0.0955 -0.0736 -0.1151 -0.1229 -0.1116 -0.1472 -0.1663 -0.2075 -0.2387 -0.2550 -0.2707 -0.2757 -0.3056 -0.3376 -0.3324 -0.3469 -0.3536 -0.3849 -0.3811 -0.3816 -0.3749 -0.5320 -0.5070 -0.4715 -0.4580 -0.4087 -0.3648 -0.3216 -0.2694 -0.2000 -0.1263 -0.0446 0.0393" RANK_AT_ES="32897.0000" RANK_SCORE_AT_ES="-0.1263"/>
  <DTG RANKED_LIST="ExpData_collapsed_to_symbols.rnk" TEMPLATE="ENSG00000116353_profile_in_ExpData.cls" GENESET="gene_sets.gmt#KEGG_TYPE_I_DIABETES_MELLITUS" ES="-0.5723" NES="-1.9558" NP="0.0000" FDR="0.0006" FWER="0.0150" CHIP="ftp.broadinstitute.org://pub/gsea/annotations_versioned/Human_ENSEMBL_Gene_ID_MSigDB.v7.4.chip" RND_ES="-0.2867 -0.3238 0.2479 0.2635 0.1958 0.2613 -0.2428 -0.2746 -0.3033 0.3990 0.4031 -0.2096 0.2222 0.2930 0.2085 -0.2818 -0.3376 -0.4050 -0.3597 -0.2846 0.2291 0.3217 0.2422 -0.2441 0.2009 0.3566 -0.3292 -0.2181 0.2802 0.3251 0.2668 -0.2705 0.3541 0.2186 -0.2509 -0.2641 -0.3283 -0.2617 -0.3540 0.3853 -0.3220 -0.3400 -0.3115 -0.1963 0.2123 0.2297 0.3063 -0.2747 -0.3155 -0.3449 -0.2600 -0.2939 -0.2950 -0.2775 -0.3662 0.4678 -0.2919 0.1974 -0.2780 -0.3473 0.3103 -0.3110 -0.2863 0.2208 -0.2938 -0.2131 -0.1657 -0.2091 0.3257 -0.3482 0.4742 0.3127 -0.2399 0.2259 -0.3192 -0.3063 0.2564 -0.2107 -0.2631 0.3745 -0.2673 -0.3566 0.2098 0.3524 -0.3196 -0.2933 0.1803 -0.2722 0.3084 -0.2257 0.2126 0.3142 -0.2470 -0.2969 -0.2689 -0.2201 -0.2847 -0.2808 -0.4297 0.4004 -0.3065 0.2528 -0.3283 -0.2549 -0.2576 -0.5571 -0.3074 -0.3859 0.3226 0.2962 -0.3288 -0.3226 -0.3601 -0.2788 -0.3526 0.4318 0.2285 -0.2200 0.3010 -0.3918 0.2874 -0.3216 -0.4284 0.2892 0.2289 0.2989 0.2989 -0.4178 0.2779 -0.3085 -0.3569 -0.2899 -0.2823 -0.2580 -0.2249 0.2330 0.2519 0.2328 0.2279 0.3759 0.3636 0.2135 -0.1680 0.2925 0.3212 -0.2913 -0.1994 0.2548 0.1994 0.2794 -0.2915 0.2469 0.4588 -0.2829 -0.3040 0.1859 -0.2137 -0.3256 -0.2245 -0.3313 0.2233 -0.2638 0.2289 0.3012 -0.3370 0.2608 -0.3308 0.4161 -0.3057 -0.3139 0.2236 0.2190 0.2843 0.2418 0.3355 0.1709 -0.2626 -0.2936 0.2381 -0.2946 -0.3375 0.2718 0.2357 0.3526 -0.2534 0.2631 -0.4015 0.2637 -0.4478 0.2817 0.5081 0.2875 0.3342 0.1951 -0.4137 0.2653 0.2148 0.2616 -0.2880 0.2713 0.4423 0.3236 0.3591 0.3864 0.2553 0.1864 0.2149 0.3567 0.3753 -0.2880 0.2815 -0.2987 0.3333 0.3428 -0.3055 -0.2377 -0.3530 0.2813 0.3102 -0.2743 -0.3417 -0.2244 -0.3105 -0.2087 0.4063 0.2898 0.1968 0.2544 -0.2423 0.2114 0.2572 0.3762 0.2152 -0.3262 0.4773 -0.2233 0.2244 -0.2545 -0.2654 0.2897 -0.3299 -0.1989 -0.2889 0.3422 0.3081 0.3405 -0.3314 -0.3120 0.3743 -0.2154 0.3764 -0.3099 -0.3677 -0.2684 0.2617 0.3371 0.2672 -0.3748 0.2715 0.1730 -0.3548 0.3266 -0.3647 0.3580 -0.3347 -0.2383 -0.3622 0.3483 0.1675 0.3453 -0.3067 -0.3452 -0.2274 -0.2658 -0.2048 0.3543 -0.2897 -0.2407 0.2568 -0.3635 -0.2170 0.3371 0.3189 -0.2292 0.3384 0.3170 0.3344 -0.2553 0.2612 0.2904 0.2347 -0.2302 0.2035 -0.3180 -0.1751 -0.3507 0.2583 0.2314 -0.2511 0.2142 0.3292 -0.2899 0.4093 -0.3519 0.2411 -0.2268 0.2208 0.2605 0.2445 -0.4504 -0.4739 0.3004 -0.2680 -0.2563 -0.2505 -0.2373 0.2875 -0.3336 0.2194 0.2378 0.2197 -0.2710 0.3244 -0.3115 -0.2413 -0.4665 -0.3802 0.2220 -0.3564 -0.2374 0.1888 0.2836 -0.2309 -0.3531 0.3443 -0.2851 0.1716 0.2667 0.3236 -0.2916 0.1814 -0.3069 0.2216 -0.2718 0.3718 0.3340 -0.3533 0.1788 -0.2585 0.2686 0.2958 -0.3178 0.2741 0.2107 -0.3286 -0.2032 0.2549 -0.3473 -0.2657 -0.4210 0.2977 -0.3408 0.2718 0.2460 0.2670 0.2907 0.3118 0.2656 -0.3340 0.3085 0.2628 0.2814 0.2733 -0.3384 -0.2248 -0.4084 -0.3745 0.2184 -0.2743 0.3231 -0.3673 0.3455 -0.2904 0.3200 0.2668 -0.2606 -0.3876 0.2170 0.2178 -0.3694 -0.2927 0.2417 0.3254 0.3587 0.2380 -0.2769 -0.2885 0.2730 0.2821 0.1519 0.2615 0.2898 -0.4355 0.2533 -0.3456 -0.3835 0.2530 -0.1270 -0.2506 0.3259 0.2902 0.3285 0.2075 0.2925 -0.2199 0.2787 -0.3919 0.3942 0.2621 0.3462 -0.1833 0.2353 -0.1889 -0.3195 0.3863 -0.3249 -0.2535 0.2778 0.3649 -0.3252 -0.3425 -0.2586 -0.1857 0.3774 -0.2044 0.3157 0.2811 -0.2212 -0.2462 0.2698 -0.2344 0.3900 0.2798 0.2736 -0.3143 0.2947 -0.2170 0.2697 0.2257 -0.2156 -0.3827 -0.1715 0.3645 -0.2357 0.2704 -0.2502 0.3198 -0.2596 0.2269 -0.3338 -0.4428 -0.2995 -0.2920 0.2612 0.3140 -0.2610 0.4026 -0.2546 0.2432 -0.2076 0.3405 0.2342 0.4134 0.3709 -0.2838 -0.3140 -0.2974 -0.3880 -0.2274 0.2387 -0.2101 0.2309 -0.2525 0.3158 0.2862 0.2146 -0.2991 -0.1903 0.3234 0.3073 0.3268 0.3583 0.2337 -0.2955 -0.1907 0.2374 -0.2659 -0.2747 -0.2510 0.3216 -0.3245 -0.2659 -0.2499 0.2299 0.2335 -0.2937 -0.1905 -0.2500 0.3166 -0.2674 -0.2501 -0.2459 0.1987 0.2404 -0.2023 0.3064 0.1807 0.2465 0.2585 -0.1996 -0.2731 -0.3496 0.3271 0.2924 -0.2773 0.3280 -0.3301 0.2195 -0.3937 0.2172 -0.3671 -0.2167 0.3012 -0.4019 -0.4847 0.2860 -0.2593 0.2371 0.3456 -0.3757 -0.2913 0.2347 0.2883 0.1918 -0.3240 -0.3009 0.2737 -0.1650 -0.4342 0.2933 0.2774 -0.2990 0.2459 0.1914 0.2557 -0.3063 -0.3883 -0.2631 0.2961 0.2745 -0.2808 0.2634 -0.2876 -0.1649 -0.4372 0.3750 0.3491 -0.2174 -0.2714 0.2603 0.2974 -0.1729 -0.3395 0.2726 0.2487 -0.2499 -0.4536 0.2950 0.3432 -0.2364 0.3026 0.3763 -0.2676 0.2416 -0.2632 0.4027 -0.4533 -0.2317 -0.3643 0.2480 -0.2627 -0.2372 -0.3179 -0.3401 -0.2732 -0.2997 0.2444 -0.3463 -0.2075 0.3069 -0.3836 -0.2766 -0.2454 -0.3642 -0.2395 -0.1972 -0.2245 -0.3346 -0.1840 -0.2026 -0.3304 -0.2722 -0.2423 0.3617 -0.3423 0.3704 -0.2922 -0.2250 -0.2751 0.2827 -0.3359 0.2559 0.2179 0.2237 -0.2335 -0.4356 0.2946 0.3736 0.2334 -0.3782 -0.2074 -0.2131 -0.2358 -0.4060 -0.2827 -0.2548 -0.2325 0.4088 0.3800 0.2672 0.2165 -0.2856 -0.3176 -0.2435 0.3772 0.3572 0.3629 0.2691 0.3338 -0.1986 -0.2941 0.4365 -0.3314 0.2505 -0.2165 0.3546 -0.2491 -0.2834 0.3220 -0.2896 0.2825 -0.2344 -0.3064 -0.2348 0.2204 0.1606 0.2803 -0.2167 -0.4173 0.2455 -0.3204 0.2925 0.2807 0.2629 -0.3141 -0.4278 0.2394 -0.4572 -0.1776 -0.3291 -0.4054 -0.3352 0.3311 0.3618 -0.4218 0.3223 0.2424 0.3229 0.2040 -0.2495 -0.1866 -0.2389 0.3110 0.3667 -0.3054 0.4186 0.4152 -0.3417 0.2928 -0.3219 0.2526 0.4284 0.2525 -0.2738 -0.3861 -0.2532 -0.1901 -0.1702 0.2182 0.3008 0.2368 0.3657 0.2470 -0.2957 -0.1822 -0.2954 -0.1739 0.2677 0.1751 0.1895 0.1921 -0.2874 -0.3273 -0.2151 0.2394 0.2788 0.2693 0.2865 0.1763 0.2570 0.2162 -0.3685 0.2592 0.2124 -0.2839 -0.2532 -0.2915 0.2848 -0.2077 -0.3735 0.3870 -0.3373 0.2459 -0.2840 -0.2654 -0.3261 0.3225 0.2558 0.2180 0.2716 0.3238 -0.3652 0.2147 0.3254 0.2665 0.2668 -0.4971 0.2774 0.3655 -0.4136 0.2929 0.2641 -0.2835 0.3524 0.2187 -0.3258 -0.2972 -0.2573 0.2599 -0.2747 0.2219 0.1928 -0.3207 -0.2886 0.2852 0.2810 -0.3093 -0.4275 -0.3249 -0.2977 -0.2920 0.2464 0.3698 0.4407 0.3841 0.2308 -0.2212 0.3077 -0.2869 -0.2727 -0.2602 0.2859 0.2114 -0.3892 0.1962 -0.2886 -0.2722 -0.1849 -0.3531 -0.1985 -0.2432 -0.3326 -0.2607 -0.2400 -0.3317 -0.2909 -0.1688 0.1627 0.3187 0.2345 0.3406 0.3697 0.3593 0.2602 -0.2829 -0.3437 -0.2476 -0.2013 -0.2548 0.3311 0.2381 -0.2322 0.3184 0.2944 -0.3273 0.2869 -0.3482 0.3034 0.2487 -0.2681 0.2560 -0.1719 -0.1860 0.3067 0.2842 -0.2897 -0.2557 0.2163 -0.2592 0.2423 -0.2784 0.2518 0.2970 -0.2293 0.3454 -0.1949 0.2410 0.2691 -0.2359 -0.3791 0.1943 -0.2410 -0.2556 -0.4199 0.3836 -0.3346 0.2435 -0.3019 0.2486 -0.2397 0.2788 -0.3616 -0.4097 -0.2429 -0.2667 -0.3399 -0.3127 0.3022 0.2373 -0.2524 -0.1630 -0.3577 0.2097 0.3037 -0.3544 -0.3502 0.2674 -0.2972 0.2978 0.2610 0.3639 -0.3889 -0.2484 0.2627 -0.2626 0.2736 -0.2428 0.3348 0.3841 -0.3742 -0.2495 0.3417 0.2276 -0.2697 -0.2741 0.1689 -0.1699 0.1877 -0.2737 -0.2268 0.2640 0.3038 -0.1405 -0.2770 0.2327 0.2638 0.2535 0.2762 -0.3839 0.3475 0.3637 0.2908 0.3753 0.2015 0.3636 0.2295 -0.3277 -0.2044 0.2874 0.2947 0.2955 -0.2510 0.3946 -0.3086 -0.4894 0.5348 -0.2268 0.3083 0.2429 -0.3613 -0.4049 0.2497 0.2783 0.1872 0.2191 0.3783 -0.3342 -0.2782 -0.3097 -0.1953 0.2375 0.2859 0.2786 0.2286 0.2796 -0.2407 0.2475 -0.3053 -0.1826 -0.3897 -0.2782 -0.2370 0.3702 0.1982 -0.4381 -0.2959 0.2414 0.3026 0.3025 0.2162 0.3777 -0.3010 0.2623 -0.2895 0.3255 -0.3028 0.3628 0.2518 -0.3267 0.1831 0.2537 -0.2887 -0.2697 0.3132 0.2646 -0.3024 0.2910 0.3338 -0.4087 0.3515 -0.3559 0.2241 0.3312 0.2728 -0.2299 0.2506 0.2802 -0.2770 -0.2883 0.2444 0.2628 -0.2626 -0.2034 -0.3599 -0.3606 -0.4011 0.3162 -0.3695 -0.2718 -0.3910" HIT_INDICES="4341 4980 7259 7370 9612 10444 10518 12279 13305 13634 15071 16356 17663 17913 19230 20731 20777 21659 22276 23994 24356 24935 27956 30488 32087 32898 33498 33732 34067 34080 34516 35249 35596 35644 35652 36345 37092 37201 37625 37726 37779" ES_PROFILE="-0.0811 -0.0713 -0.1115 -0.0968 -0.1417 -0.1523 -0.1437 -0.1812 -0.2018 -0.2051 -0.2387 -0.2702 -0.3028 -0.3081 -0.3387 -0.3720 -0.3681 -0.3843 -0.3928 -0.4268 -0.4256 -0.4291 -0.4894 -0.5316 -0.5456 -0.5367 -0.5201 -0.4932 -0.4674 -0.4333 -0.4081 -0.3864 -0.3526 -0.3109 -0.2682 -0.2376 -0.2002 -0.1449 -0.0911 -0.0269 0.0393" RANK_AT_ES="32086.0000" RANK_SCORE_AT_ES="-0.1142"/>
  <DTG RANKED_LIST="ExpData_collapsed_to_symbols.rnk" TEMPLATE="ENSG00000116353_profile_in_ExpData.cls" GENESET="gene_sets.gmt#KEGG_VASCULAR_SMOOTH_MUSCLE_CONTRACTION" ES="-0.4600" NES="-1.9503" NP="0.0000" FDR="0.0006" FWER="0.0170" CHIP="ftp.broadinstitute.org://pub/gsea/annotations_versioned/Human_ENSEMBL_Gene_ID_MSigDB.v7.4.chip" RND_ES="-0.1977 -0.2572 0.2209 -0.1940 -0.2132 -0.1845 -0.2527 0.3847 0.1897 0.2287 0.2208 0.2154 -0.2035 -0.2446 -0.2143 0.2892 -0.2169 -0.1945 0.2677 -0.2711 -0.2614 -0.2064 0.3466 0.3659 0.2011 0.2262 0.2782 0.2223 0.2153 0.2065 -0.2103 0.2189 -0.1847 -0.2196 -0.2696 -0.2339 0.2447 0.2526 -0.2039 0.2378 0.2094 -0.3079 -0.2489 0.2131 0.2028 0.1958 -0.2585 0.1983 0.2285 -0.2156 -0.2333 -0.2897 -0.1866 -0.1982 0.2332 0.2209 0.2250 -0.2044 -0.2366 0.1947 -0.2325 0.1607 -0.1789 -0.2244 -0.1662 0.2785 0.4271 0.2481 -0.3552 0.2195 -0.2550 0.2714 0.2910 0.2085 0.1861 -0.2454 -0.2175 0.2227 0.2526 0.3432 -0.1974 0.2952 0.2841 0.1630 -0.1679 0.1780 0.2561 -0.1791 0.2922 -0.1610 0.2640 0.2027 -0.2465 0.2049 0.2330 0.2987 -0.2124 -0.3057 0.2119 -0.2257 0.1678 -0.3537 -0.2011 0.1979 -0.1736 0.2839 0.1734 0.2049 0.2085 0.2775 0.2146 -0.2785 -0.2411 0.2399 0.2469 0.3537 0.2450 0.1762 0.2851 0.2371 0.2861 0.2492 -0.2722 -0.2863 0.1887 0.2015 -0.2796 0.2138 0.2331 -0.2461 0.2515 -0.2003 0.2186 0.1979 0.2013 0.2235 -0.2848 -0.2085 -0.1762 -0.2151 0.2422 -0.2810 0.2433 0.1898 -0.2114 0.2692 0.1782 0.2091 -0.1974 0.2218 0.2735 0.2775 0.1716 0.2769 -0.3142 -0.2699 -0.2333 -0.2630 0.2759 0.2688 0.2124 0.2443 -0.2785 -0.2087 0.2329 0.2758 0.2197 0.2106 -0.2139 0.2067 -0.2427 -0.2402 -0.2289 -0.2774 0.2327 0.2014 -0.2003 -0.2063 0.1878 -0.2453 0.2254 -0.1964 -0.2072 0.2842 -0.3000 0.3166 0.3331 -0.2892 0.2424 0.2013 0.3294 0.2237 -0.2036 -0.2413 0.2390 0.2313 -0.2223 -0.1643 0.2664 0.2318 0.3060 -0.2161 -0.3026 -0.2574 0.2392 0.2090 -0.2161 0.1986 -0.2194 0.2000 -0.2925 0.2773 -0.2241 -0.2022 -0.2495 -0.2931 -0.2285 -0.2357 0.2833 -0.2633 -0.2709 0.2277 -0.2269 0.2408 -0.1938 -0.2132 -0.2341 0.2008 0.2060 0.2664 0.2205 0.1906 -0.2515 0.2896 0.2208 -0.2267 -0.2727 -0.2055 -0.2282 -0.2368 -0.3033 -0.2227 0.2468 -0.2416 -0.2826 -0.2351 -0.2295 0.2289 0.2145 -0.2034 -0.3174 -0.2299 -0.2444 0.1809 -0.2149 0.2781 0.2196 -0.2713 -0.2409 0.2713 0.2544 0.1949 -0.2350 -0.2654 0.2854 0.2581 -0.2177 -0.1857 -0.2911 -0.2399 -0.1684 -0.2813 0.2123 -0.2001 0.2046 0.2009 -0.2461 -0.1776 0.2175 -0.2957 -0.2542 0.1938 -0.2384 0.2075 0.2438 0.2535 0.2198 0.2986 -0.2067 0.2185 0.2598 0.2386 0.2266 -0.2930 -0.2368 -0.3071 -0.2231 -0.1558 -0.2142 0.2148 0.3734 -0.2386 0.1697 -0.2749 0.2142 0.3191 0.2092 0.1944 0.1972 0.2288 0.2593 0.2900 -0.3469 0.2119 -0.1762 -0.2107 -0.2857 -0.2114 -0.2580 -0.2767 0.2052 -0.2166 0.2859 -0.2038 -0.2035 0.2138 0.2690 0.2529 0.2647 0.2827 -0.1655 -0.1813 0.2682 -0.2285 -0.1957 0.2577 0.1486 -0.2729 -0.2052 0.2122 0.2154 0.2474 -0.3002 -0.1926 0.2926 0.2153 -0.2507 0.2415 0.2300 -0.1720 -0.1978 -0.2352 -0.2625 0.2430 -0.2750 -0.2583 0.2766 -0.2610 0.1641 -0.2076 -0.1880 0.2083 -0.2100 0.1960 -0.2172 -0.2298 -0.2819 0.2052 0.2374 -0.2090 -0.2827 0.2424 0.2126 -0.2250 -0.2796 -0.2397 -0.2586 0.2791 -0.2167 -0.1542 0.2028 0.2422 -0.1951 -0.3214 0.3040 0.2078 0.2436 0.3019 0.2626 0.2050 0.2471 -0.2554 0.2383 0.2201 0.3021 0.2074 0.2600 0.1970 0.2060 0.1916 -0.2301 -0.2421 0.2139 0.2606 0.2562 0.2748 -0.2835 0.2842 0.3010 -0.1839 0.2387 0.2222 0.2633 0.1933 -0.2101 -0.1947 -0.2077 0.2051 0.2184 0.3190 -0.2723 0.2023 -0.3094 0.2805 0.1997 -0.2425 0.2490 -0.2042 -0.2832 0.2698 0.1670 -0.2782 0.2943 -0.1994 0.2214 0.2614 0.2423 -0.2477 0.2217 -0.1991 0.2500 0.2110 -0.2587 0.2296 0.2080 -0.2263 0.2042 0.3167 0.2446 -0.2596 -0.2555 0.1745 0.2373 0.1957 0.2609 -0.1789 0.2937 -0.2085 0.2144 0.1967 0.2601 0.2553 -0.1861 -0.2367 -0.1692 -0.2603 0.2164 0.2324 0.1897 0.2711 -0.3101 -0.1988 0.1830 0.2703 0.2565 0.2125 -0.2113 -0.2538 -0.2473 0.2710 0.3392 -0.1945 -0.2136 -0.2420 0.2332 -0.2703 0.2091 0.2269 0.1888 0.2616 -0.2872 0.2078 0.2354 0.1787 0.1655 -0.2227 -0.2418 0.1856 0.2485 0.2202 0.2829 0.2340 0.2048 -0.2123 0.2299 -0.1884 -0.2562 0.2850 -0.1875 0.1901 0.2436 -0.1875 -0.2948 0.2465 0.2278 -0.2235 -0.1805 -0.2143 0.2018 -0.2675 0.2026 0.2664 0.2589 0.2609 0.2551 0.1941 -0.2521 -0.1969 0.2481 -0.2790 0.3335 -0.3243 0.2118 -0.1958 0.2260 0.2539 -0.1800 0.1981 0.2985 -0.2221 0.2386 -0.1724 -0.1934 0.2625 0.2930 -0.2354 -0.2441 -0.2532 0.2575 0.2281 0.2668 0.2095 -0.1924 -0.1677 -0.2012 0.2170 -0.2140 0.2436 0.2387 -0.3112 0.3038 0.1696 -0.2340 -0.2499 0.2200 -0.2308 -0.2368 -0.2144 -0.1892 0.2254 0.1593 0.2676 0.2331 0.2837 0.1954 0.3041 0.3200 -0.2080 -0.2052 0.2429 -0.1984 -0.2375 -0.1991 -0.3106 0.2459 -0.2297 0.2190 -0.1973 0.2228 -0.2156 -0.3130 0.1953 -0.2098 -0.2015 -0.1877 -0.2523 0.2265 -0.2184 -0.2894 0.2363 0.1779 -0.2416 -0.2898 0.1802 0.2216 -0.1982 -0.2236 0.2290 -0.2293 0.1596 0.2326 -0.2536 -0.2216 -0.1843 -0.2178 0.1911 0.2699 0.2116 -0.2062 0.2880 -0.2721 0.2812 0.2024 -0.2330 -0.1975 0.1909 0.2502 -0.2545 0.1891 -0.1890 0.2394 0.1754 -0.2415 -0.2152 0.3350 -0.2914 0.1984 -0.2246 -0.2687 -0.3543 0.2289 0.1733 0.1891 0.2495 0.2411 -0.2531 -0.2104 -0.2053 0.2165 -0.1618 -0.1988 -0.2271 0.2401 -0.2626 0.3166 0.2338 0.2237 -0.2299 0.2825 0.2307 -0.1615 -0.2230 -0.3905 -0.2286 0.2813 0.2322 0.2461 -0.2216 0.2228 -0.2471 0.2439 0.2403 0.2176 0.2755 0.2617 0.2169 -0.2008 -0.2188 0.2597 -0.2238 -0.2825 0.2227 -0.2321 0.3210 -0.2633 0.2226 0.3316 0.1760 -0.2298 -0.2111 0.2664 -0.2893 0.2938 0.2504 0.2442 0.2831 0.3454 0.2175 -0.2414 0.2240 -0.2111 0.2123 -0.2359 0.2233 -0.2299 0.2491 -0.2308 0.2003 -0.2963 -0.1999 -0.2231 0.1950 -0.3062 -0.1910 0.2372 0.2758 0.2421 0.2253 0.2749 -0.3217 0.1709 -0.2430 -0.3229 0.3226 0.1876 -0.2413 0.2604 -0.2132 0.3029 0.2128 0.2077 0.2476 0.2080 -0.2445 -0.2652 0.2346 -0.2904 -0.2738 -0.2417 0.2557 -0.2465 -0.2309 0.3499 0.3030 0.2543 -0.2482 0.2074 -0.3315 -0.1940 -0.2198 0.2418 -0.2238 -0.1652 -0.3250 0.2498 -0.2321 -0.1948 0.2133 0.2303 0.2197 0.2180 -0.1744 0.2245 0.2411 -0.2749 0.2487 0.2069 -0.2134 0.2001 -0.2638 0.2506 0.2065 0.2473 -0.2834 0.2792 -0.2412 -0.2944 -0.2246 0.2069 0.2338 0.3419 0.2522 0.1812 0.2071 0.2927 0.2186 0.2271 -0.2052 0.2099 0.1831 -0.2195 -0.2552 0.2083 0.1700 0.2639 0.1929 0.2975 0.1846 0.2195 0.2165 0.2471 0.2745 -0.2253 -0.2234 0.2356 -0.2344 0.1798 0.2963 -0.2224 0.2907 0.2021 0.1990 -0.2454 0.2278 -0.1996 -0.2228 0.1996 0.2337 0.2216 0.1825 0.2601 -0.2233 -0.2394 0.2334 0.2720 0.3271 -0.2012 0.2941 -0.1957 -0.2680 0.1968 -0.2223 0.2116 -0.1901 -0.2782 -0.2576 0.2080 -0.1741 0.2069 0.2258 -0.2183 -0.1845 0.2749 0.2325 0.1848 -0.2601 0.2569 0.1912 0.1998 -0.2292 -0.2101 -0.1932 0.1834 -0.2525 0.1822 0.2882 0.2286 0.2371 -0.2511 0.2263 -0.2647 0.1985 0.2426 0.2780 -0.2319 -0.2180 -0.2634 -0.2048 0.2322 0.3614 0.3135 -0.2575 0.3046 0.2149 -0.2706 0.2294 -0.1852 -0.2235 -0.2938 0.2127 0.2340 0.1957 0.2236 0.2322 -0.2683 0.1919 0.2080 0.2339 -0.2827 -0.3248 0.1996 0.2566 0.1800 0.1979 0.1841 -0.2754 0.2280 -0.2701 -0.2194 0.2039 0.2603 -0.1829 -0.2508 0.2703 -0.2198 0.2944 0.2208 0.2600 0.2571 0.2894 0.2093 -0.2810 0.1957 0.2397 -0.2086 -0.2703 -0.3221 0.2283 -0.2100 0.2294 -0.2143 0.2055 0.2297 -0.2481 0.1880 -0.2677 0.1826 0.1962 -0.1843 0.1880 -0.2140 -0.2308 0.2802 -0.3008 0.3262 -0.2474 -0.2324 -0.1882 -0.2467 0.2825 -0.2660 0.2913 0.2602 0.1928 0.2619 -0.2834 0.2633 -0.2538 0.2104 0.2539 -0.2372 -0.2229 0.2517 -0.2362 0.2150 0.2691 -0.2632 -0.2022 -0.2017 -0.2672 -0.2485 -0.2659 -0.2179 -0.2541 -0.3280 0.2684 0.2369 0.2616 0.2162 0.2333 -0.3077 0.2279 0.1989 0.2117 -0.2553 0.2109 0.2243 0.2088 0.2218 -0.2344 0.2622 0.2623 0.1969 -0.2183 0.2776 0.2124 0.2049 0.2802 -0.2593 -0.2042 0.2660 -0.2254 0.2418 0.2076 0.1999 0.2197 -0.2726 0.2179 0.2033 -0.1707" HIT_INDICES="1645 1791 1826 1930 2149 2243 2675 3536 3556 3878 3992 4101 4965 5478 5649 5985 6130 6249 6303 6635 7823 7951 8186 8272 8635 8784 9789 11153 11437 12602 13314 13933 14873 15743 15941 16888 16902 18279 18388 18517 19925 22247 22558 23078 24582 25939 26054 26644 27013 27386 27486 27781 27794 27849 28171 28787 29009 29630 29658 30104 30139 30364 30750 30919 31505 31522 31781 32080 32136 32414 32540 32575 33040 33089 33239 33318 33627 33636 33694 33768 33914 34779 34801 34875 34993 35210 35304 35392 35646 35664 35916 35942 35962 36103 36213 36294 36397 36440 36537 36621 36675 36747 36808 36870 36911 37066 37197 37313 37543 37818 37822 38162 38215 38258 38260" ES_PROFILE="-0.0270 -0.0162 -0.0027 0.0086 0.0162 0.0268 0.0275 0.0154 0.0246 0.0255 0.0315 0.0375 0.0229 0.0166 0.0189 0.0166 0.0190 0.0219 0.0264 0.0236 -0.0021 -0.0009 -0.0025 -0.0003 -0.0055 -0.0054 -0.0276 -0.0598 -0.0645 -0.0923 -0.1088 -0.1233 -0.1463 -0.1679 -0.1725 -0.1965 -0.1967 -0.2314 -0.2336 -0.2364 -0.2712 -0.3284 -0.3341 -0.3450 -0.3803 -0.4112 -0.4104 -0.4214 -0.4266 -0.4317 -0.4297 -0.4326 -0.4283 -0.4251 -0.4284 -0.4390 -0.4393 -0.4494 -0.4444 -0.4497 -0.4445 -0.4440 -0.4474 -0.4451 -0.4529 -0.4462 -0.4455 -0.4455 -0.4393 -0.4385 -0.4337 -0.4266 -0.4299 -0.4225 -0.4175 -0.4107 -0.4094 -0.4004 -0.3926 -0.3851 -0.3793 -0.3906 -0.3803 -0.3714 -0.3633 -0.3575 -0.3483 -0.3388 -0.3331 -0.3214 -0.3151 -0.3030 -0.2907 -0.2812 -0.2706 -0.2591 -0.2479 -0.2351 -0.2235 -0.2112 -0.1981 -0.1851 -0.1717 -0.1581 -0.1438 -0.1319 -0.1188 -0.1049 -0.0928 -0.0804 -0.0610 -0.0464 -0.0231 0.0015 0.0271" RANK_AT_ES="31504.0000" RANK_SCORE_AT_ES="-0.1065"/>
  <DTG RANKED_LIST="ExpData_collapsed_to_symbols.rnk" TEMPLATE="ENSG00000116353_profile_in_ExpData.cls" GENESET="gene_sets.gmt#KEGG_REGULATION_OF_ACTIN_CYTOSKELETON" ES="-0.4183" NES="-1.9371" NP="0.0000" FDR="0.0008" FWER="0.0210" CHIP="ftp.broadinstitute.org://pub/gsea/annotations_versioned/Human_ENSEMBL_Gene_ID_MSigDB.v7.4.chip" RND_ES="0.1839 0.1937 -0.1749 -0.2112 0.1654 0.2760 0.1959 -0.1857 0.2281 0.2256 0.1588 0.1905 0.2714 0.2384 -0.1896 0.2221 0.1861 0.2519 0.1961 0.2642 0.2287 0.2425 -0.2052 0.3059 0.2243 -0.2469 0.2679 -0.2019 -0.2186 -0.2092 -0.1454 0.2155 0.2176 -0.1982 0.2408 -0.2268 -0.2121 0.1884 -0.1927 0.1662 0.2098 -0.1868 0.2636 -0.2484 -0.1851 -0.2625 -0.2213 0.1845 -0.2113 -0.2358 0.2449 -0.1809 0.1872 -0.2584 -0.1936 -0.2419 0.2120 0.1975 -0.2379 -0.2545 -0.2277 0.1602 -0.2415 0.2623 -0.1781 -0.2156 0.2406 0.3059 -0.1836 0.2130 0.2053 -0.2021 -0.1852 0.2208 -0.1973 0.1549 0.2092 -0.2176 0.1849 0.1907 0.2036 -0.1789 -0.2153 0.3350 -0.2457 0.1909 -0.2839 0.2911 -0.2039 0.1928 -0.2215 -0.1819 -0.2501 -0.2434 0.2053 0.2143 0.1887 -0.1784 0.2216 0.2204 0.2184 0.2992 -0.1936 -0.2098 0.2374 0.1773 -0.2474 -0.2177 0.2177 0.2248 0.2081 0.2297 -0.2037 -0.2426 0.2763 0.2402 -0.1922 -0.1937 -0.1511 -0.2179 -0.2052 0.2192 -0.2939 -0.2105 -0.2066 0.2028 0.1921 0.2206 -0.1724 -0.1751 0.1898 0.2191 0.1986 0.2520 0.2455 0.2102 0.1895 0.1930 0.2228 0.2069 0.2361 0.1983 -0.2038 -0.2685 0.1735 -0.2135 0.2212 -0.2134 0.2252 -0.1914 -0.2184 0.2226 0.2170 0.2267 -0.2089 0.2470 -0.2033 -0.2216 0.2577 -0.2370 0.2226 0.1730 -0.1674 0.2356 -0.1905 0.1821 0.2310 0.2078 -0.1827 -0.2311 0.2130 0.2446 0.1776 0.2257 -0.2197 -0.2770 -0.1816 -0.2155 0.2211 0.1736 0.2434 -0.2715 0.2487 0.1865 0.1818 -0.2168 -0.2585 -0.2125 0.2311 -0.2342 0.1965 -0.1735 0.2616 0.2842 0.1891 0.1909 0.1738 -0.2099 -0.2027 0.2130 0.2228 -0.2244 0.2602 0.2539 0.2073 0.2339 0.2136 0.3013 -0.1951 -0.1906 0.2652 -0.1749 0.2105 0.2350 -0.2125 -0.1974 0.2632 -0.3255 -0.2199 0.1777 -0.2659 -0.1855 -0.2147 0.1903 -0.2046 -0.2911 -0.2012 0.1717 -0.2279 0.2220 0.2714 -0.2112 -0.1801 -0.2116 -0.1900 -0.1849 0.2833 0.2168 -0.1612 0.2263 -0.2811 0.2061 0.1825 0.1946 -0.2104 0.2056 -0.1755 0.2289 0.1792 0.2089 -0.2200 0.2648 0.2550 0.2460 0.2619 0.2250 0.2741 -0.2141 0.1909 0.2277 0.2248 0.1961 -0.1817 0.2200 0.1947 0.2037 -0.2130 -0.2093 -0.2786 0.1715 -0.2111 -0.2236 -0.2327 0.2378 -0.2393 -0.2266 0.2143 -0.2452 -0.2086 0.2482 0.2107 -0.1918 0.2229 -0.1935 -0.2606 -0.2120 -0.2596 -0.2545 0.2046 0.1846 0.2235 -0.2129 0.1825 -0.2684 -0.2592 0.1691 0.2082 0.2036 -0.2470 0.2104 -0.2464 -0.1930 -0.1756 -0.1850 -0.1891 0.2082 -0.2466 -0.1935 0.2512 0.2139 0.2267 0.2016 0.1894 -0.2206 -0.2725 0.2132 0.1873 0.2104 -0.1814 -0.1870 -0.1839 0.1835 -0.2425 -0.2487 -0.1985 -0.2445 -0.2175 -0.1675 -0.2212 0.2850 -0.1929 -0.2301 -0.2034 0.2041 -0.1892 0.2037 -0.1969 0.2437 -0.2117 0.2000 0.2349 -0.2085 -0.2688 -0.2268 -0.2224 -0.2009 0.2015 -0.2929 -0.2211 0.2521 0.2553 -0.2425 -0.2376 -0.1998 0.2557 0.2297 0.2045 0.2140 0.2190 0.2886 0.2053 -0.2126 0.2055 0.2095 -0.1976 0.2189 -0.2074 -0.1806 0.1845 -0.2206 0.1896 0.1925 -0.2130 -0.2394 0.1805 -0.2072 -0.1898 -0.2267 0.2327 -0.1960 0.2850 0.1895 -0.2125 -0.2572 -0.1949 0.1818 0.2200 -0.2253 -0.1767 0.2048 -0.2076 0.2611 0.1957 -0.1919 0.2184 0.2638 -0.2397 -0.2037 -0.2077 -0.2042 -0.1876 -0.2058 0.2498 -0.2421 0.2122 0.1684 0.2258 0.2681 -0.2201 0.1831 -0.1928 0.2143 0.2523 0.2410 -0.2910 -0.2275 0.2318 -0.3243 -0.2168 -0.1852 0.2615 -0.2213 0.1912 -0.2756 -0.2077 -0.2605 0.2751 0.3126 0.2541 0.1824 0.2564 -0.2160 -0.1938 -0.1819 0.1829 0.2437 -0.1709 -0.2113 -0.1862 0.2146 -0.2530 0.2119 0.1861 0.2597 -0.3036 -0.2586 -0.1664 0.2447 -0.2369 0.2186 0.2147 0.2246 0.2159 -0.1959 -0.2042 0.1680 -0.1830 0.2044 -0.2202 -0.2641 0.2291 -0.2242 0.1977 -0.1844 0.1841 -0.1936 0.1853 -0.2457 0.2932 0.2053 0.1615 0.2630 -0.2365 0.1987 -0.2341 -0.1783 -0.2806 0.2608 0.1962 0.2626 -0.1584 0.1961 0.2109 0.1827 0.2149 0.2102 -0.2011 -0.2371 0.1915 0.1999 0.2148 -0.1959 -0.2133 0.1695 0.2597 0.2406 0.2009 -0.2647 -0.1986 -0.2458 -0.2421 0.2089 0.2096 0.2350 -0.2620 -0.2151 -0.1981 -0.2228 -0.1847 0.2525 -0.2669 -0.2131 -0.2286 -0.2023 0.2288 -0.1869 -0.2249 0.2221 0.2574 0.1898 0.2305 -0.1800 -0.2168 -0.2072 -0.1964 0.2160 -0.2035 0.2095 -0.1922 -0.2066 0.2283 -0.2045 -0.2286 0.1992 -0.2431 0.2176 -0.1636 -0.1945 -0.1789 0.2552 -0.2712 -0.2303 -0.2038 -0.2426 -0.2119 -0.2022 0.1825 -0.2163 0.1813 -0.2342 0.2025 -0.2010 -0.2170 0.2447 -0.1773 0.2305 0.1870 0.2228 -0.1762 -0.1916 0.2350 0.1789 0.2348 -0.1744 0.2274 -0.2206 -0.1499 0.2149 0.1728 0.2509 -0.3044 0.2230 0.1934 0.2179 -0.2138 -0.2658 -0.2160 0.1709 0.2080 0.2501 -0.2553 -0.2386 0.2056 -0.1966 0.1876 0.2718 0.1801 -0.2322 -0.1901 0.2681 -0.2038 -0.1966 0.2163 -0.1954 -0.2431 0.2131 -0.2265 0.2682 0.2399 0.2021 0.1867 -0.2403 0.2412 -0.1871 0.2126 0.2008 -0.2143 0.1961 0.2305 -0.1936 -0.2217 0.2243 -0.1849 0.1923 0.1760 0.2054 -0.2498 -0.2047 0.2433 0.2890 0.2044 -0.1925 -0.2214 0.1823 -0.1631 0.2061 0.1964 0.1987 -0.2541 -0.2729 0.2024 0.2345 0.2250 0.2148 -0.2179 0.2001 0.2552 -0.2203 0.1993 -0.2149 -0.2607 -0.2088 0.2430 0.1865 -0.2047 0.2246 -0.2336 0.2151 -0.2475 0.2542 -0.1857 -0.1807 -0.1930 0.2083 -0.2200 -0.2283 0.2092 -0.2069 -0.2963 -0.1959 0.2104 -0.2410 0.2191 -0.1738 0.2114 0.2093 -0.2014 0.1955 0.1868 0.2719 0.2275 -0.3403 -0.2018 0.1931 -0.2185 -0.2363 -0.2478 -0.1918 0.2164 0.1899 0.2669 0.2526 -0.1759 -0.1927 -0.2247 -0.2417 0.2235 -0.2359 -0.2606 0.1998 -0.2047 -0.1752 0.2056 0.2020 0.2259 0.2178 0.2208 0.1942 -0.1821 0.1962 0.2049 -0.1660 0.2698 -0.1809 -0.2360 0.1746 0.2565 -0.1794 -0.1857 0.2162 -0.2127 0.2104 -0.1897 0.2220 -0.1788 -0.2007 -0.2002 0.2126 -0.1820 -0.2490 -0.1906 -0.2065 -0.2260 -0.2146 0.2008 0.2159 0.1848 0.1896 -0.2265 -0.1881 0.2367 0.2199 0.2778 -0.2603 -0.2220 -0.2745 0.2429 -0.1993 -0.2287 0.2075 0.2221 -0.2533 0.2584 0.1957 0.1959 -0.2103 -0.2317 0.2058 0.2364 -0.2682 -0.2347 -0.1974 0.3018 0.2251 0.2068 0.2556 0.1978 -0.1908 0.1903 -0.2168 0.2137 -0.2315 0.1842 0.2214 -0.2521 -0.2121 -0.2035 0.2145 -0.2143 -0.1827 0.1910 -0.2946 -0.2234 -0.2066 -0.3084 0.2083 -0.1732 -0.1609 0.1588 -0.2263 -0.2297 0.2316 -0.2209 -0.1869 0.1496 -0.2024 0.2345 0.2092 -0.2320 0.2161 0.2393 -0.2131 -0.2271 -0.2024 0.1845 -0.2323 -0.2198 0.2254 0.2015 -0.1950 0.2189 0.1825 -0.2232 -0.1863 0.1671 0.2379 0.2135 -0.2322 -0.2661 0.1871 0.2238 0.1861 -0.2760 -0.2682 -0.2144 -0.2189 0.2088 -0.2112 -0.2093 0.2492 0.1968 -0.2325 -0.2555 -0.2366 0.2030 -0.2191 0.1916 -0.1868 -0.2462 -0.2422 -0.2503 0.1922 -0.1947 0.2594 0.2812 -0.1845 0.2361 0.2475 0.2597 0.2255 -0.2028 -0.2746 0.1837 0.2128 0.2627 0.2438 0.2206 -0.2205 0.2126 -0.2518 -0.2350 -0.2032 -0.2110 0.2792 -0.1792 0.2404 -0.1953 -0.2178 -0.2237 0.2080 0.1907 -0.1800 -0.2469 -0.2249 -0.2190 0.2169 0.2327 -0.1891 0.1955 0.1901 0.1809 -0.2518 -0.2384 -0.1744 0.1847 0.2048 0.2615 -0.2986 0.1827 -0.1729 -0.2325 -0.2370 -0.1976 -0.1655 0.2225 0.2485 -0.1859 -0.2236 0.1842 0.1736 -0.1999 0.2030 -0.2013 -0.2005 -0.1847 0.2645 0.1938 -0.1977 0.2322 -0.1818 -0.2229 0.2076 0.2172 -0.2353 0.2460 0.1838 -0.2279 0.2105 -0.2369 -0.2195 -0.2053 0.2221 0.2368 -0.1804 0.2340 0.1901 -0.2359 -0.2786 0.1769 0.1741 0.2277 -0.1621 -0.2061 0.1752 0.3164 -0.1941 -0.2188 -0.1880 0.2320 0.2179 0.1834 0.1505 -0.2226 0.2176 -0.1918 -0.2236 0.2173 -0.1790 0.2386 0.2169 0.2446 0.1920 -0.1985 -0.2326 -0.1860 -0.2619 0.2065 0.2039 -0.2234 -0.2217 0.2496 0.2113 -0.1832 -0.2344 -0.2025 -0.2618 -0.2156 -0.1898 0.2126 0.1791 0.2390 -0.2277 0.2110 0.2155 0.2330 -0.2239 0.2223 0.2238 0.2456 -0.1946 0.2901 -0.2016 0.2748 -0.2536 -0.2110 -0.2126 -0.1783 0.2399 -0.2063 -0.1907 0.1806 0.2251 0.1929 -0.2257 -0.2081 -0.1965 -0.2663 0.2212 -0.2196 0.1695 -0.1907 0.1800 -0.1816 -0.1700 0.2329 0.2420 0.2189 -0.1971 -0.1859 0.2229" HIT_INDICES="528 545 759 841 871 1376 1449 1513 1533 1542 1645 1791 1826 1967 2099 2158 2168 2233 2553 2566 2581 2710 3614 3663 3731 3746 3795 3796 3874 4499 4546 4656 4914 5179 5290 5463 5516 5767 5985 6125 6431 6599 6826 6939 8186 8446 8518 8635 8999 9028 9230 9357 9728 10857 11017 11318 11437 11720 11885 12602 13208 13243 13298 13325 13438 13716 13933 15278 15382 15860 16797 17113 17436 17576 17711 17874 18201 18409 18444 19027 19317 19694 20105 20405 20430 20447 20698 21112 21318 21391 22111 23078 23260 23833 24228 24270 24578 25007 25181 25285 25762 26098 26644 26674 26753 27332 27794 28223 28238 28286 28676 28692 28743 28852 29000 29214 29468 29530 29630 29815 29951 30310 30488 30493 30565 30640 30932 31035 31145 31243 31396 31529 31569 31627 31711 31859 32040 32139 32194 32475 32742 33077 33530 33636 33691 33729 33991 34091 34202 34421 34460 34553 34598 34763 34788 34809 34832 34853 34871 34916 35210 35341 35392 35422 35560 35598 35689 35833 35851 35860 35933 35978 36061 36070 36178 36333 36398 36543 36621 36644 36715 36923 37064 37197 37202 37309 37312 37338 37443 37479 37556 37606 37624 37627 37629 37662 37850 37956 38007 38020 38037 38099 38132 38146 38154 38162 38215 38258 38260 38275 38300 38302 38303" ES_PROFILE="-0.0029 0.0072 0.0116 0.0190 0.0277 0.0230 0.0291 0.0354 0.0427 0.0503 0.0553 0.0589 0.0652 0.0686 0.0720 0.0772 0.0836 0.0885 0.0865 0.0923 0.0980 0.1006 0.0823 0.0859 0.0889 0.0933 0.0968 0.1015 0.1041 0.0922 0.0951 0.0963 0.0935 0.0903 0.0911 0.0901 0.0922 0.0891 0.0867 0.0862 0.0813 0.0799 0.0769 0.0767 0.0470 0.0425 0.0428 0.0419 0.0345 0.0357 0.0324 0.0310 0.0233 -0.0042 -0.0069 -0.0133 -0.0150 -0.0210 -0.0241 -0.0414 -0.0561 -0.0562 -0.0567 -0.0566 -0.0587 -0.0651 -0.0700 -0.1039 -0.1062 -0.1182 -0.1420 -0.1500 -0.1582 -0.1617 -0.1650 -0.1690 -0.1772 -0.1822 -0.1828 -0.1973 -0.2043 -0.2134 -0.2233 -0.2303 -0.2303 -0.2301 -0.2357 -0.2455 -0.2499 -0.2509 -0.2683 -0.2918 -0.2952 -0.3085 -0.3171 -0.3167 -0.3230 -0.3323 -0.3351 -0.3360 -0.3463 -0.3530 -0.3649 -0.3636 -0.3636 -0.3761 -0.3856 -0.3941 -0.3920 -0.3907 -0.3981 -0.3959 -0.3946 -0.3947 -0.3958 -0.3985 -0.4021 -0.4008 -0.4005 -0.4022 -0.4027 -0.4087 -0.4101 -0.4070 -0.4056 -0.4043 -0.4084 -0.4076 -0.4070 -0.4060 -0.4063 -0.4061 -0.4035 -0.4013 -0.3998 -0.3998 -0.4006 -0.3993 -0.3968 -0.3999 -0.4026 -0.4068 -0.4138 -0.4118 -0.4085 -0.4047 -0.4065 -0.4041 -0.4020 -0.4024 -0.3982 -0.3953 -0.3911 -0.3899 -0.3851 -0.3802 -0.3753 -0.3703 -0.3653 -0.3609 -0.3626 -0.3601 -0.3555 -0.3503 -0.3477 -0.3425 -0.3386 -0.3360 -0.3301 -0.3239 -0.3193 -0.3140 -0.3095 -0.3031 -0.2991 -0.2962 -0.2909 -0.2874 -0.2821 -0.2754 -0.2698 -0.2673 -0.2629 -0.2579 -0.2497 -0.2439 -0.2355 -0.2275 -0.2214 -0.2134 -0.2063 -0.1983 -0.1895 -0.1803 -0.1710 -0.1625 -0.1573 -0.1496 -0.1402 -0.1298 -0.1194 -0.1098 -0.0992 -0.0879 -0.0764 -0.0648 -0.0538 -0.0419 -0.0289 -0.0160 -0.0025 0.0118 0.0261" RANK_AT_ES="33529.0000" RANK_SCORE_AT_ES="-0.1368"/>
  <DTG RANKED_LIST="ExpData_collapsed_to_symbols.rnk" TEMPLATE="ENSG00000116353_profile_in_ExpData.cls" GENESET="gene_sets.gmt#KEGG_DORSO_VENTRAL_AXIS_FORMATION" ES="-0.6255" NES="-1.9301" NP="0.0000" FDR="0.0008" FWER="0.0210" CHIP="ftp.broadinstitute.org://pub/gsea/annotations_versioned/Human_ENSEMBL_Gene_ID_MSigDB.v7.4.chip" RND_ES="-0.2944 -0.2182 -0.1642 -0.1922 0.2189 -0.2629 -0.4413 -0.2677 -0.5404 0.2227 0.4144 0.2486 -0.4140 -0.4485 -0.3595 0.3822 -0.3068 0.2747 0.2279 0.4828 0.2981 0.4117 -0.2193 -0.3579 -0.3019 -0.3064 -0.3457 0.2209 -0.4930 -0.2563 0.2393 0.2139 -0.2950 0.1876 -0.3263 0.5541 -0.2628 -0.5856 -0.3075 -0.3858 -0.3371 0.5686 0.2828 0.2770 -0.2611 0.1999 -0.2379 -0.3199 0.3221 -0.5783 -0.2430 0.2562 0.2123 -0.3721 -0.1340 0.3434 0.3161 -0.3193 0.4769 0.2375 0.3602 0.5465 0.4368 -0.3212 -0.3269 -0.3344 -0.2677 0.4081 -0.2935 -0.3313 -0.2458 0.3728 -0.3243 -0.2520 0.3393 -0.2502 -0.4069 0.1910 0.4189 -0.2291 0.2644 0.2615 -0.3143 -0.4049 0.3610 0.2048 0.3199 -0.2708 0.2864 0.3610 -0.3258 -0.4251 0.2222 0.4128 0.3193 0.3607 -0.3333 -0.1845 -0.3850 -0.2372 -0.3507 -0.3074 0.2609 0.2505 0.2205 -0.3473 -0.3811 0.4151 0.3724 -0.2875 0.3480 0.2455 -0.3245 -0.2554 0.1950 -0.2326 -0.3023 -0.3798 -0.2083 0.3481 0.2629 0.2855 -0.3810 -0.3022 0.3502 -0.1773 -0.2965 -0.2438 -0.4696 0.3551 -0.2327 0.3726 -0.4262 -0.3337 0.5118 0.2466 0.2672 0.2983 -0.2257 0.2302 0.3621 0.3306 0.2114 0.4152 -0.2951 0.4768 0.2673 0.3196 0.3277 0.3904 0.4499 -0.3401 -0.3332 0.2672 -0.2528 -0.3688 -0.3364 0.3025 0.1632 -0.4040 -0.1874 -0.2508 0.2356 0.4627 0.3023 -0.3603 0.2751 0.3839 0.4854 -0.2235 -0.2930 0.4258 0.3586 0.4851 0.2674 -0.4152 -0.4522 -0.3269 0.3602 -0.4086 -0.1937 -0.2764 0.4051 0.3926 0.2475 -0.2434 0.2974 0.4502 0.2268 0.3755 0.3431 -0.2445 -0.4291 0.2796 0.2240 -0.2726 -0.4212 -0.2469 0.2377 0.2908 -0.3353 0.5318 0.3531 0.4690 0.1606 0.4843 0.1977 -0.3038 -0.3434 0.3248 0.3004 -0.2762 -0.2766 0.2677 0.2147 0.2396 -0.2852 0.1729 -0.2225 0.2282 -0.4353 -0.5062 -0.3083 0.5376 0.2340 -0.2946 0.4373 -0.3202 -0.2922 -0.3373 -0.3955 -0.3664 -0.3441 -0.5870 -0.2778 0.3733 -0.2800 0.3284 0.3984 0.3492 0.3747 -0.5014 -0.2537 -0.4016 0.3376 0.2944 -0.3472 0.3630 -0.2422 0.2347 0.2116 0.4551 0.2448 0.4115 0.3026 -0.3627 -0.2730 0.3693 -0.2521 0.2412 0.4450 0.2497 -0.4065 0.3153 0.2382 0.3244 0.3088 -0.4199 -0.2953 0.3890 0.3062 0.2575 0.3495 0.4410 -0.2789 0.4146 0.3771 0.4397 0.2853 -0.3604 0.3343 -0.3055 -0.2590 0.2583 0.2831 -0.2466 0.4476 0.2647 0.2452 -0.3639 -0.4744 -0.3172 -0.3816 -0.4294 -0.2997 -0.2703 -0.2886 -0.4387 0.2110 0.1814 -0.2040 -0.2123 -0.3431 -0.5188 0.2275 -0.4177 -0.4749 -0.2577 0.3574 -0.3754 0.3008 0.2373 -0.4495 0.2525 0.1822 -0.4188 0.2165 0.3884 -0.3678 0.2942 0.3218 0.5400 -0.3654 -0.3412 -0.2662 0.2899 0.5074 0.2836 -0.3107 -0.3427 -0.4707 0.3520 0.3868 -0.2542 0.2767 0.3492 0.3609 0.2512 0.2750 -0.2463 -0.3698 -0.4226 -0.4573 0.2688 0.2803 -0.3961 -0.2950 0.3659 0.3603 -0.3021 0.3442 0.2248 -0.2213 -0.3972 -0.4042 -0.2508 -0.3115 0.3023 -0.3231 0.3397 0.2815 -0.2487 0.1998 0.3546 0.3134 -0.3828 0.2781 -0.3963 -0.2667 0.3394 -0.2190 0.2912 0.2604 0.2790 0.3200 -0.2782 -0.3758 0.3329 0.2336 -0.3685 0.2857 0.4721 -0.4223 0.4840 -0.3207 0.2854 0.4240 -0.3953 -0.3346 -0.2971 -0.2830 -0.3366 -0.2246 0.2795 0.3496 -0.2899 0.4279 -0.3645 0.3038 -0.2194 0.2527 -0.4255 -0.2920 -0.3585 0.2596 -0.3103 -0.4043 0.3103 -0.2125 -0.2165 -0.4645 0.3421 -0.4005 -0.3670 0.1772 -0.3465 -0.3441 0.4848 -0.2888 -0.1632 0.5305 -0.2624 0.1989 -0.3438 0.3185 -0.3678 0.2618 -0.3249 -0.3694 0.2883 0.2603 -0.3735 -0.2496 0.2527 0.2486 0.2573 0.3082 -0.3714 -0.2239 -0.3546 0.3321 0.3226 0.2948 -0.2798 0.4406 -0.2304 0.4948 0.2238 -0.1916 0.3293 0.3291 0.3335 0.2309 0.3624 0.2341 -0.4485 0.3288 0.2026 0.4380 0.2961 0.3990 -0.2277 -0.4312 0.1714 0.3516 0.5020 0.3822 -0.3524 0.4216 0.1920 -0.4195 -0.2523 -0.4271 -0.4678 -0.2877 -0.2647 0.3203 0.3450 0.2524 -0.3393 0.3077 0.2034 0.2682 0.3797 -0.4379 -0.5625 0.2908 -0.3234 -0.2077 -0.2874 0.2269 -0.3023 0.2447 -0.1889 0.2542 -0.3673 0.2460 0.3455 -0.4244 0.2355 -0.1843 -0.2891 -0.2417 -0.4224 -0.2824 -0.2082 0.2426 -0.3490 -0.1404 0.3354 0.2011 0.3982 -0.3496 0.3603 -0.2669 0.3064 -0.2690 -0.4322 -0.3226 0.3180 0.2862 0.2376 -0.4364 0.2377 -0.3075 0.3366 0.1871 -0.3378 -0.3265 -0.2747 -0.2716 -0.3689 -0.5037 0.2196 0.2549 0.3188 0.3160 0.4134 0.2720 -0.3216 0.3230 -0.3117 -0.4225 -0.3331 -0.3022 0.3052 0.3088 0.4358 0.2668 0.2543 0.2932 -0.3862 0.3032 -0.2197 -0.3170 -0.4980 0.4466 0.2997 -0.3319 0.2807 0.3202 -0.3984 -0.3112 -0.3694 0.2802 0.3069 0.4218 -0.2349 0.2356 -0.3253 0.3722 -0.3871 0.3574 -0.4312 -0.3100 0.4605 0.2795 0.2997 0.3093 -0.3977 0.2992 -0.5444 0.2364 -0.2625 -0.5306 0.2039 -0.1143 0.2584 -0.3894 0.2432 0.2497 -0.3067 -0.2734 -0.1851 0.3786 -0.2758 -0.2569 -0.3173 0.3271 0.3784 -0.3770 -0.3870 -0.4315 -0.2610 0.2912 -0.2524 0.3040 -0.2870 -0.4019 -0.5658 0.1573 -0.2215 0.3162 -0.3808 0.4324 -0.3045 -0.2240 0.2745 0.2654 -0.2925 0.3944 0.3672 0.2935 0.3925 -0.1855 -0.1961 -0.2283 -0.1452 0.3424 -0.3060 -0.2940 0.2440 0.3312 0.2972 0.2076 -0.3179 -0.3408 -0.4778 -0.1665 0.2205 -0.3599 -0.3308 0.3636 0.4015 0.2438 0.4832 -0.3308 -0.2197 -0.4484 0.4454 -0.2950 0.3729 -0.1435 -0.3724 0.3784 -0.3916 -0.3586 -0.5610 -0.3373 0.4062 -0.4562 0.4850 0.3738 0.3537 0.4453 -0.3672 -0.5309 -0.2059 0.1901 -0.2669 0.5082 0.3347 0.3489 -0.3246 0.3197 -0.3275 0.2186 0.3426 -0.2241 0.3721 0.3612 -0.4563 0.2813 -0.2125 -0.3080 0.2264 0.3658 -0.3510 -0.3523 -0.3118 0.4224 -0.3412 0.2328 -0.4932 0.5322 -0.2700 -0.4686 -0.2639 0.3137 -0.2520 0.2624 -0.2169 0.3789 0.3177 0.2402 -0.3360 -0.2507 -0.4199 0.2914 0.2483 0.2123 0.3709 -0.3781 0.2316 0.2887 -0.2852 0.3559 -0.3703 0.4158 -0.2135 -0.2854 0.2984 0.2638 -0.2122 -0.2915 0.5074 -0.4767 0.4343 0.3276 -0.2029 -0.3307 -0.5169 0.3166 -0.2173 0.3729 -0.3329 -0.2926 0.3373 0.2564 -0.3688 0.2258 -0.5008 -0.2611 0.2619 -0.4583 -0.2421 0.3160 -0.2386 -0.2864 0.2158 -0.2975 0.3349 0.2249 -0.2218 -0.1870 0.4145 -0.3386 0.4136 0.5236 0.2979 -0.3209 0.2421 0.1940 -0.4393 -0.4742 0.3234 0.4007 -0.3326 0.2692 0.3457 0.2490 -0.2784 -0.2267 -0.3366 0.3228 0.2280 0.3668 -0.3541 -0.2432 -0.2578 0.4974 0.3602 -0.2841 -0.2119 0.3989 0.3401 0.3792 0.3097 -0.3193 -0.3070 -0.3572 0.4498 -0.3856 -0.3517 -0.3277 -0.3715 0.2029 0.3106 -0.3673 -0.2236 -0.1905 0.4323 0.3139 -0.2316 -0.2808 0.2248 -0.3187 -0.3309 0.2581 -0.3277 -0.4198 0.3885 -0.3649 0.3594 -0.4775 -0.3774 -0.3696 -0.2388 -0.2395 0.3691 -0.3810 -0.4738 0.3260 -0.3882 -0.2563 -0.3979 -0.3130 0.2184 -0.3172 -0.3565 -0.2645 0.3796 0.3364 0.2611 -0.2819 -0.2947 -0.3719 -0.2706 -0.3550 -0.2147 0.3110 -0.2825 0.3353 -0.2950 0.2411 -0.2663 -0.2773 0.3276 0.3273 0.4533 -0.3807 -0.2042 0.3557 -0.3379 -0.1687 -0.4725 0.4294 -0.2790 0.3066 0.2292 -0.1447 0.3275 0.3057 -0.2604 0.2797 0.2998 -0.3577 0.3831 -0.2410 -0.2860 -0.2574 0.2301 0.2116 0.2134 0.2355 0.1748 0.2676 0.4208 -0.3485 -0.2803 -0.2778 0.2527 -0.3032 -0.2387 0.2982 0.3370 -0.2728 0.3037 -0.3579 0.3084 -0.3187 -0.3904 -0.4033 0.3280 -0.3907 0.2715 0.2524 0.3927 -0.4949 -0.2861 -0.3828 0.3765 0.2013 -0.3626 -0.2544 -0.3265 -0.2153 0.2497 0.3680 0.3653 0.3207 0.1977 -0.2090 -0.2671 0.2489 0.3214 0.3290 -0.3683 0.5126 -0.4399 -0.3363 0.4125 -0.2966 -0.3080 -0.3104 0.2147 0.2170 0.4806 -0.2446 0.2173 -0.1829 0.2809 0.2856 0.2523 -0.2559 -0.3499 0.2343 -0.2783 0.3031 -0.2022 0.2641 0.2823 0.3331 0.2810 0.3864 0.1772 0.3144 0.3664 -0.2467 -0.3340 0.2183 -0.2756 -0.2661 -0.3082 -0.3594 0.2596 0.4953 0.2306 -0.2359 0.3716 0.3403 0.2279 0.1858 -0.3775 -0.3041 0.2223 0.2362 -0.2353 -0.3665 -0.3480 -0.3565 -0.3746 0.2840 0.2530 0.3418 0.3925 0.3855 0.3566 0.4287 -0.4252 0.2810 -0.3403 0.3805 0.2990 -0.2493 0.4436 0.2654 0.3886 -0.4017 0.3958 -0.2950 -0.4175 0.3385 -0.4828 -0.4815 -0.3309 -0.2898 0.2621 0.2766 0.2686" HIT_INDICES="1645 3336 9728 13671 16939 22201 25101 26166 26269 29364 29576 33636 34598 35206 35210 35526 35564 35594 35841 35972 36516 37629 38112 38132" ES_PROFILE="0.0219 0.0222 -0.1261 -0.2204 -0.3031 -0.4285 -0.4883 -0.4993 -0.4856 -0.5409 -0.5222 -0.5864 -0.5666 -0.5337 -0.4854 -0.4427 -0.3926 -0.3420 -0.2949 -0.2437 -0.1977 -0.1480 -0.0654 0.0303" RANK_AT_ES="33635.0000" RANK_SCORE_AT_ES="-0.1385"/>
  <DTG RANKED_LIST="ExpData_collapsed_to_symbols.rnk" TEMPLATE="ENSG00000116353_profile_in_ExpData.cls" GENESET="gene_sets.gmt#KEGG_PHOSPHATIDYLINOSITOL_SIGNALING_SYSTEM" ES="-0.4882" NES="-1.9060" NP="0.0000" FDR="0.0010" FWER="0.0300" CHIP="ftp.broadinstitute.org://pub/gsea/annotations_versioned/Human_ENSEMBL_Gene_ID_MSigDB.v7.4.chip" RND_ES="0.2479 -0.3135 0.2618 0.2521 -0.2552 0.2124 -0.1718 0.2260 -0.2391 -0.2464 0.2014 -0.3580 0.2001 0.2670 -0.2505 0.1892 0.1973 0.2355 -0.2046 0.3198 0.1941 0.2946 0.2352 -0.2641 -0.2926 0.3157 -0.1999 -0.2757 -0.2646 0.2828 0.1781 -0.2575 0.2543 0.2456 0.2174 -0.3556 -0.2258 0.2875 0.1961 0.1844 -0.2168 0.2077 0.2497 0.2109 0.2283 0.2381 0.2044 0.2446 0.2578 -0.3446 -0.2957 -0.1959 0.2033 -0.2356 0.2430 -0.2337 -0.2328 0.2486 0.2549 0.2678 0.2520 0.3101 -0.2238 0.3524 0.2460 0.2522 0.2850 -0.2358 -0.1928 0.1939 -0.2598 0.2250 0.3714 -0.2319 0.2180 0.1919 -0.2267 -0.2248 -0.1783 0.1931 -0.2660 0.2344 -0.3412 -0.2829 0.2507 0.2381 0.2613 -0.2085 -0.1811 0.2257 -0.3258 0.2933 0.2308 0.2779 -0.1897 0.2671 -0.2040 -0.2810 -0.2859 0.2713 -0.2540 -0.3964 -0.2639 -0.2502 -0.2570 -0.2322 -0.2222 -0.2838 0.2410 0.2767 -0.2838 -0.2075 -0.2311 -0.2590 -0.2034 0.3579 0.2296 -0.2018 -0.1786 0.3003 -0.2771 0.2639 0.2214 -0.2598 0.2131 -0.2173 0.2638 0.1993 -0.1962 -0.2458 0.2855 0.2461 -0.2753 0.2431 0.4139 -0.2227 -0.2498 -0.3401 -0.3121 -0.2310 0.2575 0.2351 0.3127 -0.1955 -0.2558 -0.2107 -0.2182 0.3035 -0.2668 0.2877 -0.2875 -0.2287 0.2932 -0.2531 -0.2703 -0.2568 0.3144 -0.3963 -0.2030 0.1793 -0.2684 -0.3073 -0.3119 0.2231 -0.2416 -0.2566 0.1788 0.3096 -0.2291 0.2172 -0.2124 -0.2668 0.2333 -0.2895 0.2343 0.3141 -0.2950 -0.2838 -0.3140 -0.2305 -0.1970 0.3442 -0.2432 -0.2493 -0.2516 -0.2972 -0.2434 -0.2864 0.2116 0.2858 0.2080 0.2872 -0.2849 0.3076 -0.2404 0.3347 0.2693 0.1778 -0.2644 -0.2866 0.1935 -0.2272 0.2195 0.4127 -0.2820 -0.2690 -0.2187 0.2582 -0.3315 0.2087 -0.2595 -0.2732 -0.2669 -0.1944 -0.2648 -0.2051 -0.2565 0.1895 -0.2560 -0.2097 0.1643 0.2146 -0.3731 -0.2086 0.2530 0.3049 0.2764 -0.3935 0.3057 -0.2222 0.2681 0.2656 0.1908 0.2626 -0.2620 -0.2824 0.2423 0.2424 0.2552 0.2863 0.2496 0.2807 0.2593 0.2179 -0.2281 0.2938 0.1902 0.2734 0.2334 -0.2315 -0.3024 0.3688 0.2214 0.2109 -0.2558 -0.3255 -0.1815 -0.2210 0.2447 0.3464 -0.2339 0.1931 0.2967 0.2547 0.2513 0.2055 -0.2449 -0.2002 0.2301 -0.3058 0.2274 0.2665 -0.2603 -0.2757 -0.2438 0.2219 0.2523 0.2611 -0.2086 -0.3478 0.2384 -0.3423 0.2815 0.2041 0.3065 0.2797 -0.2536 -0.2371 0.3092 -0.2635 0.2224 -0.3539 -0.2381 -0.2917 0.2595 0.3364 0.2492 -0.1860 0.2166 0.2429 0.2563 0.1903 0.3219 0.2528 0.2981 -0.2669 -0.2141 0.3141 0.3350 -0.3589 0.2568 0.2748 -0.1754 -0.2089 -0.3145 0.2624 -0.3943 0.2543 -0.3404 -0.2152 0.2434 -0.2845 -0.2673 -0.2461 -0.2837 -0.2164 0.1993 -0.2681 -0.2013 0.2977 -0.2162 0.2556 0.2735 -0.2555 0.3237 0.2185 -0.2409 0.2273 0.3154 -0.2559 0.1904 0.2996 -0.2903 -0.1795 -0.2400 0.2101 -0.3116 0.3440 0.3042 -0.3302 -0.1847 -0.3164 0.3384 -0.2658 0.2265 -0.2208 -0.2799 -0.2218 -0.2195 -0.3021 -0.3400 0.2532 -0.3297 -0.2081 0.2553 -0.2009 -0.2164 -0.1904 0.2008 -0.2807 -0.2040 0.2118 0.3049 -0.2562 0.3593 -0.1810 0.2721 0.2137 -0.3024 -0.2122 0.2945 -0.2760 -0.2386 0.3078 0.2064 0.2406 -0.2813 0.2091 0.3277 0.2463 0.2751 0.1819 -0.3436 0.2357 0.1856 0.3464 -0.2031 0.2293 0.3311 -0.2126 -0.2454 -0.2517 0.2546 -0.2949 0.2463 -0.3881 0.2288 -0.2635 0.2315 -0.3076 0.3343 -0.2658 -0.1943 -0.3257 -0.2597 0.3091 0.2719 -0.2258 -0.2149 0.1881 0.2406 -0.1618 0.2665 0.4205 0.2826 0.1506 -0.3234 -0.2893 -0.3014 0.2277 0.1935 0.2010 -0.2762 0.2931 -0.1702 -0.2666 0.3280 -0.3092 -0.2386 0.2192 0.2197 0.2687 0.2602 -0.3419 -0.3000 -0.1944 0.2544 0.2911 0.4070 0.2275 -0.2328 0.2587 -0.1775 -0.3070 -0.2966 -0.2101 0.1919 -0.2332 0.2910 0.2037 -0.2752 0.1919 0.3402 -0.4375 -0.2719 0.3391 -0.1826 0.2582 -0.2319 0.2632 -0.3046 0.3050 0.3324 -0.3130 0.3013 0.2377 0.2004 -0.2211 -0.2511 0.2831 0.2391 -0.1908 -0.2956 -0.2372 -0.2000 0.2735 0.2076 0.2556 0.2695 -0.2194 0.2940 -0.2600 -0.2349 -0.3026 0.2557 0.2694 0.1913 0.0965 0.2396 0.2203 0.2587 -0.2991 -0.2734 -0.3307 -0.2722 -0.2825 0.3899 -0.3375 0.2475 0.2539 -0.3136 -0.1435 0.2697 0.2038 -0.2298 -0.2482 0.2194 0.3007 0.3294 -0.2420 0.2466 -0.3060 0.2956 0.2144 -0.2349 0.3114 -0.2575 0.2364 -0.2540 -0.2805 0.2332 -0.2495 -0.2275 -0.2832 -0.2537 0.2325 0.2523 0.2825 -0.2936 -0.2149 -0.2697 0.3133 -0.1991 0.2643 0.2252 -0.2133 0.2226 -0.2114 0.2399 0.3034 0.2492 0.2750 -0.2338 -0.2464 0.2119 0.2538 0.2397 -0.2739 0.2097 0.2227 -0.2169 0.2154 -0.1909 0.2216 -0.1868 -0.2007 -0.2228 0.2641 -0.1763 -0.2633 -0.2015 -0.2090 -0.1888 -0.2295 0.2486 -0.2330 0.2684 -0.2234 0.2964 0.2228 -0.2438 -0.2222 0.2064 0.3028 0.2557 -0.2800 0.3139 0.2295 -0.2082 -0.1666 -0.1992 -0.3095 -0.2588 -0.1860 -0.3212 -0.2941 0.2445 0.2188 0.2474 -0.1684 -0.2472 0.2460 0.2622 -0.2626 -0.4007 -0.1759 0.2533 -0.2209 0.2597 0.2480 -0.2695 -0.2786 -0.1860 0.2011 -0.1972 0.2409 -0.2168 -0.2180 0.2856 -0.2364 0.2223 0.2451 -0.2296 -0.2211 0.2571 0.2449 0.2790 -0.3006 -0.2928 0.2398 -0.3806 -0.2651 0.2913 -0.2353 -0.3196 -0.2789 -0.3164 0.2329 -0.2118 0.2247 -0.2281 -0.2213 0.1977 0.2422 -0.2392 0.2967 0.3222 -0.3107 -0.2981 -0.2837 0.2686 0.2409 -0.2974 0.2350 0.3036 -0.2138 0.2670 -0.2989 -0.2483 -0.2577 -0.2782 0.2759 0.2797 -0.2480 0.2794 -0.1910 0.3686 0.2555 -0.2791 0.2242 0.2155 -0.2738 -0.2169 -0.2321 0.2339 0.1670 0.2697 -0.3085 -0.3057 0.2195 0.2003 -0.3075 0.1776 0.2704 -0.3745 -0.3261 0.2348 0.3359 -0.2839 0.1685 0.1969 -0.3113 -0.3359 -0.2534 -0.2607 -0.2206 -0.2879 0.2568 -0.2247 -0.1575 -0.2620 0.2740 -0.2750 -0.2007 -0.3679 -0.1825 -0.2696 -0.2549 -0.2069 -0.2513 -0.2363 0.2594 -0.2959 -0.2534 0.2310 0.1845 -0.1944 -0.2231 0.2969 0.1916 0.2341 0.2078 0.3879 0.2675 0.2856 0.2560 -0.2396 -0.2567 -0.1888 0.2497 0.2085 0.3020 -0.2080 0.2638 -0.3858 -0.2442 0.3520 0.2108 -0.2133 0.2145 -0.3245 0.2567 0.2716 -0.3572 0.2271 -0.2541 0.2146 -0.1980 -0.2130 0.4167 -0.2448 0.2004 0.2796 -0.3203 0.2735 -0.2511 0.2698 -0.2255 -0.2540 -0.2709 0.2208 -0.2055 -0.2307 -0.2815 -0.2294 -0.2870 -0.2185 0.1968 0.2876 0.2248 -0.1793 -0.1929 -0.2776 -0.2665 0.2055 0.2798 -0.3070 -0.2817 0.1817 0.1934 -0.2559 0.2061 -0.1925 0.2290 0.2363 0.1986 -0.2513 -0.3044 0.3401 -0.2570 -0.3495 0.2493 -0.1595 -0.2535 -0.2733 0.2265 -0.3418 -0.1920 0.2045 0.2525 -0.2282 -0.2518 -0.3401 -0.2800 0.2093 0.2896 0.2581 0.3410 -0.3070 -0.3168 -0.3195 -0.2246 0.2197 0.3005 -0.2198 -0.2773 0.2546 -0.2435 -0.2391 -0.3063 0.2049 0.3319 0.2384 -0.2126 0.2881 0.2235 -0.3141 -0.2012 -0.3249 0.2065 0.1982 -0.1981 0.2450 0.2763 0.2270 -0.3144 0.2289 0.2707 -0.3186 -0.2339 0.2384 0.1910 -0.1928 0.2623 0.2423 -0.1807 0.2790 -0.2481 0.2663 0.2563 0.2378 -0.1740 0.2809 -0.3595 0.2471 -0.3359 -0.3279 0.2505 0.2938 -0.2627 -0.2471 0.2014 -0.2700 0.2558 0.1669 -0.2161 -0.2025 -0.1846 0.1549 0.2722 -0.2980 0.3257 -0.2188 0.2734 -0.3030 -0.2641 0.2228 -0.2405 0.2179 -0.3412 0.2268 -0.3050 0.1881 0.2787 0.2241 -0.2387 -0.2772 0.3059 0.2300 -0.2540 0.2115 -0.3156 0.2523 -0.2465 -0.3032 -0.2174 0.2630 0.2812 0.2691 -0.2083 -0.2487 -0.2745 0.2964 -0.2472 -0.2788 0.2760 -0.2732 -0.2722 0.2530 0.2963 -0.2249 -0.1966 -0.2650 0.1891 0.1715 0.2888 -0.1491 0.2747 -0.2522 -0.3027 0.2935 0.3536 0.3363 -0.2685 0.2620 0.2708 0.2539 -0.2113 -0.2645 -0.2241 -0.2991 0.2846 -0.2128 -0.2411 -0.2593 0.3149 0.3001 -0.3295 0.2625 -0.2600 -0.2055 -0.2283 -0.2326 0.3079 0.2199 -0.3402 0.2134 0.3387 0.2329 -0.2055 0.2163 -0.3348 0.2649 -0.2427 0.3045 -0.1800 0.5348 0.2032 -0.4044 -0.2722 0.2261 0.1944 0.2498 -0.2257 0.3024 -0.2794 -0.2695 -0.2020 -0.3097 -0.2449 -0.2073 -0.2554 -0.2153 0.2809 -0.2251 -0.2437 0.2945 0.3464 -0.3225 -0.3330 0.2009 0.2696 -0.2645 0.2847 -0.3260 -0.1681 -0.1990 -0.2054 0.2816 0.2403 0.2530 -0.2814 -0.2729 0.4036 0.2451 -0.2066 -0.2250 0.1920 -0.2022 -0.2638" HIT_INDICES="545 1095 1410 1724 2083 2782 3556 4656 5107 5478 6153 6249 6322 7224 7493 8735 9028 11720 13264 14899 15778 16902 20430 23822 24487 25181 25851 25939 27697 27770 27781 28350 29009 29059 29125 30257 30666 30759 31243 31522 31690 31781 31859 32080 32298 33017 33768 33890 33914 34391 34568 34788 34871 34875 35094 35102 35368 35909 36387 36397 37015 37066 37151 37202 37273 37389 37464 37497 37556 37667 37822 37956 38119 38294 38302 38303" ES_PROFILE="0.0132 0.0219 0.0346 0.0458 0.0541 0.0512 0.0441 0.0263 0.0242 0.0236 0.0143 0.0196 0.0254 0.0090 0.0085 -0.0179 -0.0204 -0.0859 -0.1232 -0.1637 -0.1853 -0.2138 -0.3020 -0.3849 -0.3979 -0.4113 -0.4236 -0.4210 -0.4598 -0.4557 -0.4500 -0.4581 -0.4679 -0.4623 -0.4569 -0.4778 -0.4798 -0.4738 -0.4771 -0.4750 -0.4699 -0.4627 -0.4550 -0.4508 -0.4462 -0.4535 -0.4604 -0.4511 -0.4393 -0.4383 -0.4293 -0.4209 -0.4089 -0.3949 -0.3859 -0.3715 -0.3631 -0.3604 -0.3547 -0.3370 -0.3323 -0.3129 -0.2939 -0.2738 -0.2539 -0.2345 -0.2137 -0.1915 -0.1697 -0.1483 -0.1270 -0.1036 -0.0786 -0.0473 -0.0108 0.0260" RANK_AT_ES="30665.0000" RANK_SCORE_AT_ES="-0.0967"/>
  <DTG RANKED_LIST="ExpData_collapsed_to_symbols.rnk" TEMPLATE="ENSG00000116353_profile_in_ExpData.cls" GENESET="gene_sets.gmt#KEGG_CHRONIC_MYELOID_LEUKEMIA" ES="-0.4824" NES="-1.8858" NP="0.0000" FDR="0.0012" FWER="0.0350" CHIP="ftp.broadinstitute.org://pub/gsea/annotations_versioned/Human_ENSEMBL_Gene_ID_MSigDB.v7.4.chip" RND_ES="-0.3329 0.2887 -0.3888 -0.1865 0.2530 0.2058 -0.3109 0.2156 0.2843 0.1931 -0.2659 0.2297 -0.2629 -0.1526 -0.2586 -0.2557 -0.2743 -0.1289 -0.2755 -0.2422 0.2502 -0.2321 0.2189 -0.3139 0.2185 0.1634 -0.2596 0.2996 -0.2817 0.2120 0.2718 0.2161 0.2234 0.2888 -0.2622 -0.3310 -0.3093 0.2906 0.3037 0.3704 0.2576 0.2453 0.2723 0.2012 -0.3052 -0.3109 -0.2171 0.1722 0.3271 -0.3124 -0.3099 0.2225 0.2959 -0.3226 -0.2138 -0.1981 -0.1840 0.2981 -0.2447 -0.2060 0.2532 0.1963 0.1920 -0.2472 -0.1708 0.1721 -0.2848 -0.2530 -0.1947 -0.2208 -0.3159 -0.2206 -0.2422 0.2513 0.2745 -0.1919 -0.1980 -0.2475 0.2079 0.2221 -0.3592 0.2021 -0.1988 -0.2256 -0.2439 0.2408 -0.2242 -0.2253 0.2485 0.2626 0.2852 -0.2841 -0.1855 -0.1476 0.3876 0.2365 0.1901 -0.3472 -0.2628 -0.2454 -0.2346 -0.2427 -0.2721 -0.3542 -0.3075 -0.3154 -0.2659 -0.2336 0.2393 0.2182 0.2554 -0.2901 -0.2472 -0.3334 0.2176 -0.2638 -0.3245 -0.2127 -0.2923 0.2802 -0.2367 0.1958 0.2311 -0.2502 0.2055 -0.2786 0.3538 -0.3105 0.2178 0.2036 -0.1954 0.3023 -0.1690 0.2703 0.1559 -0.2850 0.2056 0.2114 -0.2634 0.2685 -0.2540 0.2663 0.2427 -0.2125 0.2802 -0.2242 0.2453 -0.2047 -0.1899 0.2261 0.2255 -0.2320 -0.2092 0.2435 -0.2818 0.2751 0.2898 0.2812 0.2061 0.2201 0.2652 -0.2363 -0.2056 -0.2821 -0.2627 -0.2879 -0.2261 -0.1692 -0.3393 -0.2267 -0.2172 0.3286 0.2380 0.3700 -0.2360 0.4318 0.3040 0.3244 0.2928 0.1825 -0.2369 -0.2043 -0.1795 0.2392 -0.3684 -0.2557 -0.1783 -0.2201 -0.3326 -0.2825 0.2891 0.2539 0.2103 -0.1761 -0.2727 0.2213 -0.2468 0.2657 0.2679 -0.2436 0.2652 -0.2653 0.2768 0.1448 0.2877 -0.2037 0.2605 0.2460 -0.3713 -0.3024 0.2222 -0.2535 0.2228 0.2601 0.2888 -0.3087 0.2443 0.2533 0.2416 0.2928 -0.2015 0.2391 -0.3051 -0.2814 0.2916 -0.2224 -0.2108 0.2564 -0.2241 -0.2305 0.2471 0.3122 -0.2082 0.2288 -0.2539 0.2326 -0.3395 0.3093 0.3652 0.1952 0.2768 -0.1910 0.2946 -0.2876 0.2358 -0.2098 -0.3253 0.1845 -0.2578 0.2833 0.2541 -0.2562 -0.3122 -0.2599 -0.2632 0.2258 0.2781 0.3025 -0.2711 0.2625 -0.1911 0.2336 0.2667 0.2765 -0.2742 -0.2868 -0.2349 -0.2279 0.2385 0.2057 0.2309 -0.3231 0.3052 0.2344 -0.2263 -0.1829 -0.3159 -0.3567 0.2013 -0.2821 0.2048 -0.1449 0.2955 -0.2310 -0.2319 -0.2017 -0.2387 -0.2466 -0.2859 -0.2758 0.3260 -0.2991 -0.1874 -0.3056 0.1928 -0.2343 0.2976 0.2260 0.2149 -0.3710 -0.2130 -0.2874 -0.2532 0.2214 -0.2148 -0.2058 -0.2454 -0.2940 0.3089 -0.2337 0.2486 0.2518 -0.2993 -0.2711 -0.2580 -0.3182 -0.3409 0.2974 -0.2615 0.2984 -0.2368 0.1874 0.3134 0.3225 -0.3200 0.2257 0.1921 -0.1753 0.3001 -0.2248 -0.2530 -0.2211 0.2675 0.2990 -0.2444 0.2273 -0.2021 0.2304 -0.2764 -0.1884 -0.2237 0.2927 -0.2048 0.3037 0.1913 -0.2431 0.1995 -0.2351 0.2453 -0.2359 -0.2783 0.2497 0.2220 0.2166 0.2055 0.2793 0.3858 0.2012 -0.2484 -0.2438 0.2167 0.1957 -0.3768 0.2898 -0.3730 0.2404 -0.1939 0.2699 -0.2306 -0.2859 -0.1986 0.3154 0.2819 0.2630 0.2269 -0.2717 0.2573 -0.2901 0.2690 0.2392 -0.3595 -0.2518 -0.3027 0.2811 0.1805 0.1967 -0.2461 0.1951 0.2767 -0.4270 -0.3827 0.2722 -0.3715 -0.2517 -0.2692 -0.2788 0.1918 -0.2788 -0.1329 0.2422 0.1993 -0.2546 -0.2916 0.2349 0.2394 0.2816 0.2366 0.1984 -0.2661 0.2237 0.1906 0.1770 0.3124 0.1900 0.2986 -0.3282 0.3386 0.3102 0.3299 0.2703 0.2079 0.2694 -0.2439 0.2710 -0.3138 0.2057 -0.2112 -0.3095 0.2317 -0.3415 0.2176 -0.2771 -0.2393 0.3029 -0.3459 0.2723 -0.1967 0.2699 0.2160 0.3137 0.1997 0.2973 -0.2648 0.3844 -0.2934 0.3495 0.2385 0.2656 0.2255 -0.2838 0.3912 0.2659 -0.2087 -0.2222 -0.1904 0.2961 0.2478 0.3051 0.2129 -0.3062 -0.2869 0.2465 0.1965 0.2498 0.3132 -0.4093 0.2702 0.3456 0.2187 0.2416 -0.2722 0.2340 -0.2462 -0.2343 -0.2432 0.2310 0.3505 -0.2809 -0.4128 0.2683 -0.2406 -0.2787 -0.3375 -0.2499 -0.1690 -0.3370 0.3952 0.3064 0.3281 0.2745 0.1905 -0.2631 0.3014 0.2308 -0.2741 -0.2265 -0.2099 0.2357 -0.2012 -0.2671 0.2818 -0.2352 -0.2288 -0.1995 -0.3228 -0.2464 0.3434 0.2966 -0.2159 0.2367 -0.2364 -0.2352 0.2905 -0.2803 0.2261 0.2961 0.2522 -0.2470 -0.1852 0.1961 0.2528 -0.2125 -0.3061 -0.2588 -0.2525 -0.2261 -0.3065 0.2454 0.2430 0.2277 -0.1826 0.2891 -0.1906 0.2335 -0.1550 0.2420 -0.2739 -0.2589 0.2563 -0.2141 -0.4291 -0.3990 -0.2828 0.2594 0.2518 0.2911 0.2493 0.2413 0.3132 -0.2307 -0.2641 0.2662 0.1832 -0.2651 -0.2785 0.2966 0.3660 -0.2729 -0.3794 0.2025 -0.2473 -0.2147 0.2876 0.2652 0.1888 -0.1808 0.3495 -0.2360 -0.2938 0.1741 0.2158 0.2445 0.2536 0.2353 0.2845 0.3275 -0.2442 -0.2484 -0.2642 -0.3265 0.2286 -0.2700 0.3260 -0.2379 -0.2069 -0.1869 0.1832 0.2286 0.2278 0.2013 -0.2349 0.1964 -0.2510 0.3936 -0.2255 -0.2760 0.2254 -0.3035 0.2883 -0.2556 0.3001 -0.3422 -0.1841 -0.2649 0.1715 -0.2376 -0.2223 -0.3230 0.2610 0.1629 0.1975 -0.3711 0.2634 -0.2119 0.2735 0.2304 0.1777 -0.2416 0.3807 -0.2382 0.1939 -0.2898 0.2415 0.1892 0.2460 0.2027 0.3341 0.3984 -0.2254 -0.2521 -0.2400 -0.3177 -0.2411 0.1309 -0.2417 -0.2495 -0.2886 -0.2593 0.3558 0.3050 -0.3276 0.2786 -0.2610 0.3041 -0.2288 -0.3082 -0.2059 -0.3194 -0.3132 -0.2538 -0.2497 0.3147 0.3295 -0.2305 -0.2491 -0.3083 0.3389 0.2127 0.1931 0.2791 -0.2504 0.3224 0.2681 -0.2760 0.2435 0.3061 0.2914 0.3916 0.2298 0.2336 0.2052 -0.3077 -0.2230 0.1570 -0.2171 -0.2498 0.1975 0.3097 0.2507 0.2300 0.2510 -0.1551 -0.2525 -0.2109 -0.2372 -0.2059 0.3437 -0.1854 -0.2390 -0.3159 -0.3356 0.2778 0.2155 -0.2987 0.2027 0.2329 0.3003 0.1790 0.3089 -0.2549 0.3093 -0.2954 -0.2843 -0.3950 0.1743 0.2674 -0.2786 -0.2699 0.2782 0.3010 -0.1815 0.2317 0.1870 -0.2913 0.2327 0.2678 0.2042 0.2675 0.2798 -0.2344 -0.2422 -0.1904 -0.2272 0.2740 0.2326 -0.3208 0.3596 -0.2460 -0.3326 0.2827 -0.3133 -0.2225 0.2001 0.2548 -0.2775 0.3252 -0.3079 -0.1514 -0.1725 0.1807 -0.1984 0.2680 0.2539 -0.2928 0.3385 -0.2298 0.2310 -0.2235 -0.2873 -0.2347 -0.1678 -0.3009 -0.2897 -0.2464 -0.2518 -0.2525 0.1920 -0.1988 0.2882 -0.2240 0.2315 0.2056 -0.2899 0.1977 0.3859 0.2272 0.2614 0.2410 -0.2833 0.2387 -0.1943 0.2636 -0.1990 0.2571 0.2879 -0.2780 -0.2544 0.2289 0.2317 -0.3181 0.3711 0.2809 -0.2297 0.3650 0.2028 -0.2443 0.2246 -0.2942 -0.2639 0.2126 0.2588 -0.2074 0.2877 -0.2704 -0.2399 0.2995 0.2344 -0.2473 -0.2703 0.1993 -0.1482 0.1911 -0.2764 0.2764 -0.1660 -0.3210 0.2720 0.2537 0.2351 0.2196 0.3207 0.2647 0.2916 0.2520 0.2103 -0.2032 0.2091 0.2016 0.3587 -0.3539 -0.2833 -0.1888 -0.2064 0.2109 0.3137 0.2338 -0.1693 -0.3214 -0.2396 -0.2064 -0.1958 0.1964 -0.2570 0.2758 -0.2172 0.3319 -0.1825 -0.2804 0.2312 -0.2533 -0.2341 0.2320 -0.1592 0.3098 0.2242 0.2523 -0.2210 0.2589 -0.2894 -0.1976 0.2304 -0.2628 0.1942 0.2287 0.2339 0.2562 0.3069 -0.1666 0.2179 -0.1869 0.2571 0.2263 0.2918 0.2316 -0.2103 0.2085 0.2423 0.1871 0.2380 0.2431 -0.2758 -0.2776 0.2862 -0.2269 -0.3090 0.1721 -0.2939 -0.3729 -0.2053 -0.3334 -0.2520 0.2452 0.3013 0.2612 -0.3565 -0.3133 0.2387 0.2683 -0.2878 -0.2015 -0.2390 -0.2768 -0.2419 -0.3188 0.2253 0.2118 0.3331 0.2359 -0.1927 -0.2838 0.2127 -0.1696 -0.2968 0.3066 -0.1686 -0.2276 -0.2610 0.3230 -0.2265 0.2694 0.1820 -0.2136 -0.1803 0.2901 -0.3166 0.3026 -0.2374 -0.2338 -0.2435 -0.2772 0.2600 0.2870 0.2484 0.3112 0.3709 -0.3231 -0.2662 -0.2982 0.2651 0.2071 0.2906 0.2441 -0.2329 -0.3449 -0.2461 -0.1909 0.3479 0.1706 -0.2443 -0.2019 0.3095 -0.2437 -0.3276 -0.2620 0.2528 0.2563 0.3020 0.2261 0.2610 0.2258 0.2791 0.2469 -0.2539 -0.2017 0.1836 -0.3171 -0.1695 0.2278 0.2222 0.3349 0.2392 0.2473 -0.2825 0.2921 -0.1518 -0.2036 0.2434 0.2021 -0.2232 0.2256 -0.2162 -0.1728 -0.2538 -0.2167 -0.3190 -0.3103 -0.2448 0.3115 0.1800 -0.1957 0.2515 0.3085 0.2316 -0.2573 0.1780 0.2616 0.2182 0.2943 -0.2798 -0.3047 -0.3082 0.2755 -0.2047 -0.3500 -0.2564 0.2483 0.2867 -0.1597 -0.2200 0.2509" HIT_INDICES="174 437 545 1513 1645 1791 3179 4424 5181 6022 6184 6275 6438 6628 6882 7635 7696 8635 8681 9028 9304 10579 13349 13933 14772 14923 14963 15379 16554 16923 18444 21393 22340 23219 24342 25465 26001 26895 29082 29630 30101 31025 31859 33152 33490 33636 34421 34553 34598 34788 34871 35210 35395 35787 35958 36022 36159 36367 36516 36724 36794 36874 37043 37556 37629 37756 37762 37956 38098 38132 38196 38264 38302" ES_PROFILE="0.0305 0.0540 0.0803 0.0772 0.0947 0.1111 0.0903 0.0700 0.0607 0.0479 0.0521 0.0580 0.0619 0.0649 0.0659 0.0533 0.0583 0.0400 0.0445 0.0409 0.0389 0.0106 -0.0578 -0.0709 -0.0909 -0.0934 -0.0932 -0.1028 -0.1324 -0.1416 -0.1796 -0.2524 -0.2737 -0.2926 -0.3172 -0.3410 -0.3494 -0.3664 -0.4147 -0.4207 -0.4243 -0.4385 -0.4495 -0.4704 -0.4665 -0.4574 -0.4632 -0.4521 -0.4388 -0.4287 -0.4157 -0.4085 -0.3969 -0.3896 -0.3762 -0.3599 -0.3450 -0.3312 -0.3154 -0.3003 -0.2814 -0.2623 -0.2446 -0.2327 -0.2090 -0.1858 -0.1595 -0.1358 -0.1088 -0.0782 -0.0464 -0.0123 0.0260" RANK_AT_ES="33151.0000" RANK_SCORE_AT_ES="-0.1303"/>
  <DTG RANKED_LIST="ExpData_collapsed_to_symbols.rnk" TEMPLATE="ENSG00000116353_profile_in_ExpData.cls" GENESET="gene_sets.gmt#KEGG_ADHERENS_JUNCTION" ES="-0.4846" NES="-1.8795" NP="0.0000" FDR="0.0012" FWER="0.0380" CHIP="ftp.broadinstitute.org://pub/gsea/annotations_versioned/Human_ENSEMBL_Gene_ID_MSigDB.v7.4.chip" RND_ES="-0.2621 0.2476 -0.3167 -0.2112 -0.2973 -0.2809 -0.2063 0.2321 -0.2445 -0.1879 0.2077 -0.2734 0.2195 -0.1832 -0.2550 0.2515 -0.2063 -0.2119 -0.2041 0.2154 0.2329 0.1935 -0.2861 -0.2006 0.2194 -0.2511 -0.2752 -0.2388 -0.2266 -0.3266 0.2453 0.1765 -0.3221 0.2354 0.2086 -0.3069 0.2941 0.3112 -0.2006 0.2935 0.3953 0.2629 0.2562 -0.3241 -0.2264 0.2254 0.2964 -0.3180 0.2982 0.2988 0.3948 -0.2242 0.2860 -0.2400 -0.1876 -0.2865 0.1906 -0.2855 -0.1752 0.3253 0.2141 0.2087 0.3695 -0.2112 0.2717 0.2052 -0.2076 -0.2821 -0.2208 -0.2482 0.3529 -0.2006 -0.1600 0.2537 0.2851 0.2703 0.3128 0.2678 0.2357 -0.3221 0.2015 -0.2435 -0.3069 0.2649 -0.2522 -0.2921 0.2212 -0.2256 -0.2644 -0.2289 -0.3039 0.3181 0.3478 -0.2052 -0.3040 0.2152 -0.1453 0.1824 0.2744 0.2320 0.2295 0.3094 0.2610 -0.2771 -0.2484 -0.3592 -0.3055 -0.1958 -0.1965 -0.2318 -0.2629 -0.2720 -0.2937 -0.2718 -0.2216 -0.3249 -0.3235 -0.3182 0.2761 -0.3003 0.2219 0.3236 -0.2367 -0.2014 0.2112 0.2269 -0.2499 0.2050 -0.2394 0.2582 0.3384 -0.2388 0.2306 0.3020 0.2793 -0.2483 -0.2824 0.2796 0.2663 -0.3242 -0.3759 0.1919 0.2646 0.2702 0.3107 -0.2930 0.1868 -0.2711 0.2963 -0.2676 -0.2744 -0.1859 -0.2976 -0.2313 -0.2106 0.2557 -0.3183 0.2586 0.2348 0.2187 -0.2941 0.2650 -0.2462 -0.2603 0.2853 0.3049 0.2916 -0.2830 -0.2618 0.2668 -0.1876 -0.3025 -0.3300 0.2607 0.2368 0.2534 -0.2113 -0.2246 -0.2973 0.2982 0.2326 -0.2520 -0.2336 0.3034 0.2444 -0.2292 0.1919 -0.2353 0.2083 -0.2790 0.2287 -0.3759 -0.2001 -0.2910 -0.1998 -0.2231 -0.2051 -0.1994 -0.2569 0.2120 0.2396 -0.3023 0.2945 0.2387 0.1938 0.2152 0.2423 -0.3925 0.1966 -0.2398 -0.2298 -0.2708 0.2272 0.1861 -0.2303 -0.2541 -0.3968 -0.2484 0.2286 0.2922 -0.2911 -0.2164 -0.2798 0.2372 -0.1806 -0.3671 -0.2374 0.2075 0.3155 0.1848 0.1767 0.2114 0.3486 0.1763 -0.2837 0.1407 -0.2198 -0.2450 -0.2074 0.1995 -0.2393 0.3629 -0.2787 0.3537 -0.1904 -0.2080 -0.3402 -0.2197 -0.2835 -0.2328 0.2000 -0.3464 -0.3052 0.2105 -0.3371 0.2400 0.2126 0.2991 -0.2382 -0.3558 0.2476 -0.2707 -0.2994 -0.2713 0.3161 -0.2483 -0.2561 0.2367 -0.1836 0.1911 -0.2430 -0.2433 0.3082 0.2950 0.2253 -0.4060 -0.2269 0.1813 -0.2955 -0.2369 -0.2939 -0.2990 0.1892 0.2797 0.3142 0.2179 0.2382 0.2677 0.2277 -0.2955 -0.2894 0.2017 0.3016 0.3186 0.2352 -0.1924 -0.2291 -0.3672 -0.2091 -0.2665 0.2096 0.3023 0.2000 0.2366 -0.2407 -0.2418 0.3330 -0.2785 -0.2476 0.2587 -0.4169 -0.2662 0.2204 -0.2514 -0.2283 -0.2883 0.2772 -0.3324 0.2052 -0.2215 -0.2143 -0.1926 0.2618 0.1708 -0.2595 -0.3342 0.2380 0.2213 0.2078 0.2404 -0.2462 0.2446 -0.2642 0.2525 -0.2006 -0.2255 -0.2121 -0.2331 0.2519 -0.2936 -0.3883 0.3253 0.2559 0.2932 -0.3627 0.2531 0.2138 -0.2533 -0.2206 -0.3984 0.3429 0.3342 -0.2954 -0.3123 0.3072 -0.2311 -0.2893 -0.2405 -0.2461 -0.2565 -0.2642 0.2606 -0.2091 -0.2955 -0.3924 0.3024 -0.2813 0.3542 0.2337 -0.1480 0.1981 -0.2409 0.3233 0.2250 -0.2720 0.3505 0.2321 -0.2569 0.2590 0.1998 -0.3104 0.2637 -0.2268 -0.2180 0.2176 0.2419 0.2523 0.3084 0.2394 0.2901 -0.2968 -0.2191 -0.2547 0.1990 -0.3376 0.3012 -0.2848 0.3379 -0.2715 -0.1975 -0.2604 -0.3323 -0.2886 -0.3147 -0.2241 0.2530 0.2238 0.2563 -0.3267 -0.1865 -0.2938 -0.2245 -0.1600 -0.2821 -0.3672 0.3813 -0.1706 -0.2827 0.1624 -0.2349 0.2576 -0.2171 -0.2699 -0.3211 -0.2514 0.3860 0.2756 0.3337 0.2788 0.1583 0.3263 -0.2293 -0.1867 -0.2512 0.2244 0.2964 0.1855 -0.2350 -0.1706 -0.3657 0.3625 0.3093 -0.2401 0.1865 -0.1956 0.2500 -0.2653 -0.2006 -0.2292 -0.2494 0.2246 0.2138 -0.2050 0.2023 0.2201 0.2209 0.2187 0.2923 0.2256 -0.1797 0.2234 -0.2558 0.1558 0.3396 -0.2782 0.3238 0.2432 0.2348 -0.2992 0.2279 -0.2855 0.2555 -0.2825 0.2815 0.2358 0.2517 -0.2652 -0.4342 0.2371 0.2589 -0.2476 0.2181 0.2678 -0.1874 0.1954 -0.2250 -0.1774 -0.2068 -0.1820 0.3086 0.2464 0.2753 0.2606 -0.3075 -0.2295 0.2254 0.2783 -0.2768 -0.2742 0.2885 -0.2183 0.2434 -0.2026 -0.2156 -0.3020 -0.2522 0.1664 0.3726 0.1928 -0.2154 0.3326 -0.2664 -0.2626 -0.2052 0.2714 0.2439 -0.3384 -0.1895 0.3133 0.2141 -0.3187 -0.1863 0.2431 0.2510 -0.2181 0.2426 -0.3227 0.3048 0.1401 -0.1949 -0.3651 0.2174 -0.2505 0.2507 -0.1978 -0.2087 -0.2587 0.2124 0.2368 -0.2184 0.2455 0.2512 -0.2807 -0.3181 -0.2304 0.2176 0.1911 -0.1819 0.2195 -0.1899 -0.3371 0.2048 0.2740 0.2712 -0.2678 -0.3209 0.1924 -0.2479 -0.1798 0.2232 0.2993 -0.2340 0.2321 0.2080 0.3165 0.2476 0.2329 -0.2662 -0.3470 -0.3094 0.3095 -0.1896 -0.2554 0.2269 -0.1793 -0.1975 0.2618 -0.2430 -0.2484 0.2993 0.2575 0.2522 -0.2387 0.1543 -0.3301 0.2347 0.1874 0.2955 0.2955 0.2045 0.2609 -0.2816 -0.1373 -0.2099 0.2095 -0.3370 -0.3001 -0.2361 0.2979 0.3263 -0.2101 0.2083 0.2791 0.2776 0.2749 0.2562 0.2965 -0.1956 0.2636 0.1727 -0.2537 0.1909 0.3060 -0.2339 0.2866 0.3444 0.2663 -0.2272 0.2375 0.2167 0.3081 -0.2584 0.1734 -0.2098 -0.3470 0.2588 -0.3342 -0.3187 0.1954 0.2082 -0.3046 -0.2363 0.1736 -0.2393 -0.3246 -0.2065 0.2520 0.2136 -0.3119 -0.3007 0.2028 -0.2981 0.3294 -0.2614 -0.2787 -0.2835 -0.2889 -0.2343 0.2093 -0.2927 -0.1904 0.1584 -0.2001 0.2445 0.2436 0.2904 -0.2162 0.2661 -0.2161 -0.2063 -0.2748 0.2714 -0.2853 -0.2978 0.2133 0.2543 0.2088 -0.3787 0.2204 -0.2628 0.2865 0.2927 0.2849 0.2572 0.1971 0.2194 0.1951 0.3250 -0.2250 0.2372 0.3147 0.2812 -0.2364 -0.3378 0.2313 -0.2726 -0.2391 0.2121 -0.1874 0.2522 -0.2343 -0.2698 -0.2126 0.2401 0.1774 -0.2543 0.2245 0.2272 0.1869 -0.2137 -0.2459 -0.3106 -0.2760 -0.2755 0.2860 -0.2345 0.2073 -0.2452 -0.2235 0.2994 0.3143 0.2031 0.2403 -0.2427 0.1964 -0.3079 -0.2045 -0.1717 -0.2401 -0.2911 -0.1888 0.1928 -0.2388 -0.3946 -0.1672 0.2915 -0.2559 0.2423 -0.2774 -0.2637 -0.2057 -0.2314 0.2294 -0.2405 -0.1904 0.2568 0.3436 -0.2341 0.2584 0.2145 0.2681 0.2829 -0.2085 0.2098 0.2159 -0.2333 -0.3066 0.2206 -0.2403 0.2125 -0.1823 -0.3992 0.2930 0.3329 0.2393 -0.3388 -0.2532 -0.2886 0.2662 -0.2602 -0.2300 -0.2925 -0.2751 0.2814 0.2547 0.2379 -0.2417 0.3229 0.2148 0.1715 0.2492 0.1933 -0.3212 0.2513 -0.2158 0.2112 -0.2042 0.3298 -0.2954 -0.3587 0.2522 0.2925 -0.2252 -0.2125 0.2516 0.1832 0.1911 -0.2647 -0.2409 -0.2277 -0.2040 0.1862 -0.4237 0.2988 -0.3500 -0.2546 -0.2811 -0.2976 -0.2861 0.3332 0.2873 0.2916 -0.2784 0.1812 -0.3680 0.2540 0.2811 0.2720 0.2658 -0.2215 -0.2858 0.2898 -0.1973 0.3757 -0.2327 -0.2119 0.1874 -0.2641 0.2233 0.2210 -0.2120 -0.2229 0.2044 0.4175 0.3331 0.2160 -0.2356 0.2239 -0.2916 -0.2722 0.2492 -0.2397 0.2222 0.3114 -0.2384 -0.2607 0.2496 -0.2304 0.2402 0.3245 0.3212 -0.2377 0.2041 -0.2311 -0.2469 0.3279 0.2327 -0.2437 -0.3117 -0.2486 -0.2798 0.2098 0.2652 -0.3204 0.2658 -0.2499 0.2582 0.2879 0.2842 -0.2676 0.2775 0.2688 0.2248 0.2432 -0.3451 0.2755 0.2143 -0.1764 0.2647 0.2754 -0.2115 -0.2352 -0.1893 -0.4369 -0.2506 0.2248 0.2371 -0.2277 0.2859 -0.2773 -0.2644 0.3325 -0.2416 0.2416 -0.2246 0.2241 0.2593 0.2952 0.1933 0.2018 0.2249 -0.2165 0.1917 -0.2560 -0.2426 -0.2771 -0.3339 -0.2435 0.2165 0.3290 -0.2280 0.2528 0.2798 -0.2722 0.3348 -0.2540 -0.2757 0.2273 -0.3010 -0.1932 -0.2394 0.2697 0.2195 0.1945 -0.2248 -0.1980 -0.2183 0.1943 -0.2405 0.3942 0.2782 -0.2848 0.3078 -0.2513 0.2479 -0.2700 0.2408 -0.2595 0.2121 -0.3793 0.3216 -0.1850 0.1915 0.3331 -0.2277 0.3126 -0.2122 -0.2170 -0.2343 -0.2746 -0.2441 -0.1416 -0.2555 0.1994 0.2470 -0.3261 -0.3253 0.2325 -0.1954 -0.2676 0.2751 -0.3051 -0.2703 0.3471 0.2871 0.3027 -0.2820 -0.3956 0.2445 0.3194 0.2451 0.2470 0.2635 -0.2277 0.3201 -0.1807 0.1796 0.1841 -0.2187 0.2919 -0.1982 0.2846 -0.2772 0.2243 0.2425 0.2557 -0.1864 0.1803 -0.2249 0.1712 0.2019 -0.2842 -0.2938 0.3297 -0.3895 0.1635 -0.1787 -0.2027 0.3237 0.2805 0.2968 0.2622 -0.1984 -0.2305 0.2868 0.2324 -0.2058 -0.3459 0.3116 0.2825" HIT_INDICES="254 528 1645 1874 2158 2168 2566 4499 4642 4748 5516 6015 8097 8967 9728 11437 11910 11922 12437 16706 18724 19317 20072 20543 20870 21112 22111 22253 23456 23581 23652 24228 24871 26195 26743 29082 29356 31627 32040 32375 32475 32990 33132 33223 33636 33852 34170 34584 34588 34786 34790 35343 35375 35395 35399 35589 35878 35933 36000 36061 36070 36159 36226 36333 36724 36923 37102 37388 37472 37710 37897 37916 38084" ES_PROFILE="0.0293 0.0539 0.0480 0.0635 0.0761 0.0956 0.1036 0.0665 0.0747 0.0836 0.0742 0.0708 0.0244 0.0080 -0.0063 -0.0460 -0.0547 -0.0516 -0.0617 -0.1702 -0.2206 -0.2345 -0.2520 -0.2619 -0.2681 -0.2719 -0.2943 -0.2949 -0.3217 -0.3210 -0.3188 -0.3292 -0.3408 -0.3688 -0.3766 -0.4281 -0.4268 -0.4738 -0.4730 -0.4697 -0.4603 -0.4606 -0.4513 -0.4404 -0.4371 -0.4284 -0.4216 -0.4165 -0.4010 -0.3898 -0.3738 -0.3704 -0.3536 -0.3365 -0.3190 -0.3057 -0.2940 -0.2763 -0.2586 -0.2406 -0.2212 -0.2036 -0.1852 -0.1674 -0.1553 -0.1373 -0.1177 -0.0992 -0.0749 -0.0526 -0.0272 0.0029 0.0316" RANK_AT_ES="31626.0000" RANK_SCORE_AT_ES="-0.1083"/>
  <DTG RANKED_LIST="ExpData_collapsed_to_symbols.rnk" TEMPLATE="ENSG00000116353_profile_in_ExpData.cls" GENESET="gene_sets.gmt#KEGG_TYPE_II_DIABETES_MELLITUS" ES="-0.5097" NES="-1.8289" NP="0.0020" FDR="0.0021" FWER="0.0650" CHIP="ftp.broadinstitute.org://pub/gsea/annotations_versioned/Human_ENSEMBL_Gene_ID_MSigDB.v7.4.chip" RND_ES="-0.3429 0.1980 0.3275 -0.2446 0.2417 0.2696 -0.2300 -0.2314 0.2537 -0.2660 0.3575 -0.3022 0.2107 -0.2249 0.1837 0.2850 0.2394 -0.3239 -0.3580 0.2505 0.2233 -0.3221 0.3041 -0.2588 -0.2271 -0.1664 -0.3079 -0.2970 -0.2382 0.2594 -0.3373 0.2466 -0.2288 0.1528 0.2523 -0.5356 -0.2818 -0.2156 0.2581 0.3829 -0.3762 -0.3738 0.3649 -0.3745 0.2168 0.2562 0.3431 -0.2141 -0.2409 0.2279 0.1913 -0.2857 -0.2821 0.2560 -0.3753 0.4010 -0.2190 0.2595 0.2246 -0.3249 0.2837 -0.2102 0.2009 -0.2114 0.3103 0.3318 0.1568 0.2544 0.3090 -0.2067 -0.2620 -0.2524 0.3452 0.2718 -0.2157 -0.2802 0.2389 0.3209 0.2881 -0.2400 0.2935 0.2939 -0.3584 -0.2323 -0.3304 -0.3278 -0.2437 0.3344 0.3262 0.2379 -0.3104 0.2127 -0.2541 0.2241 -0.3035 -0.1995 -0.2827 0.2159 -0.2845 -0.2375 -0.1829 -0.2796 0.3986 -0.2434 -0.2694 0.3243 0.3155 -0.3588 0.2042 0.4909 0.3585 -0.2820 0.3292 0.3510 0.2344 -0.2175 -0.2918 0.3160 -0.3109 0.3363 0.3309 0.3372 0.3018 -0.3240 0.2730 -0.2412 0.2357 0.2618 0.1710 -0.2352 -0.4175 -0.2667 -0.2304 -0.2025 -0.1629 0.2437 -0.2297 -0.3815 0.3281 -0.3530 -0.4453 0.2893 -0.3192 -0.2495 0.2595 -0.2854 -0.4319 -0.3362 -0.2366 -0.1847 -0.2997 -0.2501 -0.3422 -0.3018 -0.2023 0.2242 0.3883 0.3185 -0.2584 -0.2103 -0.2163 -0.4402 0.3018 -0.2255 0.2598 -0.4237 0.2302 0.2075 -0.2952 0.2208 0.3044 -0.2526 -0.3280 0.2606 0.2415 -0.2480 -0.2754 0.3278 0.2423 -0.2472 -0.2700 -0.2746 0.4034 0.2366 0.3519 -0.2805 0.2096 0.2523 -0.1945 0.1683 0.3883 -0.2821 -0.2377 -0.3572 0.2450 -0.3696 0.3485 0.2430 0.2196 -0.3917 0.3077 0.2719 0.3244 -0.3178 0.3005 0.2479 0.2231 0.3208 -0.2745 -0.2543 -0.1782 -0.1704 -0.2576 0.2743 0.1972 -0.2483 -0.2110 -0.2087 0.2438 0.2261 -0.2705 -0.3012 -0.3571 0.4258 -0.3728 -0.2984 0.2067 0.3147 -0.3876 -0.2533 0.3734 0.3036 0.2909 -0.2440 0.2711 -0.2419 -0.2038 -0.2666 0.2644 0.2658 -0.2924 -0.2753 -0.2318 -0.3185 -0.2038 -0.3358 0.2997 -0.2435 -0.2732 -0.2999 -0.2759 0.3368 -0.2452 -0.2264 0.3312 -0.2650 -0.4002 0.2316 0.3430 0.2539 0.2583 0.2988 0.3076 -0.2737 0.3156 -0.2000 -0.2865 -0.2632 -0.2158 -0.2921 -0.2563 -0.3652 0.1771 0.2511 0.3670 -0.2938 -0.2983 0.3349 -0.2391 0.3965 -0.3413 0.2674 -0.2886 0.2615 0.2834 -0.3432 -0.2326 0.2494 -0.3625 -0.3384 -0.2880 0.3189 -0.3248 -0.2535 -0.2335 0.2523 0.2758 -0.2402 0.2826 -0.2267 0.2662 0.2769 -0.3009 0.2970 -0.2224 -0.2514 0.3083 -0.2630 0.3357 0.3033 -0.2813 -0.2074 -0.2880 -0.2974 -0.3448 0.1725 0.2410 0.2628 0.2794 -0.3062 0.3117 0.3095 0.3282 0.3244 -0.3259 0.2205 -0.2827 0.3009 -0.3099 -0.2842 -0.3096 -0.2463 0.3597 -0.2202 -0.3809 -0.2341 0.2543 0.4206 0.3215 -0.2365 0.2020 0.3028 0.2552 -0.3265 -0.3234 -0.3169 -0.3335 0.2207 -0.3892 -0.2963 0.2535 -0.3723 0.3437 -0.2917 0.3204 -0.2659 -0.2499 -0.2070 -0.3561 0.3279 -0.2908 0.2967 0.2589 -0.2328 -0.2847 0.2637 -0.2336 0.2926 -0.2624 -0.2828 -0.3843 -0.2032 0.2659 -0.2059 -0.2479 0.3376 0.2888 -0.3011 -0.3285 -0.3002 0.2789 0.2073 -0.2354 -0.2772 -0.3566 0.2776 -0.2831 0.2146 -0.3475 0.1910 -0.2778 -0.3155 -0.2064 -0.2213 -0.2583 -0.2277 -0.2029 0.2471 -0.2279 0.2520 -0.3455 0.2842 0.2482 0.2980 -0.3224 0.2839 0.2965 0.2967 0.2633 -0.2570 -0.3562 -0.2446 0.3378 -0.2554 0.3698 0.2342 -0.2146 -0.2252 -0.2199 0.2428 -0.2341 -0.2229 -0.3188 0.2055 0.2385 0.2237 0.2516 -0.2344 -0.2166 -0.3970 0.3019 -0.4242 -0.2312 -0.2023 0.2681 -0.3322 -0.2239 0.2751 -0.2798 0.3934 -0.3612 -0.2177 0.2642 -0.2568 -0.2436 0.2823 -0.2435 -0.2320 -0.2784 -0.3352 0.2576 0.2124 -0.2865 0.1933 -0.2133 -0.2194 0.3366 0.3008 0.2040 0.2194 -0.2540 -0.2028 0.2879 -0.3651 -0.3272 -0.3659 0.2836 0.4584 -0.3115 -0.1918 -0.3733 0.2110 -0.3022 -0.2907 0.3528 0.3439 -0.2347 0.3734 -0.1635 0.4759 0.3356 0.3531 0.4154 -0.1939 0.2339 0.2477 -0.2053 -0.2970 0.3160 -0.2599 -0.3615 -0.4032 -0.2599 0.2029 -0.4036 0.2660 0.2617 -0.2757 -0.2450 0.2245 -0.2917 -0.2442 0.2155 -0.2163 -0.3877 0.2999 0.3854 0.2789 0.2775 0.2156 0.3366 0.2163 0.5023 -0.2392 0.2717 -0.2650 -0.3728 -0.2601 -0.2917 -0.3383 0.3146 0.3216 0.2657 -0.3129 0.3978 -0.2938 0.2917 0.2713 0.2100 0.3031 0.2346 -0.4119 0.3901 -0.2559 -0.2741 0.1776 -0.2997 0.2593 0.2727 0.2304 0.3328 -0.2507 0.3680 -0.3580 -0.2228 0.2337 -0.2443 -0.3632 -0.2241 0.2770 0.1529 -0.2428 -0.3123 0.2704 0.3259 -0.1926 0.1611 -0.3371 -0.2159 0.2400 0.3647 -0.2000 -0.3189 -0.3994 0.2643 0.3459 -0.3486 -0.2110 0.2201 -0.2768 -0.3191 -0.2331 0.2541 -0.3726 0.2238 -0.2630 -0.2024 0.2568 -0.2982 -0.2355 0.2033 0.1799 -0.2932 0.3175 0.3012 0.3337 -0.1738 0.3556 0.1558 -0.3127 0.4460 0.2511 -0.3113 0.3250 0.3234 -0.2757 -0.2558 -0.3679 -0.1796 0.2289 -0.1854 0.2775 -0.1876 0.3075 -0.1858 -0.2660 0.2907 0.3019 0.3535 -0.2475 0.3006 -0.2049 -0.3757 0.2353 -0.3472 -0.3538 -0.2410 0.2050 -0.2582 -0.2514 -0.2681 0.3306 -0.2909 -0.2970 -0.2624 -0.2577 -0.1708 0.2447 0.2130 -0.3038 -0.2677 -0.2986 0.2439 0.4026 -0.4496 -0.2277 0.2821 -0.2343 0.2872 0.2556 0.3223 0.2976 -0.2899 0.2800 0.3130 0.3241 -0.3216 -0.2020 0.2612 0.3028 -0.3873 0.2787 -0.2374 0.2083 -0.3127 0.2843 0.3153 0.2279 0.2530 0.2600 0.1776 -0.3193 0.2706 0.2524 -0.3585 0.2762 0.2329 -0.2587 0.3512 0.2634 0.4022 -0.3430 0.2937 -0.2539 0.3150 0.2540 -0.2108 0.2605 0.2534 -0.2831 -0.2926 0.4618 -0.5066 0.2338 0.2181 0.2628 -0.3172 -0.4317 -0.2589 0.2129 0.2242 -0.2027 0.2054 0.2924 -0.1753 -0.2355 -0.2782 0.3377 0.1675 -0.3374 0.2215 0.3293 0.2858 -0.2447 -0.3183 0.2591 0.1969 -0.2073 0.2545 -0.2998 0.2661 -0.2403 -0.3627 0.3231 -0.2685 -0.2020 0.2287 -0.2791 -0.2503 -0.2685 0.3064 0.2647 0.1579 -0.2103 -0.3114 0.3743 -0.2753 0.2733 0.2155 -0.2191 0.2786 -0.3467 0.2568 0.2816 0.3529 0.4561 0.2684 -0.3128 -0.2042 0.3055 0.3989 0.3099 -0.2855 0.3146 0.2455 -0.2838 -0.2089 -0.3709 -0.2902 -0.3225 -0.2024 0.3104 -0.2149 0.2983 -0.2948 -0.1825 0.2420 0.1932 0.2309 0.2435 0.2123 -0.2870 0.3126 0.4010 0.2179 -0.2810 0.3257 0.2736 -0.3090 0.2083 0.2560 0.2930 0.2741 0.2255 -0.2363 -0.2478 -0.3021 -0.1576 -0.3685 0.2894 0.3687 0.2203 -0.3038 0.2958 -0.1859 -0.3024 0.3607 -0.2591 0.2141 0.4419 -0.3178 0.3494 -0.2447 0.2224 -0.3178 0.2438 0.2618 0.2754 -0.2445 -0.3577 -0.2404 0.2290 0.2353 -0.2442 0.2811 -0.2742 0.3038 -0.3036 -0.2117 0.3930 -0.2122 0.2357 0.2686 0.1780 -0.2842 -0.2020 0.2067 -0.1931 0.2388 0.1621 -0.2813 0.2284 0.2437 -0.1961 0.2462 -0.2247 0.1970 0.2934 -0.3554 0.2371 -0.2526 0.3849 0.4361 -0.3516 0.3342 0.2010 0.3476 0.2437 -0.2777 0.2270 -0.2881 0.3152 0.2883 -0.2447 -0.2625 -0.2827 0.2921 0.3063 0.2804 0.1985 -0.2711 0.3548 0.2728 0.2104 -0.3659 0.3657 0.2252 -0.2214 -0.2776 0.3776 0.1671 -0.3596 -0.2572 -0.2716 -0.1464 -0.3434 0.3026 0.2575 0.2203 -0.3176 -0.2780 -0.2621 -0.2972 -0.1971 0.2573 -0.2218 0.2695 -0.3196 -0.4870 -0.1978 -0.2009 0.1984 0.1850 0.2323 -0.3223 -0.2851 -0.3430 -0.2651 -0.2925 0.2813 0.3996 -0.3385 -0.1995 0.2082 0.2643 0.2293 0.2885 0.2759 -0.3445 -0.2056 -0.2838 0.2261 0.1955 0.2029 -0.3375 -0.2210 0.2558 -0.2538 0.2250 0.3448 0.2385 -0.2152 0.2637 -0.2053 0.2750 -0.2921 0.2235 -0.2665 -0.2580 -0.2118 0.2783 -0.2299 -0.2619 -0.2921 -0.2391 -0.2790 0.2714 0.3588 0.2703 0.2739 0.2885 0.3458 0.3324 -0.2683 0.2691 0.3146 -0.2252 -0.2648 0.1906 0.2277 -0.2870 0.3037 -0.3390 0.3201 0.3744 -0.3128 0.2230 -0.2874 -0.3014 0.2660 0.3044 -0.3419 0.2492 0.3788 -0.3843 -0.3550 0.1877 -0.2125 0.3136 -0.2647 -0.3664 -0.3454 0.2434 0.3281 0.1983 0.5197 0.2298 -0.3152 -0.2118 -0.3633 0.3062 -0.2834 0.2495 0.2769 -0.2672 0.3383 -0.3786 -0.1545 0.3011 -0.2240 -0.2500 -0.2813 -0.2922 0.3343 -0.2074 -0.3305 0.3361 -0.3922 -0.2403 0.2507 0.3578 0.2716 0.3192 0.3161 0.2458 -0.2766 0.4393 0.2328 0.1973 0.3618" HIT_INDICES="545 720 1645 4157 5230 5508 8347 9028 12188 12731 14801 15743 15890 17304 18388 21393 24691 24893 25264 25533 29931 30488 30789 31141 31699 31706 31859 32391 33119 33627 33636 33732 34491 34498 34788 34871 35111 35281 35413 35446 37221 37472 37477 37556 37818 37956 38302" ES_PROFILE="0.0351 0.0768 0.0886 0.0449 0.0343 0.0432 -0.0191 -0.0275 -0.1030 -0.1125 -0.1629 -0.1856 -0.1881 -0.2240 -0.2504 -0.3230 -0.3997 -0.3973 -0.3988 -0.3975 -0.4955 -0.4949 -0.4872 -0.4802 -0.4773 -0.4604 -0.4469 -0.4419 -0.4402 -0.4315 -0.4100 -0.3905 -0.3856 -0.3616 -0.3437 -0.3202 -0.2999 -0.2771 -0.2529 -0.2259 -0.2322 -0.1973 -0.1561 -0.1158 -0.0767 -0.0317 0.0260" RANK_AT_ES="30487.0000" RANK_SCORE_AT_ES="-0.0948"/>
  <DTG RANKED_LIST="ExpData_collapsed_to_symbols.rnk" TEMPLATE="ENSG00000116353_profile_in_ExpData.cls" GENESET="gene_sets.gmt#KEGG_FC_EPSILON_RI_SIGNALING_PATHWAY" ES="-0.4546" NES="-1.8175" NP="0.0000" FDR="0.0022" FWER="0.0710" CHIP="ftp.broadinstitute.org://pub/gsea/annotations_versioned/Human_ENSEMBL_Gene_ID_MSigDB.v7.4.chip" RND_ES="-0.2828 0.3348 0.2850 0.2237 0.1617 0.2124 0.4031 -0.2295 0.2181 0.2414 0.2073 -0.2362 0.2972 -0.2535 0.3154 -0.2621 -0.2691 -0.2695 0.3834 -0.2257 0.1959 0.2826 0.2249 0.2376 0.2331 0.2302 0.2726 -0.2685 -0.2229 0.2628 -0.2580 0.2560 0.2387 0.2482 0.3061 -0.2800 -0.2124 -0.2527 0.3291 -0.1815 0.2443 0.3902 0.1947 0.3410 -0.2131 -0.2292 -0.2523 0.2654 -0.3083 -0.2844 0.1391 -0.2152 0.2506 0.3278 0.2011 -0.2795 0.3342 -0.2358 0.1749 -0.2288 0.2107 0.2432 -0.2762 -0.2939 0.2750 -0.2142 0.3530 -0.2938 0.2120 0.2256 0.2497 0.2529 0.2822 -0.3184 -0.2578 0.2225 -0.2614 -0.2206 0.2721 0.3243 0.2119 0.3532 0.2698 -0.2393 -0.1855 0.3326 0.1925 -0.2444 -0.2916 0.1909 -0.2201 -0.2571 -0.2263 0.2386 -0.2245 -0.2694 -0.2587 0.2032 -0.2063 -0.2827 0.2239 -0.1997 -0.3406 0.2898 -0.3181 0.2578 0.1543 0.3793 -0.3390 0.1750 0.2334 0.1640 -0.3401 0.1579 -0.3355 0.3514 -0.2054 0.2716 -0.2676 0.2143 0.2758 -0.2379 -0.2876 -0.2055 0.3376 0.2314 0.3888 0.2766 0.2472 -0.2780 0.1990 -0.2025 0.2512 0.1833 0.2937 0.3023 0.2258 0.2218 -0.2697 0.2274 0.2796 0.2197 -0.2188 -0.2644 0.2953 -0.1731 0.2047 0.2510 0.2413 0.3154 -0.2154 -0.2120 0.3765 0.2059 0.2675 0.2051 0.3038 0.2314 -0.1832 -0.2420 -0.3430 0.1818 0.3141 -0.2481 0.2720 0.2997 -0.2012 -0.1989 0.3997 0.2647 -0.2767 -0.3529 0.1866 0.2832 0.2317 -0.1697 0.3146 -0.2354 -0.2405 -0.2512 -0.3535 0.1957 -0.2773 0.2838 -0.2238 -0.3338 0.3225 0.2166 -0.2638 -0.2589 0.1565 0.2512 0.1932 0.2975 0.3294 -0.2492 0.2943 0.2237 -0.2036 0.2345 -0.3086 -0.2931 -0.2388 0.1950 -0.2103 0.2667 -0.2420 -0.2978 -0.2677 0.2146 -0.2205 -0.2446 -0.3574 0.2540 -0.2467 -0.2154 -0.2008 0.2332 0.2377 -0.2224 0.3589 -0.3069 0.2082 0.3461 0.2013 -0.1549 0.1851 -0.2344 0.2783 -0.2723 -0.2637 0.2522 -0.1924 -0.2177 0.2811 0.2443 0.1959 -0.2437 -0.2218 0.2697 0.2204 0.2536 0.2064 0.2278 0.2125 0.2701 -0.2137 0.3696 0.2166 0.2237 -0.4314 0.3589 0.2194 0.2353 -0.2685 -0.2308 0.2812 0.2279 -0.3340 -0.2502 0.1828 0.3000 -0.2344 -0.3226 -0.2954 -0.2483 0.3284 -0.2075 -0.2325 0.3144 0.2391 -0.3117 0.2145 0.2407 -0.1878 -0.2494 -0.2362 0.2476 -0.2169 -0.2330 -0.2142 -0.2839 0.2846 -0.3321 -0.2275 0.2485 -0.2246 0.2714 0.2067 0.2658 0.2469 0.3043 0.2218 0.2929 0.2533 -0.2380 -0.2578 0.2766 -0.2470 -0.2474 0.2574 -0.1667 -0.2377 0.2003 -0.3024 -0.3659 0.2486 0.1957 0.2950 0.2159 0.1537 0.2920 0.2574 -0.2369 0.2501 -0.2117 -0.2105 0.2446 0.3482 0.1924 -0.3173 -0.2333 0.2264 0.3176 -0.2974 -0.2987 0.2512 0.2314 -0.2108 -0.2412 0.1790 0.2388 0.2185 -0.2261 -0.3244 -0.3204 0.2217 0.2510 -0.2508 -0.1775 -0.1856 -0.1602 0.2691 0.2540 -0.1837 0.2711 0.2332 -0.2532 -0.3274 -0.2101 0.3202 0.3000 0.2402 -0.3155 -0.2866 0.2556 -0.1953 -0.2147 0.2331 0.2656 -0.2847 -0.2369 0.2485 -0.2497 -0.1845 0.2383 0.1616 -0.2124 0.1902 0.3045 -0.2060 0.2364 -0.2707 0.2304 0.2900 -0.2687 0.2139 0.1964 -0.2607 -0.2200 -0.2084 0.2747 -0.1914 -0.3547 0.1812 0.2347 -0.2416 -0.2937 -0.1708 0.1931 0.2872 0.2232 0.2167 0.2466 -0.1975 0.3880 0.2818 -0.1904 0.2441 0.2115 0.2356 0.2192 0.2860 0.2218 -0.3076 0.2656 0.2370 -0.3060 0.2241 0.3555 -0.2294 -0.2367 -0.3366 -0.2188 0.2980 -0.3169 -0.2686 0.3068 -0.2254 -0.1927 0.4082 -0.3979 0.2738 -0.1924 -0.2382 0.2702 0.2297 0.2512 0.2976 0.3682 0.2411 0.2556 -0.2307 0.2929 0.2275 -0.1972 -0.2190 0.2431 -0.1837 0.2339 0.2421 0.2495 0.3633 -0.2478 -0.3234 -0.2013 -0.2394 -0.3470 -0.2161 0.2239 -0.2562 0.2045 -0.2461 0.2182 0.2280 -0.2705 0.2075 -0.1998 0.2021 -0.1917 0.2564 -0.3446 0.2417 -0.3203 -0.3156 0.2463 -0.2493 0.2626 0.1860 0.3108 0.2855 0.2608 0.1846 -0.1880 0.2283 0.2733 -0.2500 0.2360 0.2519 -0.2439 -0.3144 0.2641 0.1678 -0.2285 -0.2114 -0.1963 -0.3159 0.2435 -0.2735 0.2130 -0.3051 0.2528 0.2315 0.1930 -0.3499 -0.3284 0.2786 0.2494 0.2640 0.2028 0.1867 -0.1977 -0.1689 0.1830 0.1841 -0.2208 -0.2210 0.2385 0.2557 0.2902 -0.2008 -0.2425 0.2554 -0.2580 -0.1819 -0.2650 0.2531 -0.2093 -0.2091 -0.2667 -0.2304 -0.2248 0.2085 -0.2563 0.1837 0.2882 0.1971 0.2867 -0.1796 0.2135 0.2949 -0.1557 -0.1789 0.1841 -0.2678 -0.2213 0.3404 -0.2603 0.2490 -0.2195 0.3309 -0.2972 -0.2257 -0.2183 0.1980 0.2318 0.2813 -0.2650 -0.1839 0.2005 0.2985 0.2500 -0.3254 0.2212 0.2449 0.2230 -0.2934 -0.3041 -0.3569 0.2451 0.2472 0.2380 -0.2775 -0.2616 0.3146 -0.2226 0.3506 -0.2602 0.2311 -0.2392 -0.2657 -0.3090 -0.2462 -0.2993 -0.3134 0.1543 -0.2412 0.1938 -0.1715 0.1958 0.2501 -0.2204 0.2583 0.3869 0.2120 -0.2679 0.3015 -0.3768 -0.1738 -0.2280 -0.3702 0.2159 0.2712 0.2426 0.2055 -0.2837 0.2864 0.2055 -0.2504 0.2267 -0.2057 0.2549 -0.3596 -0.2110 -0.1828 0.2328 -0.2078 -0.2739 -0.2261 0.2697 0.1772 0.2579 0.2170 -0.1812 0.2156 0.2290 0.2108 0.3501 -0.2685 -0.2074 0.2389 0.1608 -0.2086 -0.2285 -0.2768 -0.3103 -0.2903 -0.3308 0.3552 -0.3033 -0.2567 0.3300 0.2465 -0.2160 -0.1799 -0.2789 -0.1761 0.1801 0.2134 0.1958 0.2722 0.2464 -0.2236 -0.2578 0.4358 0.2838 0.2667 -0.2374 -0.1858 0.3065 -0.2749 0.2233 -0.2046 -0.2179 0.2424 0.2016 -0.2027 -0.2825 0.2740 -0.1582 -0.1973 -0.1995 0.2539 -0.2607 -0.2827 0.2605 -0.3422 -0.3075 -0.2078 -0.1781 -0.1812 -0.2266 -0.2110 -0.2863 0.1662 0.2696 -0.3194 0.2149 -0.1784 -0.2754 0.2021 -0.1905 -0.2094 -0.3103 0.1617 0.3025 -0.1879 -0.1948 -0.3214 0.3178 -0.2688 0.2301 0.2462 -0.2318 0.2085 0.2291 0.2445 -0.2770 0.2276 0.2034 0.3227 -0.2011 0.2007 0.2643 0.3189 -0.2286 -0.1954 0.2182 -0.2394 -0.2604 -0.3143 -0.2118 0.2825 0.2879 -0.2672 -0.2558 -0.2033 0.1829 0.1881 0.2591 -0.2081 0.2588 -0.2778 0.2632 -0.2804 0.2493 0.3320 -0.2530 0.2557 -0.3810 0.3034 -0.1839 0.2109 0.3303 -0.2730 0.2127 -0.2675 -0.2106 -0.2923 0.2353 -0.2132 0.3290 0.2586 -0.2705 -0.2437 -0.2874 -0.3425 -0.1884 0.2214 -0.2180 0.2781 0.2877 -0.2324 -0.3027 -0.2899 -0.3232 -0.1831 -0.2119 -0.2304 -0.3488 0.2354 0.2430 0.3570 0.2494 0.2843 -0.2283 0.2039 0.1866 0.2421 0.2865 -0.3289 -0.2231 0.2798 0.2475 -0.3069 0.3413 -0.4253 -0.1961 0.1860 0.4346 -0.2690 -0.2282 -0.2572 0.2048 -0.3243 0.1854 0.2689 -0.3204 -0.2173 -0.2558 -0.2174 -0.2099 0.2378 0.2454 -0.2645 -0.3096 -0.2369 0.3132 0.1922 -0.2249 -0.1681 -0.2899 0.2767 -0.1927 -0.1888 -0.2576 -0.1980 -0.2163 -0.2890 -0.1895 -0.2838 -0.2813 0.3259 0.2771 -0.2318 0.2552 -0.2867 0.2393 -0.3117 0.2851 0.2186 -0.2230 0.2217 -0.2272 -0.2418 -0.2596 -0.3311 -0.2623 0.2181 -0.2200 -0.3029 -0.1955 -0.2524 -0.2122 0.3001 0.1841 0.2780 0.2461 -0.1904 0.2007 0.2166 0.2403 -0.2418 -0.2576 -0.3363 -0.1869 -0.2315 0.2623 -0.3135 0.3254 0.2828 -0.2186 0.2041 0.1961 -0.2251 -0.2837 0.2285 0.2313 0.2331 0.2539 -0.2376 0.2066 0.2137 0.2431 -0.2223 0.2350 -0.2976 -0.4267 -0.2003 0.2815 -0.3423 -0.1890 0.2491 0.2732 0.2847 0.4011 0.2598 -0.3362 -0.2278 0.2556 -0.2070 -0.1903 -0.2020 0.2862 -0.2259 0.2044 -0.2195 0.1894 -0.1551 -0.2728 -0.2062 -0.2877 -0.1955 -0.1960 0.2164 0.2071 0.2401 -0.3661 0.2822 0.2961 0.2304 -0.2221 0.2530 0.2526 0.2833 -0.2851 -0.2064 0.2608 -0.2563 0.2667 0.2622 -0.2333 0.2795 0.2474 0.2327 0.2019 0.2326 0.2476 -0.3258 -0.2233 0.2501 -0.2515 0.1872 0.2016 -0.3219 0.2344 -0.3419 -0.2449 -0.3363 -0.2663 0.2389 0.2623 -0.2876 0.2662 -0.1774 -0.1788 -0.2656 -0.2040 -0.3040 -0.1993 -0.2505 -0.1804 0.2130 -0.2214 -0.2296 0.2848 0.2194 -0.2592 0.2430 -0.3541 -0.2564 -0.2148 0.2583 0.2491 0.1738 0.2615 0.2057 0.2313 -0.2664 -0.1967 -0.4014 -0.3227 -0.2016 0.1874 0.3484 0.1690 0.3179 0.1948 -0.2088 -0.2732 0.3030 0.2634 -0.2170 0.2554 0.3518 -0.3018 -0.2264 0.1980 -0.2540 -0.1923 -0.1628 -0.2549 -0.1685 -0.2937 -0.1926 0.3075 -0.2303 -0.2706 -0.2021 0.1924 -0.2278 -0.3259 0.2144 0.3022 0.2944 0.2846 0.2104 0.1307 0.3083 -0.1955" HIT_INDICES="528 545 1513 1645 1791 2149 2566 3179 3849 3878 4101 6377 6740 7378 7823 7951 8074 8347 8635 9028 9265 9370 9888 10579 11919 13314 15743 17304 18388 18517 19925 20238 20384 22558 24228 24578 25018 25260 26054 27486 28456 29000 30684 30759 31505 31859 32080 32136 32176 32540 33314 33636 33732 34553 34598 34734 34788 34853 34871 34993 35210 35413 35448 36516 36537 37043 37102 37120 37464 37556 37629 37729 37822 37904 37956 38119 38132 38196 38302" ES_PROFILE="0.0146 0.0420 0.0381 0.0548 0.0704 0.0789 0.0844 0.0828 0.0780 0.0895 0.0954 0.0453 0.0434 0.0338 0.0286 0.0314 0.0342 0.0329 0.0310 0.0261 0.0249 0.0271 0.0183 0.0047 -0.0265 -0.0599 -0.1210 -0.1607 -0.1877 -0.1902 -0.2246 -0.2310 -0.2330 -0.2855 -0.3242 -0.3291 -0.3359 -0.3376 -0.3528 -0.3833 -0.4014 -0.4081 -0.4424 -0.4356 -0.4452 -0.4443 -0.4398 -0.4310 -0.4218 -0.4204 -0.4283 -0.4241 -0.4141 -0.4212 -0.4084 -0.3976 -0.3846 -0.3718 -0.3577 -0.3461 -0.3364 -0.3259 -0.3110 -0.3194 -0.3010 -0.2928 -0.2729 -0.2518 -0.2372 -0.2155 -0.1928 -0.1700 -0.1464 -0.1215 -0.0953 -0.0695 -0.0395 -0.0091 0.0260" RANK_AT_ES="31504.0000" RANK_SCORE_AT_ES="-0.1065"/>
  <DTG RANKED_LIST="ExpData_collapsed_to_symbols.rnk" TEMPLATE="ENSG00000116353_profile_in_ExpData.cls" GENESET="gene_sets.gmt#KEGG_PROSTATE_CANCER" ES="-0.4418" NES="-1.8087" NP="0.0000" FDR="0.0024" FWER="0.0790" CHIP="ftp.broadinstitute.org://pub/gsea/annotations_versioned/Human_ENSEMBL_Gene_ID_MSigDB.v7.4.chip" RND_ES="0.2789 0.2269 0.2661 -0.2648 0.1797 -0.2089 0.2313 -0.3137 0.3194 -0.2726 0.2040 0.2492 -0.2244 0.2716 -0.3514 -0.1980 -0.2006 -0.3084 0.2141 -0.2504 0.2090 -0.3027 -0.1991 -0.2328 0.2790 0.2489 0.2382 0.2360 0.3327 0.2581 0.3298 0.2274 -0.2521 -0.3201 0.2110 0.1916 -0.1533 -0.2770 -0.3327 -0.2200 0.2497 -0.2706 0.2594 -0.2323 0.2954 -0.2349 -0.3280 0.3094 -0.2216 0.1814 -0.2234 0.2262 -0.1960 0.2316 0.1934 -0.1840 -0.2822 0.1789 -0.1998 -0.2211 0.2511 -0.3463 0.2746 -0.2581 -0.2390 -0.2527 0.1819 -0.2079 -0.2795 0.2314 0.2079 -0.2213 -0.2432 0.1729 -0.3120 -0.4150 -0.1468 0.2677 -0.1784 -0.2981 -0.2183 -0.2896 -0.1923 -0.2937 0.2366 0.2468 0.1980 0.2772 -0.2513 -0.1993 -0.2484 0.2181 0.2562 0.2202 0.2379 0.1649 0.2712 -0.1648 0.2928 0.1518 0.2082 0.2479 0.2657 -0.2585 -0.1946 -0.2659 0.2660 0.2701 0.2410 -0.3097 0.2311 -0.3099 -0.2435 -0.2095 -0.1991 -0.1941 0.1970 0.1928 0.2006 0.1997 -0.3316 -0.2450 -0.2147 -0.2937 0.2136 -0.1991 -0.2466 -0.2731 -0.2070 0.1947 0.2136 0.1981 -0.1917 0.1899 0.2602 -0.1922 0.2887 0.2155 -0.2478 0.1795 0.2237 -0.2719 -0.2339 0.2647 0.2039 0.3486 0.2332 0.2511 -0.1956 -0.2573 0.2304 0.2625 0.2332 0.2326 -0.3507 0.3385 -0.2216 -0.3022 0.2244 -0.2192 0.2038 -0.1350 -0.2188 -0.2630 -0.2743 0.2021 0.2672 -0.2364 -0.2356 0.2539 0.2031 -0.1978 0.2153 0.3138 0.2223 0.2574 -0.2681 -0.1951 -0.2246 -0.2264 -0.2050 0.1715 -0.2921 0.2444 0.2423 0.2415 0.2576 -0.2326 0.2653 0.2476 -0.2275 0.1986 0.2696 0.3247 0.2125 -0.2486 0.3057 0.2136 -0.2870 -0.2407 0.2616 -0.2716 0.1688 -0.3410 -0.2301 0.2790 0.2523 -0.2433 0.2189 -0.1995 0.1911 0.2143 -0.3213 -0.2494 0.2951 0.2148 0.1930 0.3130 -0.2318 -0.2299 0.3001 -0.3143 0.2429 0.2120 0.2460 0.2333 0.2469 0.2596 0.2239 0.3393 0.2566 0.2150 -0.3493 0.2128 0.2519 0.2059 -0.2681 -0.2288 0.2922 0.2487 0.2436 -0.2206 -0.2826 -0.1799 0.2635 -0.2634 0.1987 0.2260 -0.2343 -0.1978 -0.2081 -0.2187 -0.2632 0.1832 0.2149 0.2268 0.2321 -0.2898 -0.1805 -0.1904 0.3479 -0.2759 -0.2396 -0.1566 0.2315 0.2220 -0.2757 0.2287 0.2772 -0.2648 -0.1932 0.1980 -0.2261 0.3634 0.2442 -0.2145 -0.3089 0.2323 -0.2945 -0.2108 -0.2115 -0.2188 -0.3041 -0.2400 0.1957 -0.1874 -0.1964 -0.2918 0.2567 0.2261 0.1998 0.2895 -0.2029 -0.2284 0.2154 -0.2793 -0.2538 -0.2553 0.2172 0.2441 -0.2106 0.2010 -0.2801 0.1946 0.2645 -0.2559 0.2852 0.2058 0.2181 -0.3066 -0.2881 -0.2126 0.2130 -0.1567 -0.1985 -0.2637 0.2444 0.2600 -0.3327 0.2765 -0.1870 -0.2671 -0.3241 -0.2464 -0.1973 -0.2090 -0.1911 0.3273 -0.3729 -0.2377 0.3063 -0.2369 -0.3045 -0.2653 0.2007 0.2070 -0.2303 -0.1845 -0.2565 0.1950 -0.2896 0.2863 -0.2659 0.3011 -0.2297 0.2299 0.2469 -0.2401 0.2321 -0.2799 0.2461 -0.2994 -0.3087 0.3291 -0.1828 -0.3195 0.2916 -0.2271 -0.2397 -0.2763 -0.2983 -0.3357 0.3291 0.2127 -0.2010 -0.3033 -0.2515 0.2117 0.2196 0.2180 -0.2236 0.2655 0.3038 -0.2070 -0.3211 -0.2026 0.2749 -0.2348 0.3389 0.2765 -0.2407 -0.2322 0.1885 0.2763 0.2015 0.2116 -0.1805 0.2092 0.2188 0.1938 -0.2805 0.3010 -0.1696 0.2221 -0.2863 0.2554 0.2052 0.1892 0.2689 0.2407 0.2535 0.3217 0.2290 -0.2375 0.1499 -0.3008 -0.2776 -0.2345 -0.2473 0.2534 -0.2486 -0.2931 -0.2136 0.2709 -0.2845 -0.2736 -0.2284 -0.2082 0.3043 0.2847 -0.2088 0.1902 0.2153 0.2224 0.3099 -0.2347 -0.2846 0.2388 -0.2116 0.2219 0.2281 -0.2074 -0.3216 0.2314 0.1680 0.2403 0.2645 -0.2295 -0.2158 -0.1922 -0.1936 -0.2727 0.1833 0.2208 -0.2267 0.2331 0.2530 -0.2056 -0.2266 0.2077 0.2634 -0.2570 -0.2019 0.2922 -0.2188 -0.2262 0.2283 -0.3088 -0.4239 -0.1827 0.2555 0.2356 0.2383 -0.3830 -0.2265 0.1643 0.1809 0.2936 0.2341 -0.2600 0.2958 -0.2086 0.2321 0.2415 0.1874 -0.3704 -0.2478 0.1656 0.3025 0.2226 0.3118 -0.3074 -0.3048 0.3011 -0.1818 0.2847 0.2956 0.1998 -0.2225 -0.2148 -0.2066 -0.2242 -0.2731 0.2957 -0.2353 0.2438 0.2229 0.2266 -0.2616 0.2409 -0.2327 0.2088 -0.1950 0.2907 -0.3092 0.2482 0.2472 0.2669 0.2864 0.2032 -0.1979 -0.2462 -0.2815 0.2446 0.2912 0.2368 -0.2554 -0.3021 -0.2348 -0.2142 -0.3005 -0.2035 -0.2388 -0.2035 -0.2528 0.1920 -0.2196 -0.2557 -0.1836 -0.2393 0.2780 -0.2335 0.2160 -0.2301 -0.2665 -0.1908 0.2417 0.2125 -0.2197 -0.2421 0.2781 -0.2549 0.1875 -0.2709 -0.2210 0.3167 -0.2163 0.3143 -0.1884 0.3106 -0.1926 0.2063 -0.2445 -0.2579 0.1866 -0.2280 0.1924 -0.2418 -0.2232 -0.2155 -0.3017 0.1942 0.2374 -0.2204 0.3392 0.2028 0.2476 0.2175 0.2094 -0.2250 0.3121 -0.2186 0.1942 0.2760 0.1631 -0.3188 -0.1509 -0.2594 0.2546 -0.1862 -0.2064 -0.2307 -0.2458 0.2341 0.2207 -0.2085 -0.1977 0.2105 -0.2996 -0.2147 0.2109 -0.2164 0.2231 0.2306 -0.2282 0.3320 -0.2519 -0.2670 0.2007 -0.2840 0.2424 0.2296 0.3132 0.3284 0.2777 0.2934 -0.2242 0.2825 -0.2413 -0.2307 -0.1790 0.3209 -0.2431 0.2265 0.2861 -0.2419 -0.2613 -0.2425 -0.1951 0.2287 -0.2651 -0.2371 -0.2031 -0.2411 -0.2495 -0.1838 -0.2384 -0.2028 -0.2527 0.2737 0.3622 0.2450 0.2101 0.3374 -0.1927 0.2409 0.1913 0.3037 -0.2535 -0.2353 -0.2183 -0.3426 -0.2027 0.2333 0.2193 0.2811 -0.1900 0.2523 -0.2431 -0.2175 -0.3505 -0.1995 0.2690 -0.2242 -0.2620 -0.2366 0.1784 0.2494 0.3352 0.2029 -0.2877 0.2831 0.2166 0.3632 -0.2812 0.1817 0.2062 0.2108 0.2571 -0.2375 0.3450 0.2299 0.3095 0.1930 -0.2500 0.3332 -0.3179 -0.2352 0.2414 -0.3296 -0.2246 -0.3884 0.2515 -0.2377 -0.2038 0.2611 -0.2322 0.3192 -0.2511 0.1627 -0.1796 0.1803 0.3029 -0.1791 0.2062 -0.2588 0.2508 -0.2213 0.2530 0.1972 -0.2324 -0.2004 0.2461 -0.2800 0.2059 -0.2680 0.3552 -0.2168 -0.2221 -0.1893 0.3171 0.3320 0.2058 0.2826 0.2886 -0.3646 0.3172 0.3596 -0.1928 0.2878 0.2573 0.2455 -0.3286 -0.2453 -0.2199 0.2622 0.3387 0.2280 -0.2570 0.2523 0.2102 -0.2876 0.2471 -0.2223 0.2009 0.1944 -0.2350 0.2195 -0.3138 -0.2895 -0.2886 0.2947 -0.2593 -0.2119 0.2763 -0.2429 0.3132 0.3694 0.3318 0.1600 -0.2718 0.2396 0.3150 0.3065 -0.2689 -0.2072 0.2516 -0.3344 -0.1795 -0.2160 -0.2102 0.1972 0.2359 -0.2033 0.2329 0.1664 -0.2474 0.2958 0.2198 0.3139 0.3292 0.2541 0.1966 0.2310 -0.2207 -0.1522 -0.2118 0.2959 0.2259 0.2479 0.1955 0.2604 0.2751 -0.1638 -0.2209 -0.2974 0.2634 0.2457 -0.2627 -0.1706 -0.2800 0.1757 -0.1763 0.2534 -0.2029 0.1849 0.3344 0.1969 -0.4067 -0.2448 0.2923 0.2080 0.2216 0.2926 -0.2814 -0.3466 0.2151 -0.2680 0.2089 0.2548 -0.2010 0.2512 -0.2535 0.2158 0.2193 -0.1746 -0.4102 0.2580 0.2076 -0.2148 0.2525 -0.2402 -0.3104 -0.3215 -0.2449 -0.2004 -0.2869 0.2267 0.2430 -0.3300 -0.1835 -0.2593 -0.3301 -0.2827 -0.2381 0.2814 0.1966 0.2105 -0.2652 0.2088 -0.2046 0.2092 -0.3305 0.2132 -0.3144 0.1839 0.2538 -0.2023 -0.1933 -0.2058 0.2506 -0.2616 -0.2711 0.2014 0.2554 0.2494 -0.1419 -0.2252 0.3016 0.1994 -0.2118 0.2487 0.2395 -0.1903 0.2847 0.2498 0.2048 -0.2230 0.2722 -0.2196 -0.2324 -0.2986 0.2589 -0.1988 -0.2269 -0.1982 -0.2007 -0.1782 0.3048 -0.2597 -0.2081 0.2960 0.2347 0.2794 0.2273 -0.2203 0.2975 0.2109 0.3659 -0.2718 0.2735 -0.2086 0.2140 0.2273 0.2968 -0.2330 0.2880 0.2831 -0.1700 0.2756 0.1997 0.2437 0.2309 0.2308 0.3125 0.2262 0.2683 -0.2763 -0.2450 0.1656 -0.1721 -0.3265 -0.2598 0.2616 0.2144 -0.2149 -0.1924 -0.2638 -0.2483 -0.2866 0.2279 0.2828 0.2634 -0.2194 0.2709 -0.1925 0.2530 -0.2957 -0.2135 0.2485 -0.2053 0.3136 0.2430 -0.2330 -0.2634 0.1992 0.2330 0.2141 -0.2557 -0.2101 -0.1999 0.2252 -0.2328 0.2066 0.2178 -0.2226 0.2453 -0.2195 0.2422 0.2283 0.2100 -0.2430 0.2517 0.2185 -0.3726 0.2344 0.2700 -0.2528 -0.2074 0.2975 0.2339 0.2170 -0.2040 -0.2219 0.2442 -0.2463 -0.1840 -0.2885 0.2021 -0.3144 0.2393 0.2917 -0.2595 -0.2282 -0.2386 0.2989 -0.3496 -0.2067 0.2709 -0.2576 -0.2998 0.1777 0.2218 -0.1659 0.2367 0.2209 0.2455 0.2910 -0.1968 -0.2241 0.2690 -0.2648 -0.3058 0.2121 0.2404 0.2155 -0.1998 0.2654 -0.2567 -0.1723" HIT_INDICES="174 545 1223 1346 1513 1645 1791 2710 3179 3419 3731 3795 4068 4642 5463 6022 6628 6711 7696 8097 8635 8681 9028 9304 9728 10156 10579 10652 13349 13933 14429 16198 17516 21393 23219 25325 25465 26714 26743 27697 28968 29356 29630 29931 29951 30101 30283 30488 30565 31025 31529 31859 32990 33132 33152 33314 33636 33735 34088 34553 34598 34788 34790 34871 35210 35248 35317 35894 36367 36398 36418 36510 36516 36794 36840 36923 37371 37388 37556 37592 37629 37662 37702 37710 37762 37956 38132 38196 38302" ES_PROFILE="0.0238 0.0377 0.0392 0.0543 0.0675 0.0810 0.0935 0.0831 0.0830 0.0881 0.0907 0.0995 0.1023 0.0965 0.0833 0.0760 0.0668 0.0709 0.0511 0.0459 0.0367 0.0401 0.0355 0.0326 0.0256 0.0182 0.0108 0.0122 -0.0548 -0.0682 -0.0796 -0.1242 -0.1576 -0.2545 -0.2983 -0.3482 -0.3479 -0.3751 -0.3713 -0.3904 -0.4169 -0.4206 -0.4212 -0.4222 -0.4160 -0.4131 -0.4108 -0.4089 -0.4038 -0.4080 -0.4129 -0.4130 -0.4323 -0.4262 -0.4170 -0.4112 -0.4091 -0.4011 -0.3991 -0.3994 -0.3888 -0.3816 -0.3696 -0.3595 -0.3553 -0.3434 -0.3322 -0.3327 -0.3293 -0.3146 -0.2996 -0.2862 -0.2706 -0.2609 -0.2452 -0.2300 -0.2223 -0.2035 -0.1876 -0.1681 -0.1485 -0.1285 -0.1084 -0.0874 -0.0674 -0.0492 -0.0283 -0.0030 0.0260" RANK_AT_ES="32989.0000" RANK_SCORE_AT_ES="-0.1278"/>
  <DTG RANKED_LIST="ExpData_collapsed_to_symbols.rnk" TEMPLATE="ENSG00000116353_profile_in_ExpData.cls" GENESET="gene_sets.gmt#KEGG_GAP_JUNCTION" ES="-0.4308" NES="-1.7509" NP="0.0000" FDR="0.0052" FWER="0.1640" CHIP="ftp.broadinstitute.org://pub/gsea/annotations_versioned/Human_ENSEMBL_Gene_ID_MSigDB.v7.4.chip" RND_ES="-0.1873 0.2110 -0.2183 0.2983 -0.2190 -0.2239 -0.2764 -0.2157 -0.2371 0.2060 0.3730 -0.2365 -0.3240 -0.2530 -0.2817 0.3412 0.1820 -0.2480 0.2298 -0.2631 0.2684 0.3238 -0.2671 -0.2399 0.2810 -0.2945 0.3437 -0.2620 -0.2890 0.2586 -0.2154 -0.2790 -0.2388 -0.2104 0.3649 0.2053 0.2378 -0.3083 -0.1921 -0.2477 0.2577 0.1858 -0.3122 -0.2478 0.1962 0.2462 0.3426 0.1958 0.3121 -0.3088 0.2370 0.2475 -0.2926 0.3020 0.1797 -0.3058 0.1575 0.2538 0.2616 0.2809 0.1836 -0.2259 0.3192 -0.3386 -0.2130 -0.2846 0.3206 -0.2302 -0.2351 0.2849 0.1602 0.1988 -0.3099 -0.2223 0.2595 -0.2988 0.2182 -0.2257 0.2929 -0.2182 -0.2591 -0.2653 0.2402 -0.1796 -0.2638 -0.1717 0.2255 0.2478 0.2299 -0.2765 -0.2176 -0.2534 0.2308 0.2572 0.1934 -0.2273 -0.2837 -0.2481 -0.2780 0.2492 -0.2098 -0.2004 0.2445 0.3157 0.1780 0.1875 0.2569 0.2400 0.2612 -0.3286 -0.2969 -0.2439 0.2161 0.2311 -0.2603 -0.2389 0.3248 -0.1907 -0.1877 -0.2170 0.3244 -0.2295 -0.2443 0.2445 0.2936 -0.1990 -0.2050 -0.2143 0.2458 0.2323 0.1953 0.3167 0.2109 0.2352 -0.1976 -0.2348 0.1848 -0.3086 0.2127 -0.2237 0.2183 -0.2559 -0.1956 -0.3064 -0.2267 0.2432 -0.3140 0.2009 -0.1838 0.2382 -0.2068 -0.2562 -0.2092 -0.3005 0.2297 -0.1863 0.2321 0.2686 0.2961 0.1949 -0.1975 0.2771 0.2923 0.1883 -0.3027 -0.3245 -0.2048 -0.1967 0.2989 0.2894 -0.2199 -0.2341 0.1606 -0.2956 -0.2806 -0.2065 -0.2294 -0.2034 0.2649 0.2318 -0.2394 -0.2287 -0.2257 0.2060 -0.2157 -0.2583 -0.3349 -0.2117 0.2040 -0.2844 0.2880 0.1822 -0.2363 0.2047 0.3358 -0.2505 -0.2209 0.1939 0.3362 0.1878 -0.2332 0.2902 -0.2037 0.2250 -0.2800 -0.2477 -0.3073 0.2363 -0.2457 -0.2716 -0.2227 0.2480 -0.2556 -0.2689 0.2499 -0.4019 -0.3481 -0.2416 -0.2387 -0.2182 -0.2593 -0.2175 -0.2043 0.2152 -0.2861 -0.2015 -0.2086 -0.3702 -0.1961 -0.3828 0.2471 0.3100 -0.2848 0.2225 -0.2486 0.2937 -0.2287 -0.2206 0.3323 -0.2583 -0.2066 -0.2152 0.1795 0.2154 -0.2042 -0.2307 -0.1854 0.1916 -0.3466 0.2384 0.2764 -0.2002 -0.2497 0.2459 -0.1750 0.1862 -0.2736 0.3077 0.3270 0.2302 -0.3377 -0.2253 -0.4059 0.2079 0.2077 -0.2512 -0.1993 0.2397 0.2511 -0.2149 0.2655 -0.2114 0.2478 0.2580 0.2195 -0.3356 -0.2678 0.2800 0.2077 0.2730 -0.2544 0.2503 -0.2447 0.2966 0.3037 0.2340 -0.1799 -0.2307 -0.3156 -0.2415 -0.2738 -0.2840 -0.2996 0.2352 0.2411 -0.2152 0.2904 0.2785 0.2358 0.1949 -0.3055 -0.2849 0.2586 0.3011 -0.3519 0.2353 -0.2490 -0.1649 0.2542 0.2956 0.2543 0.2102 -0.1638 -0.2120 -0.2196 0.3678 0.2257 -0.2507 -0.2469 -0.2784 0.1788 -0.2478 0.2807 -0.2437 -0.2893 -0.2245 0.2899 0.1937 0.2013 -0.2178 -0.2406 -0.1865 0.2798 -0.2802 -0.2162 0.1986 -0.2256 0.2731 0.2260 0.2439 -0.2966 -0.2959 -0.1926 0.2401 -0.2241 -0.2331 -0.2112 -0.2571 0.3283 -0.3006 0.2519 -0.2177 -0.1781 -0.2993 -0.2988 0.2542 -0.2291 -0.2640 0.2170 -0.2395 0.2415 -0.2336 0.1783 0.1948 0.3256 0.3074 0.2277 -0.2265 0.2992 -0.1921 0.2333 0.2036 0.2044 0.2838 -0.2452 -0.2750 0.1918 0.2885 -0.1848 -0.1746 -0.2558 0.2205 -0.1809 0.2282 0.2211 -0.2959 -0.2804 -0.2272 -0.1902 0.2812 0.2641 -0.1953 -0.2446 0.2453 0.3017 -0.2411 0.2721 -0.3622 -0.2432 -0.2431 0.1831 0.2188 0.1932 -0.2942 -0.1702 0.2808 0.1993 -0.2660 -0.2015 -0.2803 0.2182 -0.2860 0.2606 -0.2627 -0.2014 0.2440 0.3168 -0.1973 -0.3137 0.2999 0.2297 0.2043 -0.3290 0.1939 0.2505 -0.2588 0.2175 0.2686 0.3168 0.2074 0.2688 -0.2676 -0.2885 0.2847 -0.3067 -0.1716 0.1353 0.2802 -0.2744 0.2353 0.2109 0.2190 0.3335 -0.2190 -0.2049 -0.2290 0.1980 -0.2494 0.2142 0.2405 -0.2405 0.2325 -0.1867 0.2912 0.2530 -0.2955 -0.2438 0.2242 -0.2045 -0.3200 0.2801 -0.2592 -0.1724 -0.2583 -0.1997 0.2835 0.2004 0.1833 -0.2849 0.2900 -0.3390 -0.3350 0.2154 0.2754 -0.3005 -0.2047 -0.2860 -0.2075 0.1903 0.2425 0.2592 0.1997 -0.2546 0.1887 0.2208 0.1690 -0.2060 -0.1859 0.2486 0.2945 0.1992 0.3515 0.2763 0.2573 -0.2712 -0.2020 -0.2264 0.2512 0.2214 0.2884 0.2167 0.3171 0.3230 0.2393 0.2044 -0.2340 0.2057 0.2219 0.2296 -0.2239 -0.2327 0.2767 0.2459 -0.2418 -0.2581 0.2712 -0.2277 0.2103 0.2059 0.1714 -0.2096 -0.2213 0.2502 -0.2250 0.2127 -0.1976 -0.2178 -0.2234 -0.2399 -0.2335 -0.3052 -0.2015 -0.2223 -0.2882 -0.2097 -0.2059 0.2560 -0.2123 -0.1928 -0.2923 0.2159 -0.2063 -0.1758 0.1892 -0.2028 -0.2085 0.2265 -0.1960 0.1748 0.2878 0.1910 -0.2319 0.2438 0.2746 0.3214 0.2595 0.3366 -0.2068 -0.2635 0.2321 -0.2446 -0.2480 0.2552 -0.2590 0.2217 -0.2457 -0.2262 0.1910 0.2268 0.2641 -0.2372 0.1988 0.2752 0.2367 -0.2772 0.2178 0.2019 0.2114 -0.3064 0.4054 -0.3050 -0.3023 0.2455 -0.1643 -0.1645 0.2463 0.1985 -0.2191 -0.2175 -0.2508 0.2199 -0.2451 0.3351 0.2411 0.3639 -0.1362 0.2001 0.1816 0.2558 -0.2693 0.2802 -0.2317 -0.2344 0.2589 -0.2731 -0.2522 0.2509 -0.2628 -0.2300 0.3336 -0.3031 0.2148 -0.2363 -0.2547 0.2566 -0.2150 -0.2791 -0.2310 0.2173 0.2500 0.3273 0.2244 -0.2768 0.2610 0.1913 -0.2078 -0.2948 -0.2522 -0.2059 -0.2294 0.2188 0.2576 -0.1883 0.3065 0.2538 0.2055 -0.2894 -0.2046 -0.2876 -0.3154 0.2162 0.2144 0.1821 -0.3111 0.3176 -0.2952 -0.2128 -0.2137 0.2356 0.2951 -0.2001 -0.2224 -0.2005 0.2174 -0.2733 -0.2241 0.2449 -0.2140 0.2657 0.3577 0.3422 -0.2956 0.2219 -0.2276 0.3183 0.4079 0.2576 0.3285 -0.2035 0.2703 -0.2190 -0.1978 -0.2197 0.2095 -0.1957 -0.2712 -0.3326 0.2476 -0.2447 -0.2139 -0.3670 -0.2130 -0.2134 0.2920 -0.2039 -0.2392 -0.2119 0.2609 -0.2617 0.2530 0.2492 -0.2402 0.2664 -0.2286 0.2657 -0.1891 -0.2306 0.2533 -0.2279 -0.1699 0.2441 -0.1870 0.2814 -0.2288 -0.2356 -0.3119 -0.3231 -0.2371 0.3358 -0.2611 0.2470 0.2254 -0.2282 0.1924 -0.2455 -0.2507 -0.2219 0.1995 0.2000 -0.2050 -0.1963 -0.2138 0.2808 -0.2495 0.2024 0.3346 0.2376 0.2022 -0.2425 0.2183 -0.1726 -0.3470 -0.2505 -0.2408 -0.1924 -0.3211 0.2928 0.2597 0.2832 0.2109 -0.2206 -0.2163 -0.3013 0.2006 -0.2812 -0.2110 -0.2161 -0.2425 0.2576 0.2141 0.2546 0.2570 0.2406 -0.2215 0.2265 0.2235 0.2959 -0.2816 0.2295 -0.2815 0.1828 -0.2374 0.2814 -0.2366 -0.2642 -0.2540 -0.2232 -0.2329 -0.2132 0.3053 0.2127 0.2148 -0.2701 -0.2280 -0.2087 0.2297 -0.2656 0.2081 0.2007 0.1974 0.2621 -0.2405 0.2115 0.2824 0.2507 -0.2486 -0.2391 -0.3579 -0.3535 0.2665 0.1978 0.1907 0.2252 0.2159 0.2704 -0.2442 0.2395 0.2601 0.2213 0.2474 0.2459 -0.2295 -0.2006 0.1883 -0.2118 0.1956 -0.2119 0.2113 -0.3072 0.2757 -0.2516 -0.2459 0.2662 -0.2715 -0.2699 0.2990 0.2512 -0.2080 0.1924 0.2110 0.2286 -0.2433 -0.2045 -0.2095 0.2502 -0.2830 -0.3323 0.2708 -0.1953 -0.1897 -0.2490 0.2500 -0.2174 0.2000 0.1765 0.2768 0.1869 -0.3171 -0.3218 -0.2237 -0.2533 -0.2871 -0.2828 -0.2389 0.2856 0.2415 0.2363 0.2216 -0.2227 -0.2989 0.2070 -0.1713 -0.3763 -0.1866 0.1880 0.1682 -0.3032 -0.2893 -0.1720 0.1979 0.2392 -0.2706 0.2061 0.2002 -0.2092 0.2767 0.2166 -0.2004 0.3415 0.2258 -0.2396 0.2364 0.2625 -0.3748 0.2202 0.2360 0.2230 0.2096 0.2582 0.2004 0.1935 -0.3294 -0.2404 -0.2754 -0.2194 0.2010 -0.2161 0.2435 -0.1782 0.3105 -0.2911 0.2584 0.2488 0.1677 0.2431 0.1819 -0.1882 -0.2420 -0.2902 -0.2809 -0.2345 -0.2624 0.3455 -0.3107 -0.2183 0.2518 0.2922 -0.1650 -0.2332 -0.3325 0.2588 0.2049 -0.2424 -0.1733 0.3383 -0.2362 0.2869 0.3433 -0.3977 -0.1599 -0.2758 -0.2684 -0.2943 0.2149 0.2704 -0.2744 0.3185 -0.2073 -0.2108 0.2577 -0.1944 -0.2606 -0.2789 0.1888 0.2018 0.2232 -0.1696 -0.2272 -0.2167 -0.2420 0.2449 0.2708 0.1899 0.2346 -0.2717 -0.3399 0.3011 0.2211 0.2048 0.2547 -0.3436 -0.2735 0.2926 0.1887 -0.1556 -0.2973 -0.3816 -0.2791 -0.2123 0.2921 0.2607 -0.1670 -0.2184 0.2441 -0.2234 -0.2972 -0.2350 0.2372 -0.1918 -0.2479 0.2638 -0.3045 0.2019 -0.1939 0.1761 -0.2526 0.2767 0.3066 -0.2256 -0.2745 -0.2641 0.2821 0.2830 0.2304 0.2526 -0.2536 0.2908 -0.2685 0.2353 -0.2255 0.2658 -0.2231 -0.2410 -0.2659 0.2366 -0.3063 0.2427 0.2068 0.2679 -0.1963" HIT_INDICES="1513 1645 1791 2171 2243 2710 2753 3088 3205 3731 3795 4725 5463 5954 6249 6303 8635 9098 9260 9728 10806 10983 11211 11243 13125 13175 14873 15147 15695 15941 16772 17776 18564 21258 22247 22440 22725 23590 23652 24582 26208 27386 27781 27849 28050 29508 29528 29539 29658 30364 30483 30750 30873 31422 31522 31529 31781 31846 32047 32080 32942 33040 33636 33694 33768 33914 34553 34598 35189 35210 35425 35589 35646 35664 35935 36103 36213 36397 36398 36516 36747 36870 36934 37066 37543 37629 37662 37822 37939 38132" ES_PROFILE="-0.0176 -0.0008 0.0150 0.0231 0.0387 0.0425 0.0570 0.0629 0.0740 0.0732 0.0841 0.0709 0.0613 0.0572 0.0577 0.0643 0.0104 0.0036 0.0045 -0.0029 -0.0266 -0.0274 -0.0296 -0.0269 -0.0727 -0.0717 -0.1137 -0.1196 -0.1328 -0.1383 -0.1593 -0.1845 -0.2039 -0.2703 -0.2928 -0.2949 -0.2991 -0.3176 -0.3157 -0.3353 -0.3716 -0.3956 -0.3995 -0.3949 -0.3936 -0.4232 -0.4161 -0.4088 -0.4041 -0.4137 -0.4082 -0.4062 -0.4005 -0.4050 -0.3980 -0.3886 -0.3851 -0.3768 -0.3718 -0.3624 -0.3730 -0.3639 -0.3667 -0.3557 -0.3449 -0.3358 -0.3381 -0.3252 -0.3249 -0.3101 -0.2997 -0.2876 -0.2726 -0.2566 -0.2464 -0.2330 -0.2178 -0.2039 -0.1853 -0.1693 -0.1553 -0.1380 -0.1189 -0.1008 -0.0889 -0.0663 -0.0421 -0.0199 0.0047 0.0304" RANK_AT_ES="29507.0000" RANK_SCORE_AT_ES="-0.0846"/>
  <DTG RANKED_LIST="ExpData_collapsed_to_symbols.rnk" TEMPLATE="ENSG00000116353_profile_in_ExpData.cls" GENESET="gene_sets.gmt#KEGG_MATURITY_ONSET_DIABETES_OF_THE_YOUNG" ES="-0.5632" NES="-1.7479" NP="0.0019" FDR="0.0053" FWER="0.1720" CHIP="ftp.broadinstitute.org://pub/gsea/annotations_versioned/Human_ENSEMBL_Gene_ID_MSigDB.v7.4.chip" RND_ES="-0.3660 0.2654 0.3652 -0.3805 0.4136 -0.2406 0.2876 0.2942 -0.2456 0.3265 -0.3129 0.2287 -0.5647 -0.3183 -0.2732 -0.2410 -0.4260 0.2070 0.2473 0.2715 -0.2644 -0.1948 -0.3057 0.2795 0.3599 0.3282 -0.3276 -0.3687 -0.2753 0.4172 -0.3395 0.2244 -0.2063 0.3601 0.3215 -0.2489 0.2961 0.2102 -0.2922 -0.3387 -0.4256 0.3188 0.3610 -0.3604 -0.2153 0.2739 0.4092 0.3601 0.2347 0.4091 -0.3487 0.1993 0.2660 0.2770 -0.2944 0.3596 -0.3345 0.3386 0.2755 0.2519 -0.4304 -0.2514 0.2431 0.3980 0.3592 -0.2051 0.3004 0.2247 -0.3473 0.2656 0.4149 0.3409 0.2647 0.2846 0.3270 0.2651 -0.2982 0.2851 0.2711 0.4631 -0.2044 -0.3904 -0.3836 0.4137 -0.4468 0.2605 0.3299 -0.4086 0.3654 -0.2756 0.4291 0.5005 -0.3360 -0.3831 -0.4462 -0.3013 -0.3945 -0.2299 0.4102 -0.3647 0.2673 0.2733 -0.4193 0.4297 -0.1633 0.2394 -0.4006 -0.2457 0.2149 -0.2697 0.2835 0.3669 0.4423 -0.3589 0.3492 -0.2926 -0.2755 -0.2619 0.3916 0.2144 -0.3029 -0.3945 0.2019 -0.2728 0.3912 -0.2681 -0.2694 0.2347 0.2912 -0.2156 0.2095 -0.3184 0.3149 0.3539 -0.3235 -0.3166 0.2017 0.4267 -0.2464 -0.2746 0.3185 0.2097 0.3775 -0.3349 0.1824 0.2380 -0.5180 -0.2847 0.2897 -0.2530 -0.3294 -0.4770 -0.2392 -0.4123 -0.3794 0.2962 -0.2003 0.2611 -0.2310 0.2871 -0.4002 -0.2669 -0.3571 0.3626 -0.3025 -0.3455 0.3426 -0.3369 -0.2879 -0.3267 0.3297 -0.4436 0.3666 -0.3468 -0.2748 0.3223 0.2526 0.2313 0.3440 -0.3844 -0.3937 -0.1948 -0.2448 -0.3916 -0.3027 0.4683 0.3419 0.4532 0.3573 0.2629 0.3175 0.3124 0.1925 -0.3100 -0.2552 -0.3511 -0.3459 0.3447 -0.2852 -0.2421 0.2661 0.3515 -0.2457 -0.3212 -0.2848 0.3596 0.1844 0.3659 -0.3404 -0.2839 0.3211 0.3824 -0.3712 -0.2881 0.2088 -0.2710 -0.2846 -0.2579 -0.4028 -0.4483 -0.3418 0.3075 0.2908 0.2492 -0.2083 0.2382 0.3702 0.2728 0.4660 -0.2987 0.2940 0.3764 -0.4843 0.3818 -0.4577 0.3392 0.4578 0.3999 -0.2749 0.2068 -0.3851 -0.4401 -0.4924 -0.3323 0.4145 -0.3637 0.2406 -0.5104 -0.2869 0.3564 -0.3147 -0.2417 0.3701 0.3428 -0.2113 0.4871 0.2553 -0.2919 0.3250 -0.4129 -0.3505 0.4020 0.4105 0.3263 -0.2620 -0.2609 -0.3197 -0.4841 0.4734 0.5225 0.2740 0.2544 -0.2272 -0.3159 -0.2381 -0.1963 -0.2961 -0.3200 -0.3520 -0.2773 -0.2081 0.2749 -0.1737 -0.4209 -0.2282 -0.2636 0.3294 -0.2164 0.2882 -0.2475 0.3901 -0.2887 -0.2080 -0.4303 -0.3967 0.4068 -0.4597 -0.3130 -0.3619 0.3215 0.3990 0.2424 0.2247 -0.4177 0.4502 -0.2987 -0.2378 0.2273 -0.3789 -0.4780 0.3622 -0.3866 -0.3896 0.2888 0.3159 -0.1935 -0.3240 0.2790 -0.4095 -0.3981 0.1996 0.3755 -0.4519 -0.2605 0.2501 -0.3469 -0.2719 -0.4288 -0.2553 0.3742 -0.3203 -0.2774 -0.2708 -0.4137 0.3667 -0.4161 -0.3589 0.2592 0.3462 0.2460 -0.3591 0.3518 0.4225 0.3151 -0.4419 0.3586 0.4733 -0.3423 -0.2460 -0.3301 -0.3805 -0.3076 -0.1889 -0.4635 -0.2475 -0.2562 -0.2219 -0.2791 0.2751 0.4937 0.3078 0.4451 -0.2123 0.3075 -0.4023 -0.2539 -0.4269 0.4131 0.1851 -0.3721 -0.3621 -0.3650 -0.3072 0.2909 -0.2457 -0.2216 0.3579 0.3425 -0.2527 -0.3643 -0.3218 -0.3279 0.2511 -0.3426 0.3506 -0.2708 -0.4683 -0.2861 0.2667 -0.2615 -0.3602 -0.4077 -0.3206 0.2460 -0.4609 0.2428 -0.3221 0.3362 0.2925 -0.2024 0.4866 0.2410 0.2788 -0.3299 0.2792 -0.3158 -0.2754 0.2454 -0.2479 -0.2758 0.2130 -0.2034 -0.3864 -0.3277 0.1992 0.2636 -0.3577 0.4498 -0.3270 0.3085 0.2830 0.2547 -0.3418 -0.3570 0.4024 -0.3606 0.3786 -0.2479 0.2812 0.1991 0.4369 0.2618 0.3079 0.1856 0.2649 0.2828 -0.2005 0.3553 -0.3516 0.2348 -0.5275 0.2707 0.3515 -0.3928 -0.2404 0.2050 -0.2816 -0.3627 0.3046 0.2789 -0.4478 0.2652 0.2644 -0.3493 0.4331 -0.4525 0.2884 -0.3295 -0.2641 0.2621 -0.3016 -0.2802 0.1660 0.3886 -0.3736 0.2949 0.3083 0.2117 0.3063 -0.2151 0.2081 -0.3691 0.2403 0.3212 -0.4688 0.3988 -0.3677 -0.3396 -0.3187 -0.1721 0.3530 -0.2505 0.2813 -0.2712 0.1928 0.6427 0.3350 -0.3299 0.4266 0.2843 0.2415 -0.3533 0.4716 0.4488 0.4490 -0.2984 -0.2433 0.3565 -0.2324 0.2698 0.2417 -0.3038 0.3130 0.3527 0.2875 0.2685 0.4520 0.3749 0.2745 -0.3780 -0.2073 0.4043 -0.2369 0.2742 0.2892 0.3288 0.2776 -0.3997 -0.4740 -0.4711 0.3317 -0.4265 0.2773 0.2847 0.2788 0.4701 -0.4552 -0.2044 0.2918 0.3597 -0.3026 -0.4099 0.3083 -0.4613 0.3302 0.4039 0.2521 -0.2762 -0.2022 -0.3034 -0.2946 -0.2143 0.3252 0.2988 -0.2990 0.3672 0.4328 0.3345 -0.3160 0.4130 0.3064 -0.2981 0.2619 0.3893 0.4295 -0.2888 -0.3902 0.3278 -0.3840 -0.3804 -0.2139 0.3057 -0.4077 -0.4083 -0.3263 -0.2643 0.3137 0.3461 -0.4388 0.2710 -0.4198 0.3308 0.3420 0.3363 -0.2585 0.3597 0.3130 -0.1466 0.2649 0.3335 0.2363 -0.2745 0.4001 -0.3083 0.3135 -0.2232 -0.2523 -0.2485 0.3496 -0.3900 -0.3193 0.4226 0.3943 -0.3043 -0.2961 0.2509 0.2497 0.3031 -0.4260 -0.3533 -0.3317 -0.3076 -0.4357 -0.4059 0.2514 -0.2890 -0.3469 -0.4483 0.1857 -0.2567 0.3655 0.5903 0.5344 -0.2457 -0.3423 -0.3908 -0.3614 0.2604 0.2422 -0.2179 0.3402 -0.2261 -0.2752 -0.1974 0.2677 -0.4430 -0.2662 0.3851 0.2603 0.2428 -0.3834 0.5002 0.4439 -0.2728 -0.4221 -0.2763 -0.3725 0.2837 0.2860 0.3160 -0.2669 0.2322 0.2932 -0.3140 -0.2049 -0.2894 -0.3513 0.3768 -0.3857 -0.2555 0.3495 -0.3098 -0.3863 0.2851 -0.3702 0.2701 -0.3036 -0.2617 0.3213 -0.2884 0.5041 -0.2168 0.3809 -0.2409 -0.2629 0.3720 -0.2723 0.2389 0.3078 0.2780 -0.4211 -0.2528 -0.3279 -0.3445 -0.2735 -0.4712 -0.5176 0.4742 -0.2306 -0.3422 0.2636 -0.2375 0.4106 -0.1665 0.3019 0.3542 -0.4049 -0.5099 0.3813 0.4304 -0.4384 0.3517 -0.2208 -0.5067 0.3666 -0.2526 0.4194 0.3141 0.3190 0.4754 -0.3637 -0.3221 -0.2554 -0.3778 0.3509 -0.3519 -0.3692 0.2934 0.2307 -0.3026 -0.2936 -0.2585 0.2775 -0.2954 0.4526 0.2910 -0.4608 -0.2446 0.2433 -0.3255 0.2129 -0.1905 -0.3025 -0.5119 0.2890 0.3789 0.3319 -0.3337 0.3577 -0.2815 -0.2554 -0.2634 0.2177 -0.4174 -0.3229 0.3225 0.2707 0.2583 0.2784 0.5606 0.3073 -0.2691 0.3646 -0.3118 0.3515 0.2573 0.3000 0.3894 -0.3185 -0.2322 -0.1910 -0.3060 -0.4690 0.3611 -0.3502 0.4375 0.3824 0.3224 0.2602 0.5214 -0.2388 0.3916 0.4068 0.2650 0.2946 -0.2308 -0.2506 -0.3038 0.3843 -0.3030 -0.2271 0.3762 -0.3242 0.2520 0.4228 -0.4758 0.2905 0.2062 0.2631 0.4059 -0.2706 -0.3509 0.3673 0.2690 0.2813 0.2918 0.2662 -0.3037 -0.2671 0.2526 0.3087 -0.3367 0.4053 -0.4049 0.3236 0.4338 -0.3528 0.4025 -0.2434 -0.3047 -0.2604 0.2253 0.2368 0.2227 0.2846 -0.3862 0.5246 -0.2884 -0.2166 -0.5597 -0.2632 0.5363 -0.2203 -0.3053 0.5053 0.3314 0.3671 -0.3458 -0.2590 -0.4191 -0.3481 0.1904 -0.2174 -0.2800 0.4014 0.2438 -0.4729 -0.3644 0.1769 0.2886 -0.4250 0.4786 0.2235 -0.2184 -0.1973 0.2812 -0.2113 -0.2754 0.2667 -0.3646 -0.3334 -0.3522 0.2798 -0.2812 -0.3679 -0.4263 -0.3065 0.3038 0.3089 -0.3514 -0.3371 0.3295 0.2927 -0.3233 0.2235 -0.3728 -0.4460 -0.3852 -0.3673 0.3257 -0.2584 -0.3005 -0.4712 0.4187 -0.4380 -0.2438 0.4644 0.2684 -0.3184 0.3529 0.2866 0.3470 -0.2731 -0.4335 0.4265 -0.3919 -0.2817 -0.3180 0.4287 -0.2528 0.1914 0.2705 0.3300 0.2703 0.5268 0.2290 0.2855 -0.3012 0.2620 -0.3633 0.4440 0.4205 0.4243 0.4151 -0.3643 0.2737 0.2155 0.2758 -0.2484 0.2628 -0.2459 -0.3364 -0.2221 0.2886 0.3020 -0.4283 -0.3760 -0.3009 0.5287 0.2401 -0.2531 0.2615 0.3566 -0.4101 -0.3573 0.4658 -0.3027 -0.4033 0.2414 -0.2202 -0.4218 -0.1901 0.3899 -0.2777 -0.3252 -0.3757 0.2815 -0.2775 -0.3023 0.3601 -0.2999 0.3242 0.1624 0.3768 -0.2651 -0.2801 0.3719 -0.2759 0.5295 0.3776 0.2848 0.3083 0.3301 0.3754 0.3268 -0.2727 -0.3290 0.2945 -0.2458 -0.1629 -0.3183 0.2372 0.3129 -0.3168 -0.4702 -0.4316 -0.2707 -0.4114 -0.2802 -0.4886 -0.3969 0.3859 0.3010 0.3734 -0.3805 0.2975 -0.2947 0.3095 0.4743 -0.5408 0.3747 0.4144 -0.2749 0.5316 -0.3472 0.2140 -0.3878 0.2793 0.1714 -0.2075 -0.2996 0.3922 -0.3399 0.1978 -0.2174 0.3747 0.2492 0.2322 0.3583 -0.3959 -0.2893 -0.2858 0.3673 0.4909 -0.2809 0.4117 0.2429 -0.2892 -0.2891 -0.2684" HIT_INDICES="5508 7407 7556 7905 13182 14801 16131 17669 19312 25759 26222 28652 30488 31699 32814 33119 33202 33858 34400 34491 35074 35166 35568 36761 37987" ES_PROFILE="-0.1019 -0.1223 -0.0989 -0.0821 -0.2072 -0.2430 -0.2745 -0.3125 -0.3496 -0.4933 -0.4835 -0.5165 -0.5276 -0.5174 -0.4988 -0.4578 -0.4107 -0.3739 -0.3301 -0.2743 -0.2260 -0.1643 -0.1065 -0.0532 0.0340" RANK_AT_ES="30487.0000" RANK_SCORE_AT_ES="-0.0948"/>
  <DTG RANKED_LIST="ExpData_collapsed_to_symbols.rnk" TEMPLATE="ENSG00000116353_profile_in_ExpData.cls" GENESET="gene_sets.gmt#KEGG_MAPK_SIGNALING_PATHWAY" ES="-0.3729" NES="-1.7451" NP="0.0000" FDR="0.0052" FWER="0.1760" CHIP="ftp.broadinstitute.org://pub/gsea/annotations_versioned/Human_ENSEMBL_Gene_ID_MSigDB.v7.4.chip" RND_ES="0.1867 -0.2098 0.1764 0.1910 -0.2675 0.2742 0.2093 -0.2330 0.1932 -0.2298 0.1882 0.2061 0.2073 0.1985 -0.2242 -0.1590 0.1994 0.1717 0.2533 0.2082 0.1979 0.2100 -0.2218 0.2090 -0.1833 -0.1720 -0.2234 -0.2100 -0.1886 0.1834 -0.2263 0.2475 -0.1772 0.2247 0.2266 0.1998 0.1652 0.2005 0.2470 -0.2223 -0.1984 0.2336 -0.2836 0.1983 0.2546 0.2096 0.2068 0.1771 -0.2569 -0.2188 -0.2271 0.2188 0.2277 -0.2034 -0.1934 0.2243 0.1992 -0.1986 0.1749 0.2017 -0.2472 0.2150 0.2181 0.1916 0.1833 0.3126 0.2187 -0.2048 0.1850 0.1967 -0.2336 -0.1876 -0.2060 0.2573 -0.1986 0.1648 0.2281 0.2321 0.2494 -0.2149 0.2508 0.1919 -0.2211 -0.1657 -0.2090 0.2000 0.1884 -0.1856 0.1889 -0.1734 0.2507 0.2349 -0.2731 0.1679 0.2194 0.2149 -0.1964 0.2009 -0.2078 -0.2306 0.1875 -0.2180 -0.2280 0.1704 0.1809 -0.1864 -0.2204 -0.2418 0.2888 0.2205 0.2461 -0.1879 0.2086 -0.1780 -0.2596 0.2025 -0.2266 -0.1860 0.1873 -0.2015 0.2158 -0.2053 -0.2233 -0.1947 -0.2728 0.2365 0.2763 -0.2316 -0.1880 -0.2150 0.2012 -0.2602 0.1757 0.1868 -0.2391 -0.2465 -0.2226 0.2369 0.2445 -0.1922 0.1760 0.2247 0.1681 -0.2187 0.1872 -0.2681 -0.2214 -0.2227 0.1800 0.2043 -0.2131 -0.2126 0.1736 0.2010 0.2009 0.2045 -0.1751 0.2289 0.2137 0.2485 -0.2266 -0.1944 -0.1849 -0.2219 0.2463 -0.1999 0.1833 0.2203 0.1938 -0.1807 0.2209 0.2344 -0.2176 -0.1884 -0.2548 -0.2644 0.1954 0.2406 0.1747 0.2953 -0.1938 0.2025 -0.2830 0.1901 0.1925 0.2212 -0.1838 0.1741 -0.2015 0.2021 -0.2084 -0.2137 0.2029 0.1796 0.1732 0.1802 -0.2607 -0.2137 -0.2402 0.2052 0.2004 -0.2014 -0.2120 0.1876 0.2045 -0.2014 -0.2342 0.2445 0.2053 0.2232 -0.2324 -0.1586 0.2640 -0.2247 0.2065 0.1901 0.2460 0.1742 -0.2368 -0.1929 -0.2162 -0.2387 -0.2553 0.2142 0.2326 0.2765 0.2863 0.2026 -0.2227 -0.1891 0.2235 -0.2026 -0.2189 -0.2194 0.1918 0.2454 0.2033 0.1914 0.1749 0.2786 -0.2087 0.1872 -0.1974 -0.2700 -0.2609 0.2248 0.2225 0.2626 -0.1843 0.2351 -0.2071 -0.1653 -0.2254 0.2428 0.2734 0.2581 0.2185 -0.1911 0.2376 0.2831 0.1959 -0.2090 0.2385 0.2023 0.1826 -0.1868 0.2046 0.2240 -0.1978 -0.1993 0.2110 0.2280 0.1699 0.1875 0.2437 0.1875 0.1970 0.2475 -0.2588 -0.2630 -0.1926 0.2075 -0.1821 -0.1905 0.2523 -0.1925 -0.2169 -0.1923 0.1756 0.1810 -0.2336 0.2331 -0.1860 -0.2314 -0.1884 -0.2296 0.2274 0.2085 -0.2674 0.2042 0.2189 0.2153 0.1927 0.2015 0.2227 -0.2162 -0.2062 0.2033 0.2049 0.2429 -0.2651 0.1865 0.1939 -0.1975 -0.2215 0.1994 0.1895 -0.2211 0.1752 0.2092 -0.1934 -0.1776 -0.1963 -0.2042 0.1903 -0.2026 -0.1861 0.2107 -0.2179 0.2890 -0.1920 -0.2018 -0.1937 -0.2350 -0.1805 -0.1921 -0.1832 -0.1973 0.1782 -0.2544 0.2467 0.2153 0.2520 -0.1976 0.2343 0.1856 -0.1735 0.2419 0.2547 -0.2557 0.2102 0.2257 0.2068 -0.2555 0.2074 -0.2278 -0.2772 -0.2375 0.2186 0.1697 0.2458 -0.1931 0.2121 0.2072 -0.2407 0.1670 0.2013 -0.2059 0.1978 0.2510 -0.2315 -0.1955 -0.2185 0.2336 0.2205 0.2152 0.2368 -0.1827 0.1863 -0.1911 0.2229 0.1991 0.2069 0.2315 0.2091 -0.1611 -0.2355 0.2279 -0.1770 0.1968 0.2111 0.1914 0.1836 -0.2031 -0.1958 0.2425 -0.2303 -0.2582 -0.2072 0.2063 -0.1637 -0.2380 -0.2489 0.1753 -0.2280 0.2107 -0.1985 0.2246 0.1778 0.2148 0.2033 -0.2167 0.1671 0.1641 0.2298 -0.2205 -0.2115 -0.1819 0.2164 -0.2143 -0.1850 0.2098 0.2108 0.2149 0.2483 0.2095 0.1741 0.2096 0.2825 -0.2353 0.1761 -0.2234 0.2346 0.2141 -0.2168 -0.2245 -0.2051 0.1828 0.2091 0.2570 0.2166 0.1687 0.2978 -0.1877 0.2339 0.2166 -0.2051 0.2000 0.1666 -0.1866 0.2089 0.2231 0.2067 0.2231 0.2248 -0.2497 -0.1988 -0.3007 0.1803 -0.2562 -0.2567 -0.2132 -0.2658 0.1687 -0.1888 0.1816 0.1901 0.1908 0.2044 -0.1745 -0.2122 -0.2188 0.2267 -0.1776 0.2454 0.2079 0.1777 0.1985 0.2967 0.2147 0.1862 -0.2131 -0.2395 0.2414 -0.2889 -0.2547 0.2468 0.2393 -0.2851 0.1841 0.1700 -0.2056 0.2597 -0.1856 0.2477 0.2207 0.2098 0.2054 -0.2195 0.2204 -0.2683 -0.2135 -0.2076 -0.2262 -0.2139 0.2418 -0.2609 0.2059 0.2191 -0.1778 0.1981 0.1879 0.2039 -0.2446 0.2423 0.1813 0.2223 -0.2043 -0.2081 0.1842 -0.1784 0.1863 -0.2282 0.1940 -0.2112 0.1882 -0.1956 0.1982 0.2202 0.2037 0.1901 0.2510 0.1788 0.1744 -0.2497 0.2070 0.2184 -0.2524 -0.1834 -0.1785 -0.2062 -0.2093 -0.1687 -0.2133 0.2367 -0.2422 -0.2166 0.2317 -0.1926 0.1638 0.2061 -0.2158 0.2151 -0.1895 0.2344 0.1999 -0.2215 -0.2325 -0.2023 -0.2365 -0.1720 -0.1916 -0.2037 -0.2044 -0.2260 0.1879 -0.1530 -0.2176 0.2387 -0.1752 -0.2210 0.1890 -0.2359 -0.1989 0.2062 0.1910 0.2267 -0.2306 0.2518 0.2047 0.2847 -0.1738 -0.2496 0.1981 -0.2179 0.2334 0.1978 -0.1617 -0.2205 0.1780 0.1660 0.2207 0.1959 0.1902 0.2528 0.2350 -0.2136 -0.1527 -0.2074 0.1829 0.2080 0.1817 -0.2200 0.1550 -0.1832 -0.1759 -0.2023 -0.2480 0.2293 -0.1995 0.2132 -0.2213 -0.2336 0.2655 0.1832 -0.2749 0.1964 -0.2463 -0.1922 0.2257 0.1668 -0.2111 -0.1902 -0.2155 -0.2036 -0.2205 0.1803 0.2149 0.2257 -0.1980 0.2189 -0.2070 0.2003 -0.2482 -0.2113 -0.2418 -0.2217 -0.2363 0.1664 -0.2557 0.1754 0.1828 0.2100 -0.2146 0.2130 -0.2112 0.1955 -0.2081 0.2593 0.1736 0.1658 -0.2451 -0.1989 -0.2184 -0.1792 -0.1971 0.1936 0.2326 0.1828 -0.2285 -0.1698 0.2716 -0.2179 0.2304 -0.1968 -0.1949 -0.2004 -0.2126 -0.2009 -0.2096 0.2073 -0.1641 0.1915 0.1887 0.1875 0.1941 0.2192 -0.1794 -0.2295 -0.2236 0.2435 0.2431 -0.2067 -0.2166 -0.1756 -0.2354 -0.1869 -0.2080 -0.2504 0.2176 -0.2483 -0.2643 0.2017 -0.2005 -0.1826 -0.2344 0.2307 0.2060 0.1999 0.2602 0.2079 0.1790 0.1814 0.2562 0.2536 0.2124 -0.2601 -0.2390 0.2292 0.1866 0.1681 0.2440 0.2494 -0.2020 -0.2491 0.2059 0.1780 -0.1899 0.1852 0.2194 -0.2135 0.2486 0.2049 -0.1993 0.2361 -0.2068 0.2149 -0.1887 -0.1637 -0.2735 0.2026 -0.1794 0.1998 -0.1950 0.1737 -0.1970 0.2232 -0.2072 0.2422 0.1890 0.1889 0.2025 0.2090 -0.2210 0.2265 0.2146 -0.1878 -0.2052 0.2082 -0.1842 0.2310 0.1801 0.2014 0.2335 0.1776 0.2191 -0.2407 -0.2825 0.2590 -0.1892 -0.2241 0.2507 0.2771 -0.1683 -0.2419 -0.1885 0.2162 0.2276 -0.2760 0.2154 0.1854 0.2541 -0.2634 0.1833 0.2442 -0.1756 -0.1600 0.2775 0.1977 0.1797 0.3017 -0.1985 0.2000 0.1735 0.2211 -0.1823 -0.2450 -0.1865 0.1944 -0.2001 0.1988 -0.2627 -0.2070 -0.1705 -0.1704 -0.2011 -0.1755 -0.2051 0.2334 0.1933 -0.1780 -0.1758 -0.2191 0.2137 0.1742 0.1927 -0.2007 0.2627 0.1988 -0.2100 -0.2026 -0.2279 -0.2057 0.1645 -0.1877 0.1717 0.2843 -0.2096 0.2313 -0.2503 0.2119 0.2104 0.1962 0.2172 -0.2114 -0.1980 0.2454 -0.2300 0.1865 -0.1711 -0.2065 -0.1865 -0.2727 0.2320 -0.2291 0.1892 0.2718 0.1728 0.2122 0.2111 -0.2404 -0.2144 0.2359 -0.1789 0.2024 0.2770 0.1939 0.2300 0.2195 -0.1705 0.2171 -0.2390 0.2043 -0.2404 0.2075 0.1855 -0.2298 0.2030 0.2333 0.1884 0.2014 -0.2329 0.2196 -0.1883 0.2283 -0.1978 0.2482 0.2008 -0.1825 0.2113 -0.1699 0.2135 0.2813 -0.1839 0.1970 -0.1968 0.2478 0.2474 0.1995 -0.2776 0.1924 0.2195 -0.2263 0.1459 0.2078 0.1944 0.1746 -0.2477 0.2192 -0.2148 -0.2436 -0.1901 -0.2163 0.2425 -0.1808 0.1785 0.2137 0.2285 -0.1777 -0.1898 -0.1765 -0.2762 0.1992 0.1895 -0.2160 -0.2168 -0.2504 -0.2357 0.2460 -0.2016 -0.1729 -0.2837 0.1968 0.1946 0.2331 -0.2248 0.1893 -0.2733 0.1657 -0.2357 -0.1716 0.2112 0.1947 0.1987 -0.2723 -0.2690 0.2210 -0.2117 0.2366 0.2168 0.1993 -0.2043 0.2122 -0.1978 0.1815 -0.1862 0.2276 -0.2234 -0.1825 0.2170 0.2129 -0.2147 0.1777 -0.1755 0.2035 -0.2791 -0.2153 -0.2113 -0.2010 0.1695 -0.2154 0.2328 0.1894 0.1737 -0.2073 0.2189 -0.2621 -0.2486 0.2193 -0.2069 0.1851 -0.2296 -0.2474 0.2283 -0.1688 0.2142 -0.1802 -0.1966 0.1840 0.1716 0.1894 -0.1957 -0.2265 0.2013 0.3009 -0.2741 -0.2453 0.2108 0.2071 -0.2486 0.1867 0.2335 0.2162 -0.2491 0.2228 -0.1975 -0.1779 -0.2076 -0.2133 -0.2345 0.1872 0.2060 -0.2110 -0.1985 0.1966 0.2850 -0.1981 0.1684 0.1997 0.1907" HIT_INDICES="373 391 415 528 1079 1258 1361 1513 1645 1671 1791 1837 2149 2158 2255 2514 2560 2566 2581 2710 2871 3060 3091 3179 3305 3746 3795 3846 3849 3878 4101 4471 4479 4544 4769 5045 5070 5290 5380 5692 5713 5834 5954 6022 6240 6303 6377 6599 6607 6686 6711 6872 6964 7211 7291 7410 7631 7823 7864 7951 8072 8347 8635 8640 8681 8784 8999 9265 9304 9357 9370 9400 9459 9728 9979 10034 10446 10562 10579 10903 11131 11211 11312 11318 11746 11919 12124 12355 12654 12839 13314 13716 13971 14717 14923 15278 15942 16587 16701 16923 16946 17113 17304 17576 17711 18444 18517 18706 19611 19812 19925 20405 20560 20662 20698 21286 21393 21407 21775 22048 22154 22183 22340 22558 22643 23078 23260 23563 23707 23833 23994 24228 24250 24427 24691 25007 25018 25218 25762 26001 26054 26098 26567 26674 27289 27405 27486 28094 28238 28257 28299 28396 28545 28612 28743 28852 29048 29214 29468 29530 29630 29962 30104 30151 30565 30593 30640 30684 30789 30829 31110 31210 31493 31505 31522 31529 31706 31720 31902 31918 32006 32080 32136 32176 32540 32695 33040 33217 33224 33228 33363 33530 33627 33636 33661 33732 33901 34080 34275 34421 34553 34571 34598 34786 34813 34929 34945 34964 34993 35022 35031 35127 35195 35210 35251 35281 35413 35673 35701 35754 35787 35869 35898 36000 36069 36159 36178 36191 36345 36367 36393 36398 36516 36537 36542 36640 36724 36732 36824 36870 36880 36923 36991 37088 37112 37201 37312 37449 37479 37543 37627 37629 37662 37713 37748 37762 37818 37822 37939 37972 37977 38065 38091 38132 38196 38274 38305" ES_PROFILE="0.0006 0.0103 0.0197 0.0264 0.0202 0.0233 0.0280 0.0312 0.0347 0.0408 0.0443 0.0497 0.0477 0.0535 0.0569 0.0559 0.0602 0.0656 0.0707 0.0727 0.0737 0.0738 0.0779 0.0804 0.0819 0.0749 0.0778 0.0807 0.0849 0.0883 0.0866 0.0808 0.0843 0.0863 0.0841 0.0804 0.0831 0.0806 0.0815 0.0765 0.0790 0.0788 0.0786 0.0797 0.0769 0.0780 0.0787 0.0756 0.0780 0.0785 0.0805 0.0788 0.0789 0.0749 0.0752 0.0744 0.0709 0.0681 0.0692 0.0690 0.0679 0.0629 0.0573 0.0591 0.0599 0.0591 0.0553 0.0502 0.0509 0.0512 0.0525 0.0534 0.0535 0.0482 0.0433 0.0433 0.0342 0.0326 0.0335 0.0265 0.0219 0.0211 0.0197 0.0207 0.0108 0.0074 0.0032 -0.0018 -0.0086 -0.0125 -0.0239 -0.0335 -0.0394 -0.0581 -0.0629 -0.0716 -0.0884 -0.1048 -0.1076 -0.1132 -0.1137 -0.1179 -0.1228 -0.1296 -0.1330 -0.1515 -0.1531 -0.1576 -0.1803 -0.1850 -0.1874 -0.1991 -0.2024 -0.2044 -0.2046 -0.2189 -0.2209 -0.2204 -0.2290 -0.2351 -0.2369 -0.2367 -0.2397 -0.2443 -0.2455 -0.2555 -0.2590 -0.2656 -0.2681 -0.2700 -0.2729 -0.2775 -0.2767 -0.2799 -0.2852 -0.2918 -0.2906 -0.2942 -0.3065 -0.3109 -0.3105 -0.3099 -0.3201 -0.3209 -0.3347 -0.3356 -0.3357 -0.3490 -0.3505 -0.3487 -0.3476 -0.3478 -0.3493 -0.3486 -0.3496 -0.3500 -0.3526 -0.3544 -0.3583 -0.3573 -0.3572 -0.3630 -0.3639 -0.3623 -0.3700 -0.3678 -0.3661 -0.3642 -0.3639 -0.3620 -0.3661 -0.3655 -0.3695 -0.3666 -0.3637 -0.3607 -0.3619 -0.3589 -0.3602 -0.3572 -0.3560 -0.3544 -0.3523 -0.3499 -0.3555 -0.3557 -0.3607 -0.3612 -0.3574 -0.3535 -0.3529 -0.3530 -0.3513 -0.3473 -0.3437 -0.3413 -0.3413 -0.3414 -0.3418 -0.3409 -0.3395 -0.3352 -0.3312 -0.3311 -0.3268 -0.3248 -0.3202 -0.3157 -0.3114 -0.3071 -0.3022 -0.2996 -0.2961 -0.2913 -0.2871 -0.2826 -0.2806 -0.2817 -0.2768 -0.2725 -0.2677 -0.2640 -0.2590 -0.2557 -0.2516 -0.2478 -0.2423 -0.2365 -0.2342 -0.2285 -0.2229 -0.2167 -0.2133 -0.2074 -0.2011 -0.1970 -0.1925 -0.1860 -0.1815 -0.1757 -0.1690 -0.1631 -0.1577 -0.1529 -0.1462 -0.1410 -0.1361 -0.1317 -0.1244 -0.1179 -0.1117 -0.1034 -0.0957 -0.0884 -0.0807 -0.0723 -0.0649 -0.0561 -0.0498 -0.0412 -0.0318 -0.0242 -0.0148 -0.0056 0.0038 0.0137 0.0261" RANK_AT_ES="30564.0000" RANK_SCORE_AT_ES="-0.0956"/>
  <DTG RANKED_LIST="ExpData_collapsed_to_symbols.rnk" TEMPLATE="ENSG00000116353_profile_in_ExpData.cls" GENESET="gene_sets.gmt#KEGG_SPHINGOLIPID_METABOLISM" ES="-0.5024" NES="-1.7100" NP="0.0039" FDR="0.0078" FWER="0.2560" CHIP="ftp.broadinstitute.org://pub/gsea/annotations_versioned/Human_ENSEMBL_Gene_ID_MSigDB.v7.4.chip" RND_ES="-0.1466 0.3180 0.3265 -0.3327 0.2517 0.1842 -0.2383 0.3038 -0.2602 0.2245 -0.2464 -0.4479 -0.3467 0.2841 0.2777 0.2452 0.2303 -0.2333 0.1779 -0.3539 0.3415 0.2439 0.3948 -0.2362 0.3570 0.3126 0.2638 0.2089 0.2435 0.2840 -0.2749 -0.1955 0.2811 0.3478 -0.3261 0.3371 -0.2999 -0.2484 -0.2424 -0.3153 0.3046 -0.2824 -0.1887 -0.2842 0.2772 -0.2449 -0.4278 -0.2895 0.2265 0.2608 -0.2686 0.3505 -0.2497 -0.2285 0.2749 0.3383 0.2396 -0.3283 0.2405 -0.3145 -0.4161 -0.2619 0.2873 -0.4019 0.4784 0.3324 0.2140 -0.2959 -0.3446 0.2303 0.2618 -0.2163 0.2580 -0.3784 0.2045 -0.1455 0.4314 -0.2268 0.3323 0.2572 0.4380 -0.3023 0.3084 -0.2510 -0.3082 0.2800 0.3784 -0.3007 -0.3212 0.2944 0.1981 -0.3321 -0.2963 -0.2321 -0.4093 0.2594 0.2737 -0.3379 -0.2157 0.4585 0.3131 0.2863 0.2621 0.3161 -0.2565 0.2564 0.2616 0.5051 0.2965 -0.3602 -0.3372 0.3012 0.2621 0.3883 -0.1828 -0.2592 0.2836 -0.5051 -0.3229 -0.1981 -0.2504 0.2921 -0.3027 0.3532 0.3769 -0.2462 0.2265 -0.3433 0.3677 -0.2721 0.3139 -0.1831 0.1579 -0.3404 -0.2262 0.2274 -0.2134 0.2782 0.2972 0.2576 -0.3675 -0.2863 0.3348 -0.3425 0.3770 0.2880 0.4186 -0.3151 -0.3934 -0.3258 0.3240 0.2506 -0.2351 0.3026 0.4983 -0.2485 -0.3131 0.2926 -0.3429 0.2994 -0.2419 -0.3923 0.2053 -0.2201 -0.3484 0.2840 0.3709 0.2387 -0.3493 -0.3110 0.1746 0.2299 0.3822 -0.2578 0.3259 0.2976 0.2170 0.2187 0.3818 -0.2501 -0.2811 0.2749 0.3821 0.3774 0.2913 -0.2704 0.2938 -0.1839 0.3210 -0.4313 -0.3316 0.2837 0.3988 0.4932 -0.3069 -0.2396 -0.2743 -0.1893 -0.2345 -0.2729 0.2159 0.2045 -0.3426 -0.3804 0.4585 0.1813 -0.2304 0.2988 -0.2482 0.1952 -0.2064 0.3027 0.2462 0.2240 0.2289 0.3366 0.3201 0.3308 -0.1943 -0.3048 -0.2732 -0.2893 0.2858 -0.3520 0.3650 0.2943 0.3928 -0.2618 -0.3045 0.2995 -0.2605 -0.2577 0.2370 0.3169 -0.3548 0.2681 -0.3800 0.3438 -0.3792 -0.4352 0.4158 -0.2682 0.2497 -0.2519 0.2683 0.3492 0.3558 0.4729 0.1835 -0.1747 0.3290 -0.1501 0.2593 -0.3861 0.3169 0.3548 -0.2928 -0.3169 0.2539 -0.2944 -0.1907 0.3380 -0.4440 -0.3655 0.2880 -0.2820 -0.2489 0.2368 0.2081 0.3152 0.3302 -0.2934 -0.4399 -0.4428 0.2277 0.3390 -0.2071 0.2834 -0.2758 -0.2797 -0.2017 -0.2270 -0.3106 -0.2315 -0.2916 -0.3586 0.2567 -0.3172 -0.3262 -0.3236 0.2843 -0.1951 0.2837 -0.3293 -0.2164 0.2509 -0.2834 0.2961 0.3521 -0.2531 -0.2657 -0.3597 -0.3584 -0.5230 0.2470 -0.2581 0.2620 0.2812 0.3905 -0.3829 -0.2688 -0.2084 0.2336 -0.2764 0.2113 0.3343 -0.3017 -0.2533 0.3732 0.2370 -0.2892 0.2383 0.2981 0.3250 -0.3143 0.3559 0.2573 -0.2632 0.3069 -0.4596 -0.1553 -0.3315 0.3027 0.2484 -0.3269 -0.3098 0.2437 0.2082 0.3022 0.4286 -0.3150 -0.2664 -0.3419 -0.1798 -0.1857 0.3831 -0.2491 -0.2648 0.1817 -0.2487 -0.3784 -0.2557 -0.3587 -0.1947 0.2379 0.3006 0.3594 0.3936 0.3767 0.2664 0.2952 0.3333 0.2426 -0.2871 -0.2633 -0.2846 -0.2480 -0.4544 -0.2041 -0.3285 0.3289 0.3176 -0.2966 -0.2285 0.2090 -0.1956 0.3082 0.3379 0.2404 -0.2412 0.3509 0.3454 0.2629 -0.3537 0.2215 0.3221 0.2356 0.1951 0.2279 -0.2478 -0.3593 0.3463 -0.3715 -0.3639 0.2518 -0.3146 -0.3216 -0.3763 -0.2391 0.3457 -0.1875 -0.3613 -0.2305 -0.3580 -0.2431 0.2177 0.2386 -0.2388 -0.2724 -0.2533 -0.2064 -0.3485 -0.4167 -0.2345 -0.2748 0.3149 0.2767 -0.2228 -0.3246 -0.4080 -0.3184 0.2236 -0.2662 -0.3123 -0.3298 -0.2939 -0.2314 -0.2957 0.2728 0.2084 0.2132 -0.4169 -0.3791 -0.3441 0.1626 0.2995 0.3359 -0.4901 0.4043 0.2467 -0.3047 -0.2243 0.2454 0.2915 -0.2010 -0.1974 0.3137 -0.3797 0.2364 0.2710 0.3425 -0.2391 0.2171 -0.3667 -0.2371 -0.2621 -0.3363 -0.2611 0.2368 -0.1760 0.4507 -0.2420 0.4312 0.2078 -0.4505 -0.2241 0.3149 -0.2484 0.4024 0.4610 0.1965 0.2300 -0.2160 -0.2493 -0.3276 0.2423 -0.3106 -0.2507 -0.3879 -0.2068 -0.3171 0.1632 -0.3263 0.2487 0.3629 0.2703 -0.3780 0.4336 -0.2884 -0.3048 0.1963 -0.2931 -0.2356 0.2281 -0.2697 -0.4349 -0.2374 -0.4751 0.2460 -0.3993 -0.2672 0.1823 -0.1941 0.1719 -0.2695 -0.2552 -0.4475 -0.2540 0.2377 0.4414 -0.4431 0.2518 0.2194 -0.2725 -0.3377 -0.3903 0.3371 0.2297 0.3734 0.2343 -0.4249 -0.1959 0.2991 0.2095 0.3448 0.4146 0.2122 0.2984 -0.2515 -0.3051 -0.3329 -0.2648 0.3719 -0.1969 -0.3852 0.2123 -0.3017 -0.2853 -0.3598 -0.3417 -0.2334 0.3836 0.3802 0.2543 0.2563 -0.2943 -0.3800 0.3437 0.4418 -0.2857 -0.2880 0.2648 -0.2463 -0.1978 -0.4795 0.1691 -0.3777 0.3126 0.3330 -0.2471 -0.2510 -0.2984 0.3247 0.2966 0.3140 0.2466 0.2427 -0.4256 0.2761 -0.2092 0.2680 -0.2820 -0.3438 0.3533 0.3216 -0.1729 0.1787 -0.1869 0.3897 -0.3091 0.2540 0.2848 0.3620 0.2110 0.2706 -0.3381 -0.1399 -0.2225 0.3096 -0.2517 0.3943 -0.2517 0.3110 0.2212 -0.2162 0.3051 -0.2867 -0.1712 -0.2992 0.2586 -0.3548 0.2775 -0.1872 0.2381 -0.3516 0.2627 -0.3058 -0.3546 0.3374 -0.2977 0.3809 0.2047 0.3135 -0.2445 0.3473 -0.2640 0.3848 0.3177 0.2342 -0.2323 0.3384 -0.3777 -0.3662 -0.3003 -0.3782 0.3543 -0.2823 -0.1776 0.3430 -0.3376 0.3012 0.2187 0.2732 -0.2917 0.2622 -0.2931 -0.3345 -0.2336 0.2387 0.2011 0.4203 -0.4657 -0.2100 -0.1900 0.2325 0.2367 -0.3670 0.3957 0.2217 0.2738 0.2531 0.2719 0.3104 0.2633 0.3017 -0.3308 -0.2931 -0.3081 0.2396 0.1933 0.2575 0.2549 -0.3230 0.3209 -0.2611 -0.4474 0.2565 0.2874 0.1784 0.3604 0.4129 0.3795 -0.4112 0.2285 -0.3055 -0.2925 -0.2791 0.4088 0.4036 0.2697 -0.3884 -0.2549 0.3240 -0.4513 -0.3322 0.2706 -0.2966 -0.3312 0.2250 0.2246 0.3170 -0.3341 0.4171 0.2387 0.2499 0.2596 0.2701 -0.2159 -0.2261 0.2489 -0.4211 -0.4717 -0.3742 0.4304 -0.2815 -0.1959 0.3316 -0.2823 -0.2624 0.2500 0.2655 0.4217 0.2472 0.3118 -0.3073 0.4138 0.2382 -0.2057 0.2192 0.2206 0.1938 -0.2266 0.2313 -0.2958 0.2222 -0.1813 -0.3069 0.2846 -0.2765 0.3309 0.2810 0.2926 0.3360 -0.3097 0.3400 -0.1935 -0.2844 -0.1678 -0.2948 0.3604 -0.2729 -0.4628 -0.2593 0.2504 0.2427 0.2945 -0.2887 -0.2612 -0.3987 -0.2532 -0.2381 0.1541 -0.2539 -0.3514 -0.4222 0.2469 -0.3107 -0.3799 0.1782 0.3947 0.1631 0.3574 -0.2830 0.4210 -0.3735 -0.3170 -0.3103 -0.2623 0.2673 0.2834 -0.2903 0.2574 -0.3256 -0.2669 -0.2426 0.2767 0.2323 -0.3764 -0.4180 -0.1553 -0.2401 0.2938 -0.2083 0.3376 -0.3377 0.3093 0.2669 -0.1796 -0.2315 0.2757 0.2406 0.3016 0.1874 0.2297 -0.2343 -0.2971 -0.1981 -0.3190 -0.3401 -0.2959 0.4034 0.2593 -0.3116 0.1781 0.3549 -0.2889 -0.3313 0.2187 -0.3539 0.2926 -0.3924 -0.3641 -0.2349 -0.3952 -0.2610 -0.2384 -0.2992 0.2982 0.2937 -0.4625 -0.3650 -0.2951 -0.1836 -0.3078 -0.1916 0.3828 -0.3291 0.4215 0.2373 -0.1375 0.2491 -0.2605 0.4364 -0.3653 -0.1730 0.2024 0.2676 0.3168 0.4620 0.1542 0.2408 -0.2667 0.2425 -0.2475 0.1923 -0.2622 0.3270 0.2117 0.4481 0.2880 -0.3541 0.2551 -0.1717 -0.2849 0.2666 -0.2955 -0.3885 -0.3635 -0.2956 0.2343 0.2413 0.2706 0.1782 0.3082 0.3033 0.4286 -0.3468 -0.3158 0.2808 -0.3098 -0.1896 -0.3376 -0.2549 0.2586 0.3196 0.2513 0.3057 -0.3362 0.2286 -0.2233 0.2773 -0.2540 0.2792 0.3034 0.2206 -0.3380 0.3544 0.1977 0.2609 0.2604 -0.3241 0.3051 0.3872 0.2149 -0.2286 -0.2618 0.3232 -0.3820 0.2781 -0.2955 -0.1667 0.4923 -0.2057 0.2698 0.2299 0.3142 -0.3339 -0.3699 0.3679 -0.2348 -0.2469 -0.2511 -0.2333 -0.3333 -0.2699 0.3653 -0.3231 0.2527 -0.4136 -0.2825 -0.2360 -0.2866 0.3521 -0.1855 -0.2518 -0.3021 -0.2081 -0.3393 -0.2775 0.2886 -0.2528 -0.2879 0.1859 0.3050 0.3832 0.2430 -0.2511 0.2810 -0.2978 0.3257 -0.2855 -0.3166 0.3428 -0.3797 0.2692 -0.3674 0.2806 0.2989 0.2883 0.3506 -0.3095 -0.3738 -0.2545 -0.2423 -0.2347 0.2441 -0.3733 -0.3133 0.3398 -0.3476 0.2831 -0.3232 0.2251 -0.3546 0.4306 -0.3713 -0.3581 0.2951 -0.1827 0.2980 0.2458 0.3538 -0.3006 0.2736 0.2543 -0.3060 -0.2873 -0.2541 0.2437 0.3274 -0.2321 -0.2054 -0.3023 0.3699 0.1694 -0.3340 -0.3162 -0.2071 0.3263 0.2095 0.2412 0.2439 -0.2683 -0.3170 0.2724 0.2526 0.3773 0.2333 0.2389 0.1663" HIT_INDICES="2110 3032 4042 4380 4868 5503 5970 8932 9551 13122 14668 14787 15118 18469 19180 20016 20912 25700 27894 29396 30567 31058 31483 33710 33935 33948 33990 34191 34223 34405 35240 35271 35308 35406 36171 37065 37198 37817 38138" ES_PROFILE="-0.0112 -0.0001 0.0023 0.0200 0.0317 0.0372 0.0453 -0.0178 -0.0224 -0.1080 -0.1441 -0.1441 -0.1498 -0.2335 -0.2491 -0.2668 -0.2848 -0.3953 -0.4363 -0.4568 -0.4664 -0.4574 -0.4457 -0.4727 -0.4479 -0.4176 -0.3879 -0.3614 -0.3305 -0.3027 -0.2875 -0.2515 -0.2156 -0.1807 -0.1579 -0.1300 -0.0809 -0.0346 0.0302" RANK_AT_ES="33709.0000" RANK_SCORE_AT_ES="-0.1398"/>
[truncated: 1,181,896 more chars]
